# Supplementary material for: The importance of biofilm formation for cultivation of a Micrarchaeon and its interactions with its Thermoplasmatales host
Source: Nat Commun. 2022 Apr 1;13:1735. doi: 10.1038/s41467-022-29263-y (PMC8975820; doi:10.1038/s41467-022-29263-y)
Supplement: Supplementary file 5 — Supplementary Data S1 [file 41467_2022_29263_MOESM5_ESM.xlsx]

## Sheet: Suppl Data S1
KO numbers	enzyme	gene ID A_DKE	gene ID B_DKE	Spalte1	Spalte2	Spalte3	Spalte4	Spalte5	Spalte6	Spalte7	Spalte8	Spalte9	Spalte10	Spalte11	Spalte12	Spalte13	Spalte14	Spalte15	Spalte16	Spalte17	Spalte18	Spalte19	Spalte20	Spalte21	Spalte22	Spalte23	Spalte24	Spalte25	Spalte26	Spalte27	Spalte28	Spalte29	Spalte30	Spalte31	Spalte32	Spalte33	Spalte34	Spalte35	Spalte36	Spalte37	Spalte38	Spalte39	Spalte40	Spalte41	Spalte42	Spalte43	Spalte44	Spalte45	Spalte46
NADH dehydrogenase
K00330	nuoA; NADH-quinone oxidoreductase subunit A [EC:1.6.5.3]	Micr_00048	Thermo_00230
K00331	nuoB; NADH-quinone oxidoreductase subunit B [EC:1.6.5.3]	Micr_00049	Thermo_00229
K00332	nuoC; NADH-quinone oxidoreductase subunit C [EC:1.6.5.3]	Micr_00050	Thermo_00228
K00333	nuoD; NADH-quinone oxidoreductase subunit D [EC:1.6.5.3]	Micr_00051	Thermo_00227
K00335	nuoF; NADH-quinone oxidoreductase subunit F [EC:1.6.5.3]		Thermo_00365
K00337	nuoH; NADH-quinone oxidoreductase subunit H [EC:1.6.5.3]	Micr_00162	Thermo_00226
K00338	nuoI; NADH-quinone oxidoreductase subunit I [EC:1.6.5.3]	Micr_00163	Thermo_00225
K00339	nuoJ; NADH-quinone oxidoreductase subunit J [EC:1.6.5.3]	Micr_00164	Thermo_00224
K00340	nuoK; NADH-quinone oxidoreductase subunit K [EC:1.6.5.3]	Micr_00165
K00341	nuoL; NADH-quinone oxidoreductase subunit L [EC:1.6.5.3]	Micr_00166
K00342	nuoM; NADH-quinone oxidoreductase subunit M [EC:1.6.5.3]	Micr_00167
K05578	ndhG; NAD(P)H-quinone oxidoreductase subunit 6 [EC:7.1.1.2]		Thermo_00223
Succinate dehydrogenase
K00239	sdhA, frdA; succinate dehydrogenase / fumarate reductase, flavoprotein subunit [EC:1.3.5.1 1.3.5.4]	Micr_00326	Thermo_00618; Thermo_00953
K00240	sdhB, frdB; succinate dehydrogenase / fumarate reductase, iron-sulfur subunit [EC:1.3.5.1 1.3.5.4]	Micr_00327	Thermo_00617
K00245	frdB; fumarate reductase iron-sulfur subunit [EC:1.3.5.4]		Thermo_00954
K00241	sdhC, frdC; succinate dehydrogenase / fumarate reductase, cytochrome b subunit		Thermo_00955
K00242	sdhD, frdD; succinate dehydrogenase / fumarate reductase, membrane anchor subunit		Thermo_00956
Cytochrome bc complex
K00412	CYTB, petB; ubiquinol-cytochrome c reductase cytochrome b subunit	Micr_00815	Thermo_00379; Thermo_00992; Thermo_01626
Cytochrome c oxidase
K02274	coxA; cytochrome c oxidase subunit I [EC:1.9.3.1]		Thermo_00167
K02275	coxB; cytochrome c oxidase subunit II [EC:1.9.3.1]		Thermo_00168
K00425	cydA; cytochrome d ubiquinol oxidase subunit I [EC:1.10.3.14]	Micr_00706	Thermo_00780
K00426	cydB; cytochrome d ubiquinol oxidase subunit II [EC:1.10.3.14]	Micr_00707	Thermo_00779
TIGR01473	CyoE, ubiquinol oxidase		Thermo_00164; Thermo_01575
ATP synthase
K02107	ATPVG, ahaH, atpH; V/A-type H+/Na+-transporting ATPase subunit G/H	Micr_00410	Thermo_00714
K02117	ATPVA, ntpA, atpA; V/A-type H+/Na+-transporting ATPase subunit A [EC:3.6.3.14 3.6.3.15]	Micr_00406	Thermo_00710
K02118	ATPVB, ntpB, atpB; V/A-type H+/Na+-transporting ATPase subunit B	Micr_00407	Thermo_00711
K02119	ATPVC, ntpC, atpC; V/A-type H+/Na+-transporting ATPase subunit C	Micr_00404	Thermo_00708
K02120	ATPVD, ntpD, atpD; V/A-type H+/Na+-transporting ATPase subunit D	Micr_00408	Thermo_00712
K02121	ATPVE, ntpE, atpE; V/A-type H+/Na+-transporting ATPase subunit E	Micr_00403	Thermo_00707
K02122	ATPVF, ntpF, atpF; V/A-type H+/Na+-transporting ATPase subunit F	Micr_00405	Thermo_00709
K02123	ATPVI, ntpI, atpI; V/A-type H+/Na+-transporting ATPase subunit I	Micr_00411	Thermo_00715
K02124	ATPVK, ntpK, atpK; V/A-type H+/Na+-transporting ATPase subunit K	Micr_00402	Thermo_00706
Glycolysis/Gluconeogenesis
K00845	glk; glucokinase [EC:2.7.1.2]		Thermo_01599
K15916	pgi-pmi; glucose/mannose-6-phosphate isomerase [EC:5.3.1.9 5.3.1.8]		Thermo_00154
K01622	K01622; fructose 1,6-bisphosphate aldolase/phosphatase [EC:4.1.2.13 3.1.3.11]		Thermo_00171
K01803	TPI, tpiA; triosephosphate isomerase (TIM) [EC:5.3.1.1]		Thermo_01480
K00150	gap2; glyceraldehyde-3-phosphate dehydrogenase (NAD(P)) [EC:1.2.1.59]		Thermo_00658
K18978	gapN; glyceraldehyde-3-phosphate dehydrogenase [NAD(P)+] [EC:1.2.1.90]		Thermo_01443
K00927	PGK, pgk; phosphoglycerate kinase [EC:2.7.2.3]		Thermo_01080
K15634	gpmB; probable phosphoglycerate mutase [EC:5.4.2.12]	Micr_00540	Thermo_01759
K15635	apgM; 2,3-bisphosphoglycerate-independent phosphoglycerate mutase [EC:5.4.2.12]		Thermo_00395
K01689	ENO, eno; enolase [EC:4.2.1.11]		Thermo_00018
K00873	PK, pyk; pyruvate kinase [EC:2.7.1.40]		Thermo_00810
K01006	ppdK; pyruvate, orthophosphate dikinase [EC:2.7.9.1]		Thermo_00313
K01596	E4.1.1.32, pckA, PCK; phosphoenolpyruvate carboxykinase (GTP) [EC:4.1.1.32]		Thermo_00604
K00174	korA, oorA, oforA; 2-oxoglutarate/2-oxoacid ferredoxin oxidoreductase subunit alpha [EC:1.2.7.3 1.2.7.11]	Micr_00474	Thermo_00177; Thermo_00971
K00175	korB, oorB, oforB; 2-oxoglutarate/2-oxoacid ferredoxin oxidoreductase subunit beta [EC:1.2.7.3 1.2.7.11]	Micr_00473	Thermo_00178; Thermo_00972
Pentose phosphate pathway
K01807	rpiA; ribose 5-phosphate isomerase A [EC:5.3.1.6]		Thermo_01955
K01783	rpe, RPE; ribulose-phosphate 3-epimerase [EC:5.1.3.1]		Thermo_01262
K00615	E2.2.1.1, tktA, tktB; transketolase [EC:2.2.1.1]		Thermo_01916; Thermo_01917
K01807	rpiA; ribose 5-phosphate isomerase A [EC:5.3.1.6]		Thermo_01955
K05774	phnN; ribose 1,5-bisphosphokinase [EC:2.7.4.23]		Thermo_00175
K18124	gdh2, gdhA; glucose/galactose 1-dehydrogenase (NADP+) [EC:1.1.1.360]		Thermo_01812
K00948	PRPS, prsA; ribose-phosphate pyrophosphokinase [EC:2.7.6.1]	Micr_00142	Thermo_00699
Entner-Doudoroff pathway
K00034	gdh; glucose 1-dehydrogenase [EC:1.1.1.47]		Thermo_01365
K22969	gdh; glucose 1-dehydrogenase [EC:1.1.1.47]	Micr_00532
K05308	gnaD; gluconate/galactonate dehydratase [EC:4.2.1.140]	Micr_00459	Thermo_01030
K18127	kdgA; 2-dehydro-3-deoxy-D-gluconate aldolase [EC:4.1.2.51]	Micr_00458	Thermo_01199; Thermo_01777
K11395	kdpgA; 2-dehydro-3-deoxy-phosphogluconate/2-dehydro-3-deoxy-6-phosphogalactonate aldolase [EC:4.1.2.55]		Thermo_01361
K18022	cutC; glyceraldehyde dehydrogenase small subunit [EC:1.2.99.8]	Micr_00486	Thermo_00257
K18128	gadh; D-glyceraldehyde dehydrogenase (NADP+) [EC:1.2.1.89]	Micr_00457	Thermo_00811
K11529	gck; glycerate 2-kinase [EC:2.7.1.165]		Thermo_01995
K01689	ENO, eno; enolase [EC:4.2.1.11]		Thermo_00018
K00873	PK, pyk; pyruvate kinase [EC:2.7.1.40]		Thermo_00810
TCA
K01647	CS, gltA; citrate synthase [EC:2.3.3.1]	Micr_00026	Thermo_01904
K01681	ACO, acnA; aconitate hydratase [EC:4.2.1.3]	Micr_00025	Thermo_01031; Thermo_01985
K00030	IDH3; isocitrate dehydrogenase (NAD+) [EC:1.1.1.41]	Micr_00902	Thermo_01206
K00382	DLD, lpd, pdhD; dihydrolipoamide dehydrogenase [EC:1.8.1.4]	Micr_00703	Thermo_00892
K00174	korA, oorA, oforA; 2-oxoglutarate/2-oxoacid ferredoxin oxidoreductase subunit alpha [EC:1.2.7.3 1.2.7.11]	Micr_00474	Thermo_00177; Thermo_00971
K00175	korB, oorB, oforB; 2-oxoglutarate/2-oxoacid ferredoxin oxidoreductase subunit beta [EC:1.2.7.3 1.2.7.11]	Micr_00473	Thermo_00178; Thermo_00972
K00176	korD, oorD; 2-oxoglutarate ferredoxin oxidoreductase subunit delta [EC:1.2.7.3]	Micr_00263	Thermo_00782
K01902	sucD; succinyl-CoA synthetase alpha subunit [EC:6.2.1.5]		Thermo_00209
K01903	sucC; succinyl-CoA synthetase beta subunit [EC:6.2.1.5]		Thermo_00210
K00239	sdhA, frdA; succinate dehydrogenase / fumarate reductase, flavoprotein subunit [EC:1.3.5.1 1.3.5.4]	Micr_00326	Thermo_00618; Thermo_00953
K00240	sdhB, frdB; succinate dehydrogenase / fumarate reductase, iron-sulfur subunit [EC:1.3.5.1 1.3.5.4]	Micr_00327	Thermo_00617
K00241	sdhC, frdC; succinate dehydrogenase / fumarate reductase, cytochrome b subunit		Thermo_00955
K00242	sdhD, frdD; succinate dehydrogenase / fumarate reductase, membrane anchor subunit		Thermo_00956
K01679	E4.2.1.2B, fumC; fumarate hydratase, class II [EC:4.2.1.2]	Micr_00325
K00116	mqo; malate dehydrogenase (quinone) [EC:1.1.5.4]	Micr_00024
K00024	mdh; malate dehydrogenase [EC:1.1.1.37]		Thermo_01841
K03417	prpB; methylisocitrate lyase [EC:4.1.3.30]	Micr_00307	Thermo_01588
Amino acid biosythesis
Oxalacetat --> Asparate
K00812	aspB; aspartate aminotransferase [EC:2.6.1.1]	Micr_00963	Thermo_00897; Thermo_01012
a-ketoglutarate --> Glutamate
K00260	gudB; glutamate dehydrogenase [EC:1.4.1.2]	Micr_00896	Thermo_02020
Chorismate --> Tyr/Phe
K14187	tyrA; chorismate mutase / prephenate dehydrogenase [EC:5.4.99.5 1.3.1.12]	Micr_00117	Thermo_00767
K00832	Aspartate/tyrosine/aromatic_aminotransferase [2.6.1.1]	Micr_00963	Thermo_00897; Thermo_01012
Tyrosine --> Fumarate
K00812	aspB; aspartate aminotransferase [EC:2.6.1.1]	Micr_00963	Thermo_00897; Thermo_01012
K00457	HPD, hppD; 4-hydroxyphenylpyruvate dioxygenase [EC:1.13.11.27]		Thermo_00426
K00451	HGD, hmgA; homogentisate 1,2-dioxygenase [EC:1.13.11.5]		Thermo_00424
K16171	faaH; fumarylacetoacetate (FAA) hydrolase [EC:3.7.1.2]		Thermo_00425
Ketoadipate pathway
K01055	pcaD; 3-oxoadipate enol-lactonase [EC:3.1.1.24]	Micr_00306
[truncated: 5,000 more columns]
