# Supplementary material for: The importance of biofilm formation for cultivation of a Micrarchaeon and its interactions with its Thermoplasmatales host
Source: Nat Commun. 2022 Apr 1;13:1735. doi: 10.1038/s41467-022-29263-y (PMC8975820; doi:10.1038/s41467-022-29263-y)
Supplement: Supplementary file 6 — Supplementary Data S2 [file 41467_2022_29263_MOESM6_ESM.xlsx]

## Sheet: Suppl Data S2
Number	Lectin		Fluorescence label	Carbohydrate binding specificity	linkage type	supplier
	Latin name	3-letter code						bound "Ca. Scheffleriplasma hospitalis" and/or "Ca. Micrarchaeum hospitalis" EPS
1	Anguilla anguilla	AAA	FITC	α-Fucose	Fuc(α-1,3)Gal or L-Fuc	EY Laboratories Inc. (San Mateo, CA, USA)
2	Aleuria aurantia	AAL	FITC	α-Fucose	Fuc(α-1,6)GlcNAc, Fuc(α-1,3)GalNAc related structures	Vector Laboratories Inc., Burlingame, CA, USA
3	Agaricus bisporus	ABA	FITC	Galactose	Gal(β-1,4)Glu, Gal(β-1,3)GalNAc	EY Laboratories Inc. (San Mateo, CA, USA)
4	Amaranthus caudatus	ACA	FITC	Galactose	Gal(β-1,3)GalNAc	EY Laboratories Inc. (San Mateo, CA, USA)			-
5	Artocarpus integrifolia	AIA	FITC	Galactose	Gal(β-1,4)Glu, Gal(β-1,3)GalNAc, Gal(β-1,4)GalNAc	EY Laboratories Inc. (San Mateo, CA, USA)
6	Arum maculatum	AMA	FITC		Gal(β-1,4)GlcNAc	EY Laboratories Inc. (San Mateo, CA, USA)
7	Allium sativum	ASA	FITC	Mannose	High mannose chains, D-Man(α-1,3)	EY Laboratories Inc. (San Mateo, CA, USA)
8	Musa paradisiaca	Ban	FITC	D-Mannose, D-Glucose	1,2, 1,3 and 1,6 linked mannosides/glucosides	Vector Laboratories Inc., Burlingame, CA, USA
9	Bryonia dioica	BDA	FITC	N-Acetyl-Galactosamine	not determined	EY Laboratories Inc. (San Mateo, CA, USA)
10	Bauhinia prupurea	BPA	FITC	β-D-Galactose	Gal(β-1,3)GalNAc	EY Laboratories Inc. (San Mateo, CA, USA)
11	Colchicumm autumnale	CA	FITC	Lac > GalNAc > Gal and related sugars	Gal(β-1,4)Glu	EY Laboratories Inc. (San Mateo, CA, USA)
12	Canavalia ensiformis	ConA	FITC	α-Mannose, Glucose	α-linked branched mannopyranoside	Sigma-Aldrich, St. Louis, Missouri, USA
13	Cicer arietinum	CPA	FITC		not determined	EY Laboratories Inc. (San Mateo, CA, USA)
14	Cytisus sessilifolius	CSA	FITC	Galactose, Lactose	GlcNAc oligomers	EY Laboratories Inc. (San Mateo, CA, USA)
15	Dolichos biflorus	DBA	FITC	α-N-Acetyl-Galactosamine	GalNAc(α-1,3)GalNAc	Sigma-Aldrich, St. Louis, Missouri, USA
16	Dioclea grandiflora	DGL	FITC	Mannose, Glucose	α-D-mannopyranoside, asn-linked carbohydrates	EY Laboratories Inc. (San Mateo, CA, USA)
17	Datura stramonium	DSA	FITC	N-Acetyl-Glucosamine	GlcNAc(β-1,4)GlcNAc	EY Laboratories Inc. (San Mateo, CA, USA)
18	Erythrina cristagalli	ECA	FITC	Galactose, N-Acetyl-Galactosamine, Lactose	Gal(β-1,3(4))GalNAc(β-1,) linked	EY Laboratories Inc. (San Mateo, CA, USA)
19	Euonymus europaeus	EEA	FITC		Gal(α-1,3)[Fuc(α-1,2]Gal(β-1,4)GlcNAc	EY Laboratories Inc. (San Mateo, CA, USA)
20	Glechoma hederacea	GHA	FITC	Galactose, N-Acetyl-Galactosamine	O-glycans with exposed terminal Gal or Gal Nac residues	EY Laboratories Inc. (San Mateo, CA, USA)
21	Galanthus nivalis	GNA	FITC	Mannose	terminal Man (α-1,3) Man in oligomannosides	EY Laboratories Inc. (San Mateo, CA, USA)
22	Griffonia simplicifolia	GS-I	FITC	Galactose, N-Acetyl-Galactosamine	GalNAc(α-1,3)GalNAc, GalNAc(α-1,3)Gal	Sigma-Aldrich, St. Louis, Missouri, USA
23	Helix aspersa	HAA	FITC	N-Acetyl-Galactosamine	not determined	EY Laboratories Inc. (San Mateo, CA, USA)
24	Hippeastrum hybrid (Amaryllis)	HHA	FITC	Mannose	(α-1,3) and (α-1,6) linked mannose structures	EY Laboratories Inc. (San Mateo, CA, USA)			-
25	Helix pomatia	HPA	FITC	N-Acetyl-Galactosamine	GalNAc(α-1,3)GalNAc, GalNAc(α-1,3)Gal	Sigma-Aldrich, St. Louis, Missouri, USA
26	Iris hybrid	IRA	FITC	N-Acetyl-D-Galactosamine	not determined	EY Laboratories Inc. (San Mateo, CA, USA)
27	Laburnum alpinum	LAA	FITC	N-Acetyl-Glucosamine	GlcNAc(β-1,4)GlcNAc	EY Laboratories Inc. (San Mateo, CA, USA)
28	Laburnum anagyroides	LAL	FITC	L-Fucose	Fuc(α-1,2)Gal(β-1,4)Glu, Fuc(α-1,2)Gal(β-1,4)Glc(β-1,6)GalNAc(β-1,3)Gal	EY Laboratories Inc. (San Mateo, CA, USA)
29	Phaseolus lunatus	LBA	FITC	N-Acetyl-Galactosamine	GalNAc(α-1,3)[Fuc(α-1,2)]Gal[β-1,) linked	EY Laboratories Inc. (San Mateo, CA, USA)
30	Lens culinaris	LcH	FITC	Mannose, Glucose	branched Mannose structures with Fucose as determinant	EY Laboratories Inc. (San Mateo, CA, USA)
31	Lycopersicon esculentum	LEA	FITC	N-Acetyl-β-D-Glucosamine	GlcNAc(β-1,3)GlcNAc, Gal(β-1,3(4))GalNAc(β-1,) linked	Sigma-Aldrich, St. Louis, Missouri, USA
32	Limax flavus	LFA	FITC	N-Acetyl-Neuraminic acid, N-Glycolyl-Neuraminic acid, Sialic acid	α-Neu5Acp or Sialic acid in any linkage to the subterminal sugar	EY Laboratories Inc. (San Mateo, CA, USA)
33	Lotus tetragonolobus	Lotus	FITC	α-Fucose	Fuc(α-1,2)Gal(β-1,4)[Fuc(α-1)]GlcNAc	Sigma-Aldrich, St. Louis, Missouri, USA
34	Limulus polyphemus	LPA	FITC	N-Acetyl-Neuraminic acid, N-Glycolyl-Neuraminic acid, Sialic acid	not determined	EY Laboratories Inc. (San Mateo, CA, USA)
35	Maackia amurensis	MAA	FITC	Sialic acid	α-sialyl-[2→3]-lactose	EY Laboratories Inc. (San Mateo, CA, USA)
36	Morniga G	MNA-G	FITC	Galactose/N-Acetyl-Galactosamine >> Man/Glc	GalNAc(β-1,3)Gal(P)	EY Laboratories Inc. (San Mateo, CA, USA)
37	Marasmium oreades	MOA	FITC		Gal(α-1,3)Gal terminating carbohydrates, Gal(α-1,3)Gal(β-1,4)GlcNAc(β-1,), Gal(α-1,3)[Fuc(α-1,2)]Gal	EY Laboratories Inc. (San Mateo, CA, USA)
38	Maclura pomifera	MPA	FITC	N-Acetyl-Galactosamine> α-Galactose	α-linked GalNAc structures	EY Laboratories Inc. (San Mateo, CA, USA)
39	Phaseolus vulgaris	PHA-E	FITC	Galactose	Gal(β-1,3(4))GalNAc(β-1,) linked complex structures	EY Laboratories Inc. (San Mateo, CA, USA)
40	Phaseolus vulgaris	PHA-L	FITC	Galactose	Gal(β-1,3(4))GalNAc(β-1,) linked complex structures	EY Laboratories Inc. (San Mateo, CA, USA)
41	Polygonatum multiflorum	PMA	FITC	Mannose	not determined	EY Laboratories Inc. (San Mateo, CA, USA)
42	Arachis hypogaea	PNA	FITC	ß-Galactose	Gal(β-1,3)GalNAc, Gal(β-1,4)GlcNAc, terminal β-D-galactosyl residues	EY Laboratories Inc. (San Mateo, CA, USA)
43	Pisum sativum	PSA	FITC	D-Mannose > D-Glucose	branched Mannose with α-1,6 linked Fucose as determinant	Sigma-Aldrich, St. Louis, Missouri, USA
44	Polyporus squamosus	PSL	FITC	N-Acetyl-Neuraminic acid, Sialic acid	Neu5Ac(α-2,6)Gal	EY Laboratories Inc. (San Mateo, CA, USA)
45	Psophocarpus tetragonolobus	PTA	FITC	Galactose, N-Acetyl-Galactosamine	GalNAc(α-1,3)GalNAc, GalNAc(α-1,3)Gal	EY Laboratories Inc. (San Mateo, CA, USA)
46	Phytolacca americana	PWA	FITC	N-Acetyl-Glucosamine	GlcNAc(β-1,4)GlcNAc oligomers, [Gal(β-1,4)GlcNAc]2	EY Laboratories Inc. (San Mateo, CA, USA)
47	Ricinus communis	RCA	FITC	ß-Galactose, Lactose	Gal(β-1,4)GlcNAc β-1-linked	Vector Laboratories Inc., Burlingame, CA, USA
48	Robina pseudoacacia	RPA	FITC	N-Acetyl-D-Galactosamine	complex	EY Laboratories Inc. (San Mateo, CA, USA)
49	Glycine max	SBA	FITC	α- and ß-N-Acetyl-D-Galactosamine > Galactose	GalNAc(β-1,3)Gal-R, GalNAc(β-1,4)Gal	EY Laboratories Inc. (San Mateo, CA, USA)
50	Sophora japonica	SJA	FITC	Galactose, N-Acetyl-Galactosamine	Gal(β-1,3(4))GalNAc	EY Laboratories Inc. (San Mateo, CA, USA)
51	Sambucus nigra	SNA	FITC	N-Acetyl-D-Galactosamine > Galactose	GalNAc(β-1,6)Gal, GalNAc(α-1,6)Gal, GalNAc(α-1,3)Gal, Gal(β-1,6)Gal(β-1,1)glycerol	EY Laboratories Inc. (San Mateo, CA, USA)			-
52	Salvia sclare	SSA	FITC	α-N-Acetyl-Galactosamine	GalNAc(β-1,3)GalNAc-R, GalNAc(β-1,3)Gal-R, α-GalNAc-Ser/Thr	EY Laboratories Inc. (San Mateo, CA, USA)
53	Solanum tuberosum	STA	FITC	ß-N-Acetyl-Galactosamine	GlcNAc(β-1,4)GlcNAc oligomers	EY Laboratories Inc. (San Mateo, CA, USA)
54	Tulipa sp.	TL	FITC	N-Acetyl-Galactosamine	GalNAc, Gal and Fuc residues of glycoconjugates	EY Laboratories Inc. (San Mateo, CA, USA)
55	Trichosanthes kirilowii	TKA	FITC	Galactose	Gal(β-1,4)GlcNAc β-1-linked, cluster forms of Gal(β-1,3)GlcNAc, Gal(β-1,4)GlcNAc internal clusters; polyvalent	EY Laboratories Inc. (San Mateo, CA, USA)
56	Ulex europaeus	UEA-I	FITC	Fucose, Arabinose	α1,2-linked fucose residues, Fuc(α-1,2)Gal(β-1,4)GlcNAc	Sigma-Aldrich, St. Louis, Missouri, USA
57	Vicia faba	VFA	FITC	Mannose > Glucose > N-Actely-Glucosamine	branched Mannose with α-1,6 linked Fucose as determinant	EY Laboratories Inc. (San Mateo, CA, USA)
58	Vicia graminea	VGA	FITC	Galactose	Gal(β-1,3)GalNAc(α-1,) linked	EY Laboratories Inc. (San Mateo, CA, USA)
59	Vicia villosa	VVA	FITC	N-Acetyl-Galactosamine, Methyl-α-D-Galactopyranoside	Gal(α-1,3)GalNAc, GalNAc(α-1,)Ser/Thr	EY Laboratories Inc. (San Mateo, CA, USA)
60	Wisteria floribunda	WFA	FITC	α-ß-N-Acetyl-Galactosamine > Galactose	α-GalNAc(β-1,3)GalNAc, α-GalNAc(β-1,3)Gal, β-GalNAc(β-1,3(4))Gal	EY Laboratories Inc. (San Mateo, CA, USA)
61	Triticum vulgaris	WGA	FITC	N-Acetyl-Galactosamine, N-Acetyl-Glucosamine	three β-1,4 linked GlcNAc residues, terminal β-1,4 linked GalNAc, internal GlcNAc in the context of Gal(β-1,4)GlcNAc, GalNAc(β-1,4)GlcNAc	Sigma-Aldrich, St. Louis, Missouri, USA
62	Aleuria aurantia	AAL	Alexa 488	α-Fucose	Fuc(α-1,6)GlcNAc, Fuc(α-1,3)GalNAc related structures	EY Laboratories Inc. (San Mateo, CA, USA)
63	Cancer antennarius	CCA	Alexa 488	Sialic acid	O-linked sialic acid	EY Laboratories Inc. (San Mateo, CA, USA)
64	Codium fragile	Co	Alexa 488	N-Acetyl-Galactosamine	GalNAc α-1 → sequence	Sigma-Aldrich, St. Louis, Missouri, USA
65	Iberis amara	IAA	Alexa 488	N-Acetyl-D-Galactosamine	complex	EY Laboratories Inc. (San Mateo, CA, USA)
66	Persea americana	PAA	Alexa 488		not determined	EY Laboratories Inc. (San Mateo, CA, USA)
67	Ptilota plumosa	PPA	Alexa 488	Galactose	terminal α-D-galctosyl residues	Sigma-Aldrich, St. Louis, Missouri, USA
68	Trifolia repens	RTA	Alexa 488	2-Deoxy-Glucose	not determined	EY Laboratories Inc. (San Mateo, CA, USA)
69	Salvia horminum	SHA	Alexa 488	N-Acetyl-Galactosamine	not determined	EY Laboratories Inc. (San Mateo, CA, USA)
70	Salvia sclare	SSA	Alexa 488	α-N-Acetyl-Galactosamine	GalNAc(β-1,3)GalNAc-R, GalNAc(β-1,3)Gal-R, α-GalNAc-Ser/Thr	EY Laboratories Inc. (San Mateo, CA, USA)
