# Supplementary material for: The importance of biofilm formation for cultivation of a Micrarchaeon and its interactions with its Thermoplasmatales host
Source: Nat Commun. 2022 Apr 1;13:1735. doi: 10.1038/s41467-022-29263-y (PMC8975820; doi:10.1038/s41467-022-29263-y)
Supplement: Supplementary file 7 — Supplementary Data S3 [file 41467_2022_29263_MOESM7_ESM.xlsx]

## Sheet: Suppl Data S3
gene ID	product	arCOG/TIGR/KO	e-value	TPM mean_co	TPM mean_pure
Thermo_00154	Glucose/mannose-6-phosphate isomerase (GPI)	TIGR02128	1.5e-80	21.3799	22.2982
Thermo_01960	Glutamine--fructose-6-phosphate aminotransferase [isomerizing] (GFPT)	TIGR01135	1.3e-24	15.2269	17.359
Thermo_00417	putative phosphoglucosamine mutase	TIGR03990	1.1e-161	49.3041	51.1677
Thermo_00340	UTP--glucose-1-phosphate uridylyltransferase (UDPGP)	arCOG00664	4.9e-37	48.6054	49.7448
Thermo_00489	mannose-1-phosphate guanylyltransferase	K00966	5.3e-39	25.0958	26.8349
Thermo_01201	Bifunctional protein GlmU	TIGR03992	4.9e-58	37.964	37.9088
Thermo_00492	UDP-galactose-4-epimerase	TIGR01179	5.6e-40	151.246	175.355
Thermo_00505	UDP-galactose-4-epimerase	TIGR01179	2.9e-27	193.894	240.423
Thermo_00522	Glycosyltransferase	TIGR04182	2e-08	44.1235	49.8314
Thermo_01260	Glycosyltransferase	TIGR03965	2.5e-31	98.6219	96.7966
Thermo_01334	Glycosyltransferase	TIGR04182	1.5e-43	68.1658	71.6771
Thermo_00620	Glycosyltransferase	TIGR04182	1.6e-07	46.6436	64.2956
Thermo_00502	Hexuronic acid methyltransferase	arCOG01402	4.4e-36	4.96725	80.132
Thermo_00437	Dolichyl-monophosphooligosaccharide--protein glycosyltransferase	TIGR04154	6.8e-51	89.2111	138.778
Micr_00027	mannose-1-phosphate guanylyltransferase	K17497	1.2e-19	0.5	0
Micr_00539	Bifunctional protein GlmU	TIGR03992	6.8e-44	0.42453	0
Micr_00386	UDP-N-acetylglucosamine-1-phosphate_transferase	TIGR00445	2.2e-06	0.463781	0
Micr_00509	UDP-galactose-4-epimerase	TIGR01179	2.5e-37	0.5	0
Micr_00126	Glycosyltransferase	TIGR04182	3.7e-14	0.100106	0
Micr_00497	Glycosyltransferase	TIGR04182	2.7e-42	2.56097	0.0187043
Micr_00882	Glycosyltransferase	TIGR04182	3.7e-44	0.339119	0
Micr_00170	Glycosyltransferase	arCOG01403	2e-60	0.469701	0
Micr_00600	Glycosyltransferase	arCOG01391	7.8e-70	0.348888	0
Micr_00882	Glycosyltransferase	arCOG00894	4.8e-54	0.339119	0
Micr_00082	Dolichyl-monophosphooligosaccharide--protein glycosyltransferase	TIGR04154	3.5e-09	1.7345	0.00412327
Micr_00288	Dolichyl-monophosphooligosaccharide--protein glycosyltransferase	TIGR04154	9.5e-23	0.517569	0
