# Supplementary material for: The importance of biofilm formation for cultivation of a Micrarchaeon and its interactions with its Thermoplasmatales host
Source: Nat Commun. 2022 Apr 1;13:1735. doi: 10.1038/s41467-022-29263-y (PMC8975820; doi:10.1038/s41467-022-29263-y)
Supplement: Supplementary file 8 — Supplementary Data S4 [file 41467_2022_29263_MOESM8_ESM.xlsx]

## Sheet: Suppl Data S4
relative abundance	Archaeol	Crenarchaeol	GDGT-0
S. hospitalis CL	19.1437	0.0447994	80.8115
S. hospitalis+M. harzensis CLs	39.4976	0.0709641	60.4314
S. hospitalis Cls+IPLs derived	7.38551	0.1866	92.4279
S. hospitalis+M. harzensis CLs +IPLs derived	7.42036	0.441635	92.138
S. hospitalis IPLs derived	3.30923	0.235759	96.455
S. hospitalis+M. harzensis IPsL derived	2.75517	0.495544	96.7493
