# Supplementary material for: The importance of biofilm formation for cultivation of a Micrarchaeon and its interactions with its Thermoplasmatales host
Source: Nat Commun. 2022 Apr 1;13:1735. doi: 10.1038/s41467-022-29263-y (PMC8975820; doi:10.1038/s41467-022-29263-y)
Supplement: Supplementary file 9 — Supplementary Data S5 [file 41467_2022_29263_MOESM9_ESM.xlsx]

## Sheet: Suppl Data S5
accession	BinID	Cluster	Species	ContigID	ContigLength	ProteinGC	ProteinLength	TPM mean co	TPM mean pure	arcogs	arcogs_geneID	arcogs_Description	arcog_Pathway	arcogs_evalue	KO_hmm	KO_e_value	KO_bit_score	KO_bit_score_cutoff	KO_confidence	KO_Definition	PFAM_hmm	PFAM_description	Pfam_Evalue	TIRGR	TIGR_description	EC	TIGR_Evalue	CAZy	CAZy_evalue	CAZy_Description	TDBD_ID	TPDB_evalue	HydDB	HydDB_Description	HydDB_evalue	IPR	IPR_description	PFAM_from_IPRscan	PFAM_from_IPRscan_description	TopHit_ncbi	ncbi_E_value	ncbi_PecID	ncbi_TaxID	ncbi_TaxString		Transcriptomic data
A_DKE_Proteom-Micr_00001	A_DKE_Proteom	Micrarchaeota	A_DKE_Proteom	na	na	0.065	1133	1.4345	0	arCOG00371	Smc	Chromosome_segregation_ATPase	D	3.8e-96	K03529	7.4e-186	617.6	581.4	high_score	chromosome_segregation_protein	PF02463	RecF/RecN/SMC_N_terminal_domain	1.8e-44	TIGR02169	chromosome_segregation_protein_SMC	-	4.3e-190	-	-	-	-	-	-	-	-	IPR036277;_IPR024704;_IPR027417;_IPR003395;_IPR010935	SMCs_flexible_hinge_superfamily;_Structural_maintenance_of_chromosomes_protein;_P-loop_containing_nucleoside_triphosphate_hydrolase;_RecF/RecN/SMC,_N-terminal;_SMCs_flexible_hinge	PF02463;_PF06470	RecF/RecN/SMC_N_terminal_domain;_SMC_proteins_Flexible_Hinge_Domain	OJI07076.1_hypothetical_protein_BK997_04475_[Candidatus_Micrarchaeum_acidiphilum_ARMAN-1]	0	100	1531428	Archaea,Candidatus_Micrarchaeota,none,none,none,Candidatus_Micrarchaeum,Candidatus_Micrarchaeum_sp._AZ1
A_DKE_Proteom-Micr_00002	A_DKE_Proteom	Micrarchaeota	A_DKE_Proteom	na	na	0.091	340	1.37359	0	arCOG01739	LepB	Signal_peptidase_I	U	1.7e-12	K13280	1.3e-18	65.1	59.43	high_score	signal_peptidase_I_[EC:3.4.21.89]	-	-	-	TIGR02228	signal_peptidase_I	3.4.21.89	2.7e-16	-	-	-	-	-	-	-	-	IPR001733	Peptidase_S26B	-	-	OJI07075.1_hypothetical_protein_BK997_04470_[Candidatus_Micrarchaeum_acidiphilum_ARMAN-1]	3.9e-182	99.7	1912863	Archaea,Candidatus_Micrarchaeota,none,none,none,Candidatus_Micrarchaeum,Candidatus_Micrarchaeum_acidiphilum
A_DKE_Proteom-Micr_00003	A_DKE_Proteom	Micrarchaeota	A_DKE_Proteom	na	na	0.03	65	1.42782	0	-	-	-	-	-	-	-	-	-	-	-	-	-	-	-	-	-	-	-	-	-	-	-	-	-	-	-	-	-	-	-	-	-	-	-
A_DKE_Proteom-Micr_00004	A_DKE_Proteom	Micrarchaeota	A_DKE_Proteom	na	na	0.045	263	5.68426	0	arCOG00347	PbaA	20S_proteasome_assembly_factor,_ATP-grasp_superfamily_enzyme	O	5.4e-37	K06869	9.7e-62	206.1	171.7	high_score	uncharacterized_protein	PF09754	PAC2_family	1.7e-40	TIGR00161	TIGR00161_family_protein	-	1.1e-39	-	-	-	-	-	-	-	-	IPR038389;_IPR019151	Proteasome_assembly_chaperone_2_superfamily;_Proteasome_assembly_chaperone_2	PF09754	PAC2_family	OJI07074.1_hypothetical_protein_BK997_04460_[Candidatus_Micrarchaeum_acidiphilum_ARMAN-1]	2.5e-136	100	1912863	Archaea,Candidatus_Micrarchaeota,none,none,none,Candidatus_Micrarchaeum,Candidatus_Micrarchaeum_acidiphilum
A_DKE_Proteom-Micr_00005	A_DKE_Proteom	Micrarchaeota	A_DKE_Proteom	na	na	0.106	113	112.508	0.0811695	-	-	-	-	-	-	-	-	-	-	-	-	-	-	-	-	-	-	-	-	-	-	-	-	-	-	-	-	-	-	OJI07073.1_hypothetical_protein_BK997_04455_[Candidatus_Micrarchaeum_acidiphilum_ARMAN-1]	3.4e-18	99.1	1912863	Archaea,Candidatus_Micrarchaeota,none,none,none,Candidatus_Micrarchaeum,Candidatus_Micrarchaeum_acidiphilum
A_DKE_Proteom-Micr_00006	A_DKE_Proteom	Micrarchaeota	A_DKE_Proteom	na	na	0.065	138	0.601381	0	arCOG03116	-	Uncharacterized_membrane_protein	S	4.1e-20	K09005	3.8e-27	92.3	21.33	high_score	uncharacterized_protein	PF02643	Uncharacterized_ACR,_COG1430	1.8e-25	-	-	-	-	-	-	-	-	-	-	-	-	IPR003795;_IPR038695	Protein_of_unknown_function_DUF192;_Saro_0823-like_superfamily	PF02643	Uncharacterized_ACR,_COG1430	OJI07072.1_hypothetical_protein_BK997_04450_[Candidatus_Micrarchaeum_acidiphilum_ARMAN-1]	5.6e-71	100	1912863	Archaea,Candidatus_Micrarchaeota,none,none,none,Candidatus_Micrarchaeum,Candidatus_Micrarchaeum_acidiphilum
A_DKE_Proteom-Micr_00007	A_DKE_Proteom	Micrarchaeota	A_DKE_Proteom	na	na	0.093	543	0.932788	0.0088025	arCOG01252	PutA	Lactaldehyde_dehydrogenase,_Succinate_semialdehyde_dehydrogenase,_a-ketoglutarate_semialdehyde_dehydrogenase_or_other_NAD-dependent_aldehyde_dehydrogenase	C	3.6e-117	K13821	7.5e-123	409.1	667.9	-	RHH-type_transcriptional_regulator,_proline_utilization_regulon_repressor_/_proline_dehydrogenase_/_delta_1-pyrroline-5-carboxylate_dehydrogenase_[EC:1.5.5.2_1.2.1.88]	PF00171	Aldehyde_dehydrogenase_family	9e-130	TIGR01237	putative_delta-1-pyrroline-5-carboxylate_dehydrogenase	1.2.1.88	2.1e-119	-	-	-	-	-	-	-	-	IPR016163;_IPR015590;_IPR016161;_IPR016160;_IPR016162;_IPR029510	Aldehyde_dehydrogenase,_C-terminal;_Aldehyde_dehydrogenase_domain;_Aldehyde/histidinol_dehydrogenase;_Aldehyde_dehydrogenase,_cysteine_active_site;_Aldehyde_dehydrogenase,_N-terminal;_Aldehyde_dehydrogenase,_glutamic_acid_active_site	PF00171	Aldehyde_dehydrogenase_family	OJT94485.1_hypothetical_protein_JJ59_03535_[Candidatus_Micrarchaeum_sp._AZ1]	4.9e-304	100	1531428	Archaea,Candidatus_Micrarchaeota,none,none,none,Candidatus_Micrarchaeum,Candidatus_Micrarchaeum_sp._AZ1
A_DKE_Proteom-Micr_00008	A_DKE_Proteom	Micrarchaeota	A_DKE_Proteom	na	na	0.061	472	0.526596	0	arCOG01715	SufB	Cysteine_desulfurase_activator_SufB	O	1.5e-108	K09014	9.4e-214	707.6	359.1	high_score	Fe-S_cluster_assembly_protein_SufB	PF01458	Uncharacterized_protein_family_(UPF0051)	7.3e-72	TIGR01980	FeS_assembly_protein_SufB	-	4.5e-211	-	-	-	-	-	-	-	-	IPR037284;_IPR010231;_IPR000825	SUF_system_FeS_cluster_assembly,_SufBD_superfamily;_SUF_system_FeS_cluster_assembly,_SufB;_SUF_system_FeS_cluster_assembly,_SufBD	PF01458	Uncharacterized_protein_family_(UPF0051)	OJI07093.1_Fe-S_cluster_assembly_protein_SufB_[Candidatus_Micrarchaeum_acidiphilum_ARMAN-1]	1.3e-265	100	1531428	Archaea,Candidatus_Micrarchaeota,none,none,none,Candidatus_Micrarchaeum,Candidatus_Micrarchaeum_sp._AZ1
A_DKE_Proteom-Micr_00009	A_DKE_Proteom	Micrarchaeota	A_DKE_Proteom	na	na	0.085	410	0.265654	0	arCOG01715	SufB	Cysteine_desulfurase_activator_SufB	O	2.4e-26	K09015	9.1e-42	141.3	265.97	-	Fe-S_cluster_assembly_protein_SufD	PF01458	Uncharacterized_protein_family_(UPF0051)	4.3e-40	TIGR01981	FeS_assembly_protein_SufD	-	1.2e-42	-	-	-	-	-	-	-	-	IPR000825;_IPR011542;_IPR037284	SUF_system_FeS_cluster_assembly,_SufBD;_SUF_system_FeS_cluster_assembly,_SufD;_SUF_system_FeS_cluster_assembly,_SufBD_superfamily	PF01458	Uncharacterized_protein_family_(UPF0051)	OJI07071.1_hypothetical_protein_BK997_04435_[Candidatus_Micrarchaeum_acidiphilum_ARMAN-1]	4.6e-230	100	1531428	Archaea,Candidatus_Micrarchaeota,none,none,none,Candidatus_Micrarchaeum,Candidatus_Micrarchaeum_sp._AZ1
A_DKE_Proteom-Micr_00010	A_DKE_Proteom	Micrarchaeota	A_DKE_Proteom	na	na	0.093	107	0.458454	0	arCOG00017	-	Predicted_transcriptional_regulator	R	6.1e-12	K07108	7e-17	59.2	72.37	-	uncharacterized_protein	PF01381	Helix-turn-helix	2.7e-06	-	-	-	-	-	-	-	-	-	-	-	-	IPR001387;_IPR010982	Cro/C1-type_helix-turn-helix_domain;_Lambda_repressor-like,_DNA-binding_domain_superfamily	PF01381	Helix-turn-helix	OJI07070.1_hypothetical_protein_BK997_04430_[Candidatus_Micrarchaeum_acidiphilum_ARMAN-1]	2.5e-50	100	1531428	Archaea,Candidatus_Micrarchaeota,none,none,none,Candidatus_Micrarchaeum,Candidatus_Micrarchaeum_sp._AZ1
A_DKE_Proteom-Micr_00011	A_DKE_Proteom	Micrarchaeota	A_DKE_Proteom	na	na	0.106	245	0.460489	0	arCOG04236	SufC	Cysteine_desulfurase_activator_ATPase	O	1.2e-70	K09013	1.3e-96	320.3	156.7	high_score	Fe-S_cluster_assembly_ATP-binding_protein	PF00005	ABC_transporter	1.3e-22	TIGR01978	FeS_assembly_ATPase_SufC	-	5.4e-93	-	-	-	9.B.29.2.12	5.77e-71	-	-	-	IPR003593;_IPR010230;_IPR003439;_IPR017871;_IPR027417	AAA+_ATPase_domain;_FeS_cluster_assembly_SUF_system,_ATPase_SufC;_ABC_transporter-like;_ABC_transporter,_conserved_site;_P-loop_containing_nucleoside_triphosphate_hydrolase	PF00005	ABC_transporter	OJI07069.1_Fe-S_cluster_assembly_ATPase_SufC_[Candidatus_Micrarchaeum_acidiphilum_ARMAN-1]	2.2e-131	100	1531428	Archaea,Candidatus_Micrarchaeota,none,none,none,Candidatus_Micrarchaeum,Candidatus_Micrarchaeum_sp._AZ1
A_DKE_Proteom-Micr_00012	A_DKE_Proteom	Micrarchaeota	A_DKE_Proteom	na	na	0.077	413	0.379531	0	arCOG00065	csdA	Selenocysteine_lyase/Cysteine_desulfurase	O	2.4e-98	K11717	3e-174	577.1	491.3	high_score	cysteine_desulfurase_/_selenocysteine_lyase_[EC:2.8.1.7_4.4.1.16]	PF00266	Aminotransferase_class-V	1.7e-142	TIGR01979	cysteine_desulfurase,_SufS_family	-	2.5e-173	-	-	-	-	-	-	-	-	IPR000192;_IPR015421;_IPR020578;_IPR010970;_IPR015422;_IPR015424	Aminotransferase_class_V_domain;_Pyridoxal_phosphate-dependent_transferase,_major_domain;_Aminotransferase_class-V,_pyridoxal-phosphate_binding_site;_Cysteine_desulfurase,_SufS;_Pyridoxal_phosphate-dependent_transferase_domain_1;_Pyridoxal_phosphate-dependent_transferase	PF00266	Aminotransferase_class-V	OJI07068.1_cysteine_desulfurase_[Candidatus_Micrarchaeum_acidiphilum_ARMAN-1]	2.3e-237	99.8	1531428	Archaea,Candidatus_Micrarchaeota,none,none,none,Candidatus_Micrarchaeum,Candidatus_Micrarchaeum_sp._AZ1
A_DKE_Proteom-Micr_00013	A_DKE_Proteom	Micrarchaeota	A_DKE_Proteom	na	na	0.096	135	0.990469	0	arCOG02077	IscU	NifU_homolog_involved_in_Fe-S_cluster_formation	C	9.2e-33	K04488	8.1e-32	107.9	131.7	-	nitrogen_fixation_protein_NifU_and_related_proteins	PF01592	NifU-like_N_terminal_domain	2.6e-21	TIGR01994	SUF_system_FeS_assembly_protein,_NifU_family	-	1.1e-27	-	-	-	-	-	-	-	-	IPR002871	NIF_system_FeS_cluster_assembly,_NifU,_N-terminal	PF01592	NifU-like_N_terminal_domain	OJI07067.1_hypothetical_protein_BK997_04415_[Candidatus_Micrarchaeum_acidiphilum_ARMAN-1]	7.9e-70	100	1531428	Archaea,Candidatus_Micrarchaeota,none,none,none,Candidatus_Micrarchaeum,Candidatus_Micrarchaeum_sp._AZ1
A_DKE_Proteom-Micr_00014	A_DKE_Proteom	Micrarchaeota	A_DKE_Proteom	na	na	0.095	240	0.658862	0	arCOG01254	AlaX	Ser-tRNA(Ala)_deacylase_AlaX_(editing_enzyme)	J	9.1e-65	K07050	2.4e-65	218	211.07	high_score	misacylated_tRNA(Ala)_deacylase_[EC:3.1.1.-]	PF01411	tRNA_synthetases_class_II_(A)	2.7e-15	TIGR03683	alanine--tRNA_ligase	6.1.1.7	8.8e-41	-	-	-	-	-	-	-	-	IPR018165;_IPR012947;_IPR009000;_IPR018163;_IPR018164	Alanyl-tRNA_synthetase,_class_IIc,_core_domain;_Threonyl/alanyl_tRNA_synthetase,_SAD;_Translation_protein,_beta-barrel_domain_superfamily;_Threonyl/alanyl_tRNA_synthetase,_class_II-like,_putative_editing_domain_superfamily;_Alanyl-tRNA_synthetase,_class_IIc,_N-terminal	PF07973;_PF01411	Threonyl_and_Alanyl_tRNA_synthetase_second_additional_domain;_tRNA_synthetases_class_II_(A)	OJI07066.1_metal-dependent_hydrolase_[Candidatus_Micrarchaeum_acidiphilum_ARMAN-1]	8.9e-133	100	1531428	Archaea,Candidatus_Micrarchaeota,none,none,none,Candidatus_Micrarchaeum,Candidatus_Micrarchaeum_sp._AZ1
A_DKE_Proteom-Micr_00015	A_DKE_Proteom	Micrarchaeota	A_DKE_Proteom	na	na	0.027	289	0.219789	0	arCOG00272	RhaT	Permease_of_the_drug/metabolite_transporter_(DMT)_superfamily	G	3.6e-19	K15270	8.6e-14	48.9	157.77	-	S-adenosylmethionine_uptake_transporter	PF00892	EamA-like_transporter_family	5.4e-16	-	-	-	-	-	-	-	-	-	-	-	-	IPR000620	EamA_domain	PF00892	EamA-like_transporter_family	OJI07065.1_hypothetical_protein_BK997_04405_[Candidatus_Micrarchaeum_acidiphilum_ARMAN-1]	2.9e-138	100	1531428	Archaea,Candidatus_Micrarchaeota,none,none,none,Candidatus_Micrarchaeum,Candidatus_Micrarchaeum_sp._AZ1
A_DKE_Proteom-Micr_00016	A_DKE_Proteom	Micrarchaeota	A_DKE_Proteom	na	na	0.045	200	0.400959	0	arCOG02291	-	HAD_superfamily_hydrolase	R	1.1e-13	K20866	1.1e-42	143.9	143	high_score	glucose-1-phosphatase_[EC:3.1.3.10]	PF13419	Haloacid_dehalogenase-like_hydrolase	3.6e-11	TIGR02247	epoxide_hydrolase_N-terminal_domain-like_phosphatase	-	3.7e-25	-	-	-	-	-	-	-	-	IPR023198;_IPR006439;_IPR036412;_IPR023214	Phosphoglycolate_phosphatase-like,_domain_2;_HAD_hydrolase,_subfamily_IA;_HAD-like_superfamily;_HAD_superfamily	PF13419	Haloacid_dehalogenase-like_hydrolase	OJI07064.1_hypothetical_protein_BK997_04400_[Candidatus_Micrarchaeum_acidiphilum_ARMAN-1]	7.2e-104	100	1531428	Archaea,Candidatus_Micrarchaeota,none,none,none,Candidatus_Micrarchaeum,Candidatus_Micrarchaeum_sp._AZ1
A_DKE_Proteom-Micr_00018	A_DKE_Proteom	Micrarchaeota	A_DKE_Proteom	na	na	0.07	482	1.21696	0	arCOG00402	ProS	Prolyl-tRNA_synthetase	J	4.4e-115	K14163	6.1e-170	564.7	1201.5	-	bifunctional_glutamyl/prolyl-tRNA_synthetase_[EC:6.1.1.17_6.1.1.15]	PF09180	Prolyl-tRNA_synthetase,_C-terminal	2e-23	TIGR00408	proline--tRNA_ligase	6.1.1.15	1.4e-164	-	-	-	-	-	-	-	-	IPR016061;_IPR004499;_IPR033721;_IPR006195;_IPR004154;_IPR002314;_IPR017449;_IPR002316;_IPR036621	Proline-tRNA_ligase,_class_II,_C-terminal;_Proline-tRNA_ligase,_class_IIa,_archaeal-type;_Prolyl-tRNA_synthetase,_catalytic_domain;_Aminoacyl-tRNA_synthetase,_class_II;_Anticodon-binding;_Aminoacyl-tRNA_synthetase,_class_II_(G/_P/_S/T);_Prolyl-tRNA_synthetase,_class_II;_Proline-tRNA_ligase,_class_IIa;_Anticodon-binding_domain_superfamily	PF09180;_PF03129;_PF00587	Prolyl-tRNA_synthetase,_C-terminal;_Anticodon_binding_domain;_tRNA_synthetase_class_II_core_domain_(G,_H,_P,_S_and_T)	OJI07063.1_proline--tRNA_ligase_[Candidatus_Micrarchaeum_acidiphilum_ARMAN-1]	9.4e-283	99.8	1531428	Archaea,Candidatus_Micrarchaeota,none,none,none,Candidatus_Micrarchaeum,Candidatus_Micrarchaeum_sp._AZ1
A_DKE_Proteom-Micr_00019	A_DKE_Proteom	Micrarchaeota	A_DKE_Proteom	na	na	0.066	284	0.511752	0	arCOG06322	PutA	Proline_dehydrogenase	E	3.4e-68	K00318	1.8e-39	133.6	161	-	proline_dehydrogenase_[EC:1.5.5.2]	PF01619	Proline_dehydrogenase	8.5e-25	-	-	-	-	-	-	-	-	-	-	-	-	IPR029041;_IPR002872	FAD-linked_oxidoreductase-like;_Proline_dehydrogenase_domain	PF01619	Proline_dehydrogenase	OJI07062.1_hypothetical_protein_BK997_04385_[Candidatus_Micrarchaeum_acidiphilum_ARMAN-1]	1.5e-155	100	1531428	Archaea,Candidatus_Micrarchaeota,none,none,none,Candidatus_Micrarchaeum,Candidatus_Micrarchaeum_sp._AZ1
A_DKE_Proteom-Micr_00020	A_DKE_Proteom	Micrarchaeota	A_DKE_Proteom	na	na	0.109	582	0.269554	0	arCOG00144	-	MFS_family_permease	G	1.4e-123	K03446	3.9e-63	211.1	336.63	-	MFS_transporter,_DHA2_family,_multidrug_resistance_protein	PF07690	Major_Facilitator_Superfamily	4.8e-34	TIGR00711	drug_resistance_MFS_transporter,_drug:H+_antiporter-2_(14_Spanner)_(DHA2)_family	-	2.7e-47	-	-	-	2.A.1.3.70	0	-	-	-	IPR011701;_IPR020846;_IPR036259	Major_facilitator_superfamily;_Major_facilitator_superfamily_domain;_MFS_transporter_superfamily	PF07690	Major_Facilitator_Superfamily	OJI07092.1_MFS_transporter_[Candidatus_Micrarchaeum_acidiphilum_ARMAN-1]	0	100	1531428	Archaea,Candidatus_Micrarchaeota,none,none,none,Candidatus_Micrarchaeum,Candidatus_Micrarchaeum_sp._AZ1
A_DKE_Proteom-Micr_00021	A_DKE_Proteom	Micrarchaeota	A_DKE_Proteom	na	na	0.062	193	1.40353	0	-	-	-	-	-	-	-	-	-	-	-	-	-	-	-	-	-	-	-	-	-	-	-	-	-	-	-	-	-	-	OJI07061.1_hypothetical_protein_BK997_04375_[Candidatus_Micrarchaeum_acidiphilum_ARMAN-1]	3e-99	100	1531428	Archaea,Candidatus_Micrarchaeota,none,none,none,Candidatus_Micrarchaeum,Candidatus_Micrarchaeum_sp._AZ1
A_DKE_Proteom-Micr_00022	A_DKE_Proteom	Micrarchaeota	A_DKE_Proteom	na	na	0.075	266	0.279023	0	arCOG01348	nadF	NAD_kinase	H	6.1e-08	K00858	1.8e-13	48	33.9	high_score	NAD+_kinase_[EC:2.7.1.23]	PF01513	ATP-NAD_kinase	6.5e-08	-	-	-	-	-	-	-	-	-	-	-	-	IPR016064;_IPR002504	NAD_kinase/diacylglycerol_kinase-like_domain_superfamily;_NAD_kinase	PF01513	ATP-NAD_kinase	OJI07060.1_hypothetical_protein_BK997_04370_[Candidatus_Micrarchaeum_acidiphilum_ARMAN-1]	1.1e-147	100	1531428	Archaea,Candidatus_Micrarchaeota,none,none,none,Candidatus_Micrarchaeum,Candidatus_Micrarchaeum_sp._AZ1
A_DKE_Proteom-Micr_00023	A_DKE_Proteom	Micrarchaeota	A_DKE_Proteom	na	na	0.096	351	0.414439	0	arCOG01434	-	Cysteate_synthase	H	1.2e-64	K01733	2.1e-56	189.4	201.5	-	threonine_synthase_[EC:4.2.3.1]	PF00291	Pyridoxal-phosphate_dependent_enzyme	4.7e-53	TIGR00260	threonine_synthase	4.2.3.1	2.1e-36	-	-	-	-	-	-	-	-	IPR036052;_IPR001926	Tryptophan_synthase_beta_subunit-like_PLP-dependent_enzyme;_Pyridoxal-phosphate_dependent_enzyme	PF00291	Pyridoxal-phosphate_dependent_enzyme	OJI07059.1_hypothetical_protein_BK997_04365_[Candidatus_Micrarchaeum_acidiphilum_ARMAN-1]	1.7e-196	100	1531428	Archaea,Candidatus_Micrarchaeota,none,none,none,Candidatus_Micrarchaeum,Candidatus_Micrarchaeum_sp._AZ1
A_DKE_Proteom-Micr_00024	A_DKE_Proteom	Micrarchaeota	A_DKE_Proteom	na	na	0.083	456	0.759409	0	arCOG00754	LhgO	L-2-hydroxyglutarate_oxidase_LhgO	G	2.9e-57	K00116	1.1e-73	246	213.7	high_score	malate_dehydrogenase_(quinone)_[EC:1.1.5.4]	PF01266	FAD_dependent_oxidoreductase	1.7e-19	TIGR01320	malate_dehydrogenase_(acceptor)	1.1.5.4	2.5e-15	-	-	-	-	-	-	-	-	IPR006076;_IPR036188	FAD_dependent_oxidoreductase;_FAD/NAD(P)-binding_domain_superfamily	PF01266	FAD_dependent_oxidoreductase	OJI07058.1_hypothetical_protein_BK997_04360_[Candidatus_Micrarchaeum_acidiphilum_ARMAN-1]	8.4e-257	99.8	1912863	Archaea,Candidatus_Micrarchaeota,none,none,none,Candidatus_Micrarchaeum,Candidatus_Micrarchaeum_acidiphilum
A_DKE_Proteom-Micr_00025	A_DKE_Proteom	Micrarchaeota	A_DKE_Proteom	na	na	0.088	933	1.19392	0	arCOG01697	AcnA	Aconitase_A	C	0	K01681	0	1143.8	1126.73	high_score	aconitate_hydratase_[EC:4.2.1.3]	PF00330	Aconitase_family_(aconitate_hydratase)	5.7e-161	TIGR01341	aconitate_hydratase_1	4.2.1.3	0	-	-	-	-	-	-	-	-	IPR015928;_IPR001030;_IPR000573;_IPR015931;_IPR006249;_IPR018136;_IPR036008	Aconitase/3-isopropylmalate_dehydratase,_swivel;_Aconitase/3-isopropylmalate_dehydratase_large_subunit,_alpha/beta/alpha_domain;_Aconitase_A/isopropylmalate_dehydratase_small_subunit,_swivel_domain;_Aconitase/3-isopropylmalate_dehydratase_large_subunit,_alpha/beta/alpha,_subdomain_1/3;_Aconitase/Iron-responsive_element-binding_protein_2;_Aconitase_family,_4Fe-4S_cluster_binding_site;_Aconitase,_i…	PF00330;_PF00694	Aconitase_family_(aconitate_hydratase);_Aconitase_C-terminal_domain	OJI07057.1_aconitate_hydratase_1_[Candidatus_Micrarchaeum_acidiphilum_ARMAN-1]	0	100	1531428	Archaea,Candidatus_Micrarchaeota,none,none,none,Candidatus_Micrarchaeum,Candidatus_Micrarchaeum_sp._AZ1
A_DKE_Proteom-Micr_00026	A_DKE_Proteom	Micrarchaeota	A_DKE_Proteom	na	na	0.093	387	1.49003	0	arCOG04237	GltA	Citrate_synthase	C	1e-101	K01659	2e-109	362.8	499.2	-	2-methylcitrate_synthase_[EC:2.3.3.5]	PF00285	Citrate_synthase,_C-terminal_domain	2.6e-117	TIGR01800	2-methylcitrate_synthase/citrate_synthase_II	-	6.2e-129	-	-	-	-	-	-	-	-	IPR002020;_IPR016142;_IPR036969;_IPR024176;_IPR016143;_IPR019810;_IPR011278	Citrate_synthase;_Citrate_synthase-like,_large_alpha_subdomain;_Citrate_synthase_superfamily;_Citrate_synthase,_bacterial-type;_Citrate_synthase-like,_small_alpha_subdomain;_Citrate_synthase_active_site;_2-methylcitrate_synthase/citrate_synthase_type_I	PF00285	Citrate_synthase,_C-terminal_domain	OJI07056.1_citrate_synthase_[Candidatus_Micrarchaeum_acidiphilum_ARMAN-1]	9e-220	100	1531428	Archaea,Candidatus_Micrarchaeota,none,none,none,Candidatus_Micrarchaeum,Candidatus_Micrarchaeum_sp._AZ1
A_DKE_Proteom-Micr_00027	A_DKE_Proteom	Micrarchaeota	A_DKE_Proteom	na	na	0.082	256	0.506453	0	-	-	-	-	-	K17497	1.2e-19	68.3	83.23	-	phosphomannomutase_[EC:5.4.2.8]	PF03332	Eukaryotic_phosphomannomutase	9.4e-14	TIGR01484	HAD_hydrolase,_family_IIB	-	2.3e-18	-	-	-	-	-	-	-	-	IPR005002;_IPR023214;_IPR006379;_IPR036412	Phosphomannomutase;_HAD_superfamily;_HAD-superfamily_hydrolase,_subfamily_IIB;_HAD-like_superfamily	PF03332	Eukaryotic_phosphomannomutase	OJT94467.1_hypothetical_protein_JJ59_03435_[Candidatus_Micrarchaeum_sp._AZ1]	5.7e-138	99.6	1531428	Archaea,Candidatus_Micrarchaeota,none,none,none,Candidatus_Micrarchaeum,Candidatus_Micrarchaeum_sp._AZ1
A_DKE_Proteom-Micr_00028	A_DKE_Proteom	Micrarchaeota	A_DKE_Proteom	na	na	0.051	176	0.208985	0	arCOG01073	-	NUDIX_family_hydrolase	L	3.9e-35	K01515	3.3e-41	138.8	119	high_score	ADP-ribose_pyrophosphatase_[EC:3.6.1.13]	PF00293	NUDIX_domain	1.2e-15	TIGR00052	nudix-type_nucleoside_diphosphatase,_YffH/AdpP_family	3.6.1.-	2.6e-15	-	-	-	-	-	-	-	-	IPR020476;_IPR015797;_IPR000086	NUDIX_hydrolase;_NUDIX_hydrolase-like_domain_superfamily;_NUDIX_hydrolase_domain	PF00293	NUDIX_domain	OJI07055.1_hypothetical_protein_BK997_04335_[Candidatus_Micrarchaeum_acidiphilum_ARMAN-1]	1.8e-90	100	1912863	Archaea,Candidatus_Micrarchaeota,none,none,none,Candidatus_Micrarchaeum,Candidatus_Micrarchaeum_acidiphilum
A_DKE_Proteom-Micr_00029	A_DKE_Proteom	Micrarchaeota	A_DKE_Proteom	na	na	0.051	195	0.684085	0	arCOG03056	PgpB	Membrane-associated_phospholipid_phosphatase	I	8.2e-28	K19302	3.9e-24	83.4	80	high_score	undecaprenyl-diphosphatase_[EC:3.6.1.27]	PF01569	PAP2_superfamily	5.8e-18	-	-	-	-	-	-	-	-	-	-	-	-	IPR000326;_IPR036938	Phosphatidic_acid_phosphatase_type_2/haloperoxidase;_Phosphatidic_acid_phosphatase_type_2/haloperoxidase_superfamily	PF01569	PAP2_superfamily	OJI07054.1_hypothetical_protein_BK997_04330_[Candidatus_Micrarchaeum_acidiphilum_ARMAN-1]	5.8e-98	99.5	1912863	Archaea,Candidatus_Micrarchaeota,none,none,none,Candidatus_Micrarchaeum,Candidatus_Micrarchaeum_acidiphilum
A_DKE_Proteom-Micr_00030	A_DKE_Proteom	Micrarchaeota	A_DKE_Proteom	na	na	0.074	281	2.24264	0	arCOG03842	-	TlpA/TrxA-like_family_protein	R	2.5e-41	-	-	-	-	-	-	PF06053	Domain_of_unknown_function_(DUF929)	2e-30	-	-	-	-	-	-	-	-	-	-	-	-	IPR009272	Protein_of_unknown_function_DUF929	PF06053	Domain_of_unknown_function_(DUF929)	OWP53839.1_hypothetical_protein_B2I19_01575_[Thermoplasmatales_archaeon_ARMAN]	2.4e-153	99.6	1961137	Archaea,Euryarchaeota,Thermoplasmata,Thermoplasmatales,none,none,Thermoplasmatales_archaeon_ARMAN
A_DKE_Proteom-Micr_00031	A_DKE_Proteom	Micrarchaeota	A_DKE_Proteom	na	na	0.055	484	1.06445	0	arCOG02785	-	Arylsulfatase_A_or_related_enzyme	P	8e-50	K01133	2.9e-46	156.1	353	-	choline-sulfatase_[EC:3.1.6.6]	PF00884	Sulfatase	5.8e-28	TIGR03417	choline-sulfatase	3.1.6.6	1.4e-21	-	-	-	-	-	-	-	-	IPR017849;_IPR017850;_IPR000917	Alkaline_phosphatase-like,_alpha/beta/alpha;_Alkaline-phosphatase-like,_core_domain_superfamily;_Sulfatase,_N-terminal	PF00884	Sulfatase	OJI07052.1_hypothetical_protein_BK997_04320_[Candidatus_Micrarchaeum_acidiphilum_ARMAN-1]	3.8e-276	100	1531428	Archaea,Candidatus_Micrarchaeota,none,none,none,Candidatus_Micrarchaeum,Candidatus_Micrarchaeum_sp._AZ1
A_DKE_Proteom-Micr_00032	A_DKE_Proteom	Micrarchaeota	A_DKE_Proteom	na	na	0.088	386	0.573433	0	arCOG01403	AglL	Glycosyltransferase	M	1.1e-70	K00754	2.5e-49	166	321	-	L-malate_glycosyltransferase_[EC:2.4.1.-]	PF00534	Glycosyl_transferases_group_1	5.6e-37	TIGR03999	N-acetyl-alpha-D-glucosaminyl_L-malate_synthase_BshA	2.4.1.-	1.2e-30	GT4	7.6e-35	__sucrose_synthase_(EC_2.4.1.13);_sucrose-phosphate_synthase_(EC_2.4.1.14);_alpha-glucosyltransferase_(EC_2.4.1.52);_lipopolysaccharide_N-acetylglucosaminyltransferase_(EC_2.4.1.56);_phosphatidylinositol_alpha-mannosyltransferase_(EC_2.4.1.57);_GDP-Man:_Man1GlcNAc2-PP-dolichol_alpha-1,3-mannosyltransferase_(EC_2.4.1.132);_GDP-Man:_Man3GlcNAc2-PP-dolichol/Man4GlcNAc2-PP-dolichol_alpha-1,2-mannosyl…	-	-	-	-	-	IPR028098;_IPR001296	Glycosyltransferase_subfamily_4-like,_N-terminal_domain;_Glycosyl_transferase,_family_1	PF13439;_PF00534	Glycosyltransferase_Family_4;_Glycosyl_transferases_group_1	OJI07051.1_hypothetical_protein_BK997_04315_[Candidatus_Micrarchaeum_acidiphilum_ARMAN-1]	6.3e-221	100	1531428	Archaea,Candidatus_Micrarchaeota,none,none,none,Candidatus_Micrarchaeum,Candidatus_Micrarchaeum_sp._AZ1
A_DKE_Proteom-Micr_00033	A_DKE_Proteom	Micrarchaeota	A_DKE_Proteom	na	na	0.061	360	0.814447	0	arCOG00899	AglD2	Predicted_flippase	M	3.1e-22	K07027	3.2e-25	87.6	86.5	high_score	glycosyltransferase_2_family_protein	PF03706	Lysylphosphatidylglycerol_synthase_TM_region	1.9e-26	TIGR00374	TIGR00374_family_protein	-	1.1e-19	-	-	-	-	-	-	-	-	IPR022791	Lysylphosphatidylglycerol_synthetase/glycosyltransferase_AglD	PF03706	Lysylphosphatidylglycerol_synthase_TM_region	OJT94463.1_hypothetical_protein_JJ59_03400_[Candidatus_Micrarchaeum_sp._AZ1]	9.1e-174	100	1531428	Archaea,Candidatus_Micrarchaeota,none,none,none,Candidatus_Micrarchaeum,Candidatus_Micrarchaeum_sp._AZ1
A_DKE_Proteom-Micr_00034	A_DKE_Proteom	Micrarchaeota	A_DKE_Proteom	na	na	0.108	120	30.1903	0	arCOG01510	RPA1	Single-stranded_DNA-binding_replication_protein_A_(RPA),_large_(70_kD)_subunit_or_related_ssDNA-binding_protein	L	1.2e-16	K07466	1.3e-09	35.5	22.13	high_score	replication_factor_A1	PF01336	OB-fold_nucleic_acid_binding_domain	8.5e-08	-	-	-	-	-	-	-	-	-	-	-	-	IPR012340;_IPR004365	Nucleic_acid-binding,_OB-fold;_OB-fold_nucleic_acid_binding_domain,_AA-tRNA_synthetase-type	PF01336	OB-fold_nucleic_acid_binding_domain	OJI07049.1_hypothetical_protein_BK997_04305_[Candidatus_Micrarchaeum_acidiphilum_ARMAN-1]	5.5e-59	100	1912863	Archaea,Candidatus_Micrarchaeota,none,none,none,Candidatus_Micrarchaeum,Candidatus_Micrarchaeum_acidiphilum
A_DKE_Proteom-Micr_00035	A_DKE_Proteom	Micrarchaeota	A_DKE_Proteom	na	na	0.084	260	1.15795	0	arCOG01846	PaaD	Metal-sulfur_cluster_biosynthetic_enzyme	O	2.8e-61	K03593	9.2e-74	246	116.67	high_score	ATP-binding_protein_involved_in_chromosome_partitioning	PF10609	NUBPL_iron-transfer_P-loop_NTPase	1.3e-69	TIGR01969	cell_division_ATPase_MinD	-	6.1e-24	-	-	-	3.A.1.132.3	2.52e-47	-	-	-	IPR019591;_IPR027417;_IPR033756;_IPR000808	Mrp/NBP35_ATP-binding_protein;_P-loop_containing_nucleoside_triphosphate_hydrolase;_Flagellum_site-determining_protein_YlxH/_Fe-S_cluster_assembling_factor_NBP35;_Mrp,_conserved_site	PF10609	NUBPL_iron-transfer_P-loop_NTPase	OJI07048.1_hypothetical_protein_BK997_04300_[Candidatus_Micrarchaeum_acidiphilum_ARMAN-1]	1.7e-137	100	1912863	Archaea,Candidatus_Micrarchaeota,none,none,none,Candidatus_Micrarchaeum,Candidatus_Micrarchaeum_acidiphilum
A_DKE_Proteom-Micr_00036	A_DKE_Proteom	Micrarchaeota	A_DKE_Proteom	na	na	0.128	351	0.604449	0	arCOG00946	PflA	Pyruvate-formate_lyase-activating_enzyme	O	1.5e-109	K04069	8.6e-51	170.3	102.7	high_score	pyruvate_formate_lyase_activating_enzyme_[EC:1.97.1.4]	PF04055	Radical_SAM_superfamily	4.2e-18	TIGR04337	AmmeMemoRadiSam_system_radical_SAM_enzyme	-	2.2e-102	-	-	-	-	-	-	-	-	IPR027596;_IPR013785;_IPR007197;_IPR016431	AmmeMemoRadiSam_system_radical_SAM_enzyme;_Aldolase-type_TIM_barrel;_Radical_SAM;_Pyruvate-formate_lyase-activating_enzyme,_predicted	PF04055	Radical_SAM_superfamily	OJI07047.1_AmmeMemoRadiSam_system_radical_SAM_enzyme_[Candidatus_Micrarchaeum_acidiphilum_ARMAN-1]	7.7e-210	100	1531428	Archaea,Candidatus_Micrarchaeota,none,none,none,Candidatus_Micrarchaeum,Candidatus_Micrarchaeum_sp._AZ1
A_DKE_Proteom-Micr_00037	A_DKE_Proteom	Micrarchaeota	A_DKE_Proteom	na	na	0.102	343	0.597303	0	arCOG06008	-	Predicted_metal_permease	R	1.1e-83	K08970	5.9e-13	46.1	47.03	-	nickel/cobalt_transporter_(NicO)_family_protein	PF13386	Cytochrome_C_biogenesis_protein_transmembrane_region_	4.7e-06	-	-	-	-	-	-	-	-	-	-	-	-	-	-	-	-	OJI07046.1_hypothetical_protein_BK997_04290_[Candidatus_Micrarchaeum_acidiphilum_ARMAN-1]	1.9e-173	100	1531428	Archaea,Candidatus_Micrarchaeota,none,none,none,Candidatus_Micrarchaeum,Candidatus_Micrarchaeum_sp._AZ1
A_DKE_Proteom-Micr_00038	A_DKE_Proteom	Micrarchaeota	A_DKE_Proteom	na	na	0.09	132	0.393389	0	arCOG03749	-	Membrane_protein_of_VKOR_family_involved_in_disulfide_bond_formation	O	3.5e-20	-	-	-	-	-	-	PF07884	Vitamin_K_epoxide_reductase_family	2.7e-18	-	-	-	-	-	-	-	-	-	-	-	-	IPR012932;_IPR038354	Vitamin_K_epoxide_reductase;_VKOR_domain_superfamily	PF07884	Vitamin_K_epoxide_reductase_family	OJI07045.1_hypothetical_protein_BK997_04285_[Candidatus_Micrarchaeum_acidiphilum_ARMAN-1]	2e-62	99.2	1912863	Archaea,Candidatus_Micrarchaeota,none,none,none,Candidatus_Micrarchaeum,Candidatus_Micrarchaeum_acidiphilum
A_DKE_Proteom-Micr_00039	A_DKE_Proteom	Micrarchaeota	A_DKE_Proteom	na	na	0.068	381	0.707195	0	arCOG04430	-	HD_superfamily_phosphohydrolase	R	4e-73	K06885	1.7e-85	285.1	255.9	high_score	uncharacterized_protein	PF01966	HD_domain	4.5e-11	TIGR00277	HDIG_domain	-	1.3e-06	-	-	-	-	-	-	-	-	IPR003607;_IPR006674	HD/PDEase_domain;_HD_domain	PF01966	HD_domain	OJI07044.1_hypothetical_protein_BK997_04280_[Candidatus_Micrarchaeum_acidiphilum_ARMAN-1]	1.6e-216	100	1531428	Archaea,Candidatus_Micrarchaeota,none,none,none,Candidatus_Micrarchaeum,Candidatus_Micrarchaeum_sp._AZ1
A_DKE_Proteom-Micr_00041	A_DKE_Proteom	Micrarchaeota	A_DKE_Proteom	na	na	0.073	149	0.788133	0	-	-	-	-	-	-	-	-	-	-	-	-	-	-	-	-	-	-	-	-	-	-	-	-	-	-	-	-	-	-	OJI07043.1_hypothetical_protein_BK997_04270_[Candidatus_Micrarchaeum_acidiphilum_ARMAN-1]	2.1e-76	100	1531428	Archaea,Candidatus_Micrarchaeota,none,none,none,Candidatus_Micrarchaeum,Candidatus_Micrarchaeum_sp._AZ1
A_DKE_Proteom-Micr_00042	A_DKE_Proteom	Micrarchaeota	A_DKE_Proteom	na	na	0.069	391	0.984793	0	arCOG01701	SEN2	tRNA_splicing_endonuclease	J	3e-25	K01170	1.8e-59	197.9	80.47	high_score	tRNA-intron_endonuclease,_archaea_type_[EC:4.6.1.16]	PF01974	tRNA_intron_endonuclease,_catalytic_C-terminal_domain	1.2e-26	TIGR00324	tRNA-intron_lyase	4.6.1.16	5.1e-30	-	-	-	-	-	-	-	-	IPR011856;_IPR036167;_IPR006677;_IPR006676	tRNA_endonuclease-like_domain_superfamily;_tRNA_intron_endonuclease,_catalytic_domain-like_superfamily;_tRNA_intron_endonuclease,_catalytic_domain-like;_tRNA-splicing_endonuclease	PF01974	tRNA_intron_endonuclease,_catalytic_C-terminal_domain	AEM63745.1_tRNA_splicing_endonuclease_[uncultured_euryarchaeote]	4.1e-228	99.7	114243	Archaea,Euryarchaeota,none,none,none,none,uncultured_euryarchaeote
A_DKE_Proteom-Micr_00043	A_DKE_Proteom	Micrarchaeota	A_DKE_Proteom	na	na	0.07	254	0.506173	0	arCOG04161	DPH5	Diphthamide_biosynthesis_methyltransferase	J	3.4e-42	K20215	1.2e-71	238.7	295.9	-	diphthine_synthase_[EC:2.1.1.98]	PF00590	Tetrapyrrole_(Corrin/Porphyrin)_Methylases	2.3e-21	TIGR00522	diphthine_synthase	2.1.1.98	8.4e-50	-	-	-	-	-	-	-	-	IPR035996;_IPR004551;_IPR014777;_IPR000878;_IPR014776	Tetrapyrrole_methylase_superfamily;_Diphthine_synthase;_Tetrapyrrole_methylase,_subdomain_1;_Tetrapyrrole_methylase;_Tetrapyrrole_methylase,_subdomain_2	PF00590	Tetrapyrrole_(Corrin/Porphyrin)_Methylases	OJI07041.1_diphthine_synthase_[Candidatus_Micrarchaeum_acidiphilum_ARMAN-1]	1e-134	100	1531428	Archaea,Candidatus_Micrarchaeota,none,none,none,Candidatus_Micrarchaeum,Candidatus_Micrarchaeum_sp._AZ1
A_DKE_Proteom-Micr_00044	A_DKE_Proteom	Micrarchaeota	A_DKE_Proteom	na	na	0.068	918	0.136494	0	arCOG00557	Lhr	Lhr-like_helicase_with_C-terminal_Zn_finger_domain	R	7.6e-195	K03724	2.7e-178	592.5	268.03	high_score	ATP-dependent_helicase_Lhr_and_Lhr-like_helicase_[EC:3.6.4.-]	PF00270	DEAD/DEAH_box_helicase	1.3e-29	TIGR04121	DEXH_box_helicase,_DNA_ligase-associated	3.6.4.-	1.6e-120	-	-	-	-	-	-	-	-	IPR001650;_IPR011545;_IPR017170;_IPR014001;_IPR027417;_IPR013701	Helicase,_C-terminal;_DEAD/DEAH_box_helicase_domain;_Lhr-like_ATP-dependent_RNA_helicase,_predicted;_Helicase_superfamily_1/2,_ATP-binding_domain;_P-loop_containing_nucleoside_triphosphate_hydrolase;_DEAD/H_associated	PF00271;_PF00270;_PF08494	Helicase_conserved_C-terminal_domain;_DEAD/DEAH_box_helicase;_DEAD/H_associated	OJI07040.1_hypothetical_protein_BK997_04255_[Candidatus_Micrarchaeum_acidiphilum_ARMAN-1]	0	100	1912863	Archaea,Candidatus_Micrarchaeota,none,none,none,Candidatus_Micrarchaeum,Candidatus_Micrarchaeum_acidiphilum
A_DKE_Proteom-Micr_00045	A_DKE_Proteom	Micrarchaeota	A_DKE_Proteom	na	na	0.104	662	0.410156	0	arCOG05471	-	S-layer_protein,_contains_beta-propeller_domain	M	1.2e-14	-	-	-	-	-	-	-	-	-	-	-	-	-	-	-	-	-	-	-	-	-	-	-	-	-	OJI07039.1_hypothetical_protein_BK997_04250_[Candidatus_Micrarchaeum_acidiphilum_ARMAN-1]	0	100	1531428	Archaea,Candidatus_Micrarchaeota,none,none,none,Candidatus_Micrarchaeum,Candidatus_Micrarchaeum_sp._AZ1
A_DKE_Proteom-Micr_00046	A_DKE_Proteom	Micrarchaeota	A_DKE_Proteom	na	na	0.072	250	0.333487	0	arCOG01616	GEK1	D-aminoacyl-tRNA_deacylase,_involved_in_ethanol_tolerance	J	2.8e-41	K09716	1.8e-50	169.2	47.17	high_score	D-aminoacyl-tRNA_deacylase_[EC:3.1.1.96]	PF04414	D-aminoacyl-tRNA_deacylase	2.5e-51	-	-	-	-	-	-	-	-	-	-	-	-	IPR018033;_IPR007508	D-aminoacyl-tRNA_deacylase,_archaea;_D-aminoacyl-tRNA_deacylase_DtdA	PF04414	D-aminoacyl-tRNA_deacylase	OJI07038.1_hypothetical_protein_BK997_04245_[Candidatus_Micrarchaeum_acidiphilum_ARMAN-1]	3.4e-135	100	1912863	Archaea,Candidatus_Micrarchaeota,none,none,none,Candidatus_Micrarchaeum,Candidatus_Micrarchaeum_acidiphilum
A_DKE_Proteom-Micr_00047	A_DKE_Proteom	Micrarchaeota	A_DKE_Proteom	na	na	0.168	101	0.65834	0	-	-	-	-	-	-	-	-	-	-	-	PF12647	RNHCP_domain	5.4e-26	-	-	-	-	-	-	-	-	-	-	-	-	IPR024439	RNHCP_domain	PF12647	RNHCP_domain	OJI07037.1_hypothetical_protein_BK997_04240_[Candidatus_Micrarchaeum_acidiphilum_ARMAN-1]	5.3e-55	100	1531428	Archaea,Candidatus_Micrarchaeota,none,none,none,Candidatus_Micrarchaeum,Candidatus_Micrarchaeum_sp._AZ1
A_DKE_Proteom-Micr_00048	A_DKE_Proteom	Micrarchaeota	A_DKE_Proteom	na	na	0.083	120	1.30365	0	arCOG01557	NuoA	NADH_dehydrogenase_subunit_A	C	9.7e-13	K00330	6.6e-16	56.2	107.8	-	NADH-quinone_oxidoreductase_subunit_A_[EC:7.1.1.2]	PF00507	NADH-ubiquinone/plastoquinone_oxidoreductase,_chain_3	1.2e-12	-	-	-	-	-	-	-	-	-	-	-	-	IPR038430;_IPR000440	NADH:ubiquinone_oxidoreductase,_subunit_3_superfamily;_NADH:ubiquinone/plastoquinone_oxidoreductase,_chain_3	PF00507	NADH-ubiquinone/plastoquinone_oxidoreductase,_chain_3	OJI07036.1_hypothetical_protein_BK997_04235_[Candidatus_Micrarchaeum_acidiphilum_ARMAN-1]	2e-56	100	1531428	Archaea,Candidatus_Micrarchaeota,none,none,none,Candidatus_Micrarchaeum,Candidatus_Micrarchaeum_sp._AZ1
A_DKE_Proteom-Micr_00049	A_DKE_Proteom	Micrarchaeota	A_DKE_Proteom	na	na	0.109	211	1.09172	0	arCOG01554	NuoB	F420H2_dehydrogenase_subunit,_related_to_NADH:ubiquinone_oxidoreductase_20_kD_subunit	C	1.1e-45	K00331	5.1e-63	208.7	223.2	-	NADH-quinone_oxidoreductase_subunit_B_[EC:7.1.1.2]	PF01058	NADH_ubiquinone_oxidoreductase,_20_Kd_subunit	1e-22	TIGR01957	NADH-quinone_oxidoreductase,_B_subunit	-	9.4e-57	-	-	-	3.D.1.5.1	6.36e-52	-	-	-	IPR006138;_IPR006137	NADH-ubiquinone_oxidoreductase,_20_Kd_subunit;_NADH:ubiquinone_oxidoreductase-like,_20kDa_subunit	PF01058	NADH_ubiquinone_oxidoreductase,_20_Kd_subunit	OJI07035.1_hypothetical_protein_BK997_04230_[Candidatus_Micrarchaeum_acidiphilum_ARMAN-1]	4.4e-120	100	1912863	Archaea,Candidatus_Micrarchaeota,none,none,none,Candidatus_Micrarchaeum,Candidatus_Micrarchaeum_acidiphilum
A_DKE_Proteom-Micr_00050	A_DKE_Proteom	Micrarchaeota	A_DKE_Proteom	na	na	0.056	124	0.845568	0	arCOG01551	NuoC	NADH_dehydrogenase_subunit_C	C	2.2e-13	K00332	4.3e-27	93	165.8	-	NADH-quinone_oxidoreductase_subunit_C_[EC:7.1.1.2]	PF00329	Respiratory-chain_NADH_dehydrogenase,_30_Kd_subunit	2.4e-24	TIGR01961	NADH_(or_F420H2)_dehydrogenase,_subunit_C	-	3.8e-23	-	-	-	-	-	-	-	-	IPR037232;_IPR001268	NADH:ubiquinone_oxidoreductase,_30kDa_subunit_superfamily;_NADH:ubiquinone_oxidoreductase,_30kDa_subunit	PF00329	Respiratory-chain_NADH_dehydrogenase,_30_Kd_subunit	OWP53957.1_hypothetical_protein_B2I19_00375_[Thermoplasmatales_archaeon_ARMAN]	3.8e-63	100	1961137	Archaea,Euryarchaeota,Thermoplasmata,Thermoplasmatales,none,none,Thermoplasmatales_archaeon_ARMAN
A_DKE_Proteom-Micr_00051	A_DKE_Proteom	Micrarchaeota	A_DKE_Proteom	na	na	0.065	366	0.760738	0	arCOG01548	NuoD	NADH_dehydrogenase_subunit_D	C	2e-86	K00333	5.8e-127	421.1	500.4	-	NADH-quinone_oxidoreductase_subunit_D_[EC:7.1.1.2]	PF00346	Respiratory-chain_NADH_dehydrogenase,_49_Kd_subunit	2.6e-79	TIGR01962	NADH_dehydrogenase_(quinone),_D_subunit	1.6.99.5	2.5e-111	-	-	-	3.D.1.5.1	3.31e-95	WP_018661973.1	[NiFe]_Group_4g	1.21e-65	IPR014029;_IPR038290;_IPR029014;_IPR001135	NADH:ubiquinone_oxidoreductase,_49kDa_subunit,_conserved_site;_NADH-quinone_oxidoreductase,_subunit_D_superfamily;_[NiFe]-hydrogenase,_large_subunit;_NADH-quinone_oxidoreductase,_subunit_D	PF00346	Respiratory-chain_NADH_dehydrogenase,_49_Kd_subunit	OJI07033.1_hypothetical_protein_BK997_04220_[Candidatus_Micrarchaeum_acidiphilum_ARMAN-1]	3.9e-212	100	1531428	Archaea,Candidatus_Micrarchaeota,none,none,none,Candidatus_Micrarchaeum,Candidatus_Micrarchaeum_sp._AZ1
A_DKE_Proteom-Micr_00052	A_DKE_Proteom	Micrarchaeota	A_DKE_Proteom	na	na	0.052	114	2.95962	0	arCOG01342	GimC	Prefoldin,_chaperonin_cofactor	O	7.6e-10	K04798	2.6e-12	44.2	51.9	-	prefoldin_beta_subunit	PF01920	Prefoldin_subunit	6.8e-14	TIGR02338	prefoldin,_beta_subunit	-	2.5e-15	-	-	-	-	-	-	-	-	IPR002777;_IPR009053	Prefoldin_beta-like;_Prefoldin	PF01920	Prefoldin_subunit	OJI07032.1_hypothetical_protein_BK997_04215_[Candidatus_Micrarchaeum_acidiphilum_ARMAN-1]	1.1e-29	100	1531428	Archaea,Candidatus_Micrarchaeota,none,none,none,Candidatus_Micrarchaeum,Candidatus_Micrarchaeum_sp._AZ1
A_DKE_Proteom-Micr_00053	A_DKE_Proteom	Micrarchaeota	A_DKE_Proteom	na	na	0.091	328	0.795297	0	arCOG01565	NrnA	nanoRNase/pAp_phosphatase,_hydrolyzes_c-di-AMP_and_oligoRNAs	F	2.2e-42	K06881	1.4e-31	107.1	197.6	-	bifunctional_oligoribonuclease_and_PAP_phosphatase_NrnA_[EC:3.1.3.7_3.1.13.3]	PF01368	DHH_family	1.9e-14	-	-	-	-	-	-	-	-	-	-	-	-	IPR038763;_IPR003156;_IPR001667	DHH_phosphoesterase_superfamily;_DHHA1_domain;_DDH_domain	PF02272;_PF01368	DHHA1_domain;_DHH_family	OJI07031.1_hypothetical_protein_BK997_04210_[Candidatus_Micrarchaeum_acidiphilum_ARMAN-1]	1.2e-180	100	1912863	Archaea,Candidatus_Micrarchaeota,none,none,none,Candidatus_Micrarchaeum,Candidatus_Micrarchaeum_acidiphilum
A_DKE_Proteom-Micr_00054	A_DKE_Proteom	Micrarchaeota	A_DKE_Proteom	na	na	0.084	403	0.809904	0	arCOG00397	SbcD	DNA_repair_exonuclease,_SbcD	L	7.9e-31	K10865	1.9e-32	110.4	95.83	high_score	double-strand_break_repair_protein_MRE11	PF12850	Calcineurin-like_phosphoesterase_superfamily_domain	2e-14	TIGR00583	DNA_repair_protein_(mre11)	-	1.5e-18	-	-	-	-	-	-	-	-	IPR029052;_IPR003701;_IPR024654	Metallo-dependent_phosphatase-like;_DNA_double-strand_break_repair_protein_Mre11;_Calcineurin-like_phosphoesterase_domain,_lpxH_type	PF12850	Calcineurin-like_phosphoesterase_superfamily_domain	OJI07030.1_hypothetical_protein_BK997_04205_[Candidatus_Micrarchaeum_acidiphilum_ARMAN-1]	2.2e-224	100	1531428	Archaea,Candidatus_Micrarchaeota,none,none,none,Candidatus_Micrarchaeum,Candidatus_Micrarchaeum_sp._AZ1
A_DKE_Proteom-Micr_00055	A_DKE_Proteom	Micrarchaeota	A_DKE_Proteom	na	na	0.1	80	9.75348	0	arCOG04167	RPL14A	Ribosomal_protein_L14E/L6E/L27E	J	1.5e-13	-	-	-	-	-	-	-	-	-	-	-	-	-	-	-	-	-	-	-	-	-	IPR014722;_IPR008991	Ribosomal_protein_L2,_domain_2;_Translation_protein_SH3-like_domain_superfamily	-	-	OJI07029.1_hypothetical_protein_BK997_04200_[Candidatus_Micrarchaeum_acidiphilum_ARMAN-1]	8.9e-37	100	1912863	Archaea,Candidatus_Micrarchaeota,none,none,none,Candidatus_Micrarchaeum,Candidatus_Micrarchaeum_acidiphilum
A_DKE_Proteom-Micr_00056	A_DKE_Proteom	Micrarchaeota	A_DKE_Proteom	na	na	0.058	172	1.29136	0	arCOG01037	Cmk	Cytidylate_kinase	F	6.8e-18	K00945	2.1e-11	41.6	36.27	high_score	CMP/dCMP_kinase_[EC:2.7.4.25]	PF13189	Cytidylate_kinase-like_family	9.4e-20	TIGR02173	putative_cytidylate_kinase	2.7.4.14	2.2e-28	-	-	-	-	-	-	-	-	IPR027417	P-loop_containing_nucleoside_triphosphate_hydrolase	PF13189	Cytidylate_kinase-like_family	OJI07028.1_hypothetical_protein_BK997_04195_[Candidatus_Micrarchaeum_acidiphilum_ARMAN-1]	1.5e-89	100	1531428	Archaea,Candidatus_Micrarchaeota,none,none,none,Candidatus_Micrarchaeum,Candidatus_Micrarchaeum_sp._AZ1
A_DKE_Proteom-Micr_00057	A_DKE_Proteom	Micrarchaeota	A_DKE_Proteom	na	na	0.113	106	8.51544	0	arCOG04168	RPL34A	Ribosomal_protein_L34E	J	2e-20	K02915	1.1e-09	36.1	27.13	high_score	large_subunit_ribosomal_protein_L34e	PF01199	Ribosomal_protein_L34e	5.4e-11	-	-	-	-	-	-	-	-	-	-	-	-	IPR008195;_IPR038562	Ribosomal_protein_L34Ae;_Ribosomal_protein_L34Ae_superfamily	PF01199	Ribosomal_protein_L34e	OJI07027.1_hypothetical_protein_BK997_04190_[Candidatus_Micrarchaeum_acidiphilum_ARMAN-1]	2.4e-53	99	1912863	Archaea,Candidatus_Micrarchaeota,none,none,none,Candidatus_Micrarchaeum,Candidatus_Micrarchaeum_acidiphilum
A_DKE_Proteom-Micr_00058	A_DKE_Proteom	Micrarchaeota	A_DKE_Proteom	na	na	0.045	175	2.1016	0	arCOG02673	-	OxaA/SpoJ/YidC_translocase/secretase,_sec-independent_itegration_of_nascent_memrane_proteins_into_membrane	U	1.1e-15	K03217	7.8e-10	36	111.5	-	YidC/Oxa1_family_membrane_protein_insertase	PF01956	Integral_membrane_protein_DUF106	4.8e-13	TIGR03592	membrane_protein_insertase,_YidC/Oxa1_family	-	1.1e-09	-	-	-	-	-	-	-	-	IPR002809	Integral_membrane_protein_EMC3/TMCO1-like	PF01956	Integral_membrane_protein_DUF106	OJI07026.1_hypothetical_protein_BK997_04185_[Candidatus_Micrarchaeum_acidiphilum_ARMAN-1]	6.8e-82	100	1531428	Archaea,Candidatus_Micrarchaeota,none,none,none,Candidatus_Micrarchaeum,Candidatus_Micrarchaeum_sp._AZ1
A_DKE_Proteom-Micr_00059	A_DKE_Proteom	Micrarchaeota	A_DKE_Proteom	na	na	0.058	204	2.57559	0.156509	arCOG01039	AdkA	Archaeal_adenylate_kinase	F	8.7e-27	K00939	4.5e-07	27.7	115.43	-	adenylate_kinase_[EC:2.7.4.3]	PF13207	AAA_domain	1.4e-25	TIGR01360	adenylate_kinase	2.7.4.3	4.1e-06	-	-	-	-	-	-	-	-	IPR023477;_IPR027417	Adenylate_kinase_AdkA;_P-loop_containing_nucleoside_triphosphate_hydrolase	PF13207	AAA_domain	OJI07025.1_hypothetical_protein_BK997_04180_[Candidatus_Micrarchaeum_acidiphilum_ARMAN-1]	2.2e-108	100	1531428	Archaea,Candidatus_Micrarchaeota,none,none,none,Candidatus_Micrarchaeum,Candidatus_Micrarchaeum_sp._AZ1
A_DKE_Proteom-Micr_00060	A_DKE_Proteom	Micrarchaeota	A_DKE_Proteom	na	na	0.096	550	9.03378	0	arCOG01257	GroEL	Chaperonin_GroEL,_HSP60_family	O	1e-202	K22447	2.4e-226	750	589.77	high_score	archaeal_chaperonin	PF00118	TCP-1/cpn60_chaperonin_family	5.8e-173	TIGR02339	thermosome,_various_subunits,_archaeal	-	4.7e-221	-	-	-	-	-	-	-	-	IPR027409;_IPR012714;_IPR027413;_IPR027410;_IPR002194;_IPR017998;_IPR002423	GroEL-like_apical_domain_superfamily;_Thermosome,_archaeal;_GroEL-like_equatorial_domain_superfamily;_TCP-1-like_chaperonin_intermediate_domain_superfamily;_Chaperonin_TCP-1,_conserved_site;_Chaperone_tailless_complex_polypeptide_1_(TCP-1);_Chaperonin_Cpn60/TCP-1_family	PF00118	TCP-1/cpn60_chaperonin_family	OJI07024.1_thermosome_subunit_[Candidatus_Micrarchaeum_acidiphilum_ARMAN-1]	9.6e-300	100	1531428	Archaea,Candidatus_Micrarchaeota,none,none,none,Candidatus_Micrarchaeum,Candidatus_Micrarchaeum_sp._AZ1
A_DKE_Proteom-Micr_00061	A_DKE_Proteom	Micrarchaeota	A_DKE_Proteom	na	na	0.086	635	1.31166	0	arCOG04371	GyrB	Type_IIA_topoisomerase_(DNA_gyrase/topo_II,_topoisomerase_IV),_B_subunit	L	1.3e-244	K02470	9.6e-267	883.9	901.9	-	DNA_gyrase_subunit_B_[EC:5.6.2.2]	PF00204	DNA_gyrase_B	2.2e-55	TIGR01059	DNA_gyrase,_B_subunit	5.99.1.3	1.1e-262	-	-	-	-	-	-	-	-	IPR000565;_IPR020568;_IPR006171;_IPR013759;_IPR036890;_IPR001241;_IPR018522;_IPR003594;_IPR013760;_IPR013506;_IPR014721;_IPR002288;_IPR034160	DNA_topoisomerase,_type_IIA,_subunit_B;_Ribosomal_protein_S5_domain_2-type_fold;_TOPRIM__domain;_DNA_topoisomerase,_type_IIA,_subunit_B,_C-terminal;_Histidine_kinase/HSP90-like_ATPase_superfamily;_DNA_topoisomerase,_type_IIA;_DNA_topoisomerase,_type_IIA,_conserved_site;_Histidine_kinase/HSP90-like_ATPase;_DNA_topoisomerase,_type_IIA-like_domain_superfamily;_DNA_topoisomerase,_type_IIA,_subunit_B,…	PF01751;_PF02518;_PF00204;_PF00986	Toprim_domain;_Histidine_kinase-,_DNA_gyrase_B-,_and_HSP90-like_ATPase;_DNA_gyrase_B;_DNA_gyrase_B_subunit,_carboxyl_terminus	OJI07023.1_DNA_topoisomerase_IV_subunit_B_[Candidatus_Micrarchaeum_acidiphilum_ARMAN-1]	0	100	1531428	Archaea,Candidatus_Micrarchaeota,none,none,none,Candidatus_Micrarchaeum,Candidatus_Micrarchaeum_sp._AZ1
A_DKE_Proteom-Micr_00062	A_DKE_Proteom	Micrarchaeota	A_DKE_Proteom	na	na	0.082	827	1.95737	0.00568536	arCOG04367	GyrA	Type_IIA_topoisomerase_(DNA_gyrase/topo_II,_topoisomerase_IV),_A_subunit	L	2.1e-294	K02469	0	1029.6	979.17	high_score	DNA_gyrase_subunit_A_[EC:5.6.2.2]	PF00521	DNA_gyrase/topoisomerase_IV,_subunit_A	4.3e-146	TIGR01063	DNA_gyrase,_A_subunit	5.99.1.3	0	-	-	-	-	-	-	-	-	IPR013757;_IPR013760;_IPR006691;_IPR002205;_IPR035516;_IPR013758	Type_IIA_DNA_topoisomerase_subunit_A,_alpha-helical_domain_superfamily;_DNA_topoisomerase,_type_IIA-like_domain_superfamily;_DNA_gyrase/topoisomerase_IV,_subunit_A,_C-terminal_repeat;_DNA_topoisomerase,_type_IIA,_subunit_A/C-terminal;_DNA_gyrase/topoisomerase_IV,_subunit_A,_C-terminal;_DNA_topoisomerase,_type_IIA,_subunit_A/_C-terminal,_alpha-beta	PF03989;_PF00521	DNA_gyrase_C-terminal_domain,_beta-propeller;_DNA_gyrase/topoisomerase_IV,_subunit_A	OJI07022.1_DNA_gyrase_subunit_A_[Candidatus_Micrarchaeum_acidiphilum_ARMAN-1]	0	100	1531428	Archaea,Candidatus_Micrarchaeota,none,none,none,Candidatus_Micrarchaeum,Candidatus_Micrarchaeum_sp._AZ1
A_DKE_Proteom-Micr_00063	A_DKE_Proteom	Micrarchaeota	A_DKE_Proteom	na	na	0.088	317	3.99698	0	arCOG00415	RadA	RecA/RadA_recombinase,_contains_N-terminal_HHH_domain	L	3.6e-99	K04483	5.1e-139	460.2	422.43	high_score	DNA_repair_protein_RadA	PF08423	Rad51	2.1e-87	TIGR02236	DNA_repair_and_recombination_protein_RadA	-	1.7e-132	-	-	-	-	-	-	-	-	IPR020588;_IPR013632;_IPR011938;_IPR020587;_IPR027417;_IPR033925;_IPR016467;_IPR003583;_IPR010995	DNA_recombination_and_repair_protein_RecA-like,_ATP-binding_domain;_DNA_recombination_and_repair_protein_Rad51-like,_C-terminal;_DNA_recombination/repair_protein_RadA;_DNA_recombination_and_repair_protein_RecA,_monomer-monomer_interface;_P-loop_containing_nucleoside_triphosphate_hydrolase;_Rad51/DMC1/RadA;_DNA_recombination_and_repair_protein,_RecA-like;_Helix-hairpin-helix_DNA-binding_motif,_cla…	PF08423;_PF14520	Rad51;_Helix-hairpin-helix_domain	OJI07021.1_DNA_repair_and_recombination_protein_RadA_[Candidatus_Micrarchaeum_acidiphilum_ARMAN-1]	1.6e-169	100	1531428	Archaea,Candidatus_Micrarchaeota,none,none,none,Candidatus_Micrarchaeum,Candidatus_Micrarchaeum_sp._AZ1
A_DKE_Proteom-Micr_00064	A_DKE_Proteom	Micrarchaeota	A_DKE_Proteom	na	na	0.112	240	1.79325	0.0249602	arCOG02245	-	Cytidylyltransferase_family_enzyme	I	6.2e-38	-	-	-	-	-	-	PF01940	Integral_membrane_protein_DUF92	1.4e-37	TIGR00297	TIGR00297_family_protein	-	8.7e-36	-	-	-	-	-	-	-	-	IPR002794	Protein_of_unknown_function_DUF92,_TMEM19	PF01940	Integral_membrane_protein_DUF92	OWP53971.1_hypothetical_protein_B2I19_00445_[Thermoplasmatales_archaeon_ARMAN]	2.6e-116	100	1961137	Archaea,Euryarchaeota,Thermoplasmata,Thermoplasmatales,none,none,Thermoplasmatales_archaeon_ARMAN
A_DKE_Proteom-Micr_00065	A_DKE_Proteom	Micrarchaeota	A_DKE_Proteom	na	na	0.058	154	1.45798	0	arCOG01137	FadM	Acyl-CoA_thioesterase_FadM	I	8e-27	K07107	5.6e-22	76.1	62.07	high_score	acyl-CoA_thioester_hydrolase_[EC:3.1.2.-]	PF13279	Thioesterase-like_superfamily	2.8e-08	TIGR02799	tol-pal_system-associated_acyl-CoA_thioesterase	3.1.2.-	9.8e-17	-	-	-	-	-	-	-	-	IPR029069;_IPR006684	HotDog_domain_superfamily;_Acyl-CoA_thioester_hydrolase_YbgC/YbaW_family	PF13279	Thioesterase-like_superfamily	OJI07019.1_hypothetical_protein_BK997_04150_[Candidatus_Micrarchaeum_acidiphilum_ARMAN-1]	4.7e-79	100	1912863	Archaea,Candidatus_Micrarchaeota,none,none,none,Candidatus_Micrarchaeum,Candidatus_Micrarchaeum_acidiphilum
A_DKE_Proteom-Micr_00066	A_DKE_Proteom	Micrarchaeota	A_DKE_Proteom	na	na	0.1	260	2.00799	0	arCOG00348	PbaB	20S_proteasome_assembly_factor,_ATP-grasp_superfamily_enzyme	O	3.9e-60	K07159	2.7e-77	257.1	169.6	high_score	uncharacterized_protein	PF09754	PAC2_family	1.6e-40	TIGR00162	TIGR00162_family_protein	-	4.2e-66	-	-	-	-	-	-	-	-	IPR038389;_IPR019151;_IPR004426	Proteasome_assembly_chaperone_2_superfamily;_Proteasome_assembly_chaperone_2;_Conserved_hypothetical_protein_CHP00062	PF09754	PAC2_family	OJI07018.1_proteasome_assembly_chaperone_family_protein_[Candidatus_Micrarchaeum_acidiphilum_ARMAN-1]	1.3e-140	100	1531428	Archaea,Candidatus_Micrarchaeota,none,none,none,Candidatus_Micrarchaeum,Candidatus_Micrarchaeum_sp._AZ1
A_DKE_Proteom-Micr_00067	A_DKE_Proteom	Micrarchaeota	A_DKE_Proteom	na	na	0.059	269	3.14281	0	arCOG04107	SUI2	Translation_initiation_factor_2,_alpha_subunit_(eIF-2alpha)	J	8.5e-32	K03237	2.6e-39	132.7	88.47	high_score	translation_initiation_factor_2_subunit_1	PF00575	S1_RNA_binding_domain	4.3e-10	TIGR00717	ribosomal_protein_bS1	-	4.9e-08	-	-	-	-	-	-	-	-	IPR011488;_IPR024055;_IPR003029;_IPR022967;_IPR012340	Translation_initiation_factor_2,_alpha_subunit;_Translation_initiation_factor_2,_alpha_subunit,_C-terminal;_S1_domain;_RNA-binding_domain,_S1;_Nucleic_acid-binding,_OB-fold	PF07541;_PF00575	Eukaryotic_translation_initiation_factor_2_alpha_subunit;_S1_RNA_binding_domain	OJI07017.1_hypothetical_protein_BK997_04135_[Candidatus_Micrarchaeum_acidiphilum_ARMAN-1]	2.1e-135	100	1531428	Archaea,Candidatus_Micrarchaeota,none,none,none,Candidatus_Micrarchaeum,Candidatus_Micrarchaeum_sp._AZ1
A_DKE_Proteom-Micr_00068	A_DKE_Proteom	Micrarchaeota	A_DKE_Proteom	na	na	0.117	94	17.3228	0	arCOG04109	RPL42A	Ribosomal_protein_L44E	J	6e-15	K02929	1.3e-12	45.8	36.07	high_score	large_subunit_ribosomal_protein_L44e	PF00935	Ribosomal_protein_L44	1.1e-11	-	-	-	-	-	-	-	-	-	-	-	-	IPR011332;_IPR000552	Zinc-binding_ribosomal_protein;_Ribosomal_protein_L44e	PF00935	Ribosomal_protein_L44	OJI07016.1_hypothetical_protein_BK997_04130_[Candidatus_Micrarchaeum_acidiphilum_ARMAN-1]	4.4e-43	100	1531428	Archaea,Candidatus_Micrarchaeota,none,none,none,Candidatus_Micrarchaeum,Candidatus_Micrarchaeum_sp._AZ1
A_DKE_Proteom-Micr_00069	A_DKE_Proteom	Micrarchaeota	A_DKE_Proteom	na	na	0.052	170	2.07719	0	arCOG00551	-	DNA_replication_initiation_complex_subunit,_GINS15_family	L	7.8e-08	K09723	1.4e-12	45.4	32.07	high_score	DNA_replication_factor_GINS	-	-	-	-	-	-	-	-	-	-	-	-	-	-	-	-	-	-	-	OJI07015.1_hypothetical_protein_BK997_04125_[Candidatus_Micrarchaeum_acidiphilum_ARMAN-1]	1.2e-88	100	1531428	Archaea,Candidatus_Micrarchaeota,none,none,none,Candidatus_Micrarchaeum,Candidatus_Micrarchaeum_sp._AZ1
A_DKE_Proteom-Micr_00071	A_DKE_Proteom	Micrarchaeota	A_DKE_Proteom	na	na	0.043	296	8.087	0	arCOG04270	TFA1	Transcription_initiation_factor_IIE,_alpha_subunit	K	4.6e-14	K03136	2.7e-17	60.5	42.33	high_score	transcription_initiation_factor_TFIIE_subunit_alpha	PF02002	TFIIE_alpha_subunit	1.7e-09	TIGR00373	transcription_factor_E	-	6.5e-20	-	-	-	-	-	-	-	-	IPR002853;_IPR036390;_IPR016481;_IPR036388;_IPR024550;_IPR017919	Transcription_initiation_factor_IIE_subunit_alpha,_N-terminal;_Winged_helix_DNA-binding_domain_superfamily;_Transcription_factor_TFE,_archaea;_Winged_helix-like_DNA-binding_domain_superfamily;_TFIIEalpha/SarR/Rpc3_HTH_domain;_Transcription_factor_TFE/TFIIEalpha_HTH_domain	PF02002	TFIIE_alpha_subunit	OJI07014.1_hypothetical_protein_BK997_04115_[Candidatus_Micrarchaeum_acidiphilum_ARMAN-1]	3.5e-131	100	1531428	Archaea,Candidatus_Micrarchaeota,none,none,none,Candidatus_Micrarchaeum,Candidatus_Micrarchaeum_sp._AZ1
A_DKE_Proteom-Micr_00072	A_DKE_Proteom	Micrarchaeota	A_DKE_Proteom	na	na	0.076	169	9.40298	0	arCOG04209	RPL15A	Ribosomal_protein_L15E	J	1.4e-37	K02877	5.7e-43	144.5	102.9	high_score	large_subunit_ribosomal_protein_L15e	PF00827	Ribosomal_L15	8.7e-49	-	-	-	-	-	-	-	-	-	-	-	-	IPR012678;_IPR000439;_IPR024794	Ribosomal_protein_L23/L15e_core_domain_superfamily;_Ribosomal_protein_L15e;_Ribosomal_protein_L15e_core_domain_superfamily	PF00827	Ribosomal_L15	OJI07013.1_hypothetical_protein_BK997_04110_[Candidatus_Micrarchaeum_acidiphilum_ARMAN-1]	5.4e-84	100	1912863	Archaea,Candidatus_Micrarchaeota,none,none,none,Candidatus_Micrarchaeum,Candidatus_Micrarchaeum_acidiphilum
A_DKE_Proteom-Micr_00073	A_DKE_Proteom	Micrarchaeota	A_DKE_Proteom	na	na	0.011	88	3.52587	0	-	-	-	-	-	K09741	6.9e-09	33.4	46.23	-	KEOPS_complex_subunit_Pcc1	-	-	-	-	-	-	-	-	-	-	-	-	-	-	-	-	-	-	-	OJI07012.1_hypothetical_protein_BK997_04105_[Candidatus_Micrarchaeum_acidiphilum_ARMAN-1]	1.4e-35	100	1531428	Archaea,Candidatus_Micrarchaeota,none,none,none,Candidatus_Micrarchaeum,Candidatus_Micrarchaeum_sp._AZ1
A_DKE_Proteom-Micr_00074	A_DKE_Proteom	Micrarchaeota	A_DKE_Proteom	na	na	0.1	319	5.60221	0	arCOG04070	RplC	Ribosomal_protein_L3	J	1.1e-64	K02925	4.8e-49	164.8	311.37	-	large_subunit_ribosomal_protein_L3e	PF00297	Ribosomal_protein_L3	3.4e-56	TIGR03626	ribosomal_protein_uL3	-	5.1e-92	-	-	-	-	-	-	-	-	IPR019926;_IPR000597;_IPR009000	Ribosomal_protein_L3,_conserved_site;_Ribosomal_protein_L3;_Translation_protein,_beta-barrel_domain_superfamily	PF00297	Ribosomal_protein_L3	OJI07011.1_50S_ribosomal_protein_L3_[Candidatus_Micrarchaeum_acidiphilum_ARMAN-1]	5.1e-176	100	1531428	Archaea,Candidatus_Micrarchaeota,none,none,none,Candidatus_Micrarchaeum,Candidatus_Micrarchaeum_sp._AZ1
A_DKE_Proteom-Micr_00075	A_DKE_Proteom	Micrarchaeota	A_DKE_Proteom	na	na	0.075	264	4.6265	0	arCOG04071	RplD	Ribosomal_protein_L4	J	2.1e-25	K02930	1e-33	114.4	125.03	-	large_subunit_ribosomal_protein_L4e	PF00573	Ribosomal_protein_L4/L1_family	2.3e-27	TIGR03672	50S_ribosomal_protein_uL4	-	5.1e-43	-	-	-	-	-	-	-	-	IPR023574;_IPR002136	Ribosomal_protein_L4_domain_superfamily;_Ribosomal_protein_L4/L1e	PF00573	Ribosomal_protein_L4/L1_family	OJI07010.1_50S_ribosomal_protein_L4_[Candidatus_Micrarchaeum_acidiphilum_ARMAN-1]	2.9e-137	99.6	1531428	Archaea,Candidatus_Micrarchaeota,none,none,none,Candidatus_Micrarchaeum,Candidatus_Micrarchaeum_sp._AZ1
A_DKE_Proteom-Micr_00076	A_DKE_Proteom	Micrarchaeota	A_DKE_Proteom	na	na	0.047	84	5.74559	0	arCOG04072	RplW	Ribosomal_protein_L23	J	3.4e-17	K02893	1.9e-19	68	115.07	-	large_subunit_ribosomal_protein_L23Ae	PF00276	Ribosomal_protein_L23	3.3e-15	TIGR03636	ribosomal_protein_uL23	-	1e-23	-	-	-	-	-	-	-	-	IPR013025;_IPR012678;_IPR012677;_IPR001014	Ribosomal_protein_L25/L23;_Ribosomal_protein_L23/L15e_core_domain_superfamily;_Nucleotide-binding_alpha-beta_plait_domain_superfamily;_Ribosomal_protein_L23/L25,_conserved_site	PF00276	Ribosomal_protein_L23	OJI07009.1_50S_ribosomal_protein_L23_[Candidatus_Micrarchaeum_acidiphilum_ARMAN-1]	6e-36	100	1531428	Archaea,Candidatus_Micrarchaeota,none,none,none,Candidatus_Micrarchaeum,Candidatus_Micrarchaeum_sp._AZ1
A_DKE_Proteom-Micr_00077	A_DKE_Proteom	Micrarchaeota	A_DKE_Proteom	na	na	0.121	238	8.03797	0	arCOG04067	RplB	Ribosomal_protein_L2	J	1.8e-59	K02938	7.8e-52	173.6	315.57	-	large_subunit_ribosomal_protein_L8e	PF03947	Ribosomal_Proteins_L2,_C-terminal_domain	1.5e-36	TIGR01171	ribosomal_protein_uL2	-	1.5e-36	-	-	-	-	-	-	-	-	IPR002171;_IPR014722;_IPR022669;_IPR008991;_IPR012340;_IPR014726	Ribosomal_protein_L2;_Ribosomal_protein_L2,_domain_2;_Ribosomal_protein_L2,_C-terminal;_Translation_protein_SH3-like_domain_superfamily;_Nucleic_acid-binding,_OB-fold;_Ribosomal_protein_L2,_domain_3	PF03947	Ribosomal_Proteins_L2,_C-terminal_domain	OJI07008.1_50S_ribosomal_protein_L2_[Candidatus_Micrarchaeum_acidiphilum_ARMAN-1]	8.8e-133	100	1531428	Archaea,Candidatus_Micrarchaeota,none,none,none,Candidatus_Micrarchaeum,Candidatus_Micrarchaeum_sp._AZ1
A_DKE_Proteom-Micr_00078	A_DKE_Proteom	Micrarchaeota	A_DKE_Proteom	na	na	0.103	77	75.0551	0	-	-	-	-	-	-	-	-	-	-	-	-	-	-	-	-	-	-	-	-	-	-	-	-	-	-	-	-	-	-	OJI07007.1_hypothetical_protein_BK997_04080_[Candidatus_Micrarchaeum_acidiphilum_ARMAN-1]	3.4e-17	98.7	1531428	Archaea,Candidatus_Micrarchaeota,none,none,none,Candidatus_Micrarchaeum,Candidatus_Micrarchaeum_sp._AZ1
A_DKE_Proteom-Micr_00079	A_DKE_Proteom	Micrarchaeota	A_DKE_Proteom	na	na	0.068	131	8.43544	0	arCOG04099	RpsS	Ribosomal_protein_S19	J	4.2e-23	K02958	1.7e-22	77.2	171.17	-	small_subunit_ribosomal_protein_S15e	PF00203	Ribosomal_protein_S19	1.3e-23	TIGR01025	ribosomal_protein_uS19	-	7.8e-31	-	-	-	-	-	-	-	-	IPR023575;_IPR002222;_IPR020934	Ribosomal_protein_S19,_superfamily;_Ribosomal_protein_S19/S15;_Ribosomal_protein_S19_conserved_site	PF00203	Ribosomal_protein_S19	OJI07006.1_hypothetical_protein_BK997_04075_[Candidatus_Micrarchaeum_acidiphilum_ARMAN-1]	8.7e-66	100	1531428	Archaea,Candidatus_Micrarchaeota,none,none,none,Candidatus_Micrarchaeum,Candidatus_Micrarchaeum_sp._AZ1
A_DKE_Proteom-Micr_00080	A_DKE_Proteom	Micrarchaeota	A_DKE_Proteom	na	na	0.07	214	8.65841	0	arCOG04098	RplV	Ribosomal_protein_L22	J	5.7e-17	K02880	1.2e-14	51.7	140.03	-	large_subunit_ribosomal_protein_L17e	PF00237	Ribosomal_protein_L22p/L17e	3.8e-16	TIGR01038	ribosomal_protein_uL22	-	4.1e-24	-	-	-	-	-	-	-	-	IPR005721;_IPR001063;_IPR036394	Ribosomal_protein_L22/L17,_eukaryotic/archaeal;_Ribosomal_protein_L22/L17;_Ribosomal_protein_L22/L17_superfamily	PF00237	Ribosomal_protein_L22p/L17e	OJI07005.1_50S_ribosomal_protein_L22_[Candidatus_Micrarchaeum_acidiphilum_ARMAN-1]	6.8e-92	99.4	1912863	Archaea,Candidatus_Micrarchaeota,none,none,none,Candidatus_Micrarchaeum,Candidatus_Micrarchaeum_acidiphilum
A_DKE_Proteom-Micr_00081	A_DKE_Proteom	Micrarchaeota	A_DKE_Proteom	na	na	0.072	208	6.12359	0	arCOG04097	RpsC	Ribosomal_protein_S3	J	2.2e-35	K02982	8.9e-36	121.2	112.6	high_score	small_subunit_ribosomal_protein_S3	PF00189	Ribosomal_protein_S3,_C-terminal_domain	5.6e-15	TIGR01008	ribosomal_protein_uS3	-	9.3e-54	-	-	-	-	-	-	-	-	IPR004087;_IPR005703;_IPR009019;_IPR001351;_IPR036419;_IPR004044;_IPR015946	K_Homology_domain;_Ribosomal_protein_S3,_eukaryotic/archaeal;_K_homology_domain_superfamily,_prokaryotic_type;_Ribosomal_protein_S3,_C-terminal;_Ribosomal_protein_S3,_C-terminal_domain_superfamily;_K_Homology_domain,_type_2;_K_homology_domain-like,_alpha/beta	PF00189;_PF07650	Ribosomal_protein_S3,_C-terminal_domain;_KH_domain	OJI07004.1_30S_ribosomal_protein_S3_[Candidatus_Micrarchaeum_acidiphilum_ARMAN-1]	1.2e-106	100	1531428	Archaea,Candidatus_Micrarchaeota,none,none,none,Candidatus_Micrarchaeum,Candidatus_Micrarchaeum_sp._AZ1
A_DKE_Proteom-Micr_00082	A_DKE_Proteom	Micrarchaeota	A_DKE_Proteom	na	na	0.071	1153	1.7345	0.00412327	arCOG02044	AglB	Oligosaccharyltransferase_membrane_subunit	M	5e-17	K07151	1.4e-32	110.8	206.27	-	dolichyl-diphosphooligosaccharide---protein_glycosyltransferase_[EC:2.4.99.18]	-	-	-	TIGR04154	oligosaccharyl_transferase,_archaeosortase_A_system-associated	2.4.1.-	3.5e-09	GT66	4.6e-27	__dolichyl-diphosphooligosaccharide√É¬¢√¢‚Äö¬¨√¢‚Ç¨¬ùprotein_glycotransferase_(EC_2.4.99.18);_undecaprenyl-diphosphooligosaccharide√É¬¢√¢‚Äö¬¨√¢‚Ç¨¬ùprotein_glycotransferase_(EC_2.4.99.19)_	-	-	-	-	-	-	-	-	-	OJI07003.1_hypothetical_protein_BK997_04060_[Candidatus_Micrarchaeum_acidiphilum_ARMAN-1]	0	100	1531428	Archaea,Candidatus_Micrarchaeota,none,none,none,Candidatus_Micrarchaeum,Candidatus_Micrarchaeum_sp._AZ1
A_DKE_Proteom-Micr_00084	A_DKE_Proteom	Micrarchaeota	A_DKE_Proteom	na	na	0.078	293	0.541417	0	arCOG03425	RhaT	Permease_of_the_drug/metabolite_transporter_(DMT)_superfamily	G	4.1e-17	K03298	1.5e-09	35.3	141.93	-	drug/metabolite_transporter,_DME_family	PF00892	EamA-like_transporter_family	1.9e-17	TIGR03340	phosphonate_utilization_associated_putative_membrane_protein	-	1.3e-06	-	-	-	-	-	-	-	-	IPR000620	EamA_domain	PF00892	EamA-like_transporter_family	OJI07002.1_hypothetical_protein_BK997_04050_[Candidatus_Micrarchaeum_acidiphilum_ARMAN-1]	1.4e-143	100	1531428	Archaea,Candidatus_Micrarchaeota,none,none,none,Candidatus_Micrarchaeum,Candidatus_Micrarchaeum_sp._AZ1
A_DKE_Proteom-Micr_00085	A_DKE_Proteom	Micrarchaeota	A_DKE_Proteom	na	na	0.067	237	2.22725	0	arCOG02860	CynT	Carbonic_anhydrase	P	1e-18	K01673	2.4e-13	47.7	22.2	high_score	carbonic_anhydrase_[EC:4.2.1.1]	PF00484	Carbonic_anhydrase	7.1e-11	-	-	-	-	-	-	-	-	-	-	-	-	IPR036874;_IPR001765	Carbonic_anhydrase_superfamily;_Carbonic_anhydrase	PF00484	Carbonic_anhydrase	OJI07001.1_hypothetical_protein_BK997_04045_[Candidatus_Micrarchaeum_acidiphilum_ARMAN-1]	2.6e-129	100	1912863	Archaea,Candidatus_Micrarchaeota,none,none,none,Candidatus_Micrarchaeum,Candidatus_Micrarchaeum_acidiphilum
A_DKE_Proteom-Micr_00086	A_DKE_Proteom	Micrarchaeota	A_DKE_Proteom	na	na	0.086	115	1.68766	0	-	-	-	-	-	-	-	-	-	-	-	-	-	-	-	-	-	-	-	-	-	-	-	-	-	-	-	-	-	-	OJI07000.1_hypothetical_protein_BK997_04040_[Candidatus_Micrarchaeum_acidiphilum_ARMAN-1]	2e-58	100	1531428	Archaea,Candidatus_Micrarchaeota,none,none,none,Candidatus_Micrarchaeum,Candidatus_Micrarchaeum_sp._AZ1
A_DKE_Proteom-Micr_00087	A_DKE_Proteom	Micrarchaeota	A_DKE_Proteom	na	na	0.084	107	2.97703	0	arCOG01668	-	DsrE/DsrF-like_family	P	8.3e-19	-	-	-	-	-	-	-	-	-	-	-	-	-	-	-	-	-	-	-	-	-	IPR027396	DsrEFH-like	-	-	OJI06999.1_hypothetical_protein_BK997_04035_[Candidatus_Micrarchaeum_acidiphilum_ARMAN-1]	2.5e-50	100	1531428	Archaea,Candidatus_Micrarchaeota,none,none,none,Candidatus_Micrarchaeum,Candidatus_Micrarchaeum_sp._AZ1
A_DKE_Proteom-Micr_00088	A_DKE_Proteom	Micrarchaeota	A_DKE_Proteom	na	na	0.137	218	2.68742	0	arCOG07678	-	Uncharacterized_membrane_protein	S	8.4e-24	-	-	-	-	-	-	-	-	-	-	-	-	-	-	-	-	-	-	-	-	-	-	-	-	-	OJT94425.1_hypothetical_protein_JJ59_03120_[Candidatus_Micrarchaeum_sp._AZ1]	9.6e-118	100	1531428	Archaea,Candidatus_Micrarchaeota,none,none,none,Candidatus_Micrarchaeum,Candidatus_Micrarchaeum_sp._AZ1
A_DKE_Proteom-Micr_00089	A_DKE_Proteom	Micrarchaeota	A_DKE_Proteom	na	na	0.058	275	0.838211	0	arCOG02250	EcfT	Energy-coupling_factor_transporter_transmembrane_protein_EcfT	H	1.9e-19	K16785	1.5e-25	88.1	95.3	-	energy-coupling_factor_transport_system_permease_protein	PF02361	Cobalt_transport_protein	6.5e-20	TIGR02454	cobalt_ECF_transporter_T_component_CbiQ	-	1.2e-09	-	-	-	-	-	-	-	-	IPR003339	ABC/ECF_transporter,_transmembrane_component	PF02361	Cobalt_transport_protein	OJI06997.1_hypothetical_protein_BK997_04025_[Candidatus_Micrarchaeum_acidiphilum_ARMAN-1]	3.4e-136	100	1531428	Archaea,Candidatus_Micrarchaeota,none,none,none,Candidatus_Micrarchaeum,Candidatus_Micrarchaeum_sp._AZ1
A_DKE_Proteom-Micr_00090	A_DKE_Proteom	Micrarchaeota	A_DKE_Proteom	na	na	0.077	854	0.406011	0	arCOG00188	EcfA2	Energy-coupling_factor_transporter_ATP-binding_protein_EcfA2	P	3.4e-112	K16787	2.7e-147	489.1	371.43	high_score	energy-coupling_factor_transport_system_ATP-binding_protein_[EC:3.6.3.-]	PF00005	ABC_transporter	2.4e-54	TIGR04521	energy-coupling_factor_transporter_ATPase	3.6.3.-	3.7e-129	-	-	-	3.A.1.33.1	2.11e-102	-	-	-	IPR027417;_IPR003593;_IPR029057;_IPR017871;_IPR000836;_IPR003439	P-loop_containing_nucleoside_triphosphate_hydrolase;_AAA+_ATPase_domain;_Phosphoribosyltransferase-like;_ABC_transporter,_conserved_site;_Phosphoribosyltransferase_domain;_ABC_transporter-like	PF00005;_PF00156	ABC_transporter;_Phosphoribosyl_transferase_domain	OJI06996.1_hypothetical_protein_BK997_04020_[Candidatus_Micrarchaeum_acidiphilum_ARMAN-1]	0	100	1531428	Archaea,Candidatus_Micrarchaeota,none,none,none,Candidatus_Micrarchaeum,Candidatus_Micrarchaeum_sp._AZ1
A_DKE_Proteom-Micr_00091	A_DKE_Proteom	Micrarchaeota	A_DKE_Proteom	na	na	0.095	178	1.73028	0	arCOG04798	Tdk	Thymidine_kinase	F	6.1e-53	K00857	1.4e-45	153.1	39.23	high_score	thymidine_kinase_[EC:2.7.1.21]	PF00265	Thymidine_kinase	1.5e-42	-	-	-	-	-	-	-	-	-	-	-	-	IPR001267;_IPR027417;_IPR020633	Thymidine_kinase;_P-loop_containing_nucleoside_triphosphate_hydrolase;_Thymidine_kinase,_conserved_site	PF00265	Thymidine_kinase	OJI06995.1_hypothetical_protein_BK997_04015_[Candidatus_Micrarchaeum_acidiphilum_ARMAN-1]	1.6e-94	100	1912863	Archaea,Candidatus_Micrarchaeota,none,none,none,Candidatus_Micrarchaeum,Candidatus_Micrarchaeum_acidiphilum
A_DKE_Proteom-Micr_00092	A_DKE_Proteom	Micrarchaeota	A_DKE_Proteom	na	na	0.035	57	8.92046	0	-	-	-	-	-	-	-	-	-	-	-	-	-	-	-	-	-	-	-	-	-	-	-	-	-	-	-	-	-	-	-	-	-	-	-
A_DKE_Proteom-Micr_00093	A_DKE_Proteom	Micrarchaeota	A_DKE_Proteom	na	na	0.086	335	1.49675	0	arCOG04676	LdcA	Muramoyltetrapeptide_carboxypeptidase_LdcA	M	2.8e-42	K01297	4.8e-76	253.3	76.83	high_score	muramoyltetrapeptide_carboxypeptidase_[EC:3.4.17.13]	PF02016	LD-carboxypeptidase	2.3e-62	-	-	-	-	-	-	-	-	-	-	-	-	IPR027461;_IPR003507;_IPR029062;_IPR027478	LD-carboxypeptidase_A,_C-terminal_domain_superfamily;_Peptidase_family_S66;_Class_I_glutamine_amidotransferase-like;_Murein_tetrapeptide_carboxypeptidase,_N-terminal	PF02016	LD-carboxypeptidase	OJI06994.1_hypothetical_protein_BK997_04010_[Candidatus_Micrarchaeum_acidiphilum_ARMAN-1]	1.6e-188	100	1531428	Archaea,Candidatus_Micrarchaeota,none,none,none,Candidatus_Micrarchaeum,Candidatus_Micrarchaeum_sp._AZ1
A_DKE_Proteom-Micr_00094	A_DKE_Proteom	Micrarchaeota	A_DKE_Proteom	na	na	0.067	103	113.363	0	-	-	-	-	-	-	-	-	-	-	-	-	-	-	-	-	-	-	-	-	-	-	-	-	-	-	-	-	-	-	OJI06993.1_hypothetical_protein_BK997_04005_[Candidatus_Micrarchaeum_acidiphilum_ARMAN-1]	1.1e-47	100	1531428	Archaea,Candidatus_Micrarchaeota,none,none,none,Candidatus_Micrarchaeum,Candidatus_Micrarchaeum_sp._AZ1
A_DKE_Proteom-Micr_00095	A_DKE_Proteom	Micrarchaeota	A_DKE_Proteom	na	na	0.138	72	0.430559	0	-	-	-	-	-	-	-	-	-	-	-	-	-	-	-	-	-	-	-	-	-	-	-	-	-	-	-	-	-	-	OJI06992.1_hypothetical_protein_BK997_04000_[Candidatus_Micrarchaeum_acidiphilum_ARMAN-1]	1e-28	100	1531428	Archaea,Candidatus_Micrarchaeota,none,none,none,Candidatus_Micrarchaeum,Candidatus_Micrarchaeum_sp._AZ1
A_DKE_Proteom-Micr_00096	A_DKE_Proteom	Micrarchaeota	A_DKE_Proteom	na	na	0.073	109	2.27338	0	-	-	-	-	-	-	-	-	-	-	-	-	-	-	-	-	-	-	-	-	-	-	-	-	-	-	-	-	-	-	OJI06991.1_hypothetical_protein_BK997_03995_[Candidatus_Micrarchaeum_acidiphilum_ARMAN-1]	1.7e-51	100	1531428	Archaea,Candidatus_Micrarchaeota,none,none,none,Candidatus_Micrarchaeum,Candidatus_Micrarchaeum_sp._AZ1
A_DKE_Proteom-Micr_00097	A_DKE_Proteom	Micrarchaeota	A_DKE_Proteom	na	na	0.122	147	0.991958	0	arCOG04702	-	Phospholipid-binding_protein	R	6.1e-36	K06910	1.9e-42	142.8	39.63	high_score	uncharacterized_protein	PF01161	Phosphatidylethanolamine-binding_protein	2.3e-31	TIGR00481	Raf_kinase_inhibitor-like_protein,_YbhB/YbcL_family	-	1.2e-30	-	-	-	-	-	-	-	-	IPR036610;_IPR005247;_IPR008914	PEBP-like_superfamily;_YbhB/YbcL;_Phosphatidylethanolamine-binding_protein	PF01161	Phosphatidylethanolamine-binding_protein	OJI07090.1_hypothetical_protein_BK997_03990_[Candidatus_Micrarchaeum_acidiphilum_ARMAN-1]	4e-83	100	1531428	Archaea,Candidatus_Micrarchaeota,none,none,none,Candidatus_Micrarchaeum,Candidatus_Micrarchaeum_sp._AZ1
A_DKE_Proteom-Micr_00098	A_DKE_Proteom	Micrarchaeota	A_DKE_Proteom	na	na	0.089	179	2.11224	0	arCOG01074	-	NUDIX_family_hydrolase	L	1.9e-38	K17816	1.2e-47	158.9	195.63	-	8-oxo-dGTP_diphosphatase_/_2-hydroxy-dATP_diphosphatase_[EC:3.6.1.55_3.6.1.56]	PF00293	NUDIX_domain	1.9e-12	TIGR00586	mutator_mutT_protein	3.6.1.-	7.2e-10	-	-	-	-	-	-	-	-	IPR015797;_IPR020084;_IPR003563;_IPR000086	NUDIX_hydrolase-like_domain_superfamily;_NUDIX_hydrolase,_conserved_site;_7,8-dihydro-8-oxoguanine_triphosphatase;_NUDIX_hydrolase_domain	PF00293	NUDIX_domain	OJI06990.1_hypothetical_protein_BK997_03985_[Candidatus_Micrarchaeum_acidiphilum_ARMAN-1]	3.1e-98	100	1912863	Archaea,Candidatus_Micrarchaeota,none,none,none,Candidatus_Micrarchaeum,Candidatus_Micrarchaeum_acidiphilum
A_DKE_Proteom-Micr_00099	A_DKE_Proteom	Micrarchaeota	A_DKE_Proteom	na	na	0.049	344	0.558123	0.0158182	-	-	-	-	-	-	-	-	-	-	-	-	-	-	-	-	-	-	-	-	-	-	-	-	-	-	-	-	-	-	OJI06989.1_hypothetical_protein_BK997_03980_[Candidatus_Micrarchaeum_acidiphilum_ARMAN-1]	6.9e-187	100	1531428	Archaea,Candidatus_Micrarchaeota,none,none,none,Candidatus_Micrarchaeum,Candidatus_Micrarchaeum_sp._AZ1
A_DKE_Proteom-Micr_00100	A_DKE_Proteom	Micrarchaeota	A_DKE_Proteom	na	na	0.055	197	1.47891	0	-	-	-	-	-	-	-	-	-	-	-	PF05367	Phage_endonuclease_I	2.8e-06	-	-	-	-	-	-	-	-	-	-	-	-	IPR011578	T7_endonuclease_I-like	-	-	OJI06988.1_hypothetical_protein_BK997_03975_[Candidatus_Micrarchaeum_acidiphilum_ARMAN-1]	1.7e-105	99.5	1531428	Archaea,Candidatus_Micrarchaeota,none,none,none,Candidatus_Micrarchaeum,Candidatus_Micrarchaeum_sp._AZ1
A_DKE_Proteom-Micr_00101	A_DKE_Proteom	Micrarchaeota	A_DKE_Proteom	na	na	0.079	569	0.0128345	0	arCOG00285	-	HerA_helicase	L	1.5e-38	K06915	1.2e-33	114.4	126.9	-	uncharacterized_protein	PF01935	Domain_of_unknown_function_DUF87	3.8e-08	TIGR03925	type_VII_secretion_protein_EccCb	-	3.8e-08	-	-	-	-	-	-	-	-	IPR027417;_IPR003593;_IPR002789	P-loop_containing_nucleoside_triphosphate_hydrolase;_AAA+_ATPase_domain;_Helicase_HerA,_central_domain	PF01935	Domain_of_unknown_function_DUF87	OJI06987.1_hypothetical_protein_BK997_03965_[Candidatus_Micrarchaeum_acidiphilum_ARMAN-1]	0	100	1531428	Archaea,Candidatus_Micrarchaeota,none,none,none,Candidatus_Micrarchaeum,Candidatus_Micrarchaeum_sp._AZ1
A_DKE_Proteom-Micr_00102	A_DKE_Proteom	Micrarchaeota	A_DKE_Proteom	na	na	0.071	70	0.156419	0	-	-	-	-	-	-	-	-	-	-	-	-	-	-	-	-	-	-	-	-	-	-	-	-	-	-	-	-	-	-	OJI06986.1_hypothetical_protein_BK997_03960_[Candidatus_Micrarchaeum_acidiphilum_ARMAN-1]	8.6e-28	100	1531428	Archaea,Candidatus_Micrarchaeota,none,none,none,Candidatus_Micrarchaeum,Candidatus_Micrarchaeum_sp._AZ1
A_DKE_Proteom-Micr_00103	A_DKE_Proteom	Micrarchaeota	A_DKE_Proteom	na	na	0.088	463	0.314326	0	arCOG04531	MntH	Mn2+_and_Fe2+_transporter_of_the_NRAMP_family	P	4.6e-57	K03322	7.6e-29	97.9	484.3	-	manganese_transport_protein	PF01566	Natural_resistance-associated_macrophage_protein	1.8e-55	-	-	-	-	-	-	-	2.A.55.3.6	6.17e-78	-	-	-	IPR001046	NRAMP_family	PF01566	Natural_resistance-associated_macrophage_protein	OWP54028.1_metal_transporter_[Thermoplasmatales_archaeon_ARMAN]	7.4e-245	99.8	1961137	Archaea,Euryarchaeota,Thermoplasmata,Thermoplasmatales,none,none,Thermoplasmatales_archaeon_ARMAN
A_DKE_Proteom-Micr_00104	A_DKE_Proteom	Micrarchaeota	A_DKE_Proteom	na	na	0.061	162	0.16252	0	arCOG05392	-	Uncharacterized_membrane_protein	S	6.3e-16	K09943	5.7e-09	33.7	76.13	-	uncharacterized_protein	PF05425	Copper_resistance_protein_D	1.9e-07	-	-	-	-	-	-	-	-	-	-	-	-	-	-	-	-	OWP54006.1_hypothetical_protein_B2I19_00650_[Thermoplasmatales_archaeon_ARMAN]	1.5e-78	99.4	1961137	Archaea,Euryarchaeota,Thermoplasmata,Thermoplasmatales,none,none,Thermoplasmatales_archaeon_ARMAN
A_DKE_Proteom-Micr_00105	A_DKE_Proteom	Micrarchaeota	A_DKE_Proteom	na	na	0.102	372	0.387429	0	arCOG00940	-	Radical_SAM_superfamily_enzyme	R	6.2e-102	K22227	7.4e-87	289.2	341.43	-	heme_synthase	PF04055	Radical_SAM_superfamily	2.8e-16	TIGR04053	radical_SAM_protein,_BA_1875_family	-	4.4e-134	-	-	-	-	-	-	-	-	IPR034481;_IPR034395;_IPR006638;_IPR007197;_IPR013785;_IPR027634;_IPR017200	Main_SPASM_domain-containing;_SPASM/twitch_domain-containing;_Elp3/MiaB/NifB;_Radical_SAM;_Aldolase-type_TIM_barrel;_Radical_SAM_protein,_BA_1875_family;_Coenzyme_PQQ_synthesis_protein_E	PF13353;_PF04055	4Fe-4S_single_cluster_domain;_Radical_SAM_superfamily	OWP54007.1_radical_SAM/SPASM_domain-containing_protein_[Thermoplasmatales_archaeon_ARMAN]	5.5e-214	100	1961137	Archaea,Euryarchaeota,Thermoplasmata,Thermoplasmatales,none,none,Thermoplasmatales_archaeon_ARMAN
A_DKE_Proteom-Micr_00106	A_DKE_Proteom	Micrarchaeota	A_DKE_Proteom	na	na	0.08	223	0.691472	0	arCOG02005	RacX	Aspartate_racemase	M	2.4e-15	K01779	3.1e-29	100.5	79.9	high_score	aspartate_racemase_[EC:5.1.1.13]	PF01177	Asp/Glu/Hydantoin_racemase	2.3e-31	TIGR00035	aspartate_racemase	5.1.1.13	4.5e-26	-	-	-	-	-	-	-	-	IPR001920;_IPR004380;_IPR015942	Asp/Glu_racemase;_Aspartate_racemase;_Asp/Glu/hydantoin_racemase	PF01177	Asp/Glu/Hydantoin_racemase	OWP54008.1_hypothetical_protein_B2I19_00660_[Thermoplasmatales_archaeon_ARMAN]	1e-122	99.5	1961137	Archaea,Euryarchaeota,Thermoplasmata,Thermoplasmatales,none,none,Thermoplasmatales_archaeon_ARMAN
A_DKE_Proteom-Micr_00107	A_DKE_Proteom	Micrarchaeota	A_DKE_Proteom	na	na	0.084	178	0.904452	0	-	-	-	-	-	K00954	3.8e-55	183.6	53.73	high_score	pantetheine-phosphate_adenylyltransferase_[EC:2.7.7.3]	PF01467	Cytidylyltransferase-like	6.4e-19	TIGR01510	pantetheine-phosphate_adenylyltransferase	2.7.7.3	5e-54	-	-	-	-	-	-	-	-	IPR004821;_IPR001980;_IPR014729	Cytidyltransferase-like_domain;_Phosphopantetheine_adenylyltransferase;_Rossmann-like_alpha/beta/alpha_sandwich_fold	PF01467	Cytidylyltransferase-like	OWP54009.1_pantetheine-phosphate_adenylyltransferase_[Thermoplasmatales_archaeon_ARMAN]	7.9e-94	100	1961137	Archaea,Euryarchaeota,Thermoplasmata,Thermoplasmatales,none,none,Thermoplasmatales_archaeon_ARMAN
A_DKE_Proteom-Micr_00108	A_DKE_Proteom	Micrarchaeota	A_DKE_Proteom	na	na	0.07	594	1.09541	0	arCOG02632	HsdM	Type_I_restriction-modification_system_methyltransferase_subunit	V	9.6e-65	K03427	2.5e-77	258.6	110.63	high_score	type_I_restriction_enzyme_M_protein_[EC:2.1.1.72]	PF02384	N-6_DNA_Methylase	2.3e-46	TIGR00497	type_I_restriction-modification_system,_M_subunit	2.1.1.72	9.5e-22	-	-	-	-	-	-	-	-	IPR038333;_IPR029063;_IPR029464;_IPR002052;_IPR003356	N6_adenine-specific_DNA_methyltransferase,_N-terminal_domain_superfamily;_S-adenosyl-L-methionine-dependent_methyltransferase;_Type_I_restriction_enzyme_R_protein,_N-terminal_domain;_DNA_methylase,_N-6_adenine-specific,_conserved_site;_DNA_methylase,_adenine-specific	PF13588;_PF02384	Type_I_restriction_enzyme_R_protein_N_terminus_(HSDR_N);_N-6_DNA_Methylase	OWP54010.1_hypothetical_protein_B2I19_00670_[Thermoplasmatales_archaeon_ARMAN]	0	100	1961137	Archaea,Euryarchaeota,Thermoplasmata,Thermoplasmatales,none,none,Thermoplasmatales_archaeon_ARMAN
A_DKE_Proteom-Micr_00109	A_DKE_Proteom	Micrarchaeota	A_DKE_Proteom	na	na	0.054	459	0.731093	0	arCOG02626	HsdS	Restriction_endonuclease_S_subunit	V	1.9e-30	K01154	4.2e-23	79.9	25.17	high_score	type_I_restriction_enzyme,_S_subunit_[EC:3.1.21.3]	PF01420	Type_I_restriction_modification_DNA_specificity_domain	1.3e-26	-	-	-	-	-	-	-	-	-	-	-	-	IPR000055	Restriction_endonuclease,_type_I,_HsdS	PF01420	Type_I_restriction_modification_DNA_specificity_domain	OWP54011.1_hypothetical_protein_B2I19_00675_[Thermoplasmatales_archaeon_ARMAN]	5.1e-254	100	1961137	Archaea,Euryarchaeota,Thermoplasmata,Thermoplasmatales,none,none,Thermoplasmatales_archaeon_ARMAN
A_DKE_Proteom-Micr_00111	A_DKE_Proteom	Micrarchaeota	A_DKE_Proteom	na	na	0.044	224	1.00657	0	-	-	-	-	-	-	-	-	-	-	-	-	-	-	-	-	-	-	-	-	-	-	-	-	-	-	-	-	-	-	OJI06979.1_hypothetical_protein_BK997_03910_[Candidatus_Micrarchaeum_acidiphilum_ARMAN-1]	3.1e-119	100	1531428	Archaea,Candidatus_Micrarchaeota,none,none,none,Candidatus_Micrarchaeum,Candidatus_Micrarchaeum_sp._AZ1
A_DKE_Proteom-Micr_00112	A_DKE_Proteom	Micrarchaeota	A_DKE_Proteom	na	na	0.059	321	0.27414	0	arCOG03013	PRI2	Eukaryotic-type_DNA_primase,_large_subunit	L	6.2e-17	K18882	1.4e-30	104.3	96	high_score	DNA_primase_large_subunit	-	-	-	-	-	-	-	-	-	-	-	-	-	-	-	IPR023642	DNA_primase_large_subunit_PriL	-	-	OJI06978.1_hypothetical_protein_BK997_03905_[Candidatus_Micrarchaeum_acidiphilum_ARMAN-1]	1.5e-175	100	1531428	Archaea,Candidatus_Micrarchaeota,none,none,none,Candidatus_Micrarchaeum,Candidatus_Micrarchaeum_sp._AZ1
A_DKE_Proteom-Micr_00113	A_DKE_Proteom	Micrarchaeota	A_DKE_Proteom	na	na	0.255	47	1.13188	0	arCOG06415	-	Zinc_finger_domain	S	2e-06	-	-	-	-	-	-	PF04438	HIT_zinc_finger	5.9e-06	-	-	-	-	-	-	-	-	-	-	-	-	IPR007529;_IPR011011	Zinc_finger,_HIT-type;_Zinc_finger,_FYVE/PHD-type	PF04438	HIT_zinc_finger	-	-	-	-	-
A_DKE_Proteom-Micr_00114	A_DKE_Proteom	Micrarchaeota	A_DKE_Proteom	na	na	0.072	138	0.24306	0	arCOG06957	-	Uncharacterized_membrane_protein	S	5.5e-17	-	-	-	-	-	-	-	-	-	-	-	-	-	-	-	-	-	-	-	-	-	-	-	-	-	OJI06977.1_hypothetical_protein_BK997_03900_[Candidatus_Micrarchaeum_acidiphilum_ARMAN-1]	2.5e-63	100	1912863	Archaea,Candidatus_Micrarchaeota,none,none,none,Candidatus_Micrarchaeum,Candidatus_Micrarchaeum_acidiphilum
A_DKE_Proteom-Micr_00115	A_DKE_Proteom	Micrarchaeota	A_DKE_Proteom	na	na	0.056	372	1.83832	0	arCOG06041	-	Uncharacterized_protein	S	2.1e-35	-	-	-	-	-	-	-	-	-	-	-	-	-	-	-	-	-	-	-	-	-	-	-	-	-	OJI06976.1_hypothetical_protein_BK997_03895_[Candidatus_Micrarchaeum_acidiphilum_ARMAN-1]	6.1e-165	100	1912863	Archaea,Candidatus_Micrarchaeota,none,none,none,Candidatus_Micrarchaeum,Candidatus_Micrarchaeum_acidiphilum
A_DKE_Proteom-Micr_00117	A_DKE_Proteom	Micrarchaeota	A_DKE_Proteom	na	na	0.072	344	0.264665	0	arCOG00245	TyrA	Prephenate_dehydrogenase	E	7e-26	K14187	5.6e-52	174.3	344.67	-	chorismate_mutase_/_prephenate_dehydrogenase_[EC:5.4.99.5_1.3.1.12]	PF01817	Chorismate_mutase_type_II	1.1e-21	TIGR01791	chorismate_mutase	5.4.99.5	6.2e-24	-	-	-	-	-	-	-	-	IPR002701;_IPR036291;_IPR036263;_IPR003099;_IPR010950;_IPR036979	Chorismate_mutase_II,_prokaryotic-type;_NAD(P)-binding_domain_superfamily;_Chorismate_mutase_type_II_superfamily;_Prephenate_dehydrogenase;_Chorismate_mutase,_archaeal;_Chorismate_mutase_domain_superfamily	PF01817;_PF02153	Chorismate_mutase_type_II;_Prephenate_dehydrogenase	OJI06975.1_chorismate_mutase_[Candidatus_Micrarchaeum_acidiphilum_ARMAN-1]	3.3e-189	99.7	1912863	Archaea,Candidatus_Micrarchaeota,none,none,none,Candidatus_Micrarchaeum,Candidatus_Micrarchaeum_acidiphilum
A_DKE_Proteom-Micr_00118	A_DKE_Proteom	Micrarchaeota	A_DKE_Proteom	na	na	0.067	356	2.31765	0	arCOG01726	IspA	Geranylgeranyl_pyrophosphate_synthase	H	2.1e-44	K13787	1.6e-60	202.8	289.37	-	geranylgeranyl_diphosphate_synthase,_type_I_[EC:2.5.1.1_2.5.1.10_2.5.1.29]	PF00348	Polyprenyl_synthetase	8.4e-53	TIGR02748	heptaprenyl_diphosphate_synthase_component_II	2.5.1.30	4.7e-29	-	-	-	-	-	-	-	-	IPR000092;_IPR033749;_IPR008949	Polyprenyl_synthetase;_Polyprenyl_synthetase,_conserved_site;_Isoprenoid_synthase_domain_superfamily	PF00348	Polyprenyl_synthetase	OWP54017.1_hypothetical_protein_B2I19_00715_[Thermoplasmatales_archaeon_ARMAN]	2.4e-198	100	1961137	Archaea,Euryarchaeota,Thermoplasmata,Thermoplasmatales,none,none,Thermoplasmatales_archaeon_ARMAN
A_DKE_Proteom-Micr_00119	A_DKE_Proteom	Micrarchaeota	A_DKE_Proteom	na	na	0.099	202	0.958583	0	arCOG00109	HemK	Methylase_of_polypeptide_chain_release_factors	J	2.7e-27	K02493	1.1e-34	117.7	215.63	-	release_factor_glutamine_methyltransferase_[EC:2.1.1.297]	PF05175	Methyltransferase_small_domain	3.5e-22	TIGR00537	putative_methylase	-	4.5e-43	-	-	-	-	-	-	-	-	IPR029063;_IPR007848;_IPR004557;_IPR002052	S-adenosyl-L-methionine-dependent_methyltransferase;_Methyltransferase_small_domain;_Eukaryotic/archaeal_PrmC-related;_DNA_methylase,_N-6_adenine-specific,_conserved_site	PF05175	Methyltransferase_small_domain	OJI07087.1_hypothetical_protein_BK997_03875_[Candidatus_Micrarchaeum_acidiphilum_ARMAN-1]	6.8e-110	99.5	1912863	Archaea,Candidatus_Micrarchaeota,none,none,none,Candidatus_Micrarchaeum,Candidatus_Micrarchaeum_acidiphilum
A_DKE_Proteom-Micr_00120	A_DKE_Proteom	Micrarchaeota	A_DKE_Proteom	na	na	0.105	161	1.08349	0	arCOG04298	-	Adenosine/AMP_kinase	F	6.7e-58	K09129	1.5e-66	220.5	82.4	high_score	uncharacterized_protein	PF04008	Adenosine_specific_kinase	5.6e-65	-	-	-	-	-	-	-	-	-	-	-	-	IPR036902;_IPR007153	Ta1353-like_superfamily;_Adenosine_specific_kinase	PF04008	Adenosine_specific_kinase	OJI06973.1_hypothetical_protein_BK997_03870_[Candidatus_Micrarchaeum_acidiphilum_ARMAN-1]	5.7e-83	100	1531428	Archaea,Candidatus_Micrarchaeota,none,none,none,Candidatus_Micrarchaeum,Candidatus_Micrarchaeum_sp._AZ1
A_DKE_Proteom-Micr_00121	A_DKE_Proteom	Micrarchaeota	A_DKE_Proteom	na	na	0.089	567	1.31525	0	-	-	-	-	-	-	-	-	-	-	-	-	-	-	-	-	-	-	-	-	-	-	-	-	-	-	IPR011050	Pectin_lyase_fold/virulence_factor	-	-	OWP54019.1_hypothetical_protein_B2I19_00730_[Thermoplasmatales_archaeon_ARMAN]	0	100	1961137	Archaea,Euryarchaeota,Thermoplasmata,Thermoplasmatales,none,none,Thermoplasmatales_archaeon_ARMAN
A_DKE_Proteom-Micr_00122	A_DKE_Proteom	Micrarchaeota	A_DKE_Proteom	na	na	0.073	583	0.51053	0.00806949	arCOG00562	-	Predicted_membrane-bound_mannosyltransferase	M	7.7e-08	-	-	-	-	-	-	PF13231	Dolichyl-phosphate-mannose-protein_mannosyltransferase	3e-13	-	-	-	-	-	-	-	-	-	-	-	-	IPR002259;_IPR038731	Equilibrative_nucleoside_transporter;_Glycosyltransferase_RgtA/B/C/D-like	PF13231	Dolichyl-phosphate-mannose-protein_mannosyltransferase	OJI06971.1_hypothetical_protein_BK997_03860_[Candidatus_Micrarchaeum_acidiphilum_ARMAN-1]	0	100	1531428	Archaea,Candidatus_Micrarchaeota,none,none,none,Candidatus_Micrarchaeum,Candidatus_Micrarchaeum_sp._AZ1
A_DKE_Proteom-Micr_00123	A_DKE_Proteom	Micrarchaeota	A_DKE_Proteom	na	na	0.093	235	0.958071	0	-	-	-	-	-	-	-	-	-	-	-	-	-	-	-	-	-	-	-	-	-	-	-	-	-	-	-	-	-	-	OJT94399.1_hypothetical_protein_JJ59_02935_[Candidatus_Micrarchaeum_sp._AZ1]	1.1e-127	100	1531428	Archaea,Candidatus_Micrarchaeota,none,none,none,Candidatus_Micrarchaeum,Candidatus_Micrarchaeum_sp._AZ1
A_DKE_Proteom-Micr_00124	A_DKE_Proteom	Micrarchaeota	A_DKE_Proteom	na	na	0.063	666	0.124874	0	arCOG00563	-	Oligosaccharyl_transferase,_PMT/STT3_family	M	2.2e-22	-	-	-	-	-	-	-	-	-	-	-	-	-	-	-	-	-	-	-	-	-	-	-	-	-	OJI07909.1_hypothetical_protein_BK997_01815_[Candidatus_Micrarchaeum_acidiphilum_ARMAN-1]	0	100	1531428	Archaea,Candidatus_Micrarchaeota,none,none,none,Candidatus_Micrarchaeum,Candidatus_Micrarchaeum_sp._AZ1
A_DKE_Proteom-Micr_00125	A_DKE_Proteom	Micrarchaeota	A_DKE_Proteom	na	na	0.053	243	0.53698	0	-	-	-	-	-	-	-	-	-	-	-	-	-	-	-	-	-	-	-	-	-	-	-	-	-	-	-	-	-	-	OJI07908.1_hypothetical_protein_BK997_01810_[Candidatus_Micrarchaeum_acidiphilum_ARMAN-1]	5.1e-128	99.6	1531428	Archaea,Candidatus_Micrarchaeota,none,none,none,Candidatus_Micrarchaeum,Candidatus_Micrarchaeum_sp._AZ1
A_DKE_Proteom-Micr_00126	A_DKE_Proteom	Micrarchaeota	A_DKE_Proteom	na	na	0.068	263	0.100106	0	arCOG00895	-	Glycosyl_transferase_family_2	M	8.8e-32	K00721	8.7e-38	128	161.2	-	dolichol-phosphate_mannosyltransferase_[EC:2.4.1.83]	PF00535	Glycosyl_transferase_family_2	5.9e-19	TIGR04182	glycosyltransferase,_TIGR04182_family	-	3.7e-14	-	-	-	-	-	-	-	-	IPR029044;_IPR001173	Nucleotide-diphospho-sugar_transferases;_Glycosyltransferase_2-like	PF00535	Glycosyl_transferase_family_2	OJI07907.1_hypothetical_protein_BK997_01805_[Candidatus_Micrarchaeum_acidiphilum_ARMAN-1]	6.7e-142	100	1531428	Archaea,Candidatus_Micrarchaeota,none,none,none,Candidatus_Micrarchaeum,Candidatus_Micrarchaeum_sp._AZ1
A_DKE_Proteom-Micr_00127	A_DKE_Proteom	Micrarchaeota	A_DKE_Proteom	na	na	0.104	124	1.76722	0	-	-	-	-	-	-	-	-	-	-	-	-	-	-	-	-	-	-	-	-	-	-	-	-	-	-	-	-	-	-	OJI07906.1_hypothetical_protein_BK997_01800_[Candidatus_Micrarchaeum_acidiphilum_ARMAN-1]	1.1e-49	100	1531428	Archaea,Candidatus_Micrarchaeota,none,none,none,Candidatus_Micrarchaeum,Candidatus_Micrarchaeum_sp._AZ1
A_DKE_Proteom-Micr_00128	A_DKE_Proteom	Micrarchaeota	A_DKE_Proteom	na	na	0.068	308	0.430012	0	arCOG01619	ARA1	Aldo/keto_reductase,_related_to_diketogulonate_reductase	R	2.3e-78	K06222	6.4e-64	213.1	304.93	-	2,5-diketo-D-gluconate_reductase_B_[EC:1.1.1.346]	PF00248	Aldo/keto_reductase_family	9.9e-64	TIGR01293	voltage-dependent_potassium_channel_beta_subunit	-	2e-15	-	-	-	8.A.5.1.4	8.64e-37	-	-	-	IPR023210;_IPR020471;_IPR036812	NADP-dependent_oxidoreductase_domain;_Aldo/keto_reductase;_NADP-dependent_oxidoreductase_domain_superfamily	PF00248	Aldo/keto_reductase_family	OJI07905.1_hypothetical_protein_BK997_01795_[Candidatus_Micrarchaeum_acidiphilum_ARMAN-1]	6.8e-170	99.7	1912863	Archaea,Candidatus_Micrarchaeota,none,none,none,Candidatus_Micrarchaeum,Candidatus_Micrarchaeum_acidiphilum
A_DKE_Proteom-Micr_00129	A_DKE_Proteom	Micrarchaeota	A_DKE_Proteom	na	na	0.091	1037	0.417245	0	arCOG01594	CarB	Carbamoylphosphate_synthase_large_subunit	E	1.1e-278	K01955	0	1058.2	1429.37	-	carbamoyl-phosphate_synthase_large_subunit_[EC:6.3.5.5]	PF02786	Carbamoyl-phosphate_synthase_L_chain,_ATP_binding_domain	2.5e-90	TIGR01369	carbamoyl-phosphate_synthase,_large_subunit	6.3.5.5	0	-	-	-	-	-	-	-	-	IPR016185;_IPR006275;_IPR005479;_IPR036897;_IPR013815;_IPR005480;_IPR011761;_IPR005483	Pre-ATP-grasp_domain_superfamily;_Carbamoyl-phosphate_synthase,_large_subunit;_Carbamoyl-phosphate_synthetase_large_subunit-like,_ATP-binding_domain;_Carbamoyl-phosphate_synthetase,_large_subunit_oligomerisation_domain_superfamily;_ATP-grasp_fold,_subdomain_1;_Carbamoyl-phosphate_synthetase,_large_subunit_oligomerisation_domain;_ATP-grasp_fold;_Carbamoyl-phosphate_synthase_large_subunit,_CPSase_d…	PF02786;_PF02787	Carbamoyl-phosphate_synthase_L_chain,_ATP_binding_domain;_Carbamoyl-phosphate_synthetase_large_chain,_oligomerisation_domain	OJI07904.1_carbamoyl_phosphate_synthase_large_subunit_[Candidatus_Micrarchaeum_acidiphilum_ARMAN-1]	0	99.9	1531428	Archaea,Candidatus_Micrarchaeota,none,none,none,Candidatus_Micrarchaeum,Candidatus_Micrarchaeum_sp._AZ1
A_DKE_Proteom-Micr_00130	A_DKE_Proteom	Micrarchaeota	A_DKE_Proteom	na	na	0.109	366	0.391998	0	arCOG00064	CarA	Carbamoylphosphate_synthase_small_subunit	E	3e-95	K01956	3.6e-118	392	432.53	-	carbamoyl-phosphate_synthase_small_subunit_[EC:6.3.5.5]	PF00988	Carbamoyl-phosphate_synthase_small_chain,_CPSase_domain	4.5e-47	TIGR01368	carbamoyl-phosphate_synthase,_small_subunit	6.3.5.5	8.3e-115	-	-	-	-	-	-	-	-	IPR035686;_IPR006274;_IPR017926;_IPR036480;_IPR029062;_IPR002474	Carbamoyl-phosphate_synthase_small_subunit,_GATase1_domain;_Carbamoyl-phosphate_synthase,_small_subunit;_Glutamine_amidotransferase;_Carbamoyl-phosphate_synthase_small_subunit,_N-terminal_domain_superfamily;_Class_I_glutamine_amidotransferase-like;_Carbamoyl-phosphate_synthase_small_subunit,_N-terminal_domain	PF00117;_PF00988	Glutamine_amidotransferase_class-I;_Carbamoyl-phosphate_synthase_small_chain,_CPSase_domain	OJI07903.1_carbamoyl_phosphate_synthase_small_subunit_[Candidatus_Micrarchaeum_acidiphilum_ARMAN-1]	5e-212	100	1531428	Archaea,Candidatus_Micrarchaeota,none,none,none,Candidatus_Micrarchaeum,Candidatus_Micrarchaeum_sp._AZ1
A_DKE_Proteom-Micr_00131	A_DKE_Proteom	Micrarchaeota	A_DKE_Proteom	na	na	0.104	336	5.17664	0	-	-	-	-	-	-	-	-	-	-	-	PF04893	Yip1_domain	6.5e-08	-	-	-	-	-	-	-	-	-	-	-	-	-	-	-	-	OJT94392.1_hypothetical_protein_JJ59_02895_[Candidatus_Micrarchaeum_sp._AZ1]	9.1e-176	100	1531428	Archaea,Candidatus_Micrarchaeota,none,none,none,Candidatus_Micrarchaeum,Candidatus_Micrarchaeum_sp._AZ1
A_DKE_Proteom-Micr_00132	A_DKE_Proteom	Micrarchaeota	A_DKE_Proteom	na	na	0.055	215	0.86985	0	-	-	-	-	-	K08744	1.2e-09	36.1	157.53	-	cardiolipin_synthase_(CMP-forming)_[EC:2.7.8.41]	PF01066	CDP-alcohol_phosphatidyltransferase	4e-06	-	-	-	-	-	-	-	-	-	-	-	-	-	-	-	-	OJI08327.1_hypothetical_protein_BK997_00735_[Candidatus_Micrarchaeum_acidiphilum_ARMAN-1]	8.3e-106	99.5	1531428	Archaea,Candidatus_Micrarchaeota,none,none,none,Candidatus_Micrarchaeum,Candidatus_Micrarchaeum_sp._AZ1
A_DKE_Proteom-Micr_00133	A_DKE_Proteom	Micrarchaeota	A_DKE_Proteom	na	na	0.073	325	0.404122	0	arCOG01580	-	DNA-binding_transcriptional_regulator,_Lrp_family	K	2.2e-25	K03719	2.5e-25	86.7	139.4	-	Lrp/AsnC_family_transcriptional_regulator,_leucine-responsive_regulatory_protein	PF13412	Winged_helix-turn-helix_DNA-binding	6.8e-13	-	-	-	-	-	-	-	-	-	-	-	-	IPR019888;_IPR036390;_IPR000485;_IPR036388	Transcription_regulator_AsnC-type;_Winged_helix_DNA-binding_domain_superfamily;_AsnC-type_HTH_domain;_Winged_helix-like_DNA-binding_domain_superfamily	PF13412	Winged_helix-turn-helix_DNA-binding	OWP53598.1_hypothetical_protein_B2I19_04155_[Thermoplasmatales_archaeon_ARMAN]	1.2e-177	100	1961137	Archaea,Euryarchaeota,Thermoplasmata,Thermoplasmatales,none,none,Thermoplasmatales_archaeon_ARMAN
A_DKE_Proteom-Micr_00134	A_DKE_Proteom	Micrarchaeota	A_DKE_Proteom	na	na	0.083	407	1.5433	0	arCOG01561	TEF1	Translation_elongation_factor_EF-1_alpha,__GTPase	J	1.4e-57	K00955	2.8e-101	337.5	725.2	-	bifunctional_enzyme_CysN/CysC_[EC:2.7.7.4_2.7.1.25]	PF00009	Elongation_factor_Tu_GTP_binding_domain	7.4e-41	TIGR00483	translation_elongation_factor_EF-1,_subunit_alpha	-	6.8e-75	-	-	-	-	-	-	-	-	IPR000795;_IPR004160;_IPR009001;_IPR009000;_IPR027417	Transcription_factor,_GTP-binding_domain;_Translation_elongation_factor_EFTu/EF1A,_C-terminal;_Translation_elongation_factor_EF1A/initiation_factor_IF2gamma,_C-terminal;_Translation_protein,_beta-barrel_domain_superfamily;_P-loop_containing_nucleoside_triphosphate_hydrolase	PF03143;_PF00009	Elongation_factor_Tu_C-terminal_domain;_Elongation_factor_Tu_GTP_binding_domain	OJI08324.1_hypothetical_protein_BK997_00720_[Candidatus_Micrarchaeum_acidiphilum_ARMAN-1]	4.9e-224	100	1531428	Archaea,Candidatus_Micrarchaeota,none,none,none,Candidatus_Micrarchaeum,Candidatus_Micrarchaeum_sp._AZ1
A_DKE_Proteom-Micr_00135	A_DKE_Proteom	Micrarchaeota	A_DKE_Proteom	na	na	0.072	263	1.40219	0	arCOG04586	CysH	3'-phosphoadenosine_5'-phosphosulfate_sulfotransferase_(PAPS_reductase)/FAD_synthetase_or_related_enzyme	E	3.3e-19	K00957	4.5e-85	283.2	200.53	high_score	sulfate_adenylyltransferase_subunit_2_[EC:2.7.7.4]	PF01507	Phosphoadenosine_phosphosulfate_reductase_family	4.8e-42	TIGR02039	sulfate_adenylyltransferase,_small_subunit	2.7.7.4	1.1e-68	-	-	-	-	-	-	-	-	IPR011784;_IPR002500;_IPR014729	Sulphate_adenylyltransferase,_small_subunit;_Phosphoadenosine_phosphosulphate_reductase;_Rossmann-like_alpha/beta/alpha_sandwich_fold	PF01507	Phosphoadenosine_phosphosulfate_reductase_family	OJI08331.1_sulfate_adenylyltransferase_[Candidatus_Micrarchaeum_acidiphilum_ARMAN-1]	3.9e-150	100	1531428	Archaea,Candidatus_Micrarchaeota,none,none,none,Candidatus_Micrarchaeum,Candidatus_Micrarchaeum_sp._AZ1
A_DKE_Proteom-Micr_00136	A_DKE_Proteom	Micrarchaeota	A_DKE_Proteom	na	na	0.047	85	2.898	0	arCOG02836	NikR	Transcriptional_regulator,_CopG/Arc/MetJ_family_(DNA-binding_and_a_metal-binding_domains)	V	1e-13	-	-	-	-	-	-	-	-	-	-	-	-	-	-	-	-	-	-	-	-	-	-	-	-	-	OJI08330.1_CopG_family_transcriptional_regulator_[Candidatus_Micrarchaeum_acidiphilum_ARMAN-1]	7e-32	100	1531428	Archaea,Candidatus_Micrarchaeota,none,none,none,Candidatus_Micrarchaeum,Candidatus_Micrarchaeum_sp._AZ1
A_DKE_Proteom-Micr_00137	A_DKE_Proteom	Micrarchaeota	A_DKE_Proteom	na	na	0.066	601	0.289375	0	arCOG03677	-	Uncharacterized_protein	S	7.7e-25	-	-	-	-	-	-	-	-	-	-	-	-	-	-	-	-	-	-	-	-	-	-	-	-	-	OJI08323.1_hypothetical_protein_BK997_00705_[Candidatus_Micrarchaeum_acidiphilum_ARMAN-1]	0	100	1912863	Archaea,Candidatus_Micrarchaeota,none,none,none,Candidatus_Micrarchaeum,Candidatus_Micrarchaeum_acidiphilum
A_DKE_Proteom-Micr_00138	A_DKE_Proteom	Micrarchaeota	A_DKE_Proteom	na	na	0.046	217	7.21882	0.0286326	arCOG01144	CpdA	3',5'-cyclic_AMP_phosphodiesterase_CpdA	T	3.2e-10	K13851	3.3e-06	24.4	202.1	-	repetitive_interspersed_family_protein	PF02009	Rifin	1.9e-06	TIGR01477	variant_surface_antigen,_rifin_family	-	4.9e-07	-	-	-	-	-	-	-	-	-	-	-	-	OJI08322.1_hypothetical_protein_BK997_00700_[Candidatus_Micrarchaeum_acidiphilum_ARMAN-1]	1e-63	100	1531428	Archaea,Candidatus_Micrarchaeota,none,none,none,Candidatus_Micrarchaeum,Candidatus_Micrarchaeum_sp._AZ1
A_DKE_Proteom-Micr_00139	A_DKE_Proteom	Micrarchaeota	A_DKE_Proteom	na	na	0.083	385	1.05759	0	arCOG01726	IspA	Geranylgeranyl_pyrophosphate_synthase	H	9.2e-41	K13787	1.2e-58	196.6	289.37	-	geranylgeranyl_diphosphate_synthase,_type_I_[EC:2.5.1.1_2.5.1.10_2.5.1.29]	PF00348	Polyprenyl_synthetase	2.2e-49	TIGR02748	heptaprenyl_diphosphate_synthase_component_II	2.5.1.30	2e-23	-	-	-	-	-	-	-	-	IPR033749;_IPR008949;_IPR000092	Polyprenyl_synthetase,_conserved_site;_Isoprenoid_synthase_domain_superfamily;_Polyprenyl_synthetase	PF00348	Polyprenyl_synthetase	OJI08321.1_hypothetical_protein_BK997_00695_[Candidatus_Micrarchaeum_acidiphilum_ARMAN-1]	1.6e-208	100	1531428	Archaea,Candidatus_Micrarchaeota,none,none,none,Candidatus_Micrarchaeum,Candidatus_Micrarchaeum_sp._AZ1
A_DKE_Proteom-Micr_00140	A_DKE_Proteom	Micrarchaeota	A_DKE_Proteom	na	na	0.041	262	0.241773	0	arCOG01462	NatB	ABC-type_Na+_efflux_pump,_permease_component	C	9.7e-24	K09696	4.2e-21	72.9	226.5	-	sodium_transport_system_permease_protein	PF12679	ABC-2_family_transporter_protein	3.6e-19	-	-	-	-	-	-	-	3.A.1.144.1	1.64e-27	-	-	-	IPR032688	ABC-2_family_transporter_protein	PF12679	ABC-2_family_transporter_protein	OJI08320.1_hypothetical_protein_BK997_00690_[Candidatus_Micrarchaeum_acidiphilum_ARMAN-1]	1.8e-123	100	1912863	Archaea,Candidatus_Micrarchaeota,none,none,none,Candidatus_Micrarchaeum,Candidatus_Micrarchaeum_acidiphilum
A_DKE_Proteom-Micr_00141	A_DKE_Proteom	Micrarchaeota	A_DKE_Proteom	na	na	0.092	304	0.38077	0	arCOG00196	CcmA	ABC-type_multidrug_transport_system,_ATPase_component	V	3.2e-54	K01990	5.1e-65	217.4	225.27	-	ABC-2_type_transport_system_ATP-binding_protein	PF00005	ABC_transporter	7.7e-30	TIGR01188	daunorubicin_resistance_ABC_transporter,_ATP-binding_protein	-	5.6e-54	-	-	-	3.A.1.144.3	6.53e-42	-	-	-	IPR003439;_IPR027417;_IPR003593	ABC_transporter-like;_P-loop_containing_nucleoside_triphosphate_hydrolase;_AAA+_ATPase_domain	PF00005	ABC_transporter	OJI08319.1_hypothetical_protein_BK997_00685_[Candidatus_Micrarchaeum_acidiphilum_ARMAN-1]	2e-166	99.7	1531428	Archaea,Candidatus_Micrarchaeota,none,none,none,Candidatus_Micrarchaeum,Candidatus_Micrarchaeum_sp._AZ1
A_DKE_Proteom-Micr_00142	A_DKE_Proteom	Micrarchaeota	A_DKE_Proteom	na	na	0.125	295	1.20063	0	arCOG00067	PrsA	Phosphoribosylpyrophosphate_synthetase	F	4.4e-53	K00948	6.2e-45	151.3	56.4	high_score	ribose-phosphate_pyrophosphokinase_[EC:2.7.6.1]	PF13793	N-terminal_domain_of_ribose_phosphate_pyrophosphokinase	2.3e-21	TIGR01251	ribose-phosphate_diphosphokinase	2.7.6.1	2.9e-59	-	-	-	-	-	-	-	-	IPR000836;_IPR029099;_IPR005946;_IPR029057	Phosphoribosyltransferase_domain;_Ribose-phosphate_pyrophosphokinase,_N-terminal_domain;_Ribose-phosphate_pyrophosphokinase;_Phosphoribosyltransferase-like	PF00156;_PF13793	Phosphoribosyl_transferase_domain;_N-terminal_domain_of_ribose_phosphate_pyrophosphokinase	OJI08318.1_hypothetical_protein_BK997_00680_[Candidatus_Micrarchaeum_acidiphilum_ARMAN-1]	9.8e-158	100	1531428	Archaea,Candidatus_Micrarchaeota,none,none,none,Candidatus_Micrarchaeum,Candidatus_Micrarchaeum_sp._AZ1
A_DKE_Proteom-Micr_00143	A_DKE_Proteom	Micrarchaeota	A_DKE_Proteom	na	na	0.067	296	5.10177	0.0177351	arCOG00488	DnaN	DNA_polymerase_sliding_clamp_subunit_(PCNA_homolog)	L	1.1e-48	K04802	6.9e-56	186.9	65.87	high_score	proliferating_cell_nuclear_antigen	PF00705	Proliferating_cell_nuclear_antigen,_N-terminal_domain	4.4e-21	TIGR00590	proliferating_cell_nuclear_antigen_(pcna)	-	1.6e-40	-	-	-	-	-	-	-	-	IPR022648;_IPR022649;_IPR000730	Proliferating_cell_nuclear_antigen,_PCNA,_N-terminal;_Proliferating_cell_nuclear_antigen,_PCNA,_C-terminal;_Proliferating_cell_nuclear_antigen,_PCNA	PF00705;_PF02747	Proliferating_cell_nuclear_antigen,_N-terminal_domain;_Proliferating_cell_nuclear_antigen,_C-terminal_domain	OJI08317.1_proliferating_cell_nuclear_antigen_(pcna)_[Candidatus_Micrarchaeum_acidiphilum_ARMAN-1]	7.1e-132	99.6	1531428	Archaea,Candidatus_Micrarchaeota,none,none,none,Candidatus_Micrarchaeum,Candidatus_Micrarchaeum_sp._AZ1
A_DKE_Proteom-Micr_00144	A_DKE_Proteom	Micrarchaeota	A_DKE_Proteom	na	na	0.071	293	0.774239	0.0197811	arCOG01568	MscS	Small-conductance_mechanosensitive_channel	M	3.4e-27	K16052	1.8e-30	104	213.67	-	MscS_family_membrane_protein	PF00924	Mechanosensitive_ion_channel	3.1e-30	-	-	-	-	-	-	-	1.A.23.4.6	5.43e-27	-	-	-	IPR011014;_IPR010920;_IPR006685;_IPR023408	Mechanosensitive_ion_channel_MscS,_transmembrane-2;_LSM_domain_superfamily;_Mechanosensitive_ion_channel_MscS;_Mechanosensitive_ion_channel_MscS_domain_superfamily	PF00924	Mechanosensitive_ion_channel	OJI08316.1_hypothetical_protein_BK997_00670_[Candidatus_Micrarchaeum_acidiphilum_ARMAN-1]	1.4e-151	99.7	1531428	Archaea,Candidatus_Micrarchaeota,none,none,none,Candidatus_Micrarchaeum,Candidatus_Micrarchaeum_sp._AZ1
A_DKE_Proteom-Micr_00145	A_DKE_Proteom	Micrarchaeota	A_DKE_Proteom	na	na	0.072	137	0.298898	0	-	-	-	-	-	-	-	-	-	-	-	PF08915	Archaea-specific_editing_domain_of_threonyl-tRNA_synthetase	3.5e-26	-	-	-	-	-	-	-	-	-	-	-	-	IPR015011;_IPR023509	Threonyl-tRNA_synthetase,_editing_domain,_archaea;_D-aminoacyl-tRNA_deacylase-like_superfamily	PF08915	Archaea-specific_editing_domain_of_threonyl-tRNA_synthetase	OJI08315.1_hypothetical_protein_BK997_00665_[Candidatus_Micrarchaeum_acidiphilum_ARMAN-1]	8e-70	100	1531428	Archaea,Candidatus_Micrarchaeota,none,none,none,Candidatus_Micrarchaeum,Candidatus_Micrarchaeum_sp._AZ1
A_DKE_Proteom-Micr_00146	A_DKE_Proteom	Micrarchaeota	A_DKE_Proteom	na	na	0.08	174	2.04275	0	arCOG00769	ThiJ	Putative_intracellular_protease/amidase	R	3.7e-14	K05520	9.1e-14	49.3	149.2	-	protease_I_[EC:3.5.1.124]	PF01965	DJ-1/PfpI_family	1.5e-11	TIGR01382	intracellular_protease,_PfpI_family	-	2e-11	-	-	-	-	-	-	-	-	IPR002818;_IPR029062	DJ-1/PfpI;_Class_I_glutamine_amidotransferase-like	PF01965	DJ-1/PfpI_family	OJI08314.1_hypothetical_protein_BK997_00660_[Candidatus_Micrarchaeum_acidiphilum_ARMAN-1]	4.2e-92	100	1531428	Archaea,Candidatus_Micrarchaeota,none,none,none,Candidatus_Micrarchaeum,Candidatus_Micrarchaeum_sp._AZ1
A_DKE_Proteom-Micr_00147	A_DKE_Proteom	Micrarchaeota	A_DKE_Proteom	na	na	0.094	106	0.264149	0	arCOG04345	RPR2	RNase_P_subunit_RPR2	J	6.5e-20	K03540	1.7e-17	61.5	39.47	high_score	ribonuclease_P_protein_subunit_RPR2_[EC:3.1.26.5]	PF04032	RNAse_P_Rpr2/Rpp21/SNM1_subunit_domain	1.1e-14	-	-	-	-	-	-	-	-	-	-	-	-	IPR016432;_IPR007175	Ribonuclease_P,_protein_component_4;_RNAse_P,_Rpr2/Rpp21_subunit	PF04032	RNAse_P_Rpr2/Rpp21/SNM1_subunit_domain	OJI08313.1_hypothetical_protein_BK997_00655_[Candidatus_Micrarchaeum_acidiphilum_ARMAN-1]	4.2e-50	100	1531428	Archaea,Candidatus_Micrarchaeota,none,none,none,Candidatus_Micrarchaeum,Candidatus_Micrarchaeum_sp._AZ1
A_DKE_Proteom-Micr_00148	A_DKE_Proteom	Micrarchaeota	A_DKE_Proteom	na	na	0.13	230	0.960425	0	arCOG01907	AIM24	Uncharacterized_protein,_AIM24_family	S	4.3e-46	-	-	-	-	-	-	PF01987	Mitochondrial_biogenesis_AIM24	2.2e-47	TIGR00266	TIGR00266_family_protein	-	4.5e-35	-	-	-	-	-	-	-	-	IPR036983;_IPR002838;_IPR016031	Mitochondrial_biogenesis_AIM24_superfamily;_Mitochondrial_biogenesis_protein_AIM24;_Tryptophan_RNA-binding_attenuator_protein-like_domain_superfamily	PF01987	Mitochondrial_biogenesis_AIM24	OJI08312.1_TIGR00266_family_protein_[Candidatus_Micrarchaeum_acidiphilum_ARMAN-1]	8.8e-122	99.6	1912863	Archaea,Candidatus_Micrarchaeota,none,none,none,Candidatus_Micrarchaeum,Candidatus_Micrarchaeum_acidiphilum
A_DKE_Proteom-Micr_00149	A_DKE_Proteom	Micrarchaeota	A_DKE_Proteom	na	na	0.093	331	1.70538	0	arCOG04174	TYW1	Wybutosine_(yW)_biosynthesis_enzyme,_Fe-S_oxidoreductase	J	6.3e-88	K15449	7.1e-113	375.8	127.37	high_score	tRNA_wybutosine-synthesizing_protein_1_[EC:4.1.3.44]	PF04055	Radical_SAM_superfamily	3.4e-24	TIGR03972	wyosine_biosynthesis_protein_TYW1	-	3.1e-112	-	-	-	-	-	-	-	-	IPR034556;_IPR013785;_IPR013917;_IPR023993;_IPR007197	S-adenosyl-L-methionine-dependent_tRNA_4-demethylwyosine_synthase;_Aldolase-type_TIM_barrel;_tRNA_wybutosine-synthesis;_S-adenosyl-L-methionine-dependent_tRNA_4-demethylwyosine_synthase,__archaea;_Radical_SAM	PF08608;_PF04055	Wyosine_base_formation;_Radical_SAM_superfamily	OJI08329.1_tRNA-modifying_enzyme_[Candidatus_Micrarchaeum_acidiphilum_ARMAN-1]	1.7e-190	100	1531428	Archaea,Candidatus_Micrarchaeota,none,none,none,Candidatus_Micrarchaeum,Candidatus_Micrarchaeum_sp._AZ1
A_DKE_Proteom-Micr_00150	A_DKE_Proteom	Micrarchaeota	A_DKE_Proteom	na	na	0.083	60	382.248	0.593593	arCOG05278	-	Uncharacterized_small_metal-binding_protein	S	4.7e-18	-	-	-	-	-	-	PF06348	Protein_of_unknown_function_(DUF1059)	6e-23	-	-	-	-	-	-	-	-	-	-	-	-	IPR009409	Protein_of_unknown_function_DUF1059	PF06348	Protein_of_unknown_function_(DUF1059)	OJI08311.1_hypothetical_protein_BK997_00640_[Candidatus_Micrarchaeum_acidiphilum_ARMAN-1]	1.1e-23	100	1531428	Archaea,Candidatus_Micrarchaeota,none,none,none,Candidatus_Micrarchaeum,Candidatus_Micrarchaeum_sp._AZ1
A_DKE_Proteom-Micr_00151	A_DKE_Proteom	Micrarchaeota	A_DKE_Proteom	na	na	0.099	131	1.73813	0	arCOG00419	Hit	HIT_family_hydrolase	F	6e-26	K02503	7.4e-27	91.4	78.3	high_score	histidine_triad_(HIT)_family_protein	PF01230	HIT_domain	2e-24	-	-	-	-	-	-	-	-	-	-	-	-	IPR019808;_IPR011146;_IPR036265;_IPR001310	Histidine_triad,_conserved_site;_HIT-like_domain;_HIT-like_superfamily;_Histidine_triad_(HIT)_protein	PF01230	HIT_domain	OJI08310.1_hypothetical_protein_BK997_00635_[Candidatus_Micrarchaeum_acidiphilum_ARMAN-1]	6.4e-69	99.2	1531428	Archaea,Candidatus_Micrarchaeota,none,none,none,Candidatus_Micrarchaeum,Candidatus_Micrarchaeum_sp._AZ1
A_DKE_Proteom-Micr_00152	A_DKE_Proteom	Micrarchaeota	A_DKE_Proteom	na	na	0.039	176	3.19148	0	-	-	-	-	-	-	-	-	-	-	-	-	-	-	-	-	-	-	-	-	-	-	-	-	-	-	-	-	-	-	OJI08309.1_hypothetical_protein_BK997_00630_[Candidatus_Micrarchaeum_acidiphilum_ARMAN-1]	2.6e-89	100	1531428	Archaea,Candidatus_Micrarchaeota,none,none,none,Candidatus_Micrarchaeum,Candidatus_Micrarchaeum_sp._AZ1
A_DKE_Proteom-Micr_00153	A_DKE_Proteom	Micrarchaeota	A_DKE_Proteom	na	na	0.053	264	0.45518	0	-	-	-	-	-	-	-	-	-	-	-	-	-	-	-	-	-	-	-	-	-	-	-	-	-	-	-	-	-	-	OJI08308.1_hypothetical_protein_BK997_00625_[Candidatus_Micrarchaeum_acidiphilum_ARMAN-1]	2.1e-143	100	1531428	Archaea,Candidatus_Micrarchaeota,none,none,none,Candidatus_Micrarchaeum,Candidatus_Micrarchaeum_sp._AZ1
A_DKE_Proteom-Micr_00154	A_DKE_Proteom	Micrarchaeota	A_DKE_Proteom	na	na	0.08	436	0.359788	0	-	-	-	-	-	-	-	-	-	-	-	-	-	-	-	-	-	-	-	-	-	-	-	-	-	-	-	-	-	-	OJT94373.1_hypothetical_protein_JJ59_02780_[Candidatus_Micrarchaeum_sp._AZ1]	6.6e-235	100	1531428	Archaea,Candidatus_Micrarchaeota,none,none,none,Candidatus_Micrarchaeum,Candidatus_Micrarchaeum_sp._AZ1
A_DKE_Proteom-Micr_00155	A_DKE_Proteom	Micrarchaeota	A_DKE_Proteom	na	na	0.065	246	0.710605	0	arCOG01958	Kch	Kef-type_K+_transport_system,_predicted_NAD-binding_component	P	2.9e-32	K10716	1.2e-28	98.2	140.93	-	voltage-gated_potassium_channel	PF02254	TrkA-N_domain	1.1e-18	-	-	-	-	-	-	-	-	-	-	-	-	IPR003148;_IPR013099;_IPR036291	Regulator_of_K+_conductance,_N-terminal;_Potassium_channel_domain;_NAD(P)-binding_domain_superfamily	PF02254;_PF07885	TrkA-N_domain;_Ion_channel	OJI08306.1_hypothetical_protein_BK997_00615_[Candidatus_Micrarchaeum_acidiphilum_ARMAN-1]	6.5e-123	100	1912863	Archaea,Candidatus_Micrarchaeota,none,none,none,Candidatus_Micrarchaeum,Candidatus_Micrarchaeum_acidiphilum
A_DKE_Proteom-Micr_00156	A_DKE_Proteom	Micrarchaeota	A_DKE_Proteom	na	na	0.119	544	0.710612	0	-	-	-	-	-	-	-	-	-	-	-	-	-	-	-	-	-	-	-	-	-	-	-	-	-	-	-	-	-	-	OJT94372.1_hypothetical_protein_JJ59_02770_[Candidatus_Micrarchaeum_sp._AZ1]	0	100	1531428	Archaea,Candidatus_Micrarchaeota,none,none,none,Candidatus_Micrarchaeum,Candidatus_Micrarchaeum_sp._AZ1
A_DKE_Proteom-Micr_00157	A_DKE_Proteom	Micrarchaeota	A_DKE_Proteom	na	na	0.087	91	0.842529	0	arCOG01674	AcyP	Acylphosphatase	C	8.8e-17	K01512	4.7e-20	69.3	63.5	high_score	acylphosphatase_[EC:3.6.1.7]	PF00708	Acylphosphatase	1.6e-24	TIGR00143	carbamoyltransferase_HypF	-	4.9e-13	-	-	-	-	-	-	-	-	IPR036046;_IPR001792;_IPR020456	Acylphosphatase-like_domain_superfamily;_Acylphosphatase-like_domain;_Acylphosphatase	PF00708	Acylphosphatase	OJI08304.1_hypothetical_protein_BK997_00605_[Candidatus_Micrarchaeum_acidiphilum_ARMAN-1]	4.7e-42	100	1531428	Archaea,Candidatus_Micrarchaeota,none,none,none,Candidatus_Micrarchaeum,Candidatus_Micrarchaeum_sp._AZ1
A_DKE_Proteom-Micr_00158	A_DKE_Proteom	Micrarchaeota	A_DKE_Proteom	na	na	0.065	138	3.46328	0	-	-	-	-	-	-	-	-	-	-	-	-	-	-	-	-	-	-	-	-	-	-	-	-	-	-	-	-	-	-	OJI08303.1_hypothetical_protein_BK997_00600_[Candidatus_Micrarchaeum_acidiphilum_ARMAN-1]	7.3e-71	100	1531428	Archaea,Candidatus_Micrarchaeota,none,none,none,Candidatus_Micrarchaeum,Candidatus_Micrarchaeum_sp._AZ1
A_DKE_Proteom-Micr_00159	A_DKE_Proteom	Micrarchaeota	A_DKE_Proteom	na	na	0.032	156	3.60628	0	-	-	-	-	-	-	-	-	-	-	-	-	-	-	-	-	-	-	-	-	-	-	-	-	-	-	-	-	-	-	OJI08302.1_hypothetical_protein_BK997_00595_[Candidatus_Micrarchaeum_acidiphilum_ARMAN-1]	1.6e-79	100	1531428	Archaea,Candidatus_Micrarchaeota,none,none,none,Candidatus_Micrarchaeum,Candidatus_Micrarchaeum_sp._AZ1
A_DKE_Proteom-Micr_00160	A_DKE_Proteom	Micrarchaeota	A_DKE_Proteom	na	na	0.076	572	1.94119	0	arCOG02532	-	Secreted_Beta-propeller_repeat_protein_fused_to_CARDB-like_adhesion_module	M	9.5e-08	-	-	-	-	-	-	PF07705	CARDB	1.9e-07	-	-	-	-	-	-	-	-	-	-	-	-	IPR013783;_IPR011635	Immunoglobulin-like_fold;_CARDB_domain	PF07705	CARDB	OJI08301.1_hypothetical_protein_BK997_00590_[Candidatus_Micrarchaeum_acidiphilum_ARMAN-1]	0	100	1531428	Archaea,Candidatus_Micrarchaeota,none,none,none,Candidatus_Micrarchaeum,Candidatus_Micrarchaeum_sp._AZ1
A_DKE_Proteom-Micr_00161	A_DKE_Proteom	Micrarchaeota	A_DKE_Proteom	na	na	0.08	87	2.91681	0	-	-	-	-	-	-	-	-	-	-	-	-	-	-	-	-	-	-	-	-	-	-	-	-	-	-	-	-	-	-	OJI08300.1_hypothetical_protein_BK997_00585_[Candidatus_Micrarchaeum_acidiphilum_ARMAN-1]	1.3e-38	98.8	1531428	Archaea,Candidatus_Micrarchaeota,none,none,none,Candidatus_Micrarchaeum,Candidatus_Micrarchaeum_sp._AZ1
A_DKE_Proteom-Micr_00162	A_DKE_Proteom	Micrarchaeota	A_DKE_Proteom	na	na	0.068	349	0.3773	0	arCOG01546	NuoH	NADH_dehydrogenase_subunit_H	C	4.9e-69	K00337	7.4e-85	282.5	367.63	-	NADH-quinone_oxidoreductase_subunit_H_[EC:7.1.1.2]	PF00146	NADH_dehydrogenase	9.7e-86	-	-	-	-	-	-	-	3.D.1.5.1	1.68e-56	-	-	-	IPR001694	NADH:ubiquinone_oxidoreductase,_subunit_1/F420H2_oxidoreductase_subunit_H	PF00146	NADH_dehydrogenase	OJI08299.1_hypothetical_protein_BK997_00580_[Candidatus_Micrarchaeum_acidiphilum_ARMAN-1]	7.8e-154	100	1531428	Archaea,Candidatus_Micrarchaeota,none,none,none,Candidatus_Micrarchaeum,Candidatus_Micrarchaeum_sp._AZ1
A_DKE_Proteom-Micr_00163	A_DKE_Proteom	Micrarchaeota	A_DKE_Proteom	na	na	0.106	122	2.77135	0	arCOG01543	NuoI	NADH_dehydrogenase_subunit_I	C	2.3e-24	K00338	2.5e-33	112.5	135.1	-	NADH-quinone_oxidoreductase_subunit_I_[EC:7.1.1.2]	PF12838	4Fe-4S_dicluster_domain	2e-11	TIGR01971	NADH-quinone_oxidoreductase,_chain_I	-	2.5e-32	-	-	-	-	-	-	-	-	IPR010226;_IPR017896;_IPR017900	NADH-quinone_oxidoreductase,_chain_I;_4Fe-4S_ferredoxin-type,_iron-sulphur_binding_domain;_4Fe-4S_ferredoxin,_iron-sulphur_binding,_conserved_site	PF12838	4Fe-4S_dicluster_domain	OJI08298.1_hypothetical_protein_BK997_00575_[Candidatus_Micrarchaeum_acidiphilum_ARMAN-1]	2.5e-46	100	1912863	Archaea,Candidatus_Micrarchaeota,none,none,none,Candidatus_Micrarchaeum,Candidatus_Micrarchaeum_acidiphilum
A_DKE_Proteom-Micr_00164	A_DKE_Proteom	Micrarchaeota	A_DKE_Proteom	na	na	0.055	162	0.360739	0	-	-	-	-	-	K00339	1e-08	32.6	113.2	-	NADH-quinone_oxidoreductase_subunit_J_[EC:7.1.1.2]	PF00499	NADH-ubiquinone/plastoquinone_oxidoreductase_chain_6	2.7e-09	-	-	-	-	-	-	-	-	-	-	-	-	IPR001457	NADH:ubiquinone/plastoquinone_oxidoreductase,_chain_6	PF00499	NADH-ubiquinone/plastoquinone_oxidoreductase_chain_6	OJI08297.1_hypothetical_protein_BK997_00570_[Candidatus_Micrarchaeum_acidiphilum_ARMAN-1]	3.8e-71	100	1912863	Archaea,Candidatus_Micrarchaeota,none,none,none,Candidatus_Micrarchaeum,Candidatus_Micrarchaeum_acidiphilum
A_DKE_Proteom-Micr_00165	A_DKE_Proteom	Micrarchaeota	A_DKE_Proteom	na	na	0.05	100	0.504717	0	arCOG03073	NuoK	NADH_dehydrogenase_subunit_4L_(K,kappa)	C	2.5e-11	K00340	3.3e-12	43.6	81.13	-	NADH-quinone_oxidoreductase_subunit_K_[EC:7.1.1.2]	PF00420	NADH-ubiquinone/plastoquinone_oxidoreductase_chain_4L	1.2e-07	-	-	-	-	-	-	-	-	-	-	-	-	IPR039428	NADH-ubiquinone_oxidoreductase_chain_4L/Mnh_complex_subunit_C1-like	PF00420	NADH-ubiquinone/plastoquinone_oxidoreductase_chain_4L	OJI08296.1_hypothetical_protein_BK997_00565_[Candidatus_Micrarchaeum_acidiphilum_ARMAN-1]	2.2e-40	100	1531428	Archaea,Candidatus_Micrarchaeota,none,none,none,Candidatus_Micrarchaeum,Candidatus_Micrarchaeum_sp._AZ1
A_DKE_Proteom-Micr_00166	A_DKE_Proteom	Micrarchaeota	A_DKE_Proteom	na	na	0.067	589	0.390818	0	arCOG01539	NuoL	NADH_dehydrogenase_subunit__L	C	1e-75	K00341	3e-120	400.3	513.47	-	NADH-quinone_oxidoreductase_subunit_L_[EC:7.1.1.2]	PF00361	Proton-conducting_membrane_transporter	3.5e-54	TIGR01974	proton-translocating_NADH-quinone_oxidoreductase,_chain_L	1.6.-.-	4.8e-100	-	-	-	3.D.1.7.1	1.19e-59	-	-	-	IPR001516;_IPR001750	NADH-Ubiquinone_oxidoreductase_(complex_I),_chain_5_N-terminal;_NADH:quinone_oxidoreductase/Mrp_antiporter,_membrane_subunit	PF00662;_PF00361	NADH-Ubiquinone_oxidoreductase_(complex_I),_chain_5_N-terminus;_Proton-conducting_membrane_transporter	OJI08295.1_hypothetical_protein_BK997_00560_[Candidatus_Micrarchaeum_acidiphilum_ARMAN-1]	4.2e-310	100	1531428	Archaea,Candidatus_Micrarchaeota,none,none,none,Candidatus_Micrarchaeum,Candidatus_Micrarchaeum_sp._AZ1
A_DKE_Proteom-Micr_00167	A_DKE_Proteom	Micrarchaeota	A_DKE_Proteom	na	na	0.082	473	0.338277	0	arCOG01538	NuoM	NADH_dehydrogenase_subunit_M	C	2.5e-75	K00342	3.1e-99	330.4	517.93	-	NADH-quinone_oxidoreductase_subunit_M_[EC:7.1.1.2]	PF00361	Proton-conducting_membrane_transporter	1.1e-54	TIGR01972	proton-translocating_NADH-quinone_oxidoreductase,_chain_M	-	1.7e-89	-	-	-	3.D.9.1.1	1.63e-56	-	-	-	IPR001750;_IPR003918;_IPR010227	NADH:quinone_oxidoreductase/Mrp_antiporter,_membrane_subunit;_NADH:ubiquinone_oxidoreductase;_NADH-quinone_oxidoreductase,_chain_M/4	PF00361	Proton-conducting_membrane_transporter	OJI08294.1_hypothetical_protein_BK997_00555_[Candidatus_Micrarchaeum_acidiphilum_ARMAN-1]	7.6e-245	99.8	1531428	Archaea,Candidatus_Micrarchaeota,none,none,none,Candidatus_Micrarchaeum,Candidatus_Micrarchaeum_sp._AZ1
A_DKE_Proteom-Micr_00168	A_DKE_Proteom	Micrarchaeota	A_DKE_Proteom	na	na	0.066	465	0.279255	0	arCOG01540	NuoN	NADH_dehydrogenase_subunit_N	C	7.4e-80	K22169	1.4e-95	318.5	521.13	-	F420H2_dehydrogenase_subunit_N_[EC:1.5.98.3]	PF00361	Proton-conducting_membrane_transporter	6.9e-58	TIGR01770	proton-translocating_NADH-quinone_oxidoreductase,_chain_N	-	6.7e-72	-	-	-	3.D.9.1.1	1.13e-54	-	-	-	IPR010096;_IPR003918;_IPR001750	NAD(P)H-quinone_oxidoreductase,_subunit_N/subunit_2;_NADH:ubiquinone_oxidoreductase;_NADH:quinone_oxidoreductase/Mrp_antiporter,_membrane_subunit	PF00361	Proton-conducting_membrane_transporter	OJT94361.1_hypothetical_protein_JJ59_02710_[Candidatus_Micrarchaeum_sp._AZ1]	6.3e-236	100	1531428	Archaea,Candidatus_Micrarchaeota,none,none,none,Candidatus_Micrarchaeum,Candidatus_Micrarchaeum_sp._AZ1
A_DKE_Proteom-Micr_00169	A_DKE_Proteom	Micrarchaeota	A_DKE_Proteom	na	na	0.102	369	0.702981	0	arCOG00570	-	Geranylgeranyl_reductase,_flavoprotein	I	1.6e-56	K17830	1.1e-52	176.7	246.87	-	digeranylgeranylglycerophospholipid_reductase_[EC:1.3.1.101_1.3.7.11]	PF01266	FAD_dependent_oxidoreductase	3e-09	TIGR02032	geranylgeranyl_reductase_family	1.3.1.-	1.2e-39	-	-	-	-	-	-	-	-	IPR006076;_IPR036188	FAD_dependent_oxidoreductase;_FAD/NAD(P)-binding_domain_superfamily	PF01266	FAD_dependent_oxidoreductase	OJI08292.1_hypothetical_protein_BK997_00545_[Candidatus_Micrarchaeum_acidiphilum_ARMAN-1]	1.1e-201	99.7	1912863	Archaea,Candidatus_Micrarchaeota,none,none,none,Candidatus_Micrarchaeum,Candidatus_Micrarchaeum_acidiphilum
A_DKE_Proteom-Micr_00170	A_DKE_Proteom	Micrarchaeota	A_DKE_Proteom	na	na	0.087	387	0.469701	0	arCOG01403	AglL	Glycosyltransferase	M	2e-60	K03843	2e-45	152.7	173	-	alpha-1,3/alpha-1,6-mannosyltransferase_[EC:2.4.1.132_2.4.1.257]	PF00534	Glycosyl_transferases_group_1	1.2e-31	TIGR02149	glycogen_synthase,_Corynebacterium_family	-	1.6e-24	GT4	3.9e-32	__sucrose_synthase_(EC_2.4.1.13);_sucrose-phosphate_synthase_(EC_2.4.1.14);_alpha-glucosyltransferase_(EC_2.4.1.52);_lipopolysaccharide_N-acetylglucosaminyltransferase_(EC_2.4.1.56);_phosphatidylinositol_alpha-mannosyltransferase_(EC_2.4.1.57);_GDP-Man:_Man1GlcNAc2-PP-dolichol_alpha-1,3-mannosyltransferase_(EC_2.4.1.132);_GDP-Man:_Man3GlcNAc2-PP-dolichol/Man4GlcNAc2-PP-dolichol_alpha-1,2-mannosyl…	-	-	-	-	-	IPR028098;_IPR001296	Glycosyltransferase_subfamily_4-like,_N-terminal_domain;_Glycosyl_transferase,_family_1	PF13439;_PF00534	Glycosyltransferase_Family_4;_Glycosyl_transferases_group_1	OJI08290.1_hypothetical_protein_BK997_00535_[Candidatus_Micrarchaeum_acidiphilum_ARMAN-1]	2.5e-217	99.7	1531428	Archaea,Candidatus_Micrarchaeota,none,none,none,Candidatus_Micrarchaeum,Candidatus_Micrarchaeum_sp._AZ1
A_DKE_Proteom-Micr_00171	A_DKE_Proteom	Micrarchaeota	A_DKE_Proteom	na	na	0.092	433	0.927426	0	arCOG01228	Ffh	Signal_recognition_particle_GTPase	U	3.7e-110	K03106	4.1e-125	415.5	314.7	high_score	signal_recognition_particle_subunit_SRP54_[EC:3.6.5.4]	PF00448	SRP54-type_protein,_GTPase_domain	3.3e-61	TIGR00959	signal_recognition_particle_protein	-	9.8e-108	-	-	-	3.A.5.7.2	1.69e-119	-	-	-	IPR036891;_IPR013822;_IPR003593;_IPR027417;_IPR000897;_IPR004125;_IPR036225;_IPR022941	Signal_recognition_particle,_SRP54_subunit,_M-domain_superfamily;_Signal_recognition_particle,_SRP54_subunit,_helical_bundle;_AAA+_ATPase_domain;_P-loop_containing_nucleoside_triphosphate_hydrolase;_Signal_recognition_particle,_SRP54_subunit,_GTPase_domain;_Signal_recognition_particle,_SRP54_subunit,_M-domain;_SRP/SRP_receptor,_N-terminal;_Signal_recognition_particle,_SRP54_subunit	PF00448;_PF02978;_PF02881	SRP54-type_protein,_GTPase_domain;_Signal_peptide_binding_domain;_SRP54-type_protein,_helical_bundle_domain	OJI08289.1_hypothetical_protein_BK997_00530_[Candidatus_Micrarchaeum_acidiphilum_ARMAN-1]	7e-237	100	1531428	Archaea,Candidatus_Micrarchaeota,none,none,none,Candidatus_Micrarchaeum,Candidatus_Micrarchaeum_sp._AZ1
A_DKE_Proteom-Micr_00172	A_DKE_Proteom	Micrarchaeota	A_DKE_Proteom	na	na	0.081	368	0.504341	0	arCOG00358	DRG	Ribosome-interacting_GTPase_1	J	2.5e-76	K06944	5.7e-100	332.2	114.93	high_score	uncharacterized_protein	PF01926	50S_ribosome-binding_GTPase	4.6e-23	TIGR02729	Obg_family_GTPase_CgtA	-	1.5e-25	-	-	-	-	-	-	-	-	IPR006073;_IPR031167;_IPR005225;_IPR031662;_IPR004095;_IPR027417;_IPR012675;_IPR012676	GTP_binding_domain;_OBG-type_guanine_nucleotide-binding_(G)_domain;_Small_GTP-binding_protein_domain;_GTP_binding_protein,_second_domain;_TGS;_P-loop_containing_nucleoside_triphosphate_hydrolase;_Beta-grasp_domain_superfamily;_TGS-like	PF01926;_PF16897;_PF02824	50S_ribosome-binding_GTPase;_C-terminal_region_of_MMR_HSR1_domain;_TGS_domain	OJI08288.1_hypothetical_protein_BK997_00525_[Candidatus_Micrarchaeum_acidiphilum_ARMAN-1]	4e-201	100	1531428	Archaea,Candidatus_Micrarchaeota,none,none,none,Candidatus_Micrarchaeum,Candidatus_Micrarchaeum_sp._AZ1
A_DKE_Proteom-Micr_00173	A_DKE_Proteom	Micrarchaeota	A_DKE_Proteom	na	na	0.061	147	2.06141	0	-	-	-	-	-	-	-	-	-	-	-	-	-	-	-	-	-	-	-	-	-	-	-	-	-	-	-	-	-	-	OWP53561.1_hypothetical_protein_B2I19_03950_[Thermoplasmatales_archaeon_ARMAN]	1.2e-76	100	1961137	Archaea,Euryarchaeota,Thermoplasmata,Thermoplasmatales,none,none,Thermoplasmatales_archaeon_ARMAN
A_DKE_Proteom-Micr_00174	A_DKE_Proteom	Micrarchaeota	A_DKE_Proteom	na	na	0.056	267	0.762624	0	arCOG00891	TatD	Mg-dependent_DNase	L	5.6e-41	K03424	2.7e-47	159	84.5	high_score	TatD_DNase_family_protein_[EC:3.1.21.-]	PF01026	TatD_related_DNase	1.4e-48	TIGR00010	hydrolase,_TatD_family	-	1.6e-40	-	-	-	-	-	-	-	-	IPR001130;_IPR032466;_IPR018228	TatD_family;_Metal-dependent_hydrolase;_Deoxyribonuclease,_TatD-related,_conserved_site	PF01026	TatD_related_DNase	OJI08287.1_hypothetical_protein_BK997_00515_[Candidatus_Micrarchaeum_acidiphilum_ARMAN-1]	2.3e-145	100	1912863	Archaea,Candidatus_Micrarchaeota,none,none,none,Candidatus_Micrarchaeum,Candidatus_Micrarchaeum_acidiphilum
A_DKE_Proteom-Micr_00175	A_DKE_Proteom	Micrarchaeota	A_DKE_Proteom	na	na	0.072	332	2.02937	0	arCOG03842	-	TlpA/TrxA-like_family_protein	R	1.2e-16	-	-	-	-	-	-	PF06053	Domain_of_unknown_function_(DUF929)	3.1e-15	-	-	-	-	-	-	-	-	-	-	-	-	IPR009272	Protein_of_unknown_function_DUF929	PF06053	Domain_of_unknown_function_(DUF929)	OJI08286.1_hypothetical_protein_BK997_00510_[Candidatus_Micrarchaeum_acidiphilum_ARMAN-1]	2.6e-191	100	1912863	Archaea,Candidatus_Micrarchaeota,none,none,none,Candidatus_Micrarchaeum,Candidatus_Micrarchaeum_acidiphilum
A_DKE_Proteom-Micr_00176	A_DKE_Proteom	Micrarchaeota	A_DKE_Proteom	na	na	0.068	176	1.23922	0	arCOG08653	-	Uncharacterized_membrane_protein	S	4.3e-11	-	-	-	-	-	-	-	-	-	-	-	-	-	-	-	-	-	-	-	-	-	-	-	-	-	OJI08285.1_hypothetical_protein_BK997_00505_[Candidatus_Micrarchaeum_acidiphilum_ARMAN-1]	1.6e-83	100	1531428	Archaea,Candidatus_Micrarchaeota,none,none,none,Candidatus_Micrarchaeum,Candidatus_Micrarchaeum_sp._AZ1
A_DKE_Proteom-Micr_00177	A_DKE_Proteom	Micrarchaeota	A_DKE_Proteom	na	na	0.063	392	0.963653	0	-	-	-	-	-	K07013	1.9e-12	45.3	65.2	-	uncharacterized_protein	PF02830	V4R_domain	5.4e-07	-	-	-	-	-	-	-	-	-	-	-	-	IPR024096	NO_signalling/Golgi_transport_ligand-binding_domain_superfamily	-	-	OJI08284.1_hypothetical_protein_BK997_00500_[Candidatus_Micrarchaeum_acidiphilum_ARMAN-1]	1.7e-197	100	1531428	Archaea,Candidatus_Micrarchaeota,none,none,none,Candidatus_Micrarchaeum,Candidatus_Micrarchaeum_sp._AZ1
A_DKE_Proteom-Micr_00178	A_DKE_Proteom	Micrarchaeota	A_DKE_Proteom	na	na	0.098	485	2.04634	0	arCOG04169	SecY	Preprotein_translocase_subunit_SecY	U	1e-89	K03076	1.5e-66	222.6	228.3	-	preprotein_translocase_subunit_SecY	PF00344	SecY_translocase	1.2e-53	TIGR00967	preprotein_translocase,_SecY_subunit	-	2.7e-67	-	-	-	3.A.5.7.4	2.7e-91	-	-	-	IPR023201;_IPR002208;_IPR030659	SecY_domain_superfamily;_SecY/SEC61-alpha_family;_SecY_conserved_site	PF00344	SecY_translocase	OJI08283.1_hypothetical_protein_BK997_00495_[Candidatus_Micrarchaeum_acidiphilum_ARMAN-1]	5.9e-261	100	1531428	Archaea,Candidatus_Micrarchaeota,none,none,none,Candidatus_Micrarchaeum,Candidatus_Micrarchaeum_sp._AZ1
A_DKE_Proteom-Micr_00179	A_DKE_Proteom	Micrarchaeota	A_DKE_Proteom	na	na	0.09	396	2.58751	0	-	-	-	-	-	-	-	-	-	-	-	-	-	-	-	-	-	-	-	-	-	-	-	-	-	-	-	-	-	-	OJI08281.1_hypothetical_protein_BK997_00485_[Candidatus_Micrarchaeum_acidiphilum_ARMAN-1]	5.7e-193	100	1531428	Archaea,Candidatus_Micrarchaeota,none,none,none,Candidatus_Micrarchaeum,Candidatus_Micrarchaeum_sp._AZ1
A_DKE_Proteom-Micr_00180	A_DKE_Proteom	Micrarchaeota	A_DKE_Proteom	na	na	0.068	364	0.501664	0	arCOG04253	-	Uncharacterized_protein,_DUF763_family	S	5.6e-97	K09003	4e-111	369	119.3	high_score	uncharacterized_protein	PF05559	Protein_of_unknown_function_(DUF763)	2.9e-98	-	-	-	-	-	-	-	-	-	-	-	-	IPR008482	Protein_of_unknown_function_DUF763	PF05559	Protein_of_unknown_function_(DUF763)	OJI08280.1_hypothetical_protein_BK997_00480_[Candidatus_Micrarchaeum_acidiphilum_ARMAN-1]	3.6e-202	99.7	1531428	Archaea,Candidatus_Micrarchaeota,none,none,none,Candidatus_Micrarchaeum,Candidatus_Micrarchaeum_sp._AZ1
A_DKE_Proteom-Micr_00181	A_DKE_Proteom	Micrarchaeota	A_DKE_Proteom	na	na	0.058	170	2.8644	0	-	-	-	-	-	-	-	-	-	-	-	-	-	-	-	-	-	-	-	-	-	-	-	-	-	-	-	-	-	-	OJI08279.1_hypothetical_protein_BK997_00475_[Candidatus_Micrarchaeum_acidiphilum_ARMAN-1]	2.6e-86	100	1531428	Archaea,Candidatus_Micrarchaeota,none,none,none,Candidatus_Micrarchaeum,Candidatus_Micrarchaeum_sp._AZ1
A_DKE_Proteom-Micr_00182	A_DKE_Proteom	Micrarchaeota	A_DKE_Proteom	na	na	0.091	424	2.11748	0	arCOG00404	HisS	Histidyl-tRNA_synthetase	J	1.6e-68	K01892	9.7e-121	401.1	252.4	high_score	histidyl-tRNA_synthetase_[EC:6.1.1.21]	PF13393	Histidyl-tRNA_synthetase	4.4e-44	TIGR00442	histidine--tRNA_ligase	6.1.1.21	6.5e-105	-	-	-	-	-	-	-	-	IPR033656;_IPR004154;_IPR006195;_IPR036621;_IPR004516;_IPR015807	Histidyl-anticodon-binding;_Anticodon-binding;_Aminoacyl-tRNA_synthetase,_class_II;_Anticodon-binding_domain_superfamily;_Histidine-tRNA_ligase/ATP_phosphoribosyltransferase_regulatory_subunit;_Histidine-tRNA_ligase	PF03129;_PF13393	Anticodon_binding_domain;_Histidyl-tRNA_synthetase	OJI08278.1_histidine--tRNA_ligase_[Candidatus_Micrarchaeum_acidiphilum_ARMAN-1]	5.8e-236	100	1531428	Archaea,Candidatus_Micrarchaeota,none,none,none,Candidatus_Micrarchaeum,Candidatus_Micrarchaeum_sp._AZ1
A_DKE_Proteom-Micr_00183	A_DKE_Proteom	Micrarchaeota	A_DKE_Proteom	na	na	0.065	107	29.2694	0.167429	arCOG01972	TrxA	Thiol-disulfide_isomerase_or_thioredoxin	O	4e-29	K03672	1.9e-37	126	148.2	-	thioredoxin_2_[EC:1.8.1.8]	PF00085	Thioredoxin	2.5e-32	TIGR01068	thioredoxin	-	1.3e-38	-	-	-	-	-	-	-	-	IPR005746;_IPR013766;_IPR017937;_IPR036249	Thioredoxin;_Thioredoxin_domain;_Thioredoxin,_conserved_site;_Thioredoxin-like_superfamily	PF00085	Thioredoxin	OJI08277.1_thioredoxin_[Candidatus_Micrarchaeum_acidiphilum_ARMAN-1]	5.3e-53	100	1531428	Archaea,Candidatus_Micrarchaeota,none,none,none,Candidatus_Micrarchaeum,Candidatus_Micrarchaeum_sp._AZ1
A_DKE_Proteom-Micr_00184	A_DKE_Proteom	Micrarchaeota	A_DKE_Proteom	na	na	0.071	70	10.5563	0	-	-	-	-	-	-	-	-	-	-	-	PF00808	Histone-like_transcription_factor_(CBF/NF-Y)_and_archaeal_histone	3.4e-07	-	-	-	-	-	-	-	-	-	-	-	-	IPR009072;_IPR003958	Histone-fold;_Transcription_factor_CBF/NF-Y/archaeal_histone_domain	PF00808	Histone-like_transcription_factor_(CBF/NF-Y)_and_archaeal_histone	OJI08276.1_hypothetical_protein_BK997_00460_[Candidatus_Micrarchaeum_acidiphilum_ARMAN-1]	6.6e-28	100	1531428	Archaea,Candidatus_Micrarchaeota,none,none,none,Candidatus_Micrarchaeum,Candidatus_Micrarchaeum_sp._AZ1
A_DKE_Proteom-Micr_00185	A_DKE_Proteom	Micrarchaeota	A_DKE_Proteom	na	na	0.087	182	1.26679	0	-	-	-	-	-	-	-	-	-	-	-	-	-	-	-	-	-	-	-	-	-	-	-	-	-	-	-	-	-	-	OJI08275.1_hypothetical_protein_BK997_00455_[Candidatus_Micrarchaeum_acidiphilum_ARMAN-1]	8.9e-101	100	1531428	Archaea,Candidatus_Micrarchaeota,none,none,none,Candidatus_Micrarchaeum,Candidatus_Micrarchaeum_sp._AZ1
A_DKE_Proteom-Micr_00186	A_DKE_Proteom	Micrarchaeota	A_DKE_Proteom	na	na	0.06	83	6.92948	0	arCOG02155	-	Protein_implicated_in_RNA_metabolism,_contains_PRC-barrel_domain	R	1.6e-07	-	-	-	-	-	-	PF05239	PRC-barrel_domain	5e-11	TIGR02888	sporulation_protein,_YlmC/YmxH_family	-	3.7e-07	-	-	-	-	-	-	-	-	IPR011033;_IPR027275	PRC-barrel-like_superfamily;_PRC-barrel_domain	PF05239	PRC-barrel_domain	OJI08274.1_hypothetical_protein_BK997_00450_[Candidatus_Micrarchaeum_acidiphilum_ARMAN-1]	8.6e-35	100	1531428	Archaea,Candidatus_Micrarchaeota,none,none,none,Candidatus_Micrarchaeum,Candidatus_Micrarchaeum_sp._AZ1
A_DKE_Proteom-Micr_00187	A_DKE_Proteom	Micrarchaeota	A_DKE_Proteom	na	na	0.159	44	13.9008	0	-	-	-	-	-	K03059	6.8e-13	45.4	46.87	-	DNA-directed_RNA_polymerase_subunit_P_[EC:2.7.7.6]	PF03604	DNA_directed_RNA_polymerase,_7_kDa_subunit	3.2e-06	-	-	-	-	-	-	-	-	-	-	-	-	IPR006591;_IPR029040	RNA_polymerase_archaeal_subunit_P/eukaryotic_subunit_RPABC4;_RNA_polymerase_subunit_RPABC4/transcription_elongation_factor_Spt4	PF03604	DNA_directed_RNA_polymerase,_7_kDa_subunit	WP_088819569.1_DNA-directed_RNA_polymerase_subunit_P_[Candidatus_Mancarchaeum_acidiphilum]	6.2e-08	58.1	1920749	Archaea,Candidatus_Micrarchaeota,none,none,none,Candidatus_Mancarchaeum,Candidatus_Mancarchaeum_acidiphilum
A_DKE_Proteom-Micr_00188	A_DKE_Proteom	Micrarchaeota	A_DKE_Proteom	na	na	0.039	127	7.28847	0	arCOG07348	-	Uncharacterized_protein	S	9.3e-12	-	-	-	-	-	-	-	-	-	-	-	-	-	-	-	-	-	-	-	-	-	-	-	-	-	OJI08273.1_hypothetical_protein_BK997_00445_[Candidatus_Micrarchaeum_acidiphilum_ARMAN-1]	2.9e-66	100	1531428	Archaea,Candidatus_Micrarchaeota,none,none,none,Candidatus_Micrarchaeum,Candidatus_Micrarchaeum_sp._AZ1
A_DKE_Proteom-Micr_00189	A_DKE_Proteom	Micrarchaeota	A_DKE_Proteom	na	na	0.132	83	12.9989	0	arCOG04208	RPL43A	Ribosomal_protein_L37AE/L43A	J	6.6e-08	K02921	2.5e-20	70.1	33.33	high_score	large_subunit_ribosomal_protein_L37Ae	PF01780	Ribosomal_L37ae_protein_family	1.6e-22	TIGR00280	ribosomal_protein_eL43	-	2.2e-23	-	-	-	-	-	-	-	-	IPR002674;_IPR011331;_IPR011332	Ribosomal_protein_L37ae;_Ribosomal_protein_L37ae/L37e;_Zinc-binding_ribosomal_protein	PF01780	Ribosomal_L37ae_protein_family	OJI08272.1_hypothetical_protein_BK997_00440_[Candidatus_Micrarchaeum_acidiphilum_ARMAN-1]	1.9e-29	100	1531428	Archaea,Candidatus_Micrarchaeota,none,none,none,Candidatus_Micrarchaeum,Candidatus_Micrarchaeum_sp._AZ1
A_DKE_Proteom-Micr_00190	A_DKE_Proteom	Micrarchaeota	A_DKE_Proteom	na	na	0.08	248	5.45471	0	arCOG01574	Rrp42	Exosome_complex_RNA-binding_protein_Rrp42,_RNase_PH_superfamily	J	2e-73	K12586	1.3e-53	179.8	239.5	-	exosome_complex_component_RRP43	PF01138	3'_exoribonuclease_family,_domain_1	2e-29	TIGR02065	exosome_complex_exonuclease_1	3.1.13.-	1.5e-18	-	-	-	-	-	-	-	-	IPR020869;_IPR001247;_IPR015847;_IPR027408;_IPR020568;_IPR036345	Exosome_complex_component_Rrp42,_archaea;_Exoribonuclease,_phosphorolytic_domain_1;_Exoribonuclease,_phosphorolytic_domain_2;_PNPase/RNase_PH_domain_superfamily;_Ribosomal_protein_S5_domain_2-type_fold;_Exoribonuclease,_PH_domain_2_superfamily	PF01138;_PF03725	3'_exoribonuclease_family,_domain_1;_3'_exoribonuclease_family,_domain_2	OJI08271.1_hypothetical_protein_BK997_00435_[Candidatus_Micrarchaeum_acidiphilum_ARMAN-1]	7.8e-132	100	1912863	Archaea,Candidatus_Micrarchaeota,none,none,none,Candidatus_Micrarchaeum,Candidatus_Micrarchaeum_acidiphilum
A_DKE_Proteom-Micr_00191	A_DKE_Proteom	Micrarchaeota	A_DKE_Proteom	na	na	0.082	242	4.38598	0	arCOG01575	Rph/Rrp42	Ribonuclease_PH	J	4.1e-71	K11600	2.2e-73	244.5	204.03	high_score	exosome_complex_component_RRP41	PF01138	3'_exoribonuclease_family,_domain_1	6.7e-32	TIGR02065	exosome_complex_exonuclease_1	3.1.13.-	4.1e-94	-	-	-	-	-	-	-	-	IPR027408;_IPR001247;_IPR036345;_IPR020568;_IPR015847	PNPase/RNase_PH_domain_superfamily;_Exoribonuclease,_phosphorolytic_domain_1;_Exoribonuclease,_PH_domain_2_superfamily;_Ribosomal_protein_S5_domain_2-type_fold;_Exoribonuclease,_phosphorolytic_domain_2	PF01138;_PF03725	3'_exoribonuclease_family,_domain_1;_3'_exoribonuclease_family,_domain_2	OJI08270.1_exosome_complex_exonuclease_Rrp41_[Candidatus_Micrarchaeum_acidiphilum_ARMAN-1]	2.7e-129	100	1531428	Archaea,Candidatus_Micrarchaeota,none,none,none,Candidatus_Micrarchaeum,Candidatus_Micrarchaeum_sp._AZ1
A_DKE_Proteom-Micr_00192	A_DKE_Proteom	Micrarchaeota	A_DKE_Proteom	na	na	0.081	208	3.04522	0	arCOG00678	Rrp4	Exosome_complex_RNA-binding_protein_Rrp4,_contains_S1_and_KH_domains	J	2.3e-33	K03679	1.7e-23	80.8	98.4	-	exosome_complex_component_RRP4	PF15985	KH_domain	6e-06	-	-	-	-	-	-	-	-	-	-	-	-	IPR026699;_IPR036612	Exosome_complex_RNA-binding_protein_1/RRP40/RRP4;_K_Homology_domain,_type_1_superfamily	-	-	OJI07398.1_hypothetical_protein_BK997_03000_[Candidatus_Micrarchaeum_acidiphilum_ARMAN-1]	1.8e-110	100	1531428	Archaea,Candidatus_Micrarchaeota,none,none,none,Candidatus_Micrarchaeum,Candidatus_Micrarchaeum_sp._AZ1
A_DKE_Proteom-Micr_00193	A_DKE_Proteom	Micrarchaeota	A_DKE_Proteom	na	na	0.052	228	8.08362	0	arCOG04187	Sdo1	Ribosome_maturation_protein_Sdo1	J	4e-65	K14574	1.5e-45	153.1	60.33	high_score	ribosome_maturation_protein_SDO1	PF09377	SBDS_protein_C-terminal_domain	2.4e-22	TIGR00291	rRNA_metabolism_protein,_SBDS_family	-	3.1e-70	-	-	-	-	-	-	-	-	IPR002140;_IPR036786;_IPR037188;_IPR019783;_IPR018978;_IPR039100;_IPR035647	Ribosome_maturation_protein_Sdo1/SBDS;_Ribosome_maturation_protein_SBDS,_N-terminal_domain_superfamily;_Ribosome_maturation_protein_Sdo1/SBDS,_central_domain_superfamily;_Ribosome_maturation_protein_SBDS,_N-terminal;_Ribosome_maturation_protein_SBDS,_C-terminal;_Ribosome_maturation_protein_Sdo1/SBDS-like;_EF-G_domain_III/V-like	PF01172;_PF09377	Shwachman-Bodian-Diamond_syndrome_(SBDS)_protein;_SBDS_protein_C-terminal_domain	OJI07399.1_rRNA_metabolism_protein_[Candidatus_Micrarchaeum_acidiphilum_ARMAN-1]	6.9e-119	100	1912863	Archaea,Candidatus_Micrarchaeota,none,none,none,Candidatus_Micrarchaeum,Candidatus_Micrarchaeum_acidiphilum
A_DKE_Proteom-Micr_00194	A_DKE_Proteom	Micrarchaeota	A_DKE_Proteom	na	na	0.086	232	14.52	0	arCOG00971	PRE1	20S_proteasome,_alpha_subunit	O	5.6e-55	K02729	3.8e-54	181	267.63	-	20S_proteasome_subunit_alpha_5_[EC:3.4.25.1]	PF00227	Proteasome_subunit	3.1e-44	TIGR03633	proteasome_endopeptidase_complex,_archaeal,_alpha_subunit	3.4.25.1	4.5e-73	-	-	-	-	-	-	-	-	IPR029055;_IPR000426;_IPR023332;_IPR001353	Nucleophile_aminohydrolases,_N-terminal;_Proteasome_alpha-subunit,_N-terminal_domain;_Proteasome_alpha-type_subunit;_Proteasome,_subunit_alpha/beta	PF10584;_PF00227	Proteasome_subunit_A_N-terminal_signature;_Proteasome_subunit	OJI07400.1_hypothetical_protein_BK997_03010_[Candidatus_Micrarchaeum_acidiphilum_ARMAN-1]	3.3e-124	100	1531428	Archaea,Candidatus_Micrarchaeota,none,none,none,Candidatus_Micrarchaeum,Candidatus_Micrarchaeum_sp._AZ1
A_DKE_Proteom-Micr_00195	A_DKE_Proteom	Micrarchaeota	A_DKE_Proteom	na	na	0.083	168	1.5189	0	-	-	-	-	-	-	-	-	-	-	-	-	-	-	-	-	-	-	-	-	-	-	-	-	-	-	-	-	-	-	OJI07401.1_hypothetical_protein_BK997_03015_[Candidatus_Micrarchaeum_acidiphilum_ARMAN-1]	6.7e-87	100	1531428	Archaea,Candidatus_Micrarchaeota,none,none,none,Candidatus_Micrarchaeum,Candidatus_Micrarchaeum_sp._AZ1
A_DKE_Proteom-Micr_00196	A_DKE_Proteom	Micrarchaeota	A_DKE_Proteom	na	na	0.085	105	1.00186	0	-	-	-	-	-	-	-	-	-	-	-	-	-	-	-	-	-	-	-	-	-	-	-	-	-	-	-	-	-	-	OJI07402.1_hypothetical_protein_BK997_03020_[Candidatus_Micrarchaeum_acidiphilum_ARMAN-1]	2.2e-51	100	1531428	Archaea,Candidatus_Micrarchaeota,none,none,none,Candidatus_Micrarchaeum,Candidatus_Micrarchaeum_sp._AZ1
A_DKE_Proteom-Micr_00197	A_DKE_Proteom	Micrarchaeota	A_DKE_Proteom	na	na	0.072	111	0.317993	0	arCOG01365	POP5	RNase_P/RNase_MRP_subunit_POP5	J	1.1e-10	K03537	1.5e-15	54.8	48.57	high_score	ribonuclease_P/MRP_protein_subunit_POP5_[EC:3.1.26.5]	PF01900	Rpp14/Pop5_family	8.4e-10	-	-	-	-	-	-	-	-	-	-	-	-	IPR016819;_IPR038085;_IPR002759	Ribonuclease_P/MRP_protein_subunit_Pop5;_Rnp2-like_domain_superfamily;_Ribonuclease_P/MRP_protein_subunit	PF01900	Rpp14/Pop5_family	OJI07403.1_hypothetical_protein_BK997_03025_[Candidatus_Micrarchaeum_acidiphilum_ARMAN-1]	5.1e-51	100	1531428	Archaea,Candidatus_Micrarchaeota,none,none,none,Candidatus_Micrarchaeum,Candidatus_Micrarchaeum_sp._AZ1
A_DKE_Proteom-Micr_00198	A_DKE_Proteom	Micrarchaeota	A_DKE_Proteom	na	na	0.091	175	0.678369	0	-	-	-	-	-	-	-	-	-	-	-	-	-	-	-	-	-	-	-	-	-	-	-	-	-	-	-	-	-	-	OJI07404.1_hypothetical_protein_BK997_03030_[Candidatus_Micrarchaeum_acidiphilum_ARMAN-1]	3e-90	99.4	1531428	Archaea,Candidatus_Micrarchaeota,none,none,none,Candidatus_Micrarchaeum,Candidatus_Micrarchaeum_sp._AZ1
A_DKE_Proteom-Micr_00199	A_DKE_Proteom	Micrarchaeota	A_DKE_Proteom	na	na	0.073	407	2.61189	0	arCOG00467	CDC6	Cdc6-related_protein,_AAA_superfamily_ATPase	L	3.6e-95	K10725	1.8e-109	363.8	196.43	high_score	archaeal_cell_division_control_protein_6	PF09079	CDC6,_C_terminal_winged_helix_domain	4e-12	TIGR02928	orc1/cdc6_family_replication_initiation_protein	-	4.7e-97	-	-	-	-	-	-	-	-	IPR036388;_IPR015163;_IPR036390;_IPR014277;_IPR027417;_IPR003593	Winged_helix-like_DNA-binding_domain_superfamily;_Cdc6,_C-terminal;_Winged_helix_DNA-binding_domain_superfamily;_Orc1/Cdc6-type_DNA_replication_protein,_archaea;_P-loop_containing_nucleoside_triphosphate_hydrolase;_AAA+_ATPase_domain	PF09079;_PF13401	CDC6,_C_terminal_winged_helix_domain;_AAA_domain	OJI07405.1_hypothetical_protein_BK997_03035_[Candidatus_Micrarchaeum_acidiphilum_ARMAN-1]	7.5e-225	100	1531428	Archaea,Candidatus_Micrarchaeota,none,none,none,Candidatus_Micrarchaeum,Candidatus_Micrarchaeum_sp._AZ1
A_DKE_Proteom-Micr_00200	A_DKE_Proteom	Micrarchaeota	A_DKE_Proteom	na	na	0.102	107	8.13714	0	arCOG01179	InfA	Translation_initiation_factor_1_(IF-1)	J	1.2e-21	K03236	6.9e-24	82	58.43	high_score	translation_initiation_factor_1A	PF01176	Translation_initiation_factor_1A_/_IF-1	2.6e-21	TIGR00523	translation_initiation_factor_eIF-1A	-	5.1e-27	-	-	-	-	-	-	-	-	IPR012340;_IPR001253;_IPR006196	Nucleic_acid-binding,_OB-fold;_Translation_initiation_factor_1A_(eIF-1A);_RNA-binding_domain,_S1,_IF1_type	PF01176	Translation_initiation_factor_1A_/_IF-1	OJT94331.1_hypothetical_protein_JJ59_02535_[Candidatus_Micrarchaeum_sp._AZ1]	4.3e-55	100	1531428	Archaea,Candidatus_Micrarchaeota,none,none,none,Candidatus_Micrarchaeum,Candidatus_Micrarchaeum_sp._AZ1
A_DKE_Proteom-Micr_00201	A_DKE_Proteom	Micrarchaeota	A_DKE_Proteom	na	na	0.076	144	6.17202	0	arCOG01640	GCD7	Translation_initiation_factor_2,_beta_subunit_(eIF-2beta)/eIF-5_N-terminal_domain	J	2.4e-34	K03238	3.5e-32	109.6	93.93	high_score	translation_initiation_factor_2_subunit_2	PF01873	Domain_found_in_IF2B/IF5	6.4e-31	TIGR00311	putative_translation_initiation_factor_aIF-2,_beta_subunit	-	6.7e-38	-	-	-	-	-	-	-	-	IPR002735;_IPR016189;_IPR016190	Translation_initiation_factor_IF2/IF5;_Translation_initiation_factor_IF2/IF5,_N-terminal;_Translation_initiation_factor_IF2/IF5,_zinc-binding	PF01873	Domain_found_in_IF2B/IF5	OJI07407.1_hypothetical_protein_BK997_03045_[Candidatus_Micrarchaeum_acidiphilum_ARMAN-1]	3.9e-75	100	1531428	Archaea,Candidatus_Micrarchaeota,none,none,none,Candidatus_Micrarchaeum,Candidatus_Micrarchaeum_sp._AZ1
A_DKE_Proteom-Micr_00202	A_DKE_Proteom	Micrarchaeota	A_DKE_Proteom	na	na	0.087	194	3.25839	0	arCOG01943	PncA	Amidase_related_to_nicotinamidase	Q	2.1e-31	K09020	1.7e-37	126.7	148.63	-	ureidoacrylate_peracid_hydrolase_[EC:3.5.1.110]	PF00857	Isochorismatase_family	1.1e-41	TIGR03614	pyrimidine_utilization_protein_B	-	1.5e-21	-	-	-	-	-	-	-	-	IPR036380;_IPR000868	Isochorismatase-like_superfamily;_Isochorismatase-like	PF00857	Isochorismatase_family	OJI07408.1_hypothetical_protein_BK997_03060_[Candidatus_Micrarchaeum_acidiphilum_ARMAN-1]	9.8e-106	100	1531428	Archaea,Candidatus_Micrarchaeota,none,none,none,Candidatus_Micrarchaeum,Candidatus_Micrarchaeum_sp._AZ1
A_DKE_Proteom-Micr_00204	A_DKE_Proteom	Micrarchaeota	A_DKE_Proteom	na	na	0.081	283	0.404881	0	arCOG03016	WcaG	Nucleoside-diphosphate-sugar_epimerase	M	4.7e-35	K00356	9.4e-45	150.8	267.3	-	NADH_dehydrogenase_[EC:1.6.99.3]	PF01073	3-beta_hydroxysteroid_dehydrogenase/isomerase_family	3.5e-13	TIGR03466	hopanoid-associated_sugar_epimerase	-	1.1e-10	-	-	-	-	-	-	-	-	IPR001509;_IPR036291	NAD-dependent_epimerase/dehydratase;_NAD(P)-binding_domain_superfamily	PF01370	NAD_dependent_epimerase/dehydratase_family	OJI07409.1_hypothetical_protein_BK997_03070_[Candidatus_Micrarchaeum_acidiphilum_ARMAN-1]	9.4e-158	100	1531428	Archaea,Candidatus_Micrarchaeota,none,none,none,Candidatus_Micrarchaeum,Candidatus_Micrarchaeum_sp._AZ1
A_DKE_Proteom-Micr_00205	A_DKE_Proteom	Micrarchaeota	A_DKE_Proteom	na	na	0.11	254	0.140588	0	-	-	-	-	-	-	-	-	-	-	-	-	-	-	-	-	-	-	-	-	-	-	-	-	-	-	IPR012340	Nucleic_acid-binding,_OB-fold	-	-	OJI07410.1_hypothetical_protein_BK997_03075_[Candidatus_Micrarchaeum_acidiphilum_ARMAN-1]	2.6e-135	100	1531428	Archaea,Candidatus_Micrarchaeota,none,none,none,Candidatus_Micrarchaeum,Candidatus_Micrarchaeum_sp._AZ1
A_DKE_Proteom-Micr_00206	A_DKE_Proteom	Micrarchaeota	A_DKE_Proteom	na	na	0.061	918	0.628196	0	arCOG01308	Cdc48	ATPase_of_the_AAA+_class_,_CDC48_family	O	8.2e-149	K14575	4.3e-170	565.3	822.4	-	AAA_family_ATPase	PF00004	ATPase_family_associated_with_various_cellular_activities_(AAA)	6.8e-83	TIGR01243	AAA_family_ATPase,_CDC48_subfamily	-	1e-161	-	-	-	3.A.16.1.1	2.73e-109	-	-	-	IPR003959;_IPR003960;_IPR027417;_IPR003593	ATPase,_AAA-type,_core;_ATPase,_AAA-type,_conserved_site;_P-loop_containing_nucleoside_triphosphate_hydrolase;_AAA+_ATPase_domain	PF00004	ATPase_family_associated_with_various_cellular_activities_(AAA)	OJI07411.1_hypothetical_protein_BK997_03080_[Candidatus_Micrarchaeum_acidiphilum_ARMAN-1]	0	100	1912863	Archaea,Candidatus_Micrarchaeota,none,none,none,Candidatus_Micrarchaeum,Candidatus_Micrarchaeum_acidiphilum
A_DKE_Proteom-Micr_00207	A_DKE_Proteom	Micrarchaeota	A_DKE_Proteom	na	na	0.122	172	0.451226	0	arCOG04106	CdsA	CDP-diglyceride_synthetase	I	2.3e-36	K19664	1.8e-50	168.4	104.73	high_score	CDP-2,3-bis-(O-geranylgeranyl)-sn-glycerol_synthase_[EC:2.7.7.67]	PF01864	CDP-archaeol_synthase	4.2e-40	-	-	-	-	-	-	-	-	-	-	-	-	IPR032690;_IPR002726	CDP-archaeol_synthase;_CDP-archaeol_synthase,_archaea	PF01864	CDP-archaeol_synthase	OJI07412.1_hypothetical_protein_BK997_03085_[Candidatus_Micrarchaeum_acidiphilum_ARMAN-1]	4.3e-89	100	1912863	Archaea,Candidatus_Micrarchaeota,none,none,none,Candidatus_Micrarchaeum,Candidatus_Micrarchaeum_acidiphilum
A_DKE_Proteom-Micr_00208	A_DKE_Proteom	Micrarchaeota	A_DKE_Proteom	na	na	0.058	119	1.84307	0	arCOG04228	Pth2	Peptidyl-tRNA_hydrolase	J	7.8e-29	K04794	2.5e-38	128.6	36.9	high_score	peptidyl-tRNA_hydrolase,_PTH2_family_[EC:3.1.1.29]	PF01981	Peptidyl-tRNA_hydrolase_PTH2	3.3e-39	TIGR00283	peptidyl-tRNA_hydrolase	3.1.1.29	2.2e-39	-	-	-	-	-	-	-	-	IPR002833;_IPR023476	Peptidyl-tRNA_hydrolase,_PTH2;_Peptidyl-tRNA_hydrolase_II_domain_superfamily	PF01981	Peptidyl-tRNA_hydrolase_PTH2	OJT94325.1_peptidyl-tRNA_hydrolase_[Candidatus_Micrarchaeum_sp._AZ1]	9.7e-56	99.1	1531428	Archaea,Candidatus_Micrarchaeota,none,none,none,Candidatus_Micrarchaeum,Candidatus_Micrarchaeum_sp._AZ1
A_DKE_Proteom-Micr_00209	A_DKE_Proteom	Micrarchaeota	A_DKE_Proteom	na	na	0.108	305	1.59241	0	arCOG02297	IlvE	Branched-chain_amino_acid_aminotransferase/4-amino-4-deoxychorismate_lyase	E	6.9e-77	K00826	4.5e-68	227.6	176.4	high_score	branched-chain_amino_acid_aminotransferase_[EC:2.6.1.42]	PF01063	Amino-transferase_class_IV	4.2e-43	TIGR01122	branched-chain_amino_acid_aminotransferase	2.6.1.42	6e-117	-	-	-	-	-	-	-	-	IPR036038;_IPR001544;_IPR033939;_IPR005785	Aminotransferase-like,_PLP-dependent_enzymes;_Aminotransferase_class_IV;_Branched-chain_aminotransferase;_Branched-chain_amino_acid_aminotransferase_I	PF01063	Amino-transferase_class_IV	OJI07413.1_branched_chain_amino_acid_aminotransferase_[Candidatus_Micrarchaeum_acidiphilum_ARMAN-1]	4e-170	100	1531428	Archaea,Candidatus_Micrarchaeota,none,none,none,Candidatus_Micrarchaeum,Candidatus_Micrarchaeum_sp._AZ1
A_DKE_Proteom-Micr_00210	A_DKE_Proteom	Micrarchaeota	A_DKE_Proteom	na	na	0.103	116	1.30364	0	arCOG02724	Ada	Methylated_DNA-protein_cysteine_methyltransferase	L	1.5e-23	K00567	7.5e-33	111.2	100.93	high_score	methylated-DNA-[protein]-cysteine_S-methyltransferase_[EC:2.1.1.63]	PF01035	6-O-methylguanine_DNA_methyltransferase,_DNA_binding_domain	3.4e-29	TIGR00589	methylated-DNA--[protein]-cysteine_S-methyltransferase	2.1.1.63	4.6e-27	-	-	-	-	-	-	-	-	IPR036388;_IPR014048;_IPR036217;_IPR001497	Winged_helix-like_DNA-binding_domain_superfamily;_Methylated-DNA-[protein]-cysteine_S-methyltransferase,_DNA_binding;_Methylated_DNA-protein_cysteine_methyltransferase,_DNA_binding_domain;_Methylated-DNA-[protein]-cysteine_S-methyltransferase,_active_site	PF01035	6-O-methylguanine_DNA_methyltransferase,_DNA_binding_domain	OJI07442.1_hypothetical_protein_BK997_03100_[Candidatus_Micrarchaeum_acidiphilum_ARMAN-1]	5e-49	100	1531428	Archaea,Candidatus_Micrarchaeota,none,none,none,Candidatus_Micrarchaeum,Candidatus_Micrarchaeum_sp._AZ1
A_DKE_Proteom-Micr_00211	A_DKE_Proteom	Micrarchaeota	A_DKE_Proteom	na	na	0.076	118	2.04455	0	-	-	-	-	-	-	-	-	-	-	-	-	-	-	-	-	-	-	-	-	-	-	-	-	-	-	IPR036388;_IPR036390	Winged_helix-like_DNA-binding_domain_superfamily;_Winged_helix_DNA-binding_domain_superfamily	-	-	OJI07414.1_hypothetical_protein_BK997_03105_[Candidatus_Micrarchaeum_acidiphilum_ARMAN-1]	1.3e-55	100	1912863	Archaea,Candidatus_Micrarchaeota,none,none,none,Candidatus_Micrarchaeum,Candidatus_Micrarchaeum_acidiphilum
A_DKE_Proteom-Micr_00212	A_DKE_Proteom	Micrarchaeota	A_DKE_Proteom	na	na	0.054	37	15.2147	0	-	-	-	-	-	-	-	-	-	-	-	-	-	-	-	-	-	-	-	-	-	-	-	-	-	-	-	-	-	-	-	-	-	-	-
A_DKE_Proteom-Micr_00213	A_DKE_Proteom	Micrarchaeota	A_DKE_Proteom	na	na	0.054	349	0.457824	0	-	-	-	-	-	-	-	-	-	-	-	-	-	-	-	-	-	-	-	-	-	-	-	-	-	-	-	-	-	-	OJI07415.1_hypothetical_protein_BK997_03110_[Candidatus_Micrarchaeum_acidiphilum_ARMAN-1]	5.1e-198	100	1531428	Archaea,Candidatus_Micrarchaeota,none,none,none,Candidatus_Micrarchaeum,Candidatus_Micrarchaeum_sp._AZ1
A_DKE_Proteom-Micr_00214	A_DKE_Proteom	Micrarchaeota	A_DKE_Proteom	na	na	0.055	341	0.560704	0	arCOG01741	PelA	Release_factor_eRF1	J	3e-47	K06965	9.7e-60	200.1	105.07	high_score	protein_pelota	PF03463	eRF1_domain_1	4.3e-19	TIGR00111	mRNA_surveillance_protein_pelota	-	2.1e-64	-	-	-	-	-	-	-	-	IPR038069;_IPR005140;_IPR005141;_IPR004405;_IPR029064;_IPR005142	Pelota/DOM34,_N-terminal_domain;_eRF1_domain_1/Pelota-like;_eRF1_domain_2;_Translation_release_factor__pelota;_50S_ribosomal_protein_L30e-like;_eRF1_domain_3	PF03463;_PF03464;_PF03465	eRF1_domain_1;_eRF1_domain_2;_eRF1_domain_3	OJI07416.1_mRNA_surveillance_protein_pelota_[Candidatus_Micrarchaeum_acidiphilum_ARMAN-1]	2.4e-184	100	1531428	Archaea,Candidatus_Micrarchaeota,none,none,none,Candidatus_Micrarchaeum,Candidatus_Micrarchaeum_sp._AZ1
A_DKE_Proteom-Micr_00215	A_DKE_Proteom	Micrarchaeota	A_DKE_Proteom	na	na	0.09	311	0.551659	0	-	-	-	-	-	-	-	-	-	-	-	-	-	-	-	-	-	-	-	-	-	-	-	-	-	-	-	-	-	-	OJI07417.1_hypothetical_protein_BK997_03120_[Candidatus_Micrarchaeum_acidiphilum_ARMAN-1]	4e-170	99.7	1531428	Archaea,Candidatus_Micrarchaeota,none,none,none,Candidatus_Micrarchaeum,Candidatus_Micrarchaeum_sp._AZ1
A_DKE_Proteom-Micr_00216	A_DKE_Proteom	Micrarchaeota	A_DKE_Proteom	na	na	0.077	206	0.816274	0	arCOG03117	DedA	Uncharacterized_membrane-associated_protein,_DedA_family	S	1.7e-45	K03975	3.9e-24	82.7	136.37	-	membrane-associated_protein	PF09335	SNARE_associated_Golgi_protein	7e-20	-	-	-	-	-	-	-	9.B.27.2.5	1.2e-22	-	-	-	IPR032816	SNARE_associated_Golgi_protein	PF09335	SNARE_associated_Golgi_protein	OJI07418.1_hypothetical_protein_BK997_03125_[Candidatus_Micrarchaeum_acidiphilum_ARMAN-1]	6.7e-105	100	1912863	Archaea,Candidatus_Micrarchaeota,none,none,none,Candidatus_Micrarchaeum,Candidatus_Micrarchaeum_acidiphilum
A_DKE_Proteom-Micr_00217	A_DKE_Proteom	Micrarchaeota	A_DKE_Proteom	na	na	0.076	263	2.98204	0	arCOG06102	Cas4	CRISPR-associated_protein_Cas4,_RecB_family_exonuclease	V	3.9e-19	K17815	5.7e-45	151.5	76.53	high_score	exonuclease_V_[EC:3.1.-.-]	PF09810	Exonuclease_V_-_a_5'_deoxyribonuclease	2e-37	-	-	-	-	-	-	-	-	-	-	-	-	IPR019190	Exonuclease_V	PF09810	Exonuclease_V_-_a_5'_deoxyribonuclease	OJI07419.1_hypothetical_protein_BK997_03130_[Candidatus_Micrarchaeum_acidiphilum_ARMAN-1]	1.1e-147	100	1531428	Archaea,Candidatus_Micrarchaeota,none,none,none,Candidatus_Micrarchaeum,Candidatus_Micrarchaeum_sp._AZ1
A_DKE_Proteom-Micr_00218	A_DKE_Proteom	Micrarchaeota	A_DKE_Proteom	na	na	0.08	890	0.930575	0	arCOG01255	AlaS	Alanyl-tRNA_synthetase	J	2.7e-180	K01872	3.7e-143	476.3	179.77	high_score	alanyl-tRNA_synthetase_[EC:6.1.1.7]	PF01411	tRNA_synthetases_class_II_(A)	3.6e-84	TIGR03683	alanine--tRNA_ligase	6.1.1.7	7e-228	-	-	-	-	-	-	-	-	IPR018164;_IPR002318;_IPR018163;_IPR018162;_IPR009000;_IPR022429;_IPR018165	Alanyl-tRNA_synthetase,_class_IIc,_N-terminal;_Alanine-tRNA_ligase,_class_IIc;_Threonyl/alanyl_tRNA_synthetase,_class_II-like,_putative_editing_domain_superfamily;_Alanine-tRNA_ligase,_class_IIc,_anti-codon-binding_domain_superfamily;_Translation_protein,_beta-barrel_domain_superfamily;_Alanine-tRNA_ligase,_archaea;_Alanyl-tRNA_synthetase,_class_IIc,_core_domain	PF01411	tRNA_synthetases_class_II_(A)	OJI07420.1_alanine--tRNA_ligase_[Candidatus_Micrarchaeum_acidiphilum_ARMAN-1]	0	100	1531428	Archaea,Candidatus_Micrarchaeota,none,none,none,Candidatus_Micrarchaeum,Candidatus_Micrarchaeum_sp._AZ1
A_DKE_Proteom-Micr_00219	A_DKE_Proteom	Micrarchaeota	A_DKE_Proteom	na	na	0.083	405	1.24878	0	arCOG01107	ArgE	Acetylornithine_deacetylase/Succinyl-diaminopimelate_desuccinylase_or_related_deacylase	E	3.4e-81	K01439	1.4e-88	295.6	255.1	high_score	succinyl-diaminopimelate_desuccinylase_[EC:3.5.1.18]	PF01546	Peptidase_family_M20/M25/M40	3.9e-36	TIGR01910	peptidase,_ArgE/DapE_family	3.4.-.-	1.7e-90	-	-	-	-	-	-	-	-	IPR002933;_IPR036264;_IPR011650;_IPR010182	Peptidase_M20;_Bacterial_exopeptidase_dimerisation_domain;_Peptidase_M20,_dimerisation_domain;_N-formyl-4-amino-5-aminomethyl-2-methylpyrimidine_deformylase/Succinyl-diaminopimelate_desuccinylase	PF01546;_PF07687	Peptidase_family_M20/M25/M40;_Peptidase_dimerisation_domain	OJI07421.1_hypothetical_protein_BK997_03140_[Candidatus_Micrarchaeum_acidiphilum_ARMAN-1]	2.7e-235	100	1531428	Archaea,Candidatus_Micrarchaeota,none,none,none,Candidatus_Micrarchaeum,Candidatus_Micrarchaeum_sp._AZ1
A_DKE_Proteom-Micr_00220	A_DKE_Proteom	Micrarchaeota	A_DKE_Proteom	na	na	0.097	471	0.282017	0	arCOG01068	Lpd	Pyruvate/2-oxoglutarate_dehydrogenase_complex,_dihydrolipoamide_dehydrogenase_(E3)_component_or_related_enzyme	C	1.5e-121	K00520	1.6e-167	555.5	448.43	high_score	mercuric_reductase_[EC:1.16.1.1]	PF07992	Pyridine_nucleotide-disulphide_oxidoreductase	8.2e-65	TIGR02053	mercury(II)_reductase	1.16.1.1	5.3e-156	-	-	-	-	-	-	-	-	IPR021179;_IPR016156;_IPR036188;_IPR012999;_IPR004099;_IPR001100;_IPR023753	Mercury(II)_reductase;_FAD/NAD-linked_reductase,_dimerisation_domain_superfamily;_FAD/NAD(P)-binding_domain_superfamily;_Pyridine_nucleotide-disulphide_oxidoreductase,_class_I,_active_site;_Pyridine_nucleotide-disulphide_oxidoreductase,_dimerisation_domain;_Pyridine_nucleotide-disulphide_oxidoreductase,_class_I;_FAD/NAD(P)-binding_domain	PF02852;_PF07992	Pyridine_nucleotide-disulphide_oxidoreductase,_dimerisation_domain;_Pyridine_nucleotide-disulphide_oxidoreductase	OJI07422.1_mercury(II)_reductase_[Candidatus_Micrarchaeum_acidiphilum_ARMAN-1]	4.3e-264	100	1531428	Archaea,Candidatus_Micrarchaeota,none,none,none,Candidatus_Micrarchaeum,Candidatus_Micrarchaeum_sp._AZ1
A_DKE_Proteom-Micr_00221	A_DKE_Proteom	Micrarchaeota	A_DKE_Proteom	na	na	0.094	191	0.0510674	0	arCOG00310	Bcp	Peroxiredoxin	O	1.1e-27	K02199	2.2e-11	40.8	110.43	-	cytochrome_c_biogenesis_protein_CcmG,_thiol:disulfide_interchange_protein_DsbE	PF00578	AhpC/TSA_family	2.5e-09	TIGR00385	periplasmic_protein_thiol:disulfide_oxidoreductases,_DsbE_subfamily	-	7.9e-06	-	-	-	-	-	-	-	-	IPR013740;_IPR036249;_IPR013766	Redoxin;_Thioredoxin-like_superfamily;_Thioredoxin_domain	PF08534	Redoxin	OJI07423.1_hypothetical_protein_BK997_03150_[Candidatus_Micrarchaeum_acidiphilum_ARMAN-1]	1.9e-101	100	1912863	Archaea,Candidatus_Micrarchaeota,none,none,none,Candidatus_Micrarchaeum,Candidatus_Micrarchaeum_acidiphilum
A_DKE_Proteom-Micr_00222	A_DKE_Proteom	Micrarchaeota	A_DKE_Proteom	na	na	0.092	173	0.0257445	0	arCOG08553	-	Uncharacterized_membrane_protein	S	6.9e-24	-	-	-	-	-	-	-	-	-	-	-	-	-	-	-	-	-	-	-	-	-	-	-	-	-	OJI07424.1_hypothetical_protein_BK997_03155_[Candidatus_Micrarchaeum_acidiphilum_ARMAN-1]	1.8e-71	100	1531428	Archaea,Candidatus_Micrarchaeota,none,none,none,Candidatus_Micrarchaeum,Candidatus_Micrarchaeum_sp._AZ1
A_DKE_Proteom-Micr_00223	A_DKE_Proteom	Micrarchaeota	A_DKE_Proteom	na	na	0.073	122	0.515508	0	arCOG02600	CheY	Signal_transduction_regulator,_contains_Rec_and_HTH_domains	T	1.2e-11	-	-	-	-	-	-	PF01638	HxlR-like_helix-turn-helix	1.7e-10	-	-	-	-	-	-	-	-	-	-	-	-	IPR002577;_IPR036390;_IPR036388	Helix-turn-helix,_HxlR_type;_Winged_helix_DNA-binding_domain_superfamily;_Winged_helix-like_DNA-binding_domain_superfamily	PF01638	HxlR-like_helix-turn-helix	AAT68181.1_transcription_regulator_[uncultured_euryarchaeote_ARMAN-1]	7.9e-61	100	425594	Archaea,Euryarchaeota,none,none,none,none,uncultured_euryarchaeote_ARMAN-1
A_DKE_Proteom-Micr_00224	A_DKE_Proteom	Micrarchaeota	A_DKE_Proteom	na	na	0.05	418	1.76066	0	-	-	-	-	-	-	-	-	-	-	-	-	-	-	-	-	-	-	-	-	-	-	-	-	-	-	-	-	-	-	OJI07426.1_hypothetical_protein_BK997_03165_[Candidatus_Micrarchaeum_acidiphilum_ARMAN-1]	2.5e-231	100	1531428	Archaea,Candidatus_Micrarchaeota,none,none,none,Candidatus_Micrarchaeum,Candidatus_Micrarchaeum_sp._AZ1
A_DKE_Proteom-Micr_00225	A_DKE_Proteom	Micrarchaeota	A_DKE_Proteom	na	na	0.045	133	1.85776	0	arCOG04425	Wzb	Protein-tyrosine-phosphatase	T	3.1e-22	K03741	5.1e-27	92.5	107.67	-	arsenate_reductase_(thioredoxin)_[EC:1.20.4.4]	PF01451	Low_molecular_weight_phosphotyrosine_protein_phosphatase	8.1e-16	TIGR02691	arsenate_reductase_(thioredoxin)	1.20.4.-|3.1.3.48	2.1e-18	-	-	-	-	-	-	-	-	IPR023485;_IPR036196	Phosphotyrosine_protein_phosphatase_I;_Phosphotyrosine_protein_phosphatase_I_superfamily	PF01451	Low_molecular_weight_phosphotyrosine_protein_phosphatase	AAT68183.1_arsenate_reductase_[uncultured_euryarchaeote_ARMAN-1]	3.4e-65	100	425594	Archaea,Euryarchaeota,none,none,none,none,uncultured_euryarchaeote_ARMAN-1
A_DKE_Proteom-Micr_00226	A_DKE_Proteom	Micrarchaeota	A_DKE_Proteom	na	na	0.059	169	4.21541	0.03957	arCOG01711	Ppa	Inorganic_pyrophosphatase	C	2.5e-49	K01507	1e-38	130.8	20.73	high_score	inorganic_pyrophosphatase_[EC:3.6.1.1]	PF00719	Inorganic_pyrophosphatase	5.9e-50	-	-	-	-	-	-	-	-	-	-	-	-	IPR008162;_IPR036649	Inorganic_pyrophosphatase;_Inorganic_pyrophosphatase_superfamily	PF00719	Inorganic_pyrophosphatase	AAT68184.1_inorganic_pyrophosphate_[uncultured_euryarchaeote_ARMAN-1]	5.7e-78	100	425594	Archaea,Euryarchaeota,none,none,none,none,uncultured_euryarchaeote_ARMAN-1
A_DKE_Proteom-Micr_00228	A_DKE_Proteom	Micrarchaeota	A_DKE_Proteom	na	na	0.031	127	2.05443	0	-	-	-	-	-	-	-	-	-	-	-	-	-	-	-	-	-	-	-	-	-	-	-	-	-	-	-	-	-	-	OJI07429.1_hypothetical_protein_BK997_03185_[Candidatus_Micrarchaeum_acidiphilum_ARMAN-1]	6.3e-61	100	1531428	Archaea,Candidatus_Micrarchaeota,none,none,none,Candidatus_Micrarchaeum,Candidatus_Micrarchaeum_sp._AZ1
A_DKE_Proteom-Micr_00229	A_DKE_Proteom	Micrarchaeota	A_DKE_Proteom	na	na	0.076	328	0.797513	0	arCOG00409	AsnS	Aspartyl/asparaginyl-tRNA_synthetase	J	1.5e-81	K01893	2.7e-30	103.1	345.57	-	asparaginyl-tRNA_synthetase_[EC:6.1.1.22]	PF00152	tRNA_synthetases_class_II_(D,_K_and_N)_	1e-29	TIGR00457	asparagine--tRNA_ligase	6.1.1.22	2.1e-23	-	-	-	-	-	-	-	-	IPR006195;_IPR004364	Aminoacyl-tRNA_synthetase,_class_II;_Aminoacyl-tRNA_synthetase,_class_II_(D/K/N)	PF00152	tRNA_synthetases_class_II_(D,_K_and_N)	OJI07443.1_asparagine_synthetase_[Candidatus_Micrarchaeum_acidiphilum_ARMAN-1]	1.6e-172	100	1531428	Archaea,Candidatus_Micrarchaeota,none,none,none,Candidatus_Micrarchaeum,Candidatus_Micrarchaeum_sp._AZ1
A_DKE_Proteom-Micr_00230	A_DKE_Proteom	Micrarchaeota	A_DKE_Proteom	na	na	0.096	186	0.446017	0	arCOG00928	-	Endonuclease_V_homolog	L	1.3e-23	K09120	2.6e-38	128.8	53.17	high_score	uncharacterized_protein	PF01949	Protein_of_unknown_function_DUF99	1e-34	-	-	-	-	-	-	-	-	-	-	-	-	IPR002802	Protein_of_unknown_function_DUF99	PF01949	Protein_of_unknown_function_DUF99	OJI07430.1_hypothetical_protein_BK997_03195_[Candidatus_Micrarchaeum_acidiphilum_ARMAN-1]	4.8e-94	100	1531428	Archaea,Candidatus_Micrarchaeota,none,none,none,Candidatus_Micrarchaeum,Candidatus_Micrarchaeum_sp._AZ1
A_DKE_Proteom-Micr_00231	A_DKE_Proteom	Micrarchaeota	A_DKE_Proteom	na	na	0.065	92	11.8326	0	arCOG04111	RPB11	DNA-directed_RNA_polymerase,_subunit_L	K	1.1e-11	K03056	5.8e-18	62	83.23	-	DNA-directed_RNA_polymerase_subunit_L_[EC:2.7.7.6]	PF13656	RNA_polymerase_Rpb3/Rpb11_dimerisation_domain	1.3e-12	-	-	-	-	-	-	-	-	-	-	-	-	IPR036603;_IPR009025	RNA_polymerase,_RBP11-like_subunit;_DNA-directed_RNA_polymerase,_RBP11-like_dimerisation_domain	PF13656	RNA_polymerase_Rpb3/Rpb11_dimerisation_domain	OJI07431.1_hypothetical_protein_BK997_03200_[Candidatus_Micrarchaeum_acidiphilum_ARMAN-1]	8.9e-41	100	1531428	Archaea,Candidatus_Micrarchaeota,none,none,none,Candidatus_Micrarchaeum,Candidatus_Micrarchaeum_sp._AZ1
A_DKE_Proteom-Micr_00232	A_DKE_Proteom	Micrarchaeota	A_DKE_Proteom	na	na	0.105	218	5.12128	0	arCOG00676	Csl4	Exosome_complex_RNA-binding_protein_Csl4,_contains_S1_and_Zn-ribbon_domains	J	6.9e-19	K07573	5e-16	56.2	67.7	-	exosome_complex_component_CSL4	PF14382	Exosome_complex_exonuclease_RRP4_N-terminal_region	5.7e-09	-	-	-	-	-	-	-	-	-	-	-	-	IPR012340;_IPR039771;_IPR025721	Nucleic_acid-binding,_OB-fold;_Exosome_complex_component_Csl4;_Exosome_complex_component,_N-terminal_domain	PF14382	Exosome_complex_exonuclease_RRP4_N-terminal_region	OJI07432.1_hypothetical_protein_BK997_03205_[Candidatus_Micrarchaeum_acidiphilum_ARMAN-1]	1.5e-118	100	1531428	Archaea,Candidatus_Micrarchaeota,none,none,none,Candidatus_Micrarchaeum,Candidatus_Micrarchaeum_sp._AZ1
A_DKE_Proteom-Micr_00233	A_DKE_Proteom	Micrarchaeota	A_DKE_Proteom	na	na	0.09	165	7.10222	0.0425191	arCOG04240	RpsK	Ribosomal_protein_S11	J	2.5e-41	K02955	3.6e-50	167	212.63	-	small_subunit_ribosomal_protein_S14e	PF00411	Ribosomal_protein_S11	3.1e-38	TIGR03628	ribosomal_protein_uS11	-	1.7e-51	-	-	-	-	-	-	-	-	IPR001971;_IPR036967	Ribosomal_protein_S11;_Ribosomal_protein_S11_superfamily	PF00411	Ribosomal_protein_S11	OJI07444.1_30S_ribosomal_protein_S11_[Candidatus_Micrarchaeum_acidiphilum_ARMAN-1]	9.9e-67	100	1531428	Archaea,Candidatus_Micrarchaeota,none,none,none,Candidatus_Micrarchaeum,Candidatus_Micrarchaeum_sp._AZ1
A_DKE_Proteom-Micr_00234	A_DKE_Proteom	Micrarchaeota	A_DKE_Proteom	na	na	0.066	181	8.06165	0	arCOG04239	RpsD	Ribosomal_protein_S4_or_related_protein	J	3.4e-39	K02997	1e-25	88	170.33	-	small_subunit_ribosomal_protein_S9e	PF01479	S4_domain	6e-12	TIGR01018	ribosomal_protein_uS4	-	5.9e-47	-	-	-	-	-	-	-	-	IPR002942;_IPR018079;_IPR022801;_IPR005710;_IPR036986	RNA-binding_S4_domain;_Ribosomal_protein_S4,_conserved_site;_Ribosomal_protein_S4/S9;_Ribosomal_protein_S4/S9,_eukaryotic/archaeal;_RNA-binding_S4_domain_superfamily	PF01479	S4_domain	OJI07433.1_30S_ribosomal_protein_S4_[Candidatus_Micrarchaeum_acidiphilum_ARMAN-1]	8.8e-93	99.4	1531428	Archaea,Candidatus_Micrarchaeota,none,none,none,Candidatus_Micrarchaeum,Candidatus_Micrarchaeum_sp._AZ1
A_DKE_Proteom-Micr_00235	A_DKE_Proteom	Micrarchaeota	A_DKE_Proteom	na	na	0.086	185	9.5358	0	arCOG01722	RpsM	Ribosomal_protein_S13	J	7.1e-39	K02964	3.4e-32	108.8	158.97	-	small_subunit_ribosomal_protein_S18e	PF00416	Ribosomal_protein_S13/S18	7.4e-36	TIGR03629	ribosomal_protein_uS13	-	9.8e-48	-	-	-	-	-	-	-	-	IPR001892;_IPR027437;_IPR018269;_IPR010979	Ribosomal_protein_S13;_30s_ribosomal_protein_S13,_C-terminal;_Ribosomal_protein_S13,_conserved_site;_Ribosomal_protein_S13-like,_H2TH	PF00416	Ribosomal_protein_S13/S18	OJI07445.1_30S_ribosomal_protein_S13_[Candidatus_Micrarchaeum_acidiphilum_ARMAN-1]	1.9e-82	99.4	1531428	Archaea,Candidatus_Micrarchaeota,none,none,none,Candidatus_Micrarchaeum,Candidatus_Micrarchaeum_sp._AZ1
A_DKE_Proteom-Micr_00236	A_DKE_Proteom	Micrarchaeota	A_DKE_Proteom	na	na	0.039	51	1.94842	0	-	-	-	-	-	-	-	-	-	-	-	-	-	-	-	-	-	-	-	-	-	-	-	-	-	-	-	-	-	-	-	-	-	-	-
A_DKE_Proteom-Micr_00237	A_DKE_Proteom	Micrarchaeota	A_DKE_Proteom	na	na	0.057	485	1.27445	0	arCOG00408	LysU	Lysyl-tRNA_synthetase_(class_II)	J	1.1e-165	K04567	8.8e-185	612.6	290.27	high_score	lysyl-tRNA_synthetase,_class_II_[EC:6.1.1.6]	PF00152	tRNA_synthetases_class_II_(D,_K_and_N)_	5.3e-81	TIGR00499	lysine--tRNA_ligase	6.1.1.6	4.5e-174	-	-	-	-	-	-	-	-	IPR018149;_IPR002313;_IPR004364;_IPR012340;_IPR006195;_IPR004365	Lysyl-tRNA_synthetase,_class_II,_C-terminal;_Lysine-tRNA_ligase,_class_II;_Aminoacyl-tRNA_synthetase,_class_II_(D/K/N);_Nucleic_acid-binding,_OB-fold;_Aminoacyl-tRNA_synthetase,_class_II;_OB-fold_nucleic_acid_binding_domain,_AA-tRNA_synthetase-type	PF00152;_PF01336	tRNA_synthetases_class_II_(D,_K_and_N);_OB-fold_nucleic_acid_binding_domain	OJI07434.1_lysine--tRNA_ligase_[Candidatus_Micrarchaeum_acidiphilum_ARMAN-1]	6.8e-273	100	1531428	Archaea,Candidatus_Micrarchaeota,none,none,none,Candidatus_Micrarchaeum,Candidatus_Micrarchaeum_sp._AZ1
A_DKE_Proteom-Micr_00238	A_DKE_Proteom	Micrarchaeota	A_DKE_Proteom	na	na	0.062	271	0.554625	0	arCOG01659	-	Dienelactone_hydrolase_or_related_enzyme	Q	2.1e-58	K01061	3.5e-57	191.5	77.17	high_score	carboxymethylenebutenolidase_[EC:3.1.1.45]	PF01738	Dienelactone_hydrolase_family	3.9e-58	-	-	-	-	-	-	-	-	-	-	-	-	IPR002925;_IPR029058	Dienelactone_hydrolase;_Alpha/Beta_hydrolase_fold	PF01738	Dienelactone_hydrolase_family	OJI07435.1_carboxymethylenebutenolidase_[Candidatus_Micrarchaeum_acidiphilum_ARMAN-1]	3.1e-150	100	1531428	Archaea,Candidatus_Micrarchaeota,none,none,none,Candidatus_Micrarchaeum,Candidatus_Micrarchaeum_sp._AZ1
A_DKE_Proteom-Micr_00239	A_DKE_Proteom	Micrarchaeota	A_DKE_Proteom	na	na	0.066	211	5.36166	0	arCOG04289	RplA	Ribosomal_protein_L1	J	8.8e-41	K02863	1.3e-36	123.9	96.73	high_score	large_subunit_ribosomal_protein_L1	PF00687	Ribosomal_protein_L1p/L10e_family	3.5e-34	TIGR01169	ribosomal_protein_uL1	-	5.5e-27	-	-	-	-	-	-	-	-	IPR023674;_IPR023673;_IPR028364;_IPR002143;_IPR016095	Ribosomal_protein_L1-like;_Ribosomal_protein_L1,_conserved_site;_Ribosomal_protein_L1/ribosomal_biogenesis_protein;_Ribosomal_protein_L1;_Ribosomal_protein_L1,_3-layer_alpha/beta-sandwich	PF00687	Ribosomal_protein_L1p/L10e_family	OJT94300.1_hypothetical_protein_JJ59_02335_[Candidatus_Micrarchaeum_sp._AZ1]	1.6e-106	100	1531428	Archaea,Candidatus_Micrarchaeota,none,none,none,Candidatus_Micrarchaeum,Candidatus_Micrarchaeum_sp._AZ1
A_DKE_Proteom-Micr_00240	A_DKE_Proteom	Micrarchaeota	A_DKE_Proteom	na	na	0.071	278	4.73164	0	arCOG04288	RplJ	Ribosomal_protein_L10	J	1.1e-36	K02941	1.3e-24	84.4	189.87	-	large_subunit_ribosomal_protein_LP0	PF00466	Ribosomal_protein_L10	7.7e-15	-	-	-	-	-	-	-	-	-	-	-	-	IPR001790	Ribosomal_protein_L10P	PF00466	Ribosomal_protein_L10	OJI07437.1_50S_ribosomal_protein_L10_[Candidatus_Micrarchaeum_acidiphilum_ARMAN-1]	3.3e-99	100	1531428	Archaea,Candidatus_Micrarchaeota,none,none,none,Candidatus_Micrarchaeum,Candidatus_Micrarchaeum_sp._AZ1
A_DKE_Proteom-Micr_00241	A_DKE_Proteom	Micrarchaeota	A_DKE_Proteom	na	na	0.059	101	27.68	0	arCOG04287	RPP1A	Ribosomal_protein_L12E/L44/L45/RPP1/RPP2	J	1.1e-20	K02869	2.4e-30	102.7	92.3	high_score	large_subunit_ribosomal_protein_L12	PF00428	60s_Acidic_ribosomal_protein	8.2e-16	TIGR03685	50S_ribosomal_protein_P1	-	4.2e-31	-	-	-	-	-	-	-	-	IPR022295;_IPR038716;_IPR027534	Ribosomal_protein_L12,_archaea;_Ribosomal_protein_P1/P2,_N-terminal_domain;_Ribosomal_protein_L12_family	PF00428	60s_Acidic_ribosomal_protein	OJI07438.1_50S_ribosomal_protein_P1_[Candidatus_Micrarchaeum_acidiphilum_ARMAN-1]	2.9e-24	100	1531428	Archaea,Candidatus_Micrarchaeota,none,none,none,Candidatus_Micrarchaeum,Candidatus_Micrarchaeum_sp._AZ1
A_DKE_Proteom-Micr_00242	A_DKE_Proteom	Micrarchaeota	A_DKE_Proteom	na	na	0.07	297	0.831498	0	arCOG02625	-	Predicted_metal-dependent_hydrolase	R	3.4e-35	K07043	1.7e-40	137.1	33.27	high_score	uncharacterized_protein	PF01863	Protein_of_unknown_function_DUF45	5.2e-42	-	-	-	-	-	-	-	-	-	-	-	-	IPR002725	Protein_of_unknown_function_DUF45	PF01863	Protein_of_unknown_function_DUF45	OJI07439.1_hypothetical_protein_BK997_03250_[Candidatus_Micrarchaeum_acidiphilum_ARMAN-1]	2.1e-160	100	1912863	Archaea,Candidatus_Micrarchaeota,none,none,none,Candidatus_Micrarchaeum,Candidatus_Micrarchaeum_acidiphilum
A_DKE_Proteom-Micr_00243	A_DKE_Proteom	Micrarchaeota	A_DKE_Proteom	na	na	0.072	194	0.668109	0	-	-	-	-	-	K05967	1.1e-07	29.5	93.27	-	uncharacterized_protein	-	-	-	-	-	-	-	-	-	-	-	-	-	-	-	IPR036412	HAD-like_superfamily	-	-	OJT94297.1_hypothetical_protein_JJ59_02315_[Candidatus_Micrarchaeum_sp._AZ1]	8.6e-102	100	1531428	Archaea,Candidatus_Micrarchaeota,none,none,none,Candidatus_Micrarchaeum,Candidatus_Micrarchaeum_sp._AZ1
A_DKE_Proteom-Micr_00244	A_DKE_Proteom	Micrarchaeota	A_DKE_Proteom	na	na	0.083	384	0.703362	0	arCOG04110	PRI1	Eukaryotic-type_DNA_primase,_catalytic_(small)_subunit	L	5.1e-53	K02683	1.5e-90	301.6	233.03	high_score	DNA_primase_small_subunit_[EC:2.7.7.102]	PF01896	DNA_primase_small_subunit	2.5e-15	TIGR00335	putative_DNA_primase,_eukaryotic-type,_small_subunit	-	3.8e-54	-	-	-	-	-	-	-	-	IPR014052;_IPR002755;_IPR023639	DNA_primase,_small_subunit,_eukaryotic/archaeal;_DNA_primase,_small_subunit;_DNA_primase_small_subunit_PriS	PF01896	DNA_primase_small_subunit	OWP53500.1_hypothetical_protein_B2I19_03590_[Thermoplasmatales_archaeon_ARMAN]	2.1e-216	99.7	1961137	Archaea,Euryarchaeota,Thermoplasmata,Thermoplasmatales,none,none,Thermoplasmatales_archaeon_ARMAN
A_DKE_Proteom-Micr_00245	A_DKE_Proteom	Micrarchaeota	A_DKE_Proteom	na	na	0.058	407	1.3276	0	arCOG04151	-	ABC-type_multidrug_transport_system,_permease_component	R	1.5e-57	K08975	4.7e-91	303.4	165.77	high_score	putative_membrane_protein	PF04123	Domain_of_unknown_function_(DUF373)	1e-81	-	-	-	-	-	-	-	-	-	-	-	-	IPR007254	Protein_of_unknown_function_DUF373	PF04123	Domain_of_unknown_function_(DUF373)	OWP53499.1_hypothetical_protein_B2I19_03585_[Thermoplasmatales_archaeon_ARMAN]	2.2e-216	100	1961137	Archaea,Euryarchaeota,Thermoplasmata,Thermoplasmatales,none,none,Thermoplasmatales_archaeon_ARMAN
A_DKE_Proteom-Micr_00246	A_DKE_Proteom	Micrarchaeota	A_DKE_Proteom	na	na	0.074	107	1.58103	0	arCOG04344	-	Tic20_family_membrane_protein_possibly_involved_in_protein_translocation	S	1.6e-16	-	-	-	-	-	-	-	-	-	-	-	-	-	-	-	-	-	-	-	-	-	-	-	-	-	OJT94296.1_hypothetical_protein_JJ59_02300_[Candidatus_Micrarchaeum_sp._AZ1]	1.3e-48	100	1531428	Archaea,Candidatus_Micrarchaeota,none,none,none,Candidatus_Micrarchaeum,Candidatus_Micrarchaeum_sp._AZ1
A_DKE_Proteom-Micr_00247	A_DKE_Proteom	Micrarchaeota	A_DKE_Proteom	na	na	0.062	287	1.6759	0	-	-	-	-	-	-	-	-	-	-	-	-	-	-	-	-	-	-	-	-	-	-	-	-	-	-	-	-	-	-	OJT94295.1_hypothetical_protein_JJ59_02295_[Candidatus_Micrarchaeum_sp._AZ1]	4e-156	99.7	1531428	Archaea,Candidatus_Micrarchaeota,none,none,none,Candidatus_Micrarchaeum,Candidatus_Micrarchaeum_sp._AZ1
A_DKE_Proteom-Micr_00248	A_DKE_Proteom	Micrarchaeota	A_DKE_Proteom	na	na	0.043	183	0.779024	0	arCOG07435	-	HAD_superfamily_hydrolase	R	2e-09	-	-	-	-	-	-	-	-	-	-	-	-	-	-	-	-	-	-	-	-	-	IPR023214;_IPR036412	HAD_superfamily;_HAD-like_superfamily	-	-	OJT94294.1_hypothetical_protein_JJ59_02290_[Candidatus_Micrarchaeum_sp._AZ1]	1e-96	100	1531428	Archaea,Candidatus_Micrarchaeota,none,none,none,Candidatus_Micrarchaeum,Candidatus_Micrarchaeum_sp._AZ1
A_DKE_Proteom-Micr_00249	A_DKE_Proteom	Micrarchaeota	A_DKE_Proteom	na	na	0.034	205	0.518259	0	-	-	-	-	-	-	-	-	-	-	-	-	-	-	-	-	-	-	-	-	-	-	-	-	-	-	-	-	-	-	OJT94293.1_hypothetical_protein_JJ59_02285_[Candidatus_Micrarchaeum_sp._AZ1]	8.7e-105	100	1531428	Archaea,Candidatus_Micrarchaeota,none,none,none,Candidatus_Micrarchaeum,Candidatus_Micrarchaeum_sp._AZ1
A_DKE_Proteom-Micr_00250	A_DKE_Proteom	Micrarchaeota	A_DKE_Proteom	na	na	0.072	111	2.25972	0	arCOG00784	POP4	RNase_P/RNase_MRP_subunit_p29	J	1.6e-17	K03538	1.8e-21	74.4	22.47	high_score	ribonuclease_P_protein_subunit_POP4_[EC:3.1.26.5]	PF01868	Domain_of_unknown_function_UPF0086	1.3e-22	-	-	-	-	-	-	-	-	-	-	-	-	IPR002730;_IPR023534;_IPR036980;_IPR023538	Ribonuclease_P/MRP,_subunit_p29;_Rof/RNase_P-like;_Ribonuclease_P/MRP,_subunit_p29_superfamily;_Ribonuclease_P_protein_component_1	PF01868	Domain_of_unknown_function_UPF0086	OJI08170.1_hypothetical_protein_BK997_00915_[Candidatus_Micrarchaeum_acidiphilum_ARMAN-1]	2.9e-46	99	1531428	Archaea,Candidatus_Micrarchaeota,none,none,none,Candidatus_Micrarchaeum,Candidatus_Micrarchaeum_sp._AZ1
A_DKE_Proteom-Micr_00251	A_DKE_Proteom	Micrarchaeota	A_DKE_Proteom	na	na	0.101	99	7.82057	0	arCOG04096	RpsQ	Ribosomal_protein_S17	J	1.8e-19	K02949	8.9e-21	71.6	141.07	-	small_subunit_ribosomal_protein_S11e	PF00366	Ribosomal_protein_S17	1.4e-20	TIGR03630	ribosomal_protein_uS17	-	2.9e-33	-	-	-	-	-	-	-	-	IPR028333;_IPR000266;_IPR012340	Ribosomal_protein_S17,_archaeal/eukaryotic;_Ribosomal_protein_S17/S11;_Nucleic_acid-binding,_OB-fold	PF00366	Ribosomal_protein_S17	OJI08148.1_30S_ribosomal_protein_S17_[Candidatus_Micrarchaeum_acidiphilum_ARMAN-1]	5.2e-47	99	1531428	Archaea,Candidatus_Micrarchaeota,none,none,none,Candidatus_Micrarchaeum,Candidatus_Micrarchaeum_sp._AZ1
A_DKE_Proteom-Micr_00252	A_DKE_Proteom	Micrarchaeota	A_DKE_Proteom	na	na	0.09	133	5.78439	0	arCOG04095	RplN	Ribosomal_protein_L14	J	1.5e-30	K02874	7.9e-32	107.7	95.9	high_score	large_subunit_ribosomal_protein_L14	PF00238	Ribosomal_protein_L14p/L23e	5.3e-31	TIGR03673	50S_ribosomal_protein_uL14	-	6.5e-43	-	-	-	-	-	-	-	-	IPR000218;_IPR036853	Ribosomal_protein_L14P;_Ribosomal_protein_L14_superfamily	PF00238	Ribosomal_protein_L14p/L23e	OJI08149.1_hypothetical_protein_BK997_00925_[Candidatus_Micrarchaeum_acidiphilum_ARMAN-1]	5.4e-63	100	1531428	Archaea,Candidatus_Micrarchaeota,none,none,none,Candidatus_Micrarchaeum,Candidatus_Micrarchaeum_sp._AZ1
A_DKE_Proteom-Micr_00253	A_DKE_Proteom	Micrarchaeota	A_DKE_Proteom	na	na	0.048	144	12.4504	0	arCOG04094	RplX	Ribosomal_protein_L24	J	3.4e-24	K02898	1.8e-20	71.1	146.13	-	large_subunit_ribosomal_protein_L26e	PF16906	Ribosomal_proteins_L26_eukaryotic,_L24P_archaeal	6.6e-19	TIGR01080	ribosomal_protein_uL24	-	2.7e-29	-	-	-	-	-	-	-	-	IPR005756;_IPR014722;_IPR008991;_IPR005824	Ribosomal_protein_L26/L24,_eukaryotic/archaeal;_Ribosomal_protein_L2,_domain_2;_Translation_protein_SH3-like_domain_superfamily;_KOW	PF16906;_PF00467	Ribosomal_proteins_L26_eukaryotic,_L24P_archaeal;_KOW_motif	OJI08150.1_50S_ribosomal_protein_L24_[Candidatus_Micrarchaeum_acidiphilum_ARMAN-1]	1.6e-68	100	1912863	Archaea,Candidatus_Micrarchaeota,none,none,none,Candidatus_Micrarchaeum,Candidatus_Micrarchaeum_acidiphilum
A_DKE_Proteom-Micr_00254	A_DKE_Proteom	Micrarchaeota	A_DKE_Proteom	na	na	0.1	228	7.32804	0	arCOG04093	RPS4A	Ribosomal_protein_S4E	J	4.4e-26	K02987	9e-37	124.2	72.1	high_score	small_subunit_ribosomal_protein_S4e	PF08071	RS4NT_(NUC023)_domain	7.7e-09	-	-	-	-	-	-	-	-	-	-	-	-	IPR013845;_IPR002942;_IPR014722;_IPR013843;_IPR000876;_IPR038237	Ribosomal_protein_S4e,_central_region;_RNA-binding_S4_domain;_Ribosomal_protein_L2,_domain_2;_Ribosomal_protein_S4e,_N-terminal;_Ribosomal_protein_S4e;_Ribosomal_protein_S4e,_central_domain_superfamily	PF00900;_PF08071;_PF01479	Ribosomal_family_S4e;_RS4NT_(NUC023)_domain;_S4_domain	OJI08151.1_hypothetical_protein_BK997_00935_[Candidatus_Micrarchaeum_acidiphilum_ARMAN-1]	3e-122	100	1531428	Archaea,Candidatus_Micrarchaeota,none,none,none,Candidatus_Micrarchaeum,Candidatus_Micrarchaeum_sp._AZ1
A_DKE_Proteom-Micr_00255	A_DKE_Proteom	Micrarchaeota	A_DKE_Proteom	na	na	0.076	184	6.20299	0	arCOG04092	RplE	Ribosomal_protein_L5	J	3.7e-33	K02868	3.1e-31	105.8	218.27	-	large_subunit_ribosomal_protein_L11e	PF00673	ribosomal_L5P_family_C-terminus	1.1e-13	-	-	-	-	-	-	-	-	-	-	-	-	IPR031310;_IPR002132;_IPR022803;_IPR031309	Ribosomal_protein_L5,_N-terminal;_Ribosomal_protein_L5;_Ribosomal_protein_L5_domain_superfamily;_Ribosomal_protein_L5,_C-terminal	PF00281;_PF00673	Ribosomal_protein_L5;_ribosomal_L5P_family_C-terminus	OJI08171.1_50S_ribosomal_protein_L5_[Candidatus_Micrarchaeum_acidiphilum_ARMAN-1]	2.1e-94	100	1531428	Archaea,Candidatus_Micrarchaeota,none,none,none,Candidatus_Micrarchaeum,Candidatus_Micrarchaeum_sp._AZ1
A_DKE_Proteom-Micr_00256	A_DKE_Proteom	Micrarchaeota	A_DKE_Proteom	na	na	0.169	53	6.61762	0	arCOG00782	RpsN	Ribosomal_protein_S14	J	2.3e-16	K02980	1e-16	58.2	77.9	-	small_subunit_ribosomal_protein_S29e	PF00253	Ribosomal_protein_S14p/S29e	2.5e-10	-	-	-	-	-	-	-	-	-	-	-	-	IPR039744;_IPR001209	40S_ribosomal_protein_S29/30S_ribosomal_protein_S14_type_Z;_Ribosomal_protein_S14	PF00253	Ribosomal_protein_S14p/S29e	OJI08152.1_30S_ribosomal_protein_S14_[Candidatus_Micrarchaeum_acidiphilum_ARMAN-1]	1.4e-22	100	1531428	Archaea,Candidatus_Micrarchaeota,none,none,none,Candidatus_Micrarchaeum,Candidatus_Micrarchaeum_sp._AZ1
A_DKE_Proteom-Micr_00257	A_DKE_Proteom	Micrarchaeota	A_DKE_Proteom	na	na	0.075	132	7.57425	0	arCOG04091	RpsH	Ribosomal_protein_S8	J	1.1e-28	K02957	1.8e-26	90	153.1	-	small_subunit_ribosomal_protein_S15Ae	PF00410	Ribosomal_protein_S8	1.8e-23	-	-	-	-	-	-	-	-	-	-	-	-	IPR000630;_IPR035987	Ribosomal_protein_S8;_Ribosomal_protein_S8_superfamily	PF00410	Ribosomal_protein_S8	OJI08172.1_30S_ribosomal_protein_S8_[Candidatus_Micrarchaeum_acidiphilum_ARMAN-1]	3.3e-65	99.2	1912863	Archaea,Candidatus_Micrarchaeota,none,none,none,Candidatus_Micrarchaeum,Candidatus_Micrarchaeum_acidiphilum
A_DKE_Proteom-Micr_00258	A_DKE_Proteom	Micrarchaeota	A_DKE_Proteom	na	na	0.062	175	4.98451	0	arCOG04090	RplF	Ribosomal_protein_L6P	J	4.5e-26	K02940	7.3e-26	88.5	193.7	-	large_subunit_ribosomal_protein_L9e	PF00347	Ribosomal_protein_L6	4.9e-09	TIGR03653	ribosomal_protein_uL6	-	5.2e-41	-	-	-	-	-	-	-	-	IPR000702;_IPR036789	Ribosomal_protein_L6;_Ribosomal_protein_L6,_alpha-beta_domain_superfamily	-	-	OJI08153.1_hypothetical_protein_BK997_00955_[Candidatus_Micrarchaeum_acidiphilum_ARMAN-1]	1e-82	100	1531428	Archaea,Candidatus_Micrarchaeota,none,none,none,Candidatus_Micrarchaeum,Candidatus_Micrarchaeum_sp._AZ1
A_DKE_Proteom-Micr_00259	A_DKE_Proteom	Micrarchaeota	A_DKE_Proteom	na	na	0.075	132	9.40063	0	arCOG00781	RPL32	Ribosomal_protein_L32E	J	2.6e-12	K02912	9e-20	68.5	49.17	high_score	large_subunit_ribosomal_protein_L32e	PF01655	Ribosomal_protein_L32	6.1e-19	-	-	-	-	-	-	-	-	-	-	-	-	IPR001515;_IPR036351	Ribosomal_protein_L32e;_Ribosomal_protein_L32e_superfamily	PF01655	Ribosomal_protein_L32	OJI08154.1_hypothetical_protein_BK997_00960_[Candidatus_Micrarchaeum_acidiphilum_ARMAN-1]	5.1e-66	100	1531428	Archaea,Candidatus_Micrarchaeota,none,none,none,Candidatus_Micrarchaeum,Candidatus_Micrarchaeum_sp._AZ1
A_DKE_Proteom-Micr_00260	A_DKE_Proteom	Micrarchaeota	A_DKE_Proteom	na	na	0.063	158	9.02977	0	arCOG04089	RPL19A	Ribosomal_protein_L19E	J	8e-25	K02885	1.7e-27	93.8	62.27	high_score	large_subunit_ribosomal_protein_L19e	PF01280	Ribosomal_protein_L19e	1.7e-34	-	-	-	-	-	-	-	-	-	-	-	-	IPR035970;_IPR039547;_IPR000196;_IPR015972	Ribosomal_protein_L19/L19e_superfamily;_60S_ribosomal_protein_L19;_Ribosomal_protein_L19/L19e;_Ribosomal_protein_L19/L19e,_domain_1	PF01280	Ribosomal_protein_L19e	OJI08155.1_hypothetical_protein_BK997_00965_[Candidatus_Micrarchaeum_acidiphilum_ARMAN-1]	6.6e-60	100	1531428	Archaea,Candidatus_Micrarchaeota,none,none,none,Candidatus_Micrarchaeum,Candidatus_Micrarchaeum_sp._AZ1
A_DKE_Proteom-Micr_00261	A_DKE_Proteom	Micrarchaeota	A_DKE_Proteom	na	na	0.086	186	5.12466	0	arCOG04088	RplR	Ribosomal_protein_L18	J	1e-39	K02881	7.2e-16	56.2	37.77	high_score	large_subunit_ribosomal_protein_L18	PF17144	Ribosomal_large_subunit_proteins_60S_L5,_and_50S_L18	1.1e-17	TIGR00060	ribosomal_protein_uL18	-	3.5e-09	-	-	-	-	-	-	-	-	IPR005485	Ribosomal_protein_L5_eukaryotic/L18_archaeal	PF17144	Ribosomal_large_subunit_proteins_60S_L5,_and_50S_L18	OJI08156.1_hypothetical_protein_BK997_00970_[Candidatus_Micrarchaeum_acidiphilum_ARMAN-1]	1.1e-93	100	1531428	Archaea,Candidatus_Micrarchaeota,none,none,none,Candidatus_Micrarchaeum,Candidatus_Micrarchaeum_sp._AZ1
A_DKE_Proteom-Micr_00262	A_DKE_Proteom	Micrarchaeota	A_DKE_Proteom	na	na	0.107	223	7.39097	0	arCOG04087	RpsE	Ribosomal_protein_S5	J	1.6e-67	K02981	2.6e-59	198.1	245.47	-	small_subunit_ribosomal_protein_S2e	PF03719	Ribosomal_protein_S5,_C-terminal_domain	4e-23	TIGR01020	ribosomal_protein_uS5	-	1.3e-77	-	-	-	-	-	-	-	-	IPR013810;_IPR000851;_IPR014721;_IPR005324;_IPR020568;_IPR005711	Ribosomal_protein_S5,_N-terminal;_Ribosomal_protein_S5;_Ribosomal_protein_S5_domain_2-type_fold,_subgroup;_Ribosomal_protein_S5,_C-terminal;_Ribosomal_protein_S5_domain_2-type_fold;_Ribosomal_protein_S5,_eukaryotic/archaeal	PF00333;_PF03719	Ribosomal_protein_S5,_N-terminal_domain;_Ribosomal_protein_S5,_C-terminal_domain	OJT94281.1_hypothetical_protein_JJ59_02220_[Candidatus_Micrarchaeum_sp._AZ1]	4.7e-120	99.5	1531428	Archaea,Candidatus_Micrarchaeota,none,none,none,Candidatus_Micrarchaeum,Candidatus_Micrarchaeum_sp._AZ1
A_DKE_Proteom-Micr_00263	A_DKE_Proteom	Micrarchaeota	A_DKE_Proteom	na	na	0.15	120	19.8263	0	arCOG04117	HdrA	Ferredoxin	C	5.6e-08	K00176	4e-10	36.8	66.5	-	2-oxoglutarate_ferredoxin_oxidoreductase_subunit_delta_[EC:1.2.7.3]	PF13187	4Fe-4S_dicluster_domain	5.7e-08	TIGR01944	electron_transport_complex,_RnfABCDGE_type,_B_subunit	-	4.2e-08	-	-	-	-	-	-	-	-	IPR017896;_IPR017900	4Fe-4S_ferredoxin-type,_iron-sulphur_binding_domain;_4Fe-4S_ferredoxin,_iron-sulphur_binding,_conserved_site	PF13187	4Fe-4S_dicluster_domain	OJI08157.1_hypothetical_protein_BK997_00980_[Candidatus_Micrarchaeum_acidiphilum_ARMAN-1]	2.7e-66	100	1531428	Archaea,Candidatus_Micrarchaeota,none,none,none,Candidatus_Micrarchaeum,Candidatus_Micrarchaeum_sp._AZ1
A_DKE_Proteom-Micr_00264	A_DKE_Proteom	Micrarchaeota	A_DKE_Proteom	na	na	0.064	894	0.839397	0	arCOG00557	Lhr	Lhr-like_helicase_with_C-terminal_Zn_finger_domain	R	2e-254	K03724	4.1e-271	899.7	268.03	high_score	ATP-dependent_helicase_Lhr_and_Lhr-like_helicase_[EC:3.6.4.-]	PF08494	DEAD/H_associated	4.2e-50	TIGR04121	DEXH_box_helicase,_DNA_ligase-associated	3.6.4.-	3.8e-160	-	-	-	-	-	-	-	-	IPR011545;_IPR001650;_IPR014001;_IPR017170;_IPR013701;_IPR027417	DEAD/DEAH_box_helicase_domain;_Helicase,_C-terminal;_Helicase_superfamily_1/2,_ATP-binding_domain;_Lhr-like_ATP-dependent_RNA_helicase,_predicted;_DEAD/H_associated;_P-loop_containing_nucleoside_triphosphate_hydrolase	PF00270;_PF08494;_PF00271	DEAD/DEAH_box_helicase;_DEAD/H_associated;_Helicase_conserved_C-terminal_domain	OJI08158.1_ATP-dependent_helicase_[Candidatus_Micrarchaeum_acidiphilum_ARMAN-1]	0	100	1531428	Archaea,Candidatus_Micrarchaeota,none,none,none,Candidatus_Micrarchaeum,Candidatus_Micrarchaeum_sp._AZ1
A_DKE_Proteom-Micr_00265	A_DKE_Proteom	Micrarchaeota	A_DKE_Proteom	na	na	0.1	250	0.421109	0	arCOG01150	-	Phosphohydrolase,_Icc/MPP_superfamily	R	7e-36	K06953	9.6e-52	173.2	89	high_score	uncharacterized_protein	PF00149	Calcineurin-like_phosphoesterase	9.6e-08	TIGR00024	putative_phosphoesterase	3.1.-.-	3.5e-44	-	-	-	-	-	-	-	-	IPR024173;_IPR029052;_IPR004376;_IPR004843	Phosphoesterase,_MJ0037;_Metallo-dependent_phosphatase-like;_Conserved_hypothetical_protein_CHP00024,_phosphoesterase-like;_Calcineurin-like_phosphoesterase_domain,_ApaH_type	PF00149	Calcineurin-like_phosphoesterase	OJI08159.1_hypothetical_protein_BK997_00990_[Candidatus_Micrarchaeum_acidiphilum_ARMAN-1]	3.9e-139	100	1531428	Archaea,Candidatus_Micrarchaeota,none,none,none,Candidatus_Micrarchaeum,Candidatus_Micrarchaeum_sp._AZ1
A_DKE_Proteom-Micr_00266	A_DKE_Proteom	Micrarchaeota	A_DKE_Proteom	na	na	0.081	506	0.461909	0	arCOG04064	RseP	Membrane-associated_protease_RseP,_regulator_of_RpoE_activity_in_bacteria	O	1.1e-35	K07765	7.5e-26	88.8	81.33	high_score	S2P_endopeptidase_[EC:3.4.24.85]	PF02163	Peptidase_family_M50	4.8e-16	-	-	-	-	-	-	-	-	-	-	-	-	IPR001193;_IPR036034;_IPR008915	Membrane-bound_transcription_factor_site-2_protease;_PDZ_superfamily;_Peptidase_M50	PF02163	Peptidase_family_M50	OJI08160.1_hypothetical_protein_BK997_00995_[Candidatus_Micrarchaeum_acidiphilum_ARMAN-1]	6.2e-253	99.8	1531428	Archaea,Candidatus_Micrarchaeota,none,none,none,Candidatus_Micrarchaeum,Candidatus_Micrarchaeum_sp._AZ1
A_DKE_Proteom-Micr_00267	A_DKE_Proteom	Micrarchaeota	A_DKE_Proteom	na	na	0.027	73	1.89144	0	-	-	-	-	-	-	-	-	-	-	-	-	-	-	-	-	-	-	-	-	-	-	-	-	-	-	-	-	-	-	OJI08161.1_hypothetical_protein_BK997_01000_[Candidatus_Micrarchaeum_acidiphilum_ARMAN-1]	3.5e-32	98.6	1531428	Archaea,Candidatus_Micrarchaeota,none,none,none,Candidatus_Micrarchaeum,Candidatus_Micrarchaeum_sp._AZ1
A_DKE_Proteom-Micr_00268	A_DKE_Proteom	Micrarchaeota	A_DKE_Proteom	na	na	0.103	154	4.09493	0	arCOG01863	MBF1	Ribosome-binding_protein_aMBF1,_translation_factor,_contains_Zn-ribbon_and_HTH_domains	J	3.3e-19	K03627	3.2e-11	41.1	44.27	-	putative_transcription_factor	PF01381	Helix-turn-helix	1.5e-08	TIGR00270	TIGR00270_family_protein	-	1.1e-24	-	-	-	-	-	-	-	-	IPR010982;_IPR001387;_IPR004451	Lambda_repressor-like,_DNA-binding_domain_superfamily;_Cro/C1-type_helix-turn-helix_domain;_Conserved_hypothetical_protein_CHP00270	PF01381	Helix-turn-helix	OJI08162.1_TIGR00270_family_protein_[Candidatus_Micrarchaeum_acidiphilum_ARMAN-1]	3.6e-79	100	1531428	Archaea,Candidatus_Micrarchaeota,none,none,none,Candidatus_Micrarchaeum,Candidatus_Micrarchaeum_sp._AZ1
A_DKE_Proteom-Micr_00269	A_DKE_Proteom	Micrarchaeota	A_DKE_Proteom	na	na	0.065	350	1.54978	0	arCOG04050	FEN1	5'-3'_exonuclease	L	1e-50	K04799	3.7e-95	316.8	228.97	high_score	flap_endonuclease-1_[EC:3.-.-.-]	PF00867	XPG_I-region	8.3e-25	TIGR03674	flap_structure-specific_endonuclease	3.1.-.-	1.1e-122	-	-	-	-	-	-	-	-	IPR006086;_IPR008918;_IPR029060;_IPR006084;_IPR023426;_IPR006085;_IPR036279;_IPR019974;_IPR019973	XPG-I_domain;_Helix-hairpin-helix_motif,_class_2;_PIN-like_domain_superfamily;_XPG/Rad2_endonuclease;_Flap_endonuclease_1;_XPG_N-terminal;_5'-3'_exonuclease,_C-terminal_domain_superfamily;_XPG_conserved_site;_Flap_structure-specific_endonuclease,_archaea	PF00752;_PF00867	XPG_N-terminal_domain;_XPG_I-region	OJI08163.1_flap_endonuclease-1_[Candidatus_Micrarchaeum_acidiphilum_ARMAN-1]	4e-190	100	1912863	Archaea,Candidatus_Micrarchaeota,none,none,none,Candidatus_Micrarchaeum,Candidatus_Micrarchaeum_acidiphilum
A_DKE_Proteom-Micr_00270	A_DKE_Proteom	Micrarchaeota	A_DKE_Proteom	na	na	0.044	181	3.13899	0	arCOG01833	IbpA	Molecular_chaperone_(HSP20_family)	O	2.2e-13	K13993	2.2e-12	44.5	65.17	-	HSP20_family_protein	PF00011	Hsp20/alpha_crystallin_family	4.5e-07	-	-	-	-	-	-	-	-	-	-	-	-	IPR008978;_IPR002068	HSP20-like_chaperone;_Alpha_crystallin/Hsp20_domain	PF00011	Hsp20/alpha_crystallin_family	OJI08164.1_hypothetical_protein_BK997_01015_[Candidatus_Micrarchaeum_acidiphilum_ARMAN-1]	5.7e-92	100	1912863	Archaea,Candidatus_Micrarchaeota,none,none,none,Candidatus_Micrarchaeum,Candidatus_Micrarchaeum_acidiphilum
A_DKE_Proteom-Micr_00271	A_DKE_Proteom	Micrarchaeota	A_DKE_Proteom	na	na	0.066	45	29.2489	0	-	-	-	-	-	-	-	-	-	-	-	-	-	-	-	-	-	-	-	-	-	-	-	-	-	-	-	-	-	-	-	-	-	-	-
A_DKE_Proteom-Micr_00272	A_DKE_Proteom	Micrarchaeota	A_DKE_Proteom	na	na	0.055	198	0.624235	0	-	-	-	-	-	-	-	-	-	-	-	-	-	-	-	-	-	-	-	-	-	-	-	-	-	-	-	-	-	-	OJI08165.1_hypothetical_protein_BK997_01020_[Candidatus_Micrarchaeum_acidiphilum_ARMAN-1]	1e-105	100	1531428	Archaea,Candidatus_Micrarchaeota,none,none,none,Candidatus_Micrarchaeum,Candidatus_Micrarchaeum_sp._AZ1
A_DKE_Proteom-Micr_00273	A_DKE_Proteom	Micrarchaeota	A_DKE_Proteom	na	na	0.076	578	0.397001	0.00873775	arCOG00305	POL4	DNA_polymerase_IV_(family_X)	L	1.5e-193	K02347	5.4e-215	712.8	397.1	high_score	DNA_polymerase_(family_X)	PF14791	DNA_polymerase_beta_thumb_	8.9e-21	TIGR01856	histidinol_phosphate_phosphatase,_HisJ_family	-	9.2e-12	-	-	-	-	-	-	-	-	IPR003141;_IPR022311;_IPR003583;_IPR027421;_IPR004013;_IPR016195;_IPR010996;_IPR029398;_IPR002054;_IPR037160;_IPR002008	Polymerase/histidinol_phosphatase,_N-terminal;_Uncharacterised_conserved_protein_UCP005047,_YshC;_Helix-hairpin-helix_DNA-binding_motif,_class_1;_DNA_polymerase_lambda_lyase_domain_superfamily;_PHP_domain;_Polymerase/histidinol_phosphatase-like;_DNA_polymerase_beta-like,_N-terminal_domain;_DNA_polymerase_beta,_thumb_domain;_DNA-directed_DNA_polymerase_X;_DNA_polymerase,_thumb_domain_superfamily;_…	PF02811;_PF14716;_PF14520;_PF14791	PHP_domain;_Helix-hairpin-helix_domain;_DNA_polymerase_beta_thumb	OJI08166.1_hypothetical_protein_BK997_01025_[Candidatus_Micrarchaeum_acidiphilum_ARMAN-1]	0	100	1531428	Archaea,Candidatus_Micrarchaeota,none,none,none,Candidatus_Micrarchaeum,Candidatus_Micrarchaeum_sp._AZ1
A_DKE_Proteom-Micr_00274	A_DKE_Proteom	Micrarchaeota	A_DKE_Proteom	na	na	0.097	1148	0.583428	0	arCOG04447	-	Archaeal_DNA_polymerase_II,_large_subunit	L	5.3e-282	K02322	0	1343.4	1246.2	high_score	DNA_polymerase_II_large_subunit_[EC:2.7.7.7]	PF03833	DNA_polymerase_II_large_subunit_DP2	3.2e-302	TIGR00354	DNA_polymerase_II,_large_subunit_DP2	2.7.7.7	0	-	-	-	-	-	-	-	-	IPR004475;_IPR016033	DNA_polymerase_II_large_subunit_DP2;_DNA_polymerase_II_large_subunit_DP2,_N-terminal	PF03833	DNA_polymerase_II_large_subunit_DP2	OJI08167.1_DNA_polymerase_II_large_subunit_[Candidatus_Micrarchaeum_acidiphilum_ARMAN-1]	0	100	1531428	Archaea,Candidatus_Micrarchaeota,none,none,none,Candidatus_Micrarchaeum,Candidatus_Micrarchaeum_sp._AZ1
A_DKE_Proteom-Micr_00275	A_DKE_Proteom	Micrarchaeota	A_DKE_Proteom	na	na	0.068	508	1.40271	0	arCOG04455	HYS2	Archaeal_DNA_polymerase_II,_small_subunit/DNA_polymerase_delta,_subunit_B	L	1.4e-122	K02323	1.1e-147	490.3	410.67	high_score	DNA_polymerase_II_small_subunit_[EC:2.7.7.7]	PF04042	DNA_polymerase_alpha/epsilon_subunit_B	2e-15	-	-	-	-	-	-	-	-	-	-	-	-	IPR011149;_IPR024826;_IPR007185;_IPR029052	DNA_polymerase_II_small_subunit,_archaeal;_DNA_polymerase_delta/II_small_subunit_family;_DNA_polymerase_alpha/epsilon,_subunit_B;_Metallo-dependent_phosphatase-like	PF04042	DNA_polymerase_alpha/epsilon_subunit_B	OJI08168.1_hypothetical_protein_BK997_01035_[Candidatus_Micrarchaeum_acidiphilum_ARMAN-1]	1.1e-292	100	1912863	Archaea,Candidatus_Micrarchaeota,none,none,none,Candidatus_Micrarchaeum,Candidatus_Micrarchaeum_acidiphilum
A_DKE_Proteom-Micr_00276	A_DKE_Proteom	Micrarchaeota	A_DKE_Proteom	na	na	0.022	89	18.8253	0	arCOG04308	-	Uncharacterized_protein	S	5.1e-22	K09721	2.4e-27	92.3	79.63	high_score	uncharacterized_protein	PF03685	Uncharacterised_protein_family_(UPF0147)	1.1e-25	-	-	-	-	-	-	-	-	-	-	-	-	IPR005354;_IPR023130	Uncharacterised_protein_family_UPF0147;_Ta0600-like_superfamily	PF03685	Uncharacterised_protein_family_(UPF0147)	OJI08169.1_hypothetical_protein_BK997_01040_[Candidatus_Micrarchaeum_acidiphilum_ARMAN-1]	3.1e-38	100	1531428	Archaea,Candidatus_Micrarchaeota,none,none,none,Candidatus_Micrarchaeum,Candidatus_Micrarchaeum_sp._AZ1
A_DKE_Proteom-Micr_00277	A_DKE_Proteom	Micrarchaeota	A_DKE_Proteom	na	na	0.034	144	0.675153	0	-	-	-	-	-	-	-	-	-	-	-	-	-	-	-	-	-	-	-	-	-	-	-	-	-	-	-	-	-	-	OJT94270.1_hypothetical_protein_JJ59_02145_[Candidatus_Micrarchaeum_sp._AZ1]	6e-76	99.3	1531428	Archaea,Candidatus_Micrarchaeota,none,none,none,Candidatus_Micrarchaeum,Candidatus_Micrarchaeum_sp._AZ1
A_DKE_Proteom-Micr_00278	A_DKE_Proteom	Micrarchaeota	A_DKE_Proteom	na	na	0.11	244	0.0564767	0	arCOG04397	AmtB	Ammonia_permease	P	9.9e-39	K03320	7.6e-43	144.8	138.2	high_score	ammonium_transporter,_Amt_family	PF00909	Ammonium_Transporter_Family	2e-35	TIGR00836	ammonium_transporter	-	1.7e-35	-	-	-	1.A.11.2.3	1.55e-22	-	-	-	IPR029020;_IPR024041	Ammonium/urea_transporter;_Ammonium_transporter_AmtB-like_domain	PF00909	Ammonium_Transporter_Family	CAC11326.1_ammonium_transporter_related_protein_[Thermoplasma_acidophilum]	2e-100	85.3	2303	Archaea,Euryarchaeota,Thermoplasmata,Thermoplasmatales,Thermoplasmataceae,Thermoplasma,Thermoplasma_acidophilum
A_DKE_Proteom-Micr_00279	A_DKE_Proteom	Micrarchaeota	A_DKE_Proteom	na	na	0.114	114	0.0521998	0	arCOG04397	AmtB	Ammonia_permease	P	1.2e-19	K03320	4.9e-21	73	138.2	-	ammonium_transporter,_Amt_family	PF00909	Ammonium_Transporter_Family	3.7e-18	TIGR00836	ammonium_transporter	-	2.4e-20	-	-	-	-	-	-	-	-	IPR029020;_IPR024041	Ammonium/urea_transporter;_Ammonium_transporter_AmtB-like_domain	PF00909	Ammonium_Transporter_Family	SIM51812.1_Amt_family_transporter_[Cuniculiplasma_divulgatum]	2.5e-48	89.2	1673428	Archaea,Euryarchaeota,Thermoplasmata,Thermoplasmatales,Cuniculiplasmataceae,Cuniculiplasma,Cuniculiplasma_divulgatum
A_DKE_Proteom-Micr_00280	A_DKE_Proteom	Micrarchaeota	A_DKE_Proteom	na	na	0.058	68	0.683076	0	-	-	-	-	-	-	-	-	-	-	-	-	-	-	-	-	-	-	-	-	-	-	-	-	-	-	-	-	-	-	OWP53470.1_hypothetical_protein_B2I19_03420_[Thermoplasmatales_archaeon_ARMAN]	2.7e-26	100	1961137	Archaea,Euryarchaeota,Thermoplasmata,Thermoplasmatales,none,none,Thermoplasmatales_archaeon_ARMAN
A_DKE_Proteom-Micr_00281	A_DKE_Proteom	Micrarchaeota	A_DKE_Proteom	na	na	0.06	149	1.58128	0	arCOG00419	Hit	HIT_family_hydrolase	F	1.7e-09	K01522	4.1e-12	43.8	149.2	-	bis(5'-adenosyl)-triphosphatase_[EC:3.6.1.29]	PF01230	HIT_domain	1.4e-12	-	-	-	-	-	-	-	-	-	-	-	-	IPR001310;_IPR036265;_IPR011146	Histidine_triad_(HIT)_protein;_HIT-like_superfamily;_HIT-like_domain	PF01230	HIT_domain	OJT94269.1_hypothetical_protein_JJ59_02130_[Candidatus_Micrarchaeum_sp._AZ1]	3.9e-78	100	1531428	Archaea,Candidatus_Micrarchaeota,none,none,none,Candidatus_Micrarchaeum,Candidatus_Micrarchaeum_sp._AZ1
A_DKE_Proteom-Micr_00283	A_DKE_Proteom	Micrarchaeota	A_DKE_Proteom	na	na	0.125	159	3.96879	0	arCOG10940	-	Uncharacterized_membrane_protein	S	1.4e-07	-	-	-	-	-	-	-	-	-	-	-	-	-	-	-	-	-	-	-	-	-	-	-	-	-	OJT94268.1_hypothetical_protein_JJ59_02120_[Candidatus_Micrarchaeum_sp._AZ1]	9.9e-72	100	1531428	Archaea,Candidatus_Micrarchaeota,none,none,none,Candidatus_Micrarchaeum,Candidatus_Micrarchaeum_sp._AZ1
A_DKE_Proteom-Micr_00285	A_DKE_Proteom	Micrarchaeota	A_DKE_Proteom	na	na	0.08	150	0.665958	0	arCOG00050	SpeE	Spermidine_synthase	E	5.8e-06	K00797	3.2e-08	30.9	107.17	-	spermidine_synthase_[EC:2.5.1.16]	-	-	-	TIGR00417	spermidine_synthase	2.5.1.16	1.4e-06	-	-	-	-	-	-	-	-	IPR029063	S-adenosyl-L-methionine-dependent_methyltransferase	-	-	OJT94267.1_hypothetical_protein_JJ59_02115_[Candidatus_Micrarchaeum_sp._AZ1]	3.7e-76	100	1531428	Archaea,Candidatus_Micrarchaeota,none,none,none,Candidatus_Micrarchaeum,Candidatus_Micrarchaeum_sp._AZ1
A_DKE_Proteom-Micr_00286	A_DKE_Proteom	Micrarchaeota	A_DKE_Proteom	na	na	0.065	490	1.95319	0	arCOG00486	CysS	Cysteinyl-tRNA_synthetase	J	6.5e-115	K01883	5.6e-144	478	351.5	high_score	cysteinyl-tRNA_synthetase_[EC:6.1.1.16]	PF01406	tRNA_synthetases_class_I_(C)_catalytic_domain	6.2e-92	TIGR00435	cysteine--tRNA_ligase	6.1.1.16	2.3e-133	-	-	-	-	-	-	-	-	IPR014729;_IPR015803;_IPR032678;_IPR024909;_IPR009080;_IPR015273	Rossmann-like_alpha/beta/alpha_sandwich_fold;_Cysteine-tRNA_ligase;_tRNA_synthetases_class_I,_catalytic_domain;_Cysteinyl-tRNA_synthetase/mycothiol_ligase;_Aminoacyl-tRNA_synthetase,_class_Ia,_anticodon-binding;_Cysteinyl-tRNA_synthetase,_class_Ia,_DALR	PF01406;_PF09190	tRNA_synthetases_class_I_(C)_catalytic_domain;_DALR_domain	OJT94266.1_hypothetical_protein_JJ59_02110_[Candidatus_Micrarchaeum_sp._AZ1]	2.4e-278	100	1531428	Archaea,Candidatus_Micrarchaeota,none,none,none,Candidatus_Micrarchaeum,Candidatus_Micrarchaeum_sp._AZ1
A_DKE_Proteom-Micr_00287	A_DKE_Proteom	Micrarchaeota	A_DKE_Proteom	na	na	0.076	208	0.379799	0	arCOG01793	-	SAM-dependent_methyltransferase	Q	9.8e-46	K03183	8.6e-19	65.7	216.67	-	demethylmenaquinone_methyltransferase_/_2-methoxy-6-polyprenyl-1,4-benzoquinol_methylase_[EC:2.1.1.163_2.1.1.201]	PF13847	Methyltransferase_domain	7.2e-19	TIGR02072	malonyl-acyl_carrier_protein_O-methyltransferase_BioC	2.1.1.-	1.7e-13	-	-	-	-	-	-	-	-	IPR029063;_IPR025714	S-adenosyl-L-methionine-dependent_methyltransferase;_Methyltransferase_domain	PF13847	Methyltransferase_domain	OJT94265.1_hypothetical_protein_JJ59_02105_[Candidatus_Micrarchaeum_sp._AZ1]	1e-108	100	1531428	Archaea,Candidatus_Micrarchaeota,none,none,none,Candidatus_Micrarchaeum,Candidatus_Micrarchaeum_sp._AZ1
A_DKE_Proteom-Micr_00288	A_DKE_Proteom	Micrarchaeota	A_DKE_Proteom	na	na	0.078	790	0.517569	0	arCOG02044	AglB	Oligosaccharyltransferase_membrane_subunit	M	8.1e-43	K07151	1.4e-54	183.5	206.27	-	dolichyl-diphosphooligosaccharide---protein_glycosyltransferase_[EC:2.4.99.18]	-	-	-	TIGR04154	oligosaccharyl_transferase,_archaeosortase_A_system-associated	2.4.1.-	9.5e-23	GT66	4.6e-60	__dolichyl-diphosphooligosaccharide√É¬¢√¢‚Äö¬¨√¢‚Ç¨¬ùprotein_glycotransferase_(EC_2.4.99.18);_undecaprenyl-diphosphooligosaccharide√É¬¢√¢‚Äö¬¨√¢‚Ç¨¬ùprotein_glycotransferase_(EC_2.4.99.19)_	9.B.142.3.2	5.89e-23	-	-	-	-	-	-	-	OJT94264.1_hypothetical_protein_JJ59_02100_[Candidatus_Micrarchaeum_sp._AZ1]	0	100	1531428	Archaea,Candidatus_Micrarchaeota,none,none,none,Candidatus_Micrarchaeum,Candidatus_Micrarchaeum_sp._AZ1
A_DKE_Proteom-Micr_00289	A_DKE_Proteom	Micrarchaeota	A_DKE_Proteom	na	na	0.043	669	0.930245	0	-	-	-	-	-	-	-	-	-	-	-	-	-	-	-	-	-	-	-	-	-	-	-	-	-	-	-	-	-	-	OJT94263.1_hypothetical_protein_JJ59_02095_[Candidatus_Micrarchaeum_sp._AZ1]	0	100	1531428	Archaea,Candidatus_Micrarchaeota,none,none,none,Candidatus_Micrarchaeum,Candidatus_Micrarchaeum_sp._AZ1
A_DKE_Proteom-Micr_00290	A_DKE_Proteom	Micrarchaeota	A_DKE_Proteom	na	na	0.064	249	1.40262	0	arCOG00589	FlhG	FleN_family_ATPase_involved_in_pili_biosynthesis	N	1.1e-20	K03609	2e-23	81	187.53	-	septum_site-determining_protein_MinD	PF01656	CobQ/CobB/MinD/ParA_nucleotide_binding_domain	9.4e-14	TIGR01969	cell_division_ATPase_MinD	-	1.1e-17	-	-	-	-	-	-	-	-	IPR002586;_IPR027417	CobQ/CobB/MinD/ParA_nucleotide_binding_domain;_P-loop_containing_nucleoside_triphosphate_hydrolase	PF01656	CobQ/CobB/MinD/ParA_nucleotide_binding_domain	OJT94262.1_hypothetical_protein_JJ59_02090_[Candidatus_Micrarchaeum_sp._AZ1]	2.1e-132	100	1531428	Archaea,Candidatus_Micrarchaeota,none,none,none,Candidatus_Micrarchaeum,Candidatus_Micrarchaeum_sp._AZ1
A_DKE_Proteom-Micr_00291	A_DKE_Proteom	Micrarchaeota	A_DKE_Proteom	na	na	0.081	5095	0.949541	0	-	-	-	-	-	-	-	-	-	-	-	PF13385	Concanavalin_A-like_lectin/glucanases_superfamily	7.3e-14	-	-	-	-	-	-	-	-	-	-	-	-	IPR013320;_IPR000757	Concanavalin_A-like_lectin/glucanase_domain_superfamily;_Glycoside_hydrolase_family_16	PF13385	Concanavalin_A-like_lectin/glucanases_superfamily	OWP53462.1_hypothetical_protein_B2I19_03370_[Thermoplasmatales_archaeon_ARMAN]	0	100	1961137	Archaea,Euryarchaeota,Thermoplasmata,Thermoplasmatales,none,none,Thermoplasmatales_archaeon_ARMAN
A_DKE_Proteom-Micr_00292	A_DKE_Proteom	Micrarchaeota	A_DKE_Proteom	na	na	0.077	979	124.828	0.0541953	arCOG03418	-	S-layer-like_protein	M	1.8e-18	-	-	-	-	-	-	PF05123	S-layer_like_family,_N-terminal_region_	1.7e-13	TIGR01564	S-layer_protein	-	2.6e-12	-	-	-	-	-	-	-	-	IPR022650;_IPR006454	S-layer_protein,_N-terminal;_S-layer_protein	PF05123	S-layer_like_family,_N-terminal_region	OWP53461.1_hypothetical_protein_B2I19_03365_[Thermoplasmatales_archaeon_ARMAN]	0	99.2	1961137	Archaea,Euryarchaeota,Thermoplasmata,Thermoplasmatales,none,none,Thermoplasmatales_archaeon_ARMAN
A_DKE_Proteom-Micr_00293	A_DKE_Proteom	Micrarchaeota	A_DKE_Proteom	na	na	0.066	709	1.94561	0	-	-	-	-	-	-	-	-	-	-	-	-	-	-	-	-	-	-	-	-	-	-	-	-	-	-	-	-	-	-	OJT94260.1_hypothetical_protein_JJ59_02075_[Candidatus_Micrarchaeum_sp._AZ1]	0	100	1531428	Archaea,Candidatus_Micrarchaeota,none,none,none,Candidatus_Micrarchaeum,Candidatus_Micrarchaeum_sp._AZ1
A_DKE_Proteom-Micr_00294	A_DKE_Proteom	Micrarchaeota	A_DKE_Proteom	na	na	0.085	175	1.19173	0	-	-	-	-	-	-	-	-	-	-	-	-	-	-	-	-	-	-	-	-	-	-	-	-	-	-	-	-	-	-	OJI08065.1_hypothetical_protein_BK997_01205_[Candidatus_Micrarchaeum_acidiphilum_ARMAN-1]	1.8e-87	99.4	1912863	Archaea,Candidatus_Micrarchaeota,none,none,none,Candidatus_Micrarchaeum,Candidatus_Micrarchaeum_acidiphilum
A_DKE_Proteom-Micr_00295	A_DKE_Proteom	Micrarchaeota	A_DKE_Proteom	na	na	0.051	463	0.323281	0	arCOG01580	-	DNA-binding_transcriptional_regulator,_Lrp_family	K	6.8e-13	K03718	1.8e-19	67.3	137.2	-	Lrp/AsnC_family_transcriptional_regulator,_regulator_for_asnA,_asnC_and_gidA	PF13404	AsnC-type_helix-turn-helix_domain	7.1e-08	-	-	-	-	-	-	-	-	-	-	-	-	IPR019888;_IPR036388;_IPR036390	Transcription_regulator_AsnC-type;_Winged_helix-like_DNA-binding_domain_superfamily;_Winged_helix_DNA-binding_domain_superfamily	PF13412	Winged_helix-turn-helix_DNA-binding	OJI08064.1_hypothetical_protein_BK997_01200_[Candidatus_Micrarchaeum_acidiphilum_ARMAN-1]	9.1e-259	100	1531428	Archaea,Candidatus_Micrarchaeota,none,none,none,Candidatus_Micrarchaeum,Candidatus_Micrarchaeum_sp._AZ1
A_DKE_Proteom-Micr_00296	A_DKE_Proteom	Micrarchaeota	A_DKE_Proteom	na	na	0.019	51	4.56669	0	-	-	-	-	-	-	-	-	-	-	-	-	-	-	-	-	-	-	-	-	-	-	-	-	-	-	-	-	-	-	-	-	-	-	-
A_DKE_Proteom-Micr_00297	A_DKE_Proteom	Micrarchaeota	A_DKE_Proteom	na	na	0.099	101	7.41082	0	-	-	-	-	-	-	-	-	-	-	-	-	-	-	-	-	-	-	-	-	-	-	-	-	-	-	-	-	-	-	OJI08063.1_hypothetical_protein_BK997_01195_[Candidatus_Micrarchaeum_acidiphilum_ARMAN-1]	7.5e-49	100	1531428	Archaea,Candidatus_Micrarchaeota,none,none,none,Candidatus_Micrarchaeum,Candidatus_Micrarchaeum_sp._AZ1
A_DKE_Proteom-Micr_00298	A_DKE_Proteom	Micrarchaeota	A_DKE_Proteom	na	na	0.021	47	5.99831	0	-	-	-	-	-	-	-	-	-	-	-	-	-	-	-	-	-	-	-	-	-	-	-	-	-	-	-	-	-	-	-	-	-	-	-
A_DKE_Proteom-Micr_00299	A_DKE_Proteom	Micrarchaeota	A_DKE_Proteom	na	na	0	48	3.58456	0	-	-	-	-	-	-	-	-	-	-	-	-	-	-	-	-	-	-	-	-	-	-	-	-	-	-	-	-	-	-	-	-	-	-	-
A_DKE_Proteom-Micr_00300	A_DKE_Proteom	Micrarchaeota	A_DKE_Proteom	na	na	0.085	399	1.90611	0	arCOG01742	eRF1	Peptide_chain_release_factor_eRF1	J	8.2e-94	K03265	1.5e-113	377.2	82.23	high_score	peptide_chain_release_factor_subunit_1	PF03464	eRF1_domain_2	4.2e-30	TIGR03676	peptide_chain_release_factor_1,_archaeal_and_eukaryotic_forms	-	3.3e-134	-	-	-	-	-	-	-	-	IPR004403;_IPR020918;_IPR005140;_IPR024049;_IPR029064;_IPR005141;_IPR005142	Peptide_chain_release_factor_eRF1/aRF1;_Peptide_chain_release_factor_aRF1;_eRF1_domain_1/Pelota-like;_Peptide_Chain_Release_Factor_eRF1/aRF1,_N-terminal;_50S_ribosomal_protein_L30e-like;_eRF1_domain_2;_eRF1_domain_3	PF03463;_PF03464;_PF03465	eRF1_domain_1;_eRF1_domain_2;_eRF1_domain_3	OJI08062.1_peptide_chain_release_factor_1_[Candidatus_Micrarchaeum_acidiphilum_ARMAN-1]	5.3e-223	100	1531428	Archaea,Candidatus_Micrarchaeota,none,none,none,Candidatus_Micrarchaeum,Candidatus_Micrarchaeum_sp._AZ1
A_DKE_Proteom-Micr_00301	A_DKE_Proteom	Micrarchaeota	A_DKE_Proteom	na	na	0.075	451	0.98967	0	arCOG00403	SerS	Seryl-tRNA_synthetase	J	4.7e-114	K01875	1.1e-153	509.7	84.1	high_score	seryl-tRNA_synthetase_[EC:6.1.1.11]	PF00587	tRNA_synthetase_class_II_core_domain_(G,_H,_P,_S_and_T)	1e-37	TIGR00414	serine--tRNA_ligase	6.1.1.11	1.1e-146	-	-	-	-	-	-	-	-	IPR002317;_IPR015866;_IPR033729;_IPR002314;_IPR010978;_IPR006195	Serine-tRNA_ligase,_type1;_Serine-tRNA_synthetase,_type1,_N-terminal;_Serine-tRNA_ligase_catalytic_core_domain;_Aminoacyl-tRNA_synthetase,_class_II_(G/_P/_S/T);_Class_I_and_II_aminoacyl-tRNA_synthetase,_tRNA-binding_arm;_Aminoacyl-tRNA_synthetase,_class_II	PF02403;_PF00587	Seryl-tRNA_synthetase_N-terminal_domain;_tRNA_synthetase_class_II_core_domain_(G,_H,_P,_S_and_T)	OJT94256.1_hypothetical_protein_JJ59_02035_[Candidatus_Micrarchaeum_sp._AZ1]	4.9e-233	100	1531428	Archaea,Candidatus_Micrarchaeota,none,none,none,Candidatus_Micrarchaeum,Candidatus_Micrarchaeum_sp._AZ1
A_DKE_Proteom-Micr_00303	A_DKE_Proteom	Micrarchaeota	A_DKE_Proteom	na	na	0.061	131	0.427332	0	arCOG05149	-	Uncharacterized_protein	S	2e-19	-	-	-	-	-	-	-	-	-	-	-	-	-	-	-	-	-	-	-	-	-	-	-	-	-	OJT94255.1_hypothetical_protein_JJ59_02025_[Candidatus_Micrarchaeum_sp._AZ1]	4.6e-67	99.2	1531428	Archaea,Candidatus_Micrarchaeota,none,none,none,Candidatus_Micrarchaeum,Candidatus_Micrarchaeum_sp._AZ1
A_DKE_Proteom-Micr_00304	A_DKE_Proteom	Micrarchaeota	A_DKE_Proteom	na	na	0.033	89	0.834579	0	arCOG05148	-	Uncharacterized_protein	S	6.9e-10	-	-	-	-	-	-	-	-	-	-	-	-	-	-	-	-	-	-	-	-	-	-	-	-	-	OJT94254.1_hypothetical_protein_JJ59_02020_[Candidatus_Micrarchaeum_sp._AZ1]	4.3e-40	100	1531428	Archaea,Candidatus_Micrarchaeota,none,none,none,Candidatus_Micrarchaeum,Candidatus_Micrarchaeum_sp._AZ1
A_DKE_Proteom-Micr_00305	A_DKE_Proteom	Micrarchaeota	A_DKE_Proteom	na	na	0.089	457	3.49897	0	arCOG02688	-	MFS_family_permease	G	2.9e-112	K08369	3.6e-103	343.2	350.23	-	MFS_transporter,_putative_metabolite:H+_symporter	PF07690	Major_Facilitator_Superfamily	1.2e-33	TIGR00895	MFS_transporter,_aromatic_acid:H+_symporter_(AAHS)_family	-	4e-32	-	-	-	2.A.1.1.92	1.05e-39	-	-	-	IPR011701;_IPR020846;_IPR036259	Major_facilitator_superfamily;_Major_facilitator_superfamily_domain;_MFS_transporter_superfamily	PF07690	Major_Facilitator_Superfamily	OJI06761.1_hypothetical_protein_BK997_05305_[Candidatus_Micrarchaeum_acidiphilum_ARMAN-1]	7.6e-242	100	1531428	Archaea,Candidatus_Micrarchaeota,none,none,none,Candidatus_Micrarchaeum,Candidatus_Micrarchaeum_sp._AZ1
A_DKE_Proteom-Micr_00306	A_DKE_Proteom	Micrarchaeota	A_DKE_Proteom	na	na	0.093	258	0.392947	0	arCOG01648	MhpC	Alpha/beta_superfamily_hydrolase	R	3.9e-28	K01055	5.1e-42	141.9	275.07	-	3-oxoadipate_enol-lactonase_[EC:3.1.1.24]	PF00561	alpha/beta_hydrolase_fold	1.4e-26	TIGR02427	3-oxoadipate_enol-lactonase	3.1.1.24	6.9e-30	-	-	-	-	-	-	-	-	IPR000073;_IPR029058	Alpha/beta_hydrolase_fold-1;_Alpha/Beta_hydrolase_fold	PF00561	alpha/beta_hydrolase_fold	OJI06753.1_hypothetical_protein_BK997_05300_[Candidatus_Micrarchaeum_acidiphilum_ARMAN-1]	2.1e-140	100	1531428	Archaea,Candidatus_Micrarchaeota,none,none,none,Candidatus_Micrarchaeum,Candidatus_Micrarchaeum_sp._AZ1
A_DKE_Proteom-Micr_00307	A_DKE_Proteom	Micrarchaeota	A_DKE_Proteom	na	na	0.09	298	0.780034	0.0183651	arCOG00581	PrpB	PEP_phosphonomutase_or_related_enzyme	G	4.8e-113	K03417	4.1e-116	384.7	351.2	high_score	methylisocitrate_lyase_[EC:4.1.3.30]	PF13714	Phosphoenolpyruvate_phosphomutase	8.7e-57	TIGR02317	methylisocitrate_lyase	4.1.3.30	2.1e-122	-	-	-	-	-	-	-	-	IPR015813;_IPR039556;_IPR012695;_IPR018523	Pyruvate/Phosphoenolpyruvate_kinase-like_domain_superfamily;_ICL/PEPM_domain;_2-methylisocitrate_lyase;_Isocitrate_lyase/phosphorylmutase,_conserved_site	PF13714	Phosphoenolpyruvate_phosphomutase	OJI06752.1_methylisocitrate_lyase_[Candidatus_Micrarchaeum_acidiphilum_ARMAN-1]	4.3e-161	100	1912863	Archaea,Candidatus_Micrarchaeota,none,none,none,Candidatus_Micrarchaeum,Candidatus_Micrarchaeum_acidiphilum
A_DKE_Proteom-Micr_00308	A_DKE_Proteom	Micrarchaeota	A_DKE_Proteom	na	na	0.073	109	0.300226	0	arCOG01136	ARC1	EMAP_domain_RNA-binding_protein	R	1.1e-26	K06878	6.6e-40	133.6	105.33	high_score	tRNA-binding_protein	PF01588	Putative_tRNA_binding_domain	1e-14	TIGR02222	export-related_chaperone_protein_CsaA	-	4.2e-46	-	-	-	-	-	-	-	-	IPR008231;_IPR002547;_IPR012340	Probable_chaperone_CsaA;_tRNA-binding_domain;_Nucleic_acid-binding,_OB-fold	PF01588	Putative_tRNA_binding_domain	OJI06751.1_tRNA-binding_protein_[Candidatus_Micrarchaeum_acidiphilum_ARMAN-1]	1e-51	100	1531428	Archaea,Candidatus_Micrarchaeota,none,none,none,Candidatus_Micrarchaeum,Candidatus_Micrarchaeum_sp._AZ1
A_DKE_Proteom-Micr_00309	A_DKE_Proteom	Micrarchaeota	A_DKE_Proteom	na	na	0.078	461	0.310247	0	arCOG00009	PotE	Amino_acid_transporter	E	3.4e-96	K03294	2.3e-104	347.3	465.4	-	basic_amino_acid/polyamine_antiporter,_APA_family	PF00324	Amino_acid_permease	1.2e-61	TIGR00909	amino_acid_transporter	-	1.9e-84	-	-	-	2.A.3.3.16	4.95e-45	-	-	-	IPR002293;_IPR004841	Amino_acid/polyamine_transporter_I;_Amino_acid_permease/_SLC12A_domain	PF00324	Amino_acid_permease	OJI06750.1_amino_acid_permease_[Candidatus_Micrarchaeum_acidiphilum_ARMAN-1]	2.3e-198	100	1912863	Archaea,Candidatus_Micrarchaeota,none,none,none,Candidatus_Micrarchaeum,Candidatus_Micrarchaeum_acidiphilum
A_DKE_Proteom-Micr_00310	A_DKE_Proteom	Micrarchaeota	A_DKE_Proteom	na	na	0.074	201	1.58595	0	arCOG00978	GCD14	tRNA(1-methyladenosine)_methyltransferase	J	1.4e-50	K07442	5.1e-49	164.2	71.9	high_score	tRNA_(adenine57-N1/adenine58-N1)-methyltransferase_catalytic_subunit_[EC:2.1.1.219_2.1.1.220]	PF08704	tRNA_methyltransferase_complex_GCD14_subunit	9.4e-23	TIGR03534	protein-(glutamine-N5)_methyltransferase,_release_factor-specific	2.1.1.-	1.1e-10	-	-	-	-	-	-	-	-	IPR014816;_IPR029063	tRNA_(1-methyladenosine)_methyltransferase_catalytic_subunit_Gcd14;_S-adenosyl-L-methionine-dependent_methyltransferase	PF08704	tRNA_methyltransferase_complex_GCD14_subunit	OJI06749.1_hypothetical_protein_BK997_05280_[Candidatus_Micrarchaeum_acidiphilum_ARMAN-1]	1.7e-108	100	1912863	Archaea,Candidatus_Micrarchaeota,none,none,none,Candidatus_Micrarchaeum,Candidatus_Micrarchaeum_acidiphilum
A_DKE_Proteom-Micr_00311	A_DKE_Proteom	Micrarchaeota	A_DKE_Proteom	na	na	0.073	749	1.52362	0	arCOG01305	-	Topoisomerase_DNA_binding_C4_zinc_finger_fused_to_uncharacterized_N-terminal_domain_often_associated_with_RecB-like_endonuclease	L	6.8e-143	K03168	7.7e-144	478.4	431.17	high_score	DNA_topoisomerase_I_[EC:5.6.2.1]	PF01131	DNA_topoisomerase	1.1e-111	TIGR01057	DNA_topoisomerase_I	5.99.1.2	6.4e-192	-	-	-	3.A.7.7.1	2.28e-42	-	-	-	IPR013826;_IPR013497;_IPR023406;_IPR006171;_IPR005739;_IPR003601;_IPR000380;_IPR003602;_IPR013498;_IPR013825;_IPR023405;_IPR013824	DNA_topoisomerase,_type_IA,_central_region,_subdomain_3;_DNA_topoisomerase,_type_IA,_central;_DNA_topoisomerase,_type_IA,_active_site;_TOPRIM__domain;_DNA_topoisomerase_I,_archeal-type;_DNA_topoisomerase,_type_IA,_domain_2;_DNA_topoisomerase,_type_IA;_DNA_topoisomerase,_type_IA,_DNA-binding_domain;_DNA_topoisomerase,_type_IA,_zn_finger;_DNA_topoisomerase,_type_IA,_central_region,_subdomain_2;_DNA…	PF01131;_PF01751;_PF01396	DNA_topoisomerase;_Toprim_domain;_Topoisomerase_DNA_binding_C4_zinc_finger	OJI06748.1_DNA_topoisomerase_I_[Candidatus_Micrarchaeum_acidiphilum_ARMAN-1]	0	100	1912863	Archaea,Candidatus_Micrarchaeota,none,none,none,Candidatus_Micrarchaeum,Candidatus_Micrarchaeum_acidiphilum
A_DKE_Proteom-Micr_00312	A_DKE_Proteom	Micrarchaeota	A_DKE_Proteom	na	na	0.049	81	1.77592	0.161895	-	-	-	-	-	-	-	-	-	-	-	-	-	-	-	-	-	-	-	-	-	-	-	-	-	-	-	-	-	-	OJI06747.1_hypothetical_protein_BK997_05270_[Candidatus_Micrarchaeum_acidiphilum_ARMAN-1]	4e-29	94.9	1531428	Archaea,Candidatus_Micrarchaeota,none,none,none,Candidatus_Micrarchaeum,Candidatus_Micrarchaeum_sp._AZ1
A_DKE_Proteom-Micr_00313	A_DKE_Proteom	Micrarchaeota	A_DKE_Proteom	na	na	0.04	122	0.431908	0	arCOG13210	-	DMT_superfamily_transporter	R	2.7e-16	K12962	1.7e-17	61.2	70.23	-	undecaprenyl_phosphate-alpha-L-ara4N_flippase_subunit_ArnE	PF00892	EamA-like_transporter_family	1.6e-10	TIGR03340	phosphonate_utilization_associated_putative_membrane_protein	-	7.8e-07	-	-	-	-	-	-	-	-	IPR000390;_IPR000620	Small_multidrug_resistance_protein_family;_EamA_domain	PF00892	EamA-like_transporter_family	OJI06746.1_hypothetical_protein_BK997_05265_[Candidatus_Micrarchaeum_acidiphilum_ARMAN-1]	7.4e-51	100	1912863	Archaea,Candidatus_Micrarchaeota,none,none,none,Candidatus_Micrarchaeum,Candidatus_Micrarchaeum_acidiphilum
A_DKE_Proteom-Micr_00314	A_DKE_Proteom	Micrarchaeota	A_DKE_Proteom	na	na	0.091	109	0.546022	0	arCOG13210	-	DMT_superfamily_transporter	R	4.1e-07	K12962	2.5e-16	57.5	70.23	-	undecaprenyl_phosphate-alpha-L-ara4N_flippase_subunit_ArnE	PF00892	EamA-like_transporter_family	2.1e-08	-	-	-	-	-	-	-	-	-	-	-	-	IPR000390;_IPR000620	Small_multidrug_resistance_protein_family;_EamA_domain	PF00892	EamA-like_transporter_family	OJI06745.1_hypothetical_protein_BK997_05260_[Candidatus_Micrarchaeum_acidiphilum_ARMAN-1]	4e-48	100	1912863	Archaea,Candidatus_Micrarchaeota,none,none,none,Candidatus_Micrarchaeum,Candidatus_Micrarchaeum_acidiphilum
A_DKE_Proteom-Micr_00315	A_DKE_Proteom	Micrarchaeota	A_DKE_Proteom	na	na	0.057	190	9.66519	0	arCOG04186	RPS1A	Ribosomal_protein_S3AE	J	2.2e-33	K02984	1.4e-24	84.7	52.1	high_score	small_subunit_ribosomal_protein_S3Ae	PF01015	Ribosomal_S3Ae_family	2.6e-35	-	-	-	-	-	-	-	-	-	-	-	-	IPR001593	Ribosomal_protein_S3Ae	PF01015	Ribosomal_S3Ae_family	OJI06744.1_hypothetical_protein_BK997_05255_[Candidatus_Micrarchaeum_acidiphilum_ARMAN-1]	1.6e-97	100	1531428	Archaea,Candidatus_Micrarchaeota,none,none,none,Candidatus_Micrarchaeum,Candidatus_Micrarchaeum_sp._AZ1
A_DKE_Proteom-Micr_00316	A_DKE_Proteom	Micrarchaeota	A_DKE_Proteom	na	na	0.057	156	18.8737	0	arCOG04185	RpsO	Ribosomal_protein_S15P	J	3.3e-35	K02953	1.3e-31	107	200.83	-	small_subunit_ribosomal_protein_S13e	PF00312	Ribosomal_protein_S15	1.3e-13	-	-	-	-	-	-	-	-	-	-	-	-	IPR000589;_IPR012606;_IPR023029;_IPR009068	Ribosomal_protein_S15;_Ribosomal_protein_S13/S15,_N-terminal;_Ribosomal_protein_S15P;_S15/NS1,_RNA-binding	PF00312;_PF08069	Ribosomal_protein_S15;_Ribosomal_S13/S15_N-terminal_domain	OJI06743.1_30S_ribosomal_protein_S15_[Candidatus_Micrarchaeum_acidiphilum_ARMAN-1]	4.3e-80	100	1531428	Archaea,Candidatus_Micrarchaeota,none,none,none,Candidatus_Micrarchaeum,Candidatus_Micrarchaeum_sp._AZ1
A_DKE_Proteom-Micr_00317	A_DKE_Proteom	Micrarchaeota	A_DKE_Proteom	na	na	0.068	814	2.73009	0	arCOG00808	ValS	Valyl-tRNA_synthetase	J	6.8e-200	K01873	1.9e-193	642.6	580.9	high_score	valyl-tRNA_synthetase_[EC:6.1.1.9]	PF00133	tRNA_synthetases_class_I_(I,_L,_M_and_V)	1.5e-120	TIGR00422	valine--tRNA_ligase	6.1.1.9	7.8e-217	-	-	-	-	-	-	-	-	IPR009008;_IPR009080;_IPR013155;_IPR033705;_IPR002303;_IPR014729;_IPR002300	Valyl/Leucyl/Isoleucyl-tRNA_synthetase,_editing_domain;_Aminoacyl-tRNA_synthetase,_class_Ia,_anticodon-binding;_Methionyl/Valyl/Leucyl/Isoleucyl-tRNA_synthetase,_anticodon-binding;_Valyl_tRNA_synthetase,_anticodon-binding_domain;_Valine-tRNA_ligase;_Rossmann-like_alpha/beta/alpha_sandwich_fold;_Aminoacyl-tRNA_synthetase,_class_Ia	PF08264;_PF00133	Anticodon-binding_domain_of_tRNA;_tRNA_synthetases_class_I_(I,_L,_M_and_V)	OJI06742.1_valine--tRNA_ligase_[Candidatus_Micrarchaeum_acidiphilum_ARMAN-1]	0	99.9	1912863	Archaea,Candidatus_Micrarchaeota,none,none,none,Candidatus_Micrarchaeum,Candidatus_Micrarchaeum_acidiphilum
A_DKE_Proteom-Micr_00318	A_DKE_Proteom	Micrarchaeota	A_DKE_Proteom	na	na	0.074	416	1.03912	0	arCOG00684	-	Transposable_element,_IS605_OrfB_family,_contains_RNAse_H_fold_nuclease_and_Zn_finger_domains	X	7.4e-104	K07496	2.3e-106	354.2	27.33	high_score	putative_transposase	PF07282	Putative_transposase_DNA-binding_domain	4e-23	TIGR01766	transposase,_IS605_OrfB_family	-	1.8e-14	-	-	-	-	-	-	-	-	IPR010095;_IPR001959;_IPR021027	Transposase_IS605,_OrfB,_C-terminal;_Probable_transposase,_IS891/IS1136/IS1341;_Transposase,_putative,_helix-turn-helix_domain	PF07282;_PF01385;_PF12323	Putative_transposase_DNA-binding_domain;_Probable_transposase;_Helix-turn-helix_domain	OWP53440.1_hypothetical_protein_B2I19_03250_[Thermoplasmatales_archaeon_ARMAN]	8.5e-224	100	1961137	Archaea,Euryarchaeota,Thermoplasmata,Thermoplasmatales,none,none,Thermoplasmatales_archaeon_ARMAN
A_DKE_Proteom-Micr_00319	A_DKE_Proteom	Micrarchaeota	A_DKE_Proteom	na	na	0.062	416	2.83728	0	-	-	-	-	-	-	-	-	-	-	-	-	-	-	-	-	-	-	-	-	-	-	-	-	-	-	-	-	-	-	OJI06740.1_hypothetical_protein_BK997_05235_[Candidatus_Micrarchaeum_acidiphilum_ARMAN-1]	4.2e-215	100	1531428	Archaea,Candidatus_Micrarchaeota,none,none,none,Candidatus_Micrarchaeum,Candidatus_Micrarchaeum_sp._AZ1
A_DKE_Proteom-Micr_00320	A_DKE_Proteom	Micrarchaeota	A_DKE_Proteom	na	na	0.085	294	0.88054	0	arCOG01700	SpeB	Arginase_family_enzyme	E	1.5e-50	K01480	1.7e-61	205.9	175.33	high_score	agmatinase_[EC:3.5.3.11]	PF00491	Arginase_family	3.3e-65	TIGR01230	agmatinase	3.5.3.11	1.1e-66	-	-	-	-	-	-	-	-	IPR020855;_IPR006035;_IPR023696;_IPR005925	Ureohydrolase,_manganese-binding_site;_Ureohydrolase;_Ureohydrolase_domain_superfamily;_Agmatinase-related	PF00491	Arginase_family	OJI06739.1_agmatinase_[Candidatus_Micrarchaeum_acidiphilum_ARMAN-1]	1.5e-161	100	1912863	Archaea,Candidatus_Micrarchaeota,none,none,none,Candidatus_Micrarchaeum,Candidatus_Micrarchaeum_acidiphilum
A_DKE_Proteom-Micr_00321	A_DKE_Proteom	Micrarchaeota	A_DKE_Proteom	na	na	0.067	206	0.315483	0	arCOG01991	phoE	Broad_specificity_phosphatase_PhoE_or_related_phosphatase	R	7.8e-21	K22305	4.8e-35	118.4	202.8	-	phosphoserine_phosphatase_[EC:3.1.3.3]	PF00300	Histidine_phosphatase_superfamily_(branch_1)	2.3e-39	TIGR03162	alpha-ribazole_phosphatase	3.1.3.73	5.8e-27	-	-	-	-	-	-	-	-	IPR013078;_IPR029033	Histidine_phosphatase_superfamily,_clade-1;_Histidine_phosphatase_superfamily	PF00300	Histidine_phosphatase_superfamily_(branch_1)	OJI06738.1_hypothetical_protein_BK997_05225_[Candidatus_Micrarchaeum_acidiphilum_ARMAN-1]	5.7e-112	100	1912863	Archaea,Candidatus_Micrarchaeota,none,none,none,Candidatus_Micrarchaeum,Candidatus_Micrarchaeum_acidiphilum
A_DKE_Proteom-Micr_00322	A_DKE_Proteom	Micrarchaeota	A_DKE_Proteom	na	na	0.061	194	1.67969	0	arCOG01045	CoaE	Dephospho-CoA_kinase	H	2e-34	K00859	1.5e-12	45.4	51.63	-	dephospho-CoA_kinase_[EC:2.7.1.24]	PF13238	AAA_domain	7.1e-10	TIGR02173	putative_cytidylate_kinase	2.7.4.14	1.7e-06	-	-	-	-	-	-	-	-	IPR027417	P-loop_containing_nucleoside_triphosphate_hydrolase	PF13238	AAA_domain	OJI06737.1_hypothetical_protein_BK997_05220_[Candidatus_Micrarchaeum_acidiphilum_ARMAN-1]	4.9e-97	100	1912863	Archaea,Candidatus_Micrarchaeota,none,none,none,Candidatus_Micrarchaeum,Candidatus_Micrarchaeum_acidiphilum
A_DKE_Proteom-Micr_00323	A_DKE_Proteom	Micrarchaeota	A_DKE_Proteom	na	na	0.084	130	0.709766	0	-	-	-	-	-	-	-	-	-	-	-	-	-	-	-	-	-	-	-	-	-	-	-	-	-	-	-	-	-	-	OJI06736.1_hypothetical_protein_BK997_05215_[Candidatus_Micrarchaeum_acidiphilum_ARMAN-1]	4.3e-65	99.2	1531428	Archaea,Candidatus_Micrarchaeota,none,none,none,Candidatus_Micrarchaeum,Candidatus_Micrarchaeum_sp._AZ1
A_DKE_Proteom-Micr_00324	A_DKE_Proteom	Micrarchaeota	A_DKE_Proteom	na	na	0.079	426	0.880659	0	arCOG00853	SfcA	Malic_enzyme	C	1.4e-114	K00027	5.6e-147	487.8	405.03	high_score	malate_dehydrogenase_(oxaloacetate-decarboxylating)_[EC:1.1.1.38]	PF03949	Malic_enzyme,_NAD_binding_domain	2.9e-32	-	-	-	-	-	-	-	-	-	-	-	-	IPR012302;_IPR036291;_IPR012301;_IPR037062;_IPR001891	Malic_enzyme,_NAD-binding;_NAD(P)-binding_domain_superfamily;_Malic_enzyme,_N-terminal_domain;_Malic_enzyme,_N-terminal_domain_superfamily;_Malic_oxidoreductase	PF03949;_PF00390	Malic_enzyme,_NAD_binding_domain;_Malic_enzyme,_N-terminal_domain	OJI06735.1_hypothetical_protein_BK997_05210_[Candidatus_Micrarchaeum_acidiphilum_ARMAN-1]	4.3e-231	100	1531428	Archaea,Candidatus_Micrarchaeota,none,none,none,Candidatus_Micrarchaeum,Candidatus_Micrarchaeum_sp._AZ1
A_DKE_Proteom-Micr_00325	A_DKE_Proteom	Micrarchaeota	A_DKE_Proteom	na	na	0.079	466	0.670042	0	arCOG01749	FumC	Fumarase	C	1.5e-150	K01744	1.7e-181	601.3	623.9	-	aspartate_ammonia-lyase_[EC:4.3.1.1]	PF00206	Lyase	1.5e-93	TIGR00979	fumarate_hydratase,_class_II	4.2.1.2	5.9e-164	-	-	-	-	-	-	-	-	IPR022761;_IPR000362;_IPR008948;_IPR020557;_IPR024083;_IPR018951	Fumarate_lyase,_N-terminal;_Fumarate_lyase_family;_L-Aspartase-like;_Fumarate_lyase,_conserved_site;_Fumarase/histidase,_N-terminal;_Fumarase_C,_C-terminal	PF00206;_PF10415	Lyase;_Fumarase_C_C-terminus	OJI06734.1_hypothetical_protein_BK997_05205_[Candidatus_Micrarchaeum_acidiphilum_ARMAN-1]	1.3e-260	100	1531428	Archaea,Candidatus_Micrarchaeota,none,none,none,Candidatus_Micrarchaeum,Candidatus_Micrarchaeum_sp._AZ1
A_DKE_Proteom-Micr_00326	A_DKE_Proteom	Micrarchaeota	A_DKE_Proteom	na	na	0.118	573	1.04243	0	arCOG00571	SdhA	Succinate_dehydrogenase/fumarate_reductase,_flavoprotein_subunit	C	1e-159	K00239	1.7e-205	681.2	606	high_score	succinate_dehydrogenase_/_fumarate_reductase,_flavoprotein_subunit_[EC:1.3.5.1_1.3.5.4]	PF00890	FAD_binding_domain	4.9e-90	TIGR01812	succinate_dehydrogenase_or_fumarate_reductase,_flavoprotein_subunit	-	4e-172	-	-	-	3.D.10.1.4	1.35e-127	-	-	-	IPR037099;_IPR036188;_IPR003953;_IPR027477;_IPR014006;_IPR015939	Fumarate_reductase/succinate_dehydrogenase_flavoprotein-like,_C-terminal_domain_superfamily;_FAD/NAD(P)-binding_domain_superfamily;_FAD-dependent_oxidoreductase_2,_FAD_binding_domain;_Succinate_dehydrogenase/fumarate_reductase_flavoprotein,_catalytic_domain_superfamily;_Succinate_dehydrogenase/fumarate_reductase,_flavoprotein_subunit;_Fumarate_reductase/succinate_dehydrogenase_flavoprotein-like,_…	PF00890;_PF02910	FAD_binding_domain;_Fumarate_reductase_flavoprotein_C-term	OJT94239.1_succinate_dehydrogenase_[Candidatus_Micrarchaeum_sp._AZ1]	0	99.8	1531428	Archaea,Candidatus_Micrarchaeota,none,none,none,Candidatus_Micrarchaeum,Candidatus_Micrarchaeum_sp._AZ1
A_DKE_Proteom-Micr_00327	A_DKE_Proteom	Micrarchaeota	A_DKE_Proteom	na	na	0.092	250	1.68848	0	arCOG00962	FrdB	Succinate_dehydrogenase/fumarate_reductase,_Fe-S_protein_subunit	C	2.9e-46	K00240	1.1e-62	209	96.3	high_score	succinate_dehydrogenase_/_fumarate_reductase,_iron-sulfur_subunit_[EC:1.3.5.1_1.3.5.4]	PF13085	2Fe-2S_iron-sulfur_cluster_binding_domain	2.4e-28	TIGR00384	succinate_dehydrogenase_and_fumarate_reductase_iron-sulfur_protein	-	4.1e-47	-	-	-	3.D.10.1.1	1.49e-26	-	-	-	IPR004489;_IPR036010;_IPR009051;_IPR025192;_IPR012675;_IPR017896;_IPR001041;_IPR006058	Succinate_dehydrogenase/fumarate_reductase_iron-sulphur_protein;_2Fe-2S_ferredoxin-like_superfamily;_Alpha-helical_ferredoxin;_Succinate_dehydogenase/fumarate_reductase_N-terminal;_Beta-grasp_domain_superfamily;_4Fe-4S_ferredoxin-type,_iron-sulphur_binding_domain;_2Fe-2S_ferredoxin-type_iron-sulfur_binding_domain;_2Fe-2S_ferredoxin,_iron-sulphur_binding_site	PF13085;_PF13183	2Fe-2S_iron-sulfur_cluster_binding_domain;_4Fe-4S_dicluster_domain	OJI06733.1_succinate_dehydrogenase/fumarate_reductase_iron-sulfur_subunit_[Candidatus_Micrarchaeum_acidiphilum_ARMAN-1]	8.1e-145	100	1531428	Archaea,Candidatus_Micrarchaeota,none,none,none,Candidatus_Micrarchaeum,Candidatus_Micrarchaeum_sp._AZ1
A_DKE_Proteom-Micr_00328	A_DKE_Proteom	Micrarchaeota	A_DKE_Proteom	na	na	0.079	239	0.770468	0	-	-	-	-	-	-	-	-	-	-	-	-	-	-	-	-	-	-	-	-	-	-	-	-	-	-	-	-	-	-	OJI06732.1_hypothetical_protein_BK997_05190_[Candidatus_Micrarchaeum_acidiphilum_ARMAN-1]	3e-133	99.6	1912863	Archaea,Candidatus_Micrarchaeota,none,none,none,Candidatus_Micrarchaeum,Candidatus_Micrarchaeum_acidiphilum
A_DKE_Proteom-Micr_00329	A_DKE_Proteom	Micrarchaeota	A_DKE_Proteom	na	na	0.07	57	0.753949	0	-	-	-	-	-	-	-	-	-	-	-	-	-	-	-	-	-	-	-	-	-	-	-	-	-	-	-	-	-	-	OJI06731.1_hypothetical_protein_BK997_05185_[Candidatus_Micrarchaeum_acidiphilum_ARMAN-1]	6.3e-21	100	1531428	Archaea,Candidatus_Micrarchaeota,none,none,none,Candidatus_Micrarchaeum,Candidatus_Micrarchaeum_sp._AZ1
A_DKE_Proteom-Micr_00330	A_DKE_Proteom	Micrarchaeota	A_DKE_Proteom	na	na	0.087	653	0.518858	0	arCOG02682	-	MFS_family_permease	G	9.2e-90	K08176	5.3e-121	402.3	268.5	high_score	MFS_transporter,_PHS_family,_inorganic_phosphate_transporter	PF00083	Sugar_(and_other)_transporter	1.8e-48	TIGR00887	phosphate:H+_symporter	-	8.5e-95	-	-	-	2.A.1.9.11	4.27e-85	-	-	-	IPR005829;_IPR020846;_IPR038078;_IPR036259;_IPR005828;_IPR018445	Sugar_transporter,_conserved_site;_Major_facilitator_superfamily_domain;_PhoU-like_domain_superfamily;_MFS_transporter_superfamily;_Major_facilitator,__sugar_transporter-like;_Putative_phosphate_transport_regulator	PF00083;_PF01865	Sugar_(and_other)_transporter;_Protein_of_unknown_function_DUF47	OWP53428.1_hypothetical_protein_B2I19_03190_[Thermoplasmatales_archaeon_ARMAN]	0	100	1961137	Archaea,Euryarchaeota,Thermoplasmata,Thermoplasmatales,none,none,Thermoplasmatales_archaeon_ARMAN
A_DKE_Proteom-Micr_00331	A_DKE_Proteom	Micrarchaeota	A_DKE_Proteom	na	na	0.088	193	0.335271	0	arCOG00842	RimL	Acetyltransferase,_RimL_family	J	2.6e-24	K03790	3.1e-27	93.6	128.03	-	[ribosomal_protein_S5]-alanine_N-acetyltransferase_[EC:2.3.1.267]	PF13302	Acetyltransferase_(GNAT)_domain	5.2e-22	TIGR03585	UDP-4-amino-4,6-dideoxy-N-acetyl-beta-L-altrosamine_N-acetyltransferase	2.3.1.202	1.6e-06	-	-	-	-	-	-	-	-	IPR000182;_IPR016181	GNAT_domain;_Acyl-CoA_N-acyltransferase	PF13302	Acetyltransferase_(GNAT)_domain	OJI06729.1_hypothetical_protein_BK997_05175_[Candidatus_Micrarchaeum_acidiphilum_ARMAN-1]	5.5e-101	100	1912863	Archaea,Candidatus_Micrarchaeota,none,none,none,Candidatus_Micrarchaeum,Candidatus_Micrarchaeum_acidiphilum
A_DKE_Proteom-Micr_00332	A_DKE_Proteom	Micrarchaeota	A_DKE_Proteom	na	na	0.045	66	2.36951	0	arCOG02144	HHT1	Histones_H3_and_H4	L	1.3e-07	K11254	3.1e-08	31.3	60.6	-	histone_H4	PF00808	Histone-like_transcription_factor_(CBF/NF-Y)_and_archaeal_histone	4.5e-14	-	-	-	-	-	-	-	-	-	-	-	-	IPR009072;_IPR003958	Histone-fold;_Transcription_factor_CBF/NF-Y/archaeal_histone_domain	PF00808	Histone-like_transcription_factor_(CBF/NF-Y)_and_archaeal_histone	OJI06728.1_hypothetical_protein_BK997_05170_[Candidatus_Micrarchaeum_acidiphilum_ARMAN-1]	7.6e-26	100	1531428	Archaea,Candidatus_Micrarchaeota,none,none,none,Candidatus_Micrarchaeum,Candidatus_Micrarchaeum_sp._AZ1
A_DKE_Proteom-Micr_00333	A_DKE_Proteom	Micrarchaeota	A_DKE_Proteom	na	na	0.063	126	2.03363	0	-	-	-	-	-	-	-	-	-	-	-	-	-	-	-	-	-	-	-	-	-	-	-	-	-	-	-	-	-	-	OJI06727.1_hypothetical_protein_BK997_05165_[Candidatus_Micrarchaeum_acidiphilum_ARMAN-1]	4.8e-37	100	1531428	Archaea,Candidatus_Micrarchaeota,none,none,none,Candidatus_Micrarchaeum,Candidatus_Micrarchaeum_sp._AZ1
A_DKE_Proteom-Micr_00334	A_DKE_Proteom	Micrarchaeota	A_DKE_Proteom	na	na	0.051	77	1.65119	0	-	-	-	-	-	-	-	-	-	-	-	-	-	-	-	-	-	-	-	-	-	-	-	-	-	-	-	-	-	-	OJI06726.1_hypothetical_protein_BK997_05155_[Candidatus_Micrarchaeum_acidiphilum_ARMAN-1]	2.4e-31	100	1531428	Archaea,Candidatus_Micrarchaeota,none,none,none,Candidatus_Micrarchaeum,Candidatus_Micrarchaeum_sp._AZ1
A_DKE_Proteom-Micr_00335	A_DKE_Proteom	Micrarchaeota	A_DKE_Proteom	na	na	0.083	60	0.656049	0	-	-	-	-	-	-	-	-	-	-	-	-	-	-	-	-	-	-	-	-	-	-	-	-	-	-	-	-	-	-	OJI06725.1_hypothetical_protein_BK997_05150_[Candidatus_Micrarchaeum_acidiphilum_ARMAN-1]	6.9e-26	100	1531428	Archaea,Candidatus_Micrarchaeota,none,none,none,Candidatus_Micrarchaeum,Candidatus_Micrarchaeum_sp._AZ1
A_DKE_Proteom-Micr_00336	A_DKE_Proteom	Micrarchaeota	A_DKE_Proteom	na	na	0.082	423	0.564315	0	arCOG00695	SsnA	Cytosine_deaminase_or_related_metal-dependent_hydrolase	F	1.1e-79	K12960	1.5e-109	364	371.87	-	5-methylthioadenosine/S-adenosylhomocysteine_deaminase_[EC:3.5.4.31_3.5.4.28]	PF01979	Amidohydrolase_family	1.7e-55	TIGR03314	putative_selenium_metabolism_protein_SsnA	-	7.2e-38	-	-	-	-	-	-	-	-	IPR006680;_IPR011059;_IPR032466	Amidohydrolase-related;_Metal-dependent_hydrolase,_composite_domain_superfamily;_Metal-dependent_hydrolase	PF01979	Amidohydrolase_family	OJI06759.1_hypothetical_protein_BK997_05140_[Candidatus_Micrarchaeum_acidiphilum_ARMAN-1]	1.8e-229	100	1912863	Archaea,Candidatus_Micrarchaeota,none,none,none,Candidatus_Micrarchaeum,Candidatus_Micrarchaeum_acidiphilum
A_DKE_Proteom-Micr_00337	A_DKE_Proteom	Micrarchaeota	A_DKE_Proteom	na	na	0.067	530	0.506282	0	-	-	-	-	-	K01277	9.2e-23	77.7	103.17	-	dipeptidyl-peptidase_III_[EC:3.4.14.4]	PF03571	Peptidase_family_M49	4.3e-16	-	-	-	-	-	-	-	-	-	-	-	-	IPR039461	Peptidase_family_M49	PF03571	Peptidase_family_M49	OJI06724.1_hypothetical_protein_BK997_05135_[Candidatus_Micrarchaeum_acidiphilum_ARMAN-1]	1.2e-299	100	1531428	Archaea,Candidatus_Micrarchaeota,none,none,none,Candidatus_Micrarchaeum,Candidatus_Micrarchaeum_sp._AZ1
A_DKE_Proteom-Micr_00339	A_DKE_Proteom	Micrarchaeota	A_DKE_Proteom	na	na	0.093	150	1.02737	0	arCOG01927	CoxG	Carbon_monoxide_dehydrogenase_subunit_G,_CoxG	C	1.7e-19	K09386	6.1e-19	65.9	151.43	-	uncharacterized_protein	PF06240	Carbon_monoxide_dehydrogenase_subunit_G_(CoxG)	2.7e-22	-	-	-	-	-	-	-	-	-	-	-	-	IPR010419;_IPR023393	Carbon_monoxide_dehydrogenase_subunit_G;_START-like_domain_superfamily	PF06240	Carbon_monoxide_dehydrogenase_subunit_G_(CoxG)	OJI06723.1_hypothetical_protein_BK997_05125_[Candidatus_Micrarchaeum_acidiphilum_ARMAN-1]	5.8e-74	100	1912863	Archaea,Candidatus_Micrarchaeota,none,none,none,Candidatus_Micrarchaeum,Candidatus_Micrarchaeum_acidiphilum
A_DKE_Proteom-Micr_00340	A_DKE_Proteom	Micrarchaeota	A_DKE_Proteom	na	na	0.088	407	0.66535	0	arCOG01707	CaiA	Acyl-CoA_dehydrogenase	I	9e-70	K18244	6.2e-100	332.2	561.87	-	acyl-CoA_dehydrogenase_[EC:1.3.99.-]	PF00441	Acyl-CoA_dehydrogenase,_C-terminal_domain	3.6e-34	TIGR03207	cyclohexanecarboxyl-CoA_dehydrogenase	1.1.1.-	1.6e-37	-	-	-	-	-	-	-	-	IPR009075;_IPR013786;_IPR006091;_IPR036250;_IPR037069;_IPR006089;_IPR009100	Acyl-CoA_dehydrogenase/oxidase_C-terminal;_Acyl-CoA_dehydrogenase/oxidase,_N-terminal;_Acyl-CoA_oxidase/dehydrogenase,_central_domain;_Acyl-CoA_dehydrogenase-like,_C-terminal;_Acyl-CoA_dehydrogenase/oxidase,_N-terminal_domain_superfamily;_Acyl-CoA_dehydrogenase,_conserved_site;_Acyl-CoA_dehydrogenase/oxidase,_N-terminal_and_middle_domain_superfamily	PF00441;_PF02771;_PF02770	Acyl-CoA_dehydrogenase,_C-terminal_domain;_Acyl-CoA_dehydrogenase,_N-terminal_domain;_Acyl-CoA_dehydrogenase,_middle_domain	OJI06758.1_hypothetical_protein_BK997_05120_[Candidatus_Micrarchaeum_acidiphilum_ARMAN-1]	8.9e-218	100	1912863	Archaea,Candidatus_Micrarchaeota,none,none,none,Candidatus_Micrarchaeum,Candidatus_Micrarchaeum_acidiphilum
A_DKE_Proteom-Micr_00341	A_DKE_Proteom	Micrarchaeota	A_DKE_Proteom	na	na	0.135	170	0.94812	0	arCOG01849	PaaY	Isoleucine_patch_superfamily_protein	R	3.5e-46	K01726	3.1e-57	191.1	168.07	high_score	gamma-carbonic_anhydrase_[EC:4.2.1.-]	PF00132	Bacterial_transferase_hexapeptide_(six_repeats)	2.6e-26	TIGR02287	phenylacetic_acid_degradation_protein_PaaY	-	2.4e-37	-	-	-	-	-	-	-	-	IPR011004;_IPR001451	Trimeric_LpxA-like_superfamily;_Hexapeptide_repeat	PF00132	Bacterial_transferase_hexapeptide_(six_repeats)	OJI06722.1_hypothetical_protein_BK997_05115_[Candidatus_Micrarchaeum_acidiphilum_ARMAN-1]	6.6e-58	100	1531428	Archaea,Candidatus_Micrarchaeota,none,none,none,Candidatus_Micrarchaeum,Candidatus_Micrarchaeum_sp._AZ1
A_DKE_Proteom-Micr_00342	A_DKE_Proteom	Micrarchaeota	A_DKE_Proteom	na	na	0.093	407	0.253828	0	arCOG01707	CaiA	Acyl-CoA_dehydrogenase	I	3.7e-71	K18244	4.1e-96	319.7	561.87	-	acyl-CoA_dehydrogenase_[EC:1.3.99.-]	PF00441	Acyl-CoA_dehydrogenase,_C-terminal_domain	5e-33	TIGR03207	cyclohexanecarboxyl-CoA_dehydrogenase	1.1.1.-	1.8e-29	-	-	-	-	-	-	-	-	IPR037069;_IPR006091;_IPR036250;_IPR009100;_IPR009075;_IPR013786	Acyl-CoA_dehydrogenase/oxidase,_N-terminal_domain_superfamily;_Acyl-CoA_oxidase/dehydrogenase,_central_domain;_Acyl-CoA_dehydrogenase-like,_C-terminal;_Acyl-CoA_dehydrogenase/oxidase,_N-terminal_and_middle_domain_superfamily;_Acyl-CoA_dehydrogenase/oxidase_C-terminal;_Acyl-CoA_dehydrogenase/oxidase,_N-terminal	PF02770;_PF00441;_PF02771	Acyl-CoA_dehydrogenase,_middle_domain;_Acyl-CoA_dehydrogenase,_C-terminal_domain;_Acyl-CoA_dehydrogenase,_N-terminal_domain	OJT94229.1_hypothetical_protein_JJ59_04695_[Candidatus_Micrarchaeum_sp._AZ1]	1e-226	100	1531428	Archaea,Candidatus_Micrarchaeota,none,none,none,Candidatus_Micrarchaeum,Candidatus_Micrarchaeum_sp._AZ1
A_DKE_Proteom-Micr_00343	A_DKE_Proteom	Micrarchaeota	A_DKE_Proteom	na	na	0.085	349	0.0486591	0	arCOG00603	PyrD	Dihydroorotate_dehydrogenase	F	1.7e-45	K00254	6.9e-105	348.2	275.1	high_score	dihydroorotate_dehydrogenase_[EC:1.3.5.2]	PF01180	Dihydroorotate_dehydrogenase	1.8e-75	TIGR01036	dihydroorotate_dehydrogenase_(fumarate)	1.3.98.1	1.8e-113	-	-	-	9.B.265.1.5	4.62e-49	-	-	-	IPR001295;_IPR005720;_IPR013785;_IPR005719;_IPR012135	Dihydroorotate_dehydrogenase,_conserved_site;_Dihydroorotate_dehydrogenase_domain;_Aldolase-type_TIM_barrel;_Dihydroorotate_dehydrogenase,_class_2;_Dihydroorotate_dehydrogenase,_class_1/_2	PF01180	Dihydroorotate_dehydrogenase	OJT94228.1_dihydroorotate_dehydrogenase_[Candidatus_Micrarchaeum_sp._AZ1]	7.7e-194	100	1531428	Archaea,Candidatus_Micrarchaeota,none,none,none,Candidatus_Micrarchaeum,Candidatus_Micrarchaeum_sp._AZ1
A_DKE_Proteom-Micr_00344	A_DKE_Proteom	Micrarchaeota	A_DKE_Proteom	na	na	0.113	256	0.285717	0	arCOG00249	FadB	3-hydroxyacyl-CoA_dehydrogenase,_some_fused_to_Enoyl-CoA_hydratase	I	4.2e-69	K01715	2.6e-79	263.8	328.13	-	enoyl-CoA_hydratase_[EC:4.2.1.17]	PF00378	Enoyl-CoA_hydratase/isomerase	1.3e-60	TIGR02280	phenylacetate_degradation_probable_enoyl-CoA_hydratase_PaaB	4.2.1.17	9.5e-42	-	-	-	-	-	-	-	-	IPR029045;_IPR001753;_IPR014748;_IPR018376	ClpP/crotonase-like_domain_superfamily;_Enoyl-CoA_hydratase/isomerase;_Enoyl-CoA_hydratase,_C-terminal;_Enoyl-CoA_hydratase/isomerase,_conserved_site	PF00378	Enoyl-CoA_hydratase/isomerase	OJI06719.1_hypothetical_protein_BK997_05100_[Candidatus_Micrarchaeum_acidiphilum_ARMAN-1]	3.7e-137	100	1531428	Archaea,Candidatus_Micrarchaeota,none,none,none,Candidatus_Micrarchaeum,Candidatus_Micrarchaeum_sp._AZ1
A_DKE_Proteom-Micr_00345	A_DKE_Proteom	Micrarchaeota	A_DKE_Proteom	na	na	0.11	408	0.440209	0	arCOG01282	PaaJ	Acetyl-CoA_acetyltransferase	I	7.2e-104	K00626	8.7e-142	470.5	47.93	high_score	acetyl-CoA_C-acetyltransferase_[EC:2.3.1.9]	PF00108	Thiolase,_N-terminal_domain	4.2e-86	TIGR01930	acetyl-CoA_C-acyltransferase	2.3.1.16	1.3e-133	-	-	-	-	-	-	-	-	IPR002155;_IPR016039;_IPR020616;_IPR020615;_IPR020617	Thiolase;_Thiolase-like;_Thiolase,_N-terminal;_Thiolase,_acyl-enzyme_intermediate_active_site;_Thiolase,_C-terminal	PF00108;_PF02803	Thiolase,_N-terminal_domain;_Thiolase,_C-terminal_domain	OJI06718.1_hypothetical_protein_BK997_05095_[Candidatus_Micrarchaeum_acidiphilum_ARMAN-1]	1.9e-212	100	1531428	Archaea,Candidatus_Micrarchaeota,none,none,none,Candidatus_Micrarchaeum,Candidatus_Micrarchaeum_sp._AZ1
A_DKE_Proteom-Micr_00346	A_DKE_Proteom	Micrarchaeota	A_DKE_Proteom	na	na	0.088	281	0.159441	0	arCOG00250	FadB	3-hydroxyacyl-CoA_dehydrogenase	I	1.5e-88	K00074	9.8e-105	347.5	307.63	high_score	3-hydroxybutyryl-CoA_dehydrogenase_[EC:1.1.1.157]	PF02737	3-hydroxyacyl-CoA_dehydrogenase,_NAD_binding_domain	4.7e-55	TIGR02279	3-hydroxyacyl-CoA_dehydrogenase_PaaC	1.1.1.-	1e-65	-	-	-	-	-	-	-	-	IPR006176;_IPR006108;_IPR036291;_IPR022694;_IPR013328;_IPR008927	3-hydroxyacyl-CoA_dehydrogenase,_NAD_binding;_3-hydroxyacyl-CoA_dehydrogenase,_C-terminal;_NAD(P)-binding_domain_superfamily;_3-hydroxyacyl-CoA_dehydrogenase;_6-phosphogluconate_dehydrogenase,_domain_2;_6-phosphogluconate_dehydrogenase-like,_C-terminal_domain_superfamily	PF02737;_PF00725	3-hydroxyacyl-CoA_dehydrogenase,_NAD_binding_domain;_3-hydroxyacyl-CoA_dehydrogenase,_C-terminal_domain	OJI06717.1_hypothetical_protein_BK997_05090_[Candidatus_Micrarchaeum_acidiphilum_ARMAN-1]	1.6e-149	100	1912863	Archaea,Candidatus_Micrarchaeota,none,none,none,Candidatus_Micrarchaeum,Candidatus_Micrarchaeum_acidiphilum
A_DKE_Proteom-Micr_00347	A_DKE_Proteom	Micrarchaeota	A_DKE_Proteom	na	na	0.08	100	1.72788	0	arCOG05403	HmoA	Heme-degrading_monooxygenase_HmoA_and_related_ABM_domain_proteins	H	3.6e-24	K21481	2e-11	41.4	73.8	-	heme_oxygenase_(mycobilin-producing)_[EC:1.14.99.57]	PF03992	Antibiotic_biosynthesis_monooxygenase	7.7e-14	-	-	-	-	-	-	-	-	-	-	-	-	IPR007138;_IPR011008	Antibiotic_biosynthesis_monooxygenase_domain;_Dimeric_alpha-beta_barrel	PF03992	Antibiotic_biosynthesis_monooxygenase	OJI06716.1_antibiotic_biosynthesis_monooxygenase_[Candidatus_Micrarchaeum_acidiphilum_ARMAN-1]	3e-50	100	1531428	Archaea,Candidatus_Micrarchaeota,none,none,none,Candidatus_Micrarchaeum,Candidatus_Micrarchaeum_sp._AZ1
A_DKE_Proteom-Micr_00348	A_DKE_Proteom	Micrarchaeota	A_DKE_Proteom	na	na	0.036	406	0.496072	0	-	-	-	-	-	K11547	4e-08	30	89.07	-	kinetochore_protein_NDC80	-	-	-	TIGR02168	chromosome_segregation_protein_SMC	-	1.2e-07	-	-	-	-	-	-	-	-	-	-	-	-	OJI06715.1_hypothetical_protein_BK997_05080_[Candidatus_Micrarchaeum_acidiphilum_ARMAN-1]	1.4e-215	100	1531428	Archaea,Candidatus_Micrarchaeota,none,none,none,Candidatus_Micrarchaeum,Candidatus_Micrarchaeum_sp._AZ1
A_DKE_Proteom-Micr_00349	A_DKE_Proteom	Micrarchaeota	A_DKE_Proteom	na	na	0.127	172	0.186839	0	arCOG04048	Dcd	Deoxycytidine_deaminase	F	9.6e-22	K01494	1.1e-39	133.8	78.4	high_score	dCTP_deaminase_[EC:3.5.4.13]	PF00692	dUTPase	8.1e-11	TIGR02274	deoxycytidine_triphosphate_deaminase	3.5.4.13	6.6e-41	-	-	-	-	-	-	-	-	IPR036157;_IPR033704;_IPR011962;_IPR029054	dUTPase-like_superfamily;_dUTPase,_trimeric;_dCTP_deaminase;_dUTPase-like	PF00692	dUTPase	OJI06714.1_dCTP_deaminase_[Candidatus_Micrarchaeum_acidiphilum_ARMAN-1]	5.6e-89	100	1531428	Archaea,Candidatus_Micrarchaeota,none,none,none,Candidatus_Micrarchaeum,Candidatus_Micrarchaeum_sp._AZ1
A_DKE_Proteom-Micr_00350	A_DKE_Proteom	Micrarchaeota	A_DKE_Proteom	na	na	0.086	348	0.231793	0	arCOG04676	LdcA	Muramoyltetrapeptide_carboxypeptidase_LdcA	M	7.6e-63	K01297	4.4e-55	184.4	76.83	high_score	muramoyltetrapeptide_carboxypeptidase_[EC:3.4.17.13]	PF02016	LD-carboxypeptidase	1.1e-64	-	-	-	-	-	-	-	-	-	-	-	-	IPR029062;_IPR027461;_IPR003507;_IPR027478	Class_I_glutamine_amidotransferase-like;_LD-carboxypeptidase_A,_C-terminal_domain_superfamily;_Peptidase_family_S66;_Murein_tetrapeptide_carboxypeptidase,_N-terminal	PF02016	LD-carboxypeptidase	OJT94222.1_hypothetical_protein_JJ59_04655_[Candidatus_Micrarchaeum_sp._AZ1]	1.6e-204	100	1531428	Archaea,Candidatus_Micrarchaeota,none,none,none,Candidatus_Micrarchaeum,Candidatus_Micrarchaeum_sp._AZ1
A_DKE_Proteom-Micr_00352	A_DKE_Proteom	Micrarchaeota	A_DKE_Proteom	na	na	0.084	378	0.306245	0	arCOG04048	Dcd	Deoxycytidine_deaminase	F	1.9e-11	K01494	2.6e-14	51	78.4	-	dCTP_deaminase_[EC:3.5.4.13]	PF00692	dUTPase	2.1e-06	TIGR02274	deoxycytidine_triphosphate_deaminase	3.5.4.13	3.9e-12	-	-	-	-	-	-	-	-	IPR036157;_IPR029054	dUTPase-like_superfamily;_dUTPase-like	PF00692	dUTPase	OJI06713.1_hypothetical_protein_BK997_05060_[Candidatus_Micrarchaeum_acidiphilum_ARMAN-1]	3.4e-219	100	1531428	Archaea,Candidatus_Micrarchaeota,none,none,none,Candidatus_Micrarchaeum,Candidatus_Micrarchaeum_sp._AZ1
A_DKE_Proteom-Micr_00354	A_DKE_Proteom	Micrarchaeota	A_DKE_Proteom	na	na	0.054	238	2.63118	0	-	-	-	-	-	-	-	-	-	-	-	-	-	-	-	-	-	-	-	-	-	-	-	-	-	-	-	-	-	-	OJI06712.1_hypothetical_protein_BK997_05050_[Candidatus_Micrarchaeum_acidiphilum_ARMAN-1]	9.8e-124	100	1531428	Archaea,Candidatus_Micrarchaeota,none,none,none,Candidatus_Micrarchaeum,Candidatus_Micrarchaeum_sp._AZ1
A_DKE_Proteom-Micr_00355	A_DKE_Proteom	Micrarchaeota	A_DKE_Proteom	na	na	0.064	171	1.14252	0	arCOG04219	-	Possible_nuclease_of_RNase_H_fold,_RuvC/YqgF_family	L	2.2e-25	K09150	3.4e-47	158.9	158.2	high_score	uncharacterized_protein	PF04312	Protein_of_unknown_function_(DUF460)	5.6e-26	-	-	-	-	-	-	-	-	-	-	-	-	IPR007408	Protein_of_unknown_function_DUF460	PF04312	Protein_of_unknown_function_(DUF460)	OJI06711.1_hypothetical_protein_BK997_05045_[Candidatus_Micrarchaeum_acidiphilum_ARMAN-1]	1.9e-84	99.4	1531428	Archaea,Candidatus_Micrarchaeota,none,none,none,Candidatus_Micrarchaeum,Candidatus_Micrarchaeum_sp._AZ1
A_DKE_Proteom-Micr_00356	A_DKE_Proteom	Micrarchaeota	A_DKE_Proteom	na	na	0.066	348	2.59975	0	arCOG02868	DsbG	Protein-disulfide_isomerase	O	4e-06	-	-	-	-	-	-	-	-	-	-	-	-	-	-	-	-	-	-	-	-	-	IPR036249	Thioredoxin-like_superfamily	-	-	OJI06710.1_hypothetical_protein_BK997_05040_[Candidatus_Micrarchaeum_acidiphilum_ARMAN-1]	3.9e-190	100	1531428	Archaea,Candidatus_Micrarchaeota,none,none,none,Candidatus_Micrarchaeum,Candidatus_Micrarchaeum_sp._AZ1
A_DKE_Proteom-Micr_00358	A_DKE_Proteom	Micrarchaeota	A_DKE_Proteom	na	na	0.077	631	1.04322	0	arCOG00487	ArgS	Arginyl-tRNA_synthetase	J	6.7e-93	K01887	4.1e-106	353.6	58.17	high_score	arginyl-tRNA_synthetase_[EC:6.1.1.19]	PF00750	tRNA_synthetases_class_I_(R)	2.4e-29	TIGR00456	arginine--tRNA_ligase	6.1.1.19	1.2e-105	-	-	-	-	-	-	-	-	IPR036695;_IPR001278;_IPR008909;_IPR005148;_IPR014729;_IPR035684;_IPR009080	Arginyl_tRNA_synthetase_N-terminal_domain_superfamily;_Arginine-tRNA_ligase;_DALR_anticodon_binding;_Arginyl_tRNA_synthetase_N-terminal_domain;_Rossmann-like_alpha/beta/alpha_sandwich_fold;_Arginyl-tRNA_synthetase,_catalytic_core_domain;_Aminoacyl-tRNA_synthetase,_class_Ia,_anticodon-binding	PF03485;_PF00750;_PF05746	Arginyl_tRNA_synthetase_N_terminal_domain;_tRNA_synthetases_class_I_(R);_DALR_anticodon_binding_domain	OJI06709.1_hypothetical_protein_BK997_05030_[Candidatus_Micrarchaeum_acidiphilum_ARMAN-1]	0	100	1531428	Archaea,Candidatus_Micrarchaeota,none,none,none,Candidatus_Micrarchaeum,Candidatus_Micrarchaeum_sp._AZ1
A_DKE_Proteom-Micr_00359	A_DKE_Proteom	Micrarchaeota	A_DKE_Proteom	na	na	0.091	523	0.689529	0	arCOG00018	Nnr2	NAD(P)H-hydrate_repair_enzyme_Nnr,_NAD(P)H-hydrate_dehydratase_domain	F	5.4e-69	K17758	9.3e-95	315.8	193.17	high_score	ADP-dependent_NAD(P)H-hydrate_dehydratase_[EC:4.2.1.136]	PF01256	Carbohydrate_kinase	1.5e-43	TIGR00196	YjeF_family_C-terminal_domain	-	1.5e-51	-	-	-	-	-	-	-	-	IPR000631;_IPR036652;_IPR004443;_IPR030677;_IPR029056	ATP-dependent_(S)-NAD(P)H-hydrate_dehydratase;_YjeF_N-terminal_domain_superfamily;_YjeF_N-terminal_domain;_Bifunctional_NAD(P)H-hydrate_repair_enzyme_Nnr;_Ribokinase-like	PF01256;_PF03853	Carbohydrate_kinase;_YjeF-related_protein_N-terminus	OJI06708.1_hypothetical_protein_BK997_05025_[Candidatus_Micrarchaeum_acidiphilum_ARMAN-1]	1.2e-294	100	1531428	Archaea,Candidatus_Micrarchaeota,none,none,none,Candidatus_Micrarchaeum,Candidatus_Micrarchaeum_sp._AZ1
A_DKE_Proteom-Micr_00360	A_DKE_Proteom	Micrarchaeota	A_DKE_Proteom	na	na	0.038	286	2.26793	0	-	-	-	-	-	-	-	-	-	-	-	PF04014	Antidote-toxin_recognition_MazE,_bacterial_antitoxin	4.6e-07	-	-	-	-	-	-	-	-	-	-	-	-	IPR007159	SpoVT-AbrB_domain	PF04014	Antidote-toxin_recognition_MazE,_bacterial_antitoxin	OJI06707.1_hypothetical_protein_BK997_05020_[Candidatus_Micrarchaeum_acidiphilum_ARMAN-1]	2.2e-146	99.6	1531428	Archaea,Candidatus_Micrarchaeota,none,none,none,Candidatus_Micrarchaeum,Candidatus_Micrarchaeum_sp._AZ1
A_DKE_Proteom-Micr_00361	A_DKE_Proteom	Micrarchaeota	A_DKE_Proteom	na	na	0.038	52	0.658751	0	arCOG02957	SBH1	Preprotein_translocase_subunit_Sec61beta	U	7.1e-09	-	-	-	-	-	-	PF03911	Sec61beta_family	3.1e-11	-	-	-	-	-	-	-	-	-	-	-	-	IPR016482	Protein_transport_protein_SecG/Sec61-beta/Sbh	PF03911	Sec61beta_family	WP_088820286.1_preprotein_translocase_subunit_Sec61beta_[Candidatus_Mancarchaeum_acidiphilum]	3.3e-08	63.3	1920749	Archaea,Candidatus_Micrarchaeota,none,none,none,Candidatus_Mancarchaeum,Candidatus_Mancarchaeum_acidiphilum
A_DKE_Proteom-Micr_00362	A_DKE_Proteom	Micrarchaeota	A_DKE_Proteom	na	na	0.064	186	1.9168	0	-	-	-	-	-	-	-	-	-	-	-	-	-	-	-	-	-	-	-	-	-	-	-	-	-	-	-	-	-	-	OJI06706.1_hypothetical_protein_BK997_05015_[Candidatus_Micrarchaeum_acidiphilum_ARMAN-1]	7.8e-52	100	1531428	Archaea,Candidatus_Micrarchaeota,none,none,none,Candidatus_Micrarchaeum,Candidatus_Micrarchaeum_sp._AZ1
A_DKE_Proteom-Micr_00363	A_DKE_Proteom	Micrarchaeota	A_DKE_Proteom	na	na	0.099	391	0.390513	0	arCOG00357	GTP1	Ribosome-binding_ATPase_YchF,_GTP1/OBG_family	J	2.6e-107	K06942	1.5e-107	357.7	312.47	high_score	ribosome-binding_ATPase	PF08438	GTPase_of_unknown_function_C-terminal	1.2e-25	TIGR00092	GTP-binding_protein_YchF	-	1.7e-38	-	-	-	-	-	-	-	-	IPR006073;_IPR012676;_IPR031167;_IPR027417;_IPR012675;_IPR013646;_IPR004095	GTP_binding_domain;_TGS-like;_OBG-type_guanine_nucleotide-binding_(G)_domain;_P-loop_containing_nucleoside_triphosphate_hydrolase;_Beta-grasp_domain_superfamily;_Uncharacterised_GTP-binding_protein,_C-terminal;_TGS	PF01926;_PF08438;_PF02824	50S_ribosome-binding_GTPase;_GTPase_of_unknown_function_C-terminal;_TGS_domain	OJI06756.1_hypothetical_protein_BK997_05010_[Candidatus_Micrarchaeum_acidiphilum_ARMAN-1]	1.4e-215	99.7	1531428	Archaea,Candidatus_Micrarchaeota,none,none,none,Candidatus_Micrarchaeum,Candidatus_Micrarchaeum_sp._AZ1
A_DKE_Proteom-Micr_00364	A_DKE_Proteom	Micrarchaeota	A_DKE_Proteom	na	na	0.082	439	0.263822	0	arCOG00009	PotE	Amino_acid_transporter	E	1.9e-74	K03294	3.7e-86	287.3	465.4	-	basic_amino_acid/polyamine_antiporter,_APA_family	PF00324	Amino_acid_permease	4.7e-46	TIGR00909	amino_acid_transporter	-	2.3e-59	-	-	-	2.A.3.3.23	2.96e-31	-	-	-	IPR004841;_IPR002293	Amino_acid_permease/_SLC12A_domain;_Amino_acid/polyamine_transporter_I	PF00324	Amino_acid_permease	OJI06705.1_amino_acid_permease_[Candidatus_Micrarchaeum_acidiphilum_ARMAN-1]	9.3e-197	99.8	1531428	Archaea,Candidatus_Micrarchaeota,none,none,none,Candidatus_Micrarchaeum,Candidatus_Micrarchaeum_sp._AZ1
A_DKE_Proteom-Micr_00366	A_DKE_Proteom	Micrarchaeota	A_DKE_Proteom	na	na	0.099	553	0.937029	0	arCOG03508	-	Surface_protein,_possibly_associated_with_type_IV_pili_like_system	N	9.4e-07	-	-	-	-	-	-	PF10102	Domain_of_unknown_function_(DUF2341)	1e-06	-	-	-	-	-	-	-	-	-	-	-	-	-	-	-	-	OJI06704.1_hypothetical_protein_BK997_04995_[Candidatus_Micrarchaeum_acidiphilum_ARMAN-1]	1.5e-276	98.6	1531428	Archaea,Candidatus_Micrarchaeota,none,none,none,Candidatus_Micrarchaeum,Candidatus_Micrarchaeum_sp._AZ1
A_DKE_Proteom-Micr_00367	A_DKE_Proteom	Micrarchaeota	A_DKE_Proteom	na	na	0.057	262	0.936822	0	arCOG01695	-	Predicted_component_of_the_ribosome_quality_control_(RQC)_complex,_YloA/Tae2_family,_contains_fibronectin-binding_(FbpA)_and_DUF814_domains	J	4.4e-55	-	-	-	-	-	-	PF05670	Domain_of_unknown_function_(DUF814)	1.1e-24	-	-	-	-	-	-	-	-	-	-	-	-	IPR008532	Domain_of_unknown_function_DUF814	PF05670	Domain_of_unknown_function_(DUF814)	OJI06703.1_hypothetical_protein_BK997_04990_[Candidatus_Micrarchaeum_acidiphilum_ARMAN-1]	9.7e-141	100	1531428	Archaea,Candidatus_Micrarchaeota,none,none,none,Candidatus_Micrarchaeum,Candidatus_Micrarchaeum_sp._AZ1
A_DKE_Proteom-Micr_00368	A_DKE_Proteom	Micrarchaeota	A_DKE_Proteom	na	na	0.073	68	4.04245	0	arCOG02204	Sss1	Preprotein_translocase_subunit_Sss1	U	2.7e-07	K07342	8.3e-11	39	28.6	high_score	protein_transport_protein_SEC61_subunit_gamma_and_related_proteins	-	-	-	TIGR00327	protein_translocase_SEC61_complex_gamma_subunit,_archaeal_and_eukaryotic	-	2.6e-11	-	-	-	-	-	-	-	-	IPR008158;_IPR023391	Protein_translocase_SEC61_complex,__gamma_subunit;_Protein_translocase_SecE_domain_superfamily	-	-	OJI06702.1_protein_translocase_SEC61_complex_subunit_gamma_[Candidatus_Micrarchaeum_acidiphilum_ARMAN-1]	5.1e-25	100	1531428	Archaea,Candidatus_Micrarchaeota,none,none,none,Candidatus_Micrarchaeum,Candidatus_Micrarchaeum_sp._AZ1
A_DKE_Proteom-Micr_00369	A_DKE_Proteom	Micrarchaeota	A_DKE_Proteom	na	na	0.07	395	0.311586	0	arCOG00038	ThiI	tRNA_S(4)U_4-thiouridine_synthase	J	7.5e-54	K03151	1.3e-90	301.9	113.87	high_score	tRNA_uracil_4-sulfurtransferase_[EC:2.8.1.4]	PF02568	Thiamine_biosynthesis_protein_(ThiI)	2.1e-49	TIGR00342	tRNA_sulfurtransferase_ThiI	2.8.1.4	9.1e-78	-	-	-	-	-	-	-	-	IPR003720;_IPR020536;_IPR014729	tRNA_sulfurtransferase_ThiI;_Thil,_AANH_domain;_Rossmann-like_alpha/beta/alpha_sandwich_fold	PF02568	Thiamine_biosynthesis_protein_(ThiI)	OJI06701.1_hypothetical_protein_BK997_04980_[Candidatus_Micrarchaeum_acidiphilum_ARMAN-1]	2.2e-221	100	1531428	Archaea,Candidatus_Micrarchaeota,none,none,none,Candidatus_Micrarchaeum,Candidatus_Micrarchaeum_sp._AZ1
A_DKE_Proteom-Micr_00370	A_DKE_Proteom	Micrarchaeota	A_DKE_Proteom	na	na	0.052	95	12.4668	0	-	-	-	-	-	-	-	-	-	-	-	-	-	-	-	-	-	-	-	-	-	-	-	-	-	-	-	-	-	-	OJI06700.1_hypothetical_protein_BK997_04975_[Candidatus_Micrarchaeum_acidiphilum_ARMAN-1]	5.8e-43	100	1531428	Archaea,Candidatus_Micrarchaeota,none,none,none,Candidatus_Micrarchaeum,Candidatus_Micrarchaeum_sp._AZ1
A_DKE_Proteom-Micr_00371	A_DKE_Proteom	Micrarchaeota	A_DKE_Proteom	na	na	0.064	388	1.60255	0	arCOG03054	SecF	Preprotein_translocase_subunit_SecF	U	2.7e-53	K03074	9.2e-30	101.3	304	-	preprotein_translocase_subunit_SecF	PF02355	Protein_export_membrane_protein	1e-21	TIGR00916	protein-export_membrane_protein,_SecD/SecF_family	-	1.3e-09	-	-	-	3.A.5.7.2	2.01e-32	-	-	-	IPR024921;_IPR022813	Protein-export_membrane_protein_SecF,_archaeal;_Protein-export_membrane_protein_SecD/SecF,_archaeal_and_bacterial	PF02355	Protein_export_membrane_protein	OJI06699.1_hypothetical_protein_BK997_04970_[Candidatus_Micrarchaeum_acidiphilum_ARMAN-1]	1.3e-194	99.7	1912863	Archaea,Candidatus_Micrarchaeota,none,none,none,Candidatus_Micrarchaeum,Candidatus_Micrarchaeum_acidiphilum
A_DKE_Proteom-Micr_00372	A_DKE_Proteom	Micrarchaeota	A_DKE_Proteom	na	na	0.072	527	2.01818	0	arCOG03055	SecD	Preprotein_translocase_subunit_SecD	U	3.1e-56	K03072	1.3e-50	169.9	419.57	-	preprotein_translocase_subunit_SecD	PF02355	Protein_export_membrane_protein	2.1e-07	TIGR01129	protein-export_membrane_protein_SecD	-	2.1e-26	-	-	-	3.A.5.7.2	2.23e-51	-	-	-	IPR022813	Protein-export_membrane_protein_SecD/SecF,_archaeal_and_bacterial	PF02355	Protein_export_membrane_protein	OJI06698.1_hypothetical_protein_BK997_04965_[Candidatus_Micrarchaeum_acidiphilum_ARMAN-1]	6e-275	100	1531428	Archaea,Candidatus_Micrarchaeota,none,none,none,Candidatus_Micrarchaeum,Candidatus_Micrarchaeum_sp._AZ1
A_DKE_Proteom-Micr_00373	A_DKE_Proteom	Micrarchaeota	A_DKE_Proteom	na	na	0.105	217	1.28087	0	arCOG04149	NMD3	NMD_protein_affecting_ribosome_stability_and_mRNA_decay	J	1.3e-15	K07562	2.4e-16	57.4	40.6	high_score	nonsense-mediated_mRNA_decay_protein_3	PF04981	NMD3_family_	1.5e-27	-	-	-	-	-	-	-	-	-	-	-	-	IPR007064	Nmd3,_N-terminal	PF04981	NMD3_family	OJI06697.1_hypothetical_protein_BK997_04960_[Candidatus_Micrarchaeum_acidiphilum_ARMAN-1]	1.9e-121	100	1531428	Archaea,Candidatus_Micrarchaeota,none,none,none,Candidatus_Micrarchaeum,Candidatus_Micrarchaeum_sp._AZ1
A_DKE_Proteom-Micr_00374	A_DKE_Proteom	Micrarchaeota	A_DKE_Proteom	na	na	0.065	561	1.22327	0	arCOG00401	ThrS	Threonyl-tRNA_synthetase	J	9.5e-110	K01868	4.5e-164	544.9	124.9	high_score	threonyl-tRNA_synthetase_[EC:6.1.1.3]	PF08915	Archaea-specific_editing_domain_of_threonyl-tRNA_synthetase	9.1e-38	TIGR00418	threonine--tRNA_ligase	6.1.1.3	2.6e-154	-	-	-	-	-	-	-	-	IPR033728;_IPR002320;_IPR015011;_IPR036621;_IPR006195;_IPR004154;_IPR002314;_IPR023509	Threonine-tRNA_ligase_catalytic_core_domain;_Threonine-tRNA_ligase,_class_IIa;_Threonyl-tRNA_synthetase,_editing_domain,_archaea;_Anticodon-binding_domain_superfamily;_Aminoacyl-tRNA_synthetase,_class_II;_Anticodon-binding;_Aminoacyl-tRNA_synthetase,_class_II_(G/_P/_S/T);_D-aminoacyl-tRNA_deacylase-like_superfamily	PF08915;_PF03129;_PF00587	Archaea-specific_editing_domain_of_threonyl-tRNA_synthetase;_Anticodon_binding_domain;_tRNA_synthetase_class_II_core_domain_(G,_H,_P,_S_and_T)	OJI06696.1_threonine--tRNA_ligase_[Candidatus_Micrarchaeum_acidiphilum_ARMAN-1]	0	100	1912863	Archaea,Candidatus_Micrarchaeota,none,none,none,Candidatus_Micrarchaeum,Candidatus_Micrarchaeum_acidiphilum
A_DKE_Proteom-Micr_00375	A_DKE_Proteom	Micrarchaeota	A_DKE_Proteom	na	na	0.094	159	2.11319	0	arCOG07792	-	Pilin/Flagellin,_contains_class_III_signal_peptide	N	1.3e-06	-	-	-	-	-	-	-	-	-	-	-	-	-	-	-	-	-	-	-	-	-	-	-	-	-	OJI06695.1_hypothetical_protein_BK997_04950_[Candidatus_Micrarchaeum_acidiphilum_ARMAN-1]	1.9e-75	100	1531428	Archaea,Candidatus_Micrarchaeota,none,none,none,Candidatus_Micrarchaeum,Candidatus_Micrarchaeum_sp._AZ1
A_DKE_Proteom-Micr_00376	A_DKE_Proteom	Micrarchaeota	A_DKE_Proteom	na	na	0.029	378	3.61805	0	arCOG00601	-	Protein_containing_two_CBS_domains_(some_fused_to_C-terminal_double-stranded_RNA-binding_domain_of_RaiA_family)	R	3.4e-35	K04767	4.1e-35	118.7	129.73	-	acetoin_utilization_protein_AcuB	PF00571	CBS_domain	1.1e-25	TIGR00393	sugar_isomerase,_KpsF/GutQ_family	-	2e-07	-	-	-	-	-	-	-	-	IPR000644	CBS_domain	PF00571	CBS_domain	OJI06694.1_hypothetical_protein_BK997_04945_[Candidatus_Micrarchaeum_acidiphilum_ARMAN-1]	5.4e-201	100	1531428	Archaea,Candidatus_Micrarchaeota,none,none,none,Candidatus_Micrarchaeum,Candidatus_Micrarchaeum_sp._AZ1
A_DKE_Proteom-Micr_00377	A_DKE_Proteom	Micrarchaeota	A_DKE_Proteom	na	na	0.073	149	0.697286	0	-	-	-	-	-	-	-	-	-	-	-	PF01951	Archease_protein_family_(MTH1598/TM1083)	2.4e-15	-	-	-	-	-	-	-	-	-	-	-	-	IPR023572;_IPR036820	Archease_domain;_Archease_domain_superfamily	PF01951	Archease_protein_family_(MTH1598/TM1083)	OJI06693.1_hypothetical_protein_BK997_04940_[Candidatus_Micrarchaeum_acidiphilum_ARMAN-1]	1.2e-74	100	1531428	Archaea,Candidatus_Micrarchaeota,none,none,none,Candidatus_Micrarchaeum,Candidatus_Micrarchaeum_sp._AZ1
A_DKE_Proteom-Micr_00378	A_DKE_Proteom	Micrarchaeota	A_DKE_Proteom	na	na	0.064	540	0.504982	0	-	-	-	-	-	-	-	-	-	-	-	PF09721	Transmembrane_exosortase_(Exosortase_EpsH)	1.6e-19	TIGR03109	exosortase_A	3.4.22.-	2.2e-14	-	-	-	-	-	-	-	-	IPR026392;_IPR019127	Exosortase/Archaeosortase_domain;_Exosortase	PF09721	Transmembrane_exosortase_(Exosortase_EpsH)	OJI06692.1_hypothetical_protein_BK997_04935_[Candidatus_Micrarchaeum_acidiphilum_ARMAN-1]	2.4e-271	100	1531428	Archaea,Candidatus_Micrarchaeota,none,none,none,Candidatus_Micrarchaeum,Candidatus_Micrarchaeum_sp._AZ1
A_DKE_Proteom-Micr_00379	A_DKE_Proteom	Micrarchaeota	A_DKE_Proteom	na	na	0.083	336	0.594576	0	arCOG00905	-	Uracil-DNA_glycosylase	L	9.5e-37	K21929	1.2e-46	156.6	43	high_score	uracil-DNA_glycosylase_[EC:3.2.2.27]	PF03167	Uracil_DNA_glycosylase_superfamily	2.4e-39	TIGR00758	uracil-DNA_glycosylase,_family_4	3.2.2.-	1.5e-45	-	-	-	-	-	-	-	-	IPR005273;_IPR005122;_IPR000086;_IPR036895;_IPR015797;_IPR020084	Uracil-DNA_glycosylase_family_4;_Uracil-DNA_glycosylase-like;_NUDIX_hydrolase_domain;_Uracil-DNA_glycosylase-like_domain_superfamily;_NUDIX_hydrolase-like_domain_superfamily;_NUDIX_hydrolase,_conserved_site	PF00293;_PF03167	NUDIX_domain;_Uracil_DNA_glycosylase_superfamily	OWP53607.1_hypothetical_protein_B2I19_02920_[Thermoplasmatales_archaeon_ARMAN]	5.4e-104	99.5	1961137	Archaea,Euryarchaeota,Thermoplasmata,Thermoplasmatales,none,none,Thermoplasmatales_archaeon_ARMAN
A_DKE_Proteom-Micr_00380	A_DKE_Proteom	Micrarchaeota	A_DKE_Proteom	na	na	0.049	183	5.98686	0	-	-	-	-	-	-	-	-	-	-	-	-	-	-	-	-	-	-	-	-	-	-	-	-	-	-	-	-	-	-	OJI06691.1_hypothetical_protein_BK997_04925_[Candidatus_Micrarchaeum_acidiphilum_ARMAN-1]	1.6e-89	100	1531428	Archaea,Candidatus_Micrarchaeota,none,none,none,Candidatus_Micrarchaeum,Candidatus_Micrarchaeum_sp._AZ1
A_DKE_Proteom-Micr_00381	A_DKE_Proteom	Micrarchaeota	A_DKE_Proteom	na	na	0.05	300	1.65453	0	arCOG01923	SIK1	RNA_processing_factor_Prp31,_contains_Nop_domain	J	1.5e-45	K14564	1.4e-63	213.1	491.73	-	nucleolar_protein_56	PF01798	snoRNA_binding_domain,_fibrillarin	8.7e-44	-	-	-	-	-	-	-	-	-	-	-	-	IPR002687;_IPR029012;_IPR012976;_IPR036070	Nop_domain;_Helix_hairpin_bin_domain_superfamily;_NOSIC;_Nop_domain_superfamily	PF01798	snoRNA_binding_domain,_fibrillarin	OJI06690.1_hypothetical_protein_BK997_04920_[Candidatus_Micrarchaeum_acidiphilum_ARMAN-1]	3.4e-158	99.7	1531428	Archaea,Candidatus_Micrarchaeota,none,none,none,Candidatus_Micrarchaeum,Candidatus_Micrarchaeum_sp._AZ1
A_DKE_Proteom-Micr_00382	A_DKE_Proteom	Micrarchaeota	A_DKE_Proteom	na	na	0.087	501	0.917797	0	arCOG00405	GRS1	Glycyl-tRNA_synthetase_(class_II)	J	4e-117	K01880	1.2e-151	503.9	97.23	high_score	glycyl-tRNA_synthetase_[EC:6.1.1.14]	PF03129	Anticodon_binding_domain	8.3e-18	TIGR00389	glycine--tRNA_ligase	6.1.1.14	2.5e-142	-	-	-	-	-	-	-	-	IPR006195;_IPR002315;_IPR027031;_IPR004154;_IPR036621	Aminoacyl-tRNA_synthetase,_class_II;_Glycyl-tRNA_synthetase;_Glycyl-tRNA_synthetase/DNA_polymerase_subunit_gamma-2;_Anticodon-binding;_Anticodon-binding_domain_superfamily	PF03129	Anticodon_binding_domain	OJI06754.1_glycine--tRNA_ligase_[Candidatus_Micrarchaeum_acidiphilum_ARMAN-1]	3.3e-291	100	1531428	Archaea,Candidatus_Micrarchaeota,none,none,none,Candidatus_Micrarchaeum,Candidatus_Micrarchaeum_sp._AZ1
A_DKE_Proteom-Micr_00383	A_DKE_Proteom	Micrarchaeota	A_DKE_Proteom	na	na	0.067	312	0.70404	0	arCOG00464	AlkA	3-methyladenine_DNA_glycosylase/8-oxoguanine_DNA_glycosylase	L	1.1e-55	K03660	4.4e-65	217.4	118.57	high_score	N-glycosylase/DNA_lyase_[EC:3.2.2.-_4.2.99.18]	PF00730	HhH-GPD_superfamily_base_excision_DNA_repair_protein	3.9e-14	TIGR00588	8-oxoguanine_DNA-glycosylase_(ogg)	3.2.2.-	1.9e-49	-	-	-	-	-	-	-	-	IPR011257;_IPR003265;_IPR012904	DNA_glycosylase;_HhH-GPD_domain;_8-oxoguanine_DNA_glycosylase,_N-terminal	PF00730;_PF07934	HhH-GPD_superfamily_base_excision_DNA_repair_protein;_8-oxoguanine_DNA_glycosylase,_N-terminal_domain	OJI06689.1_hypothetical_protein_BK997_04910_[Candidatus_Micrarchaeum_acidiphilum_ARMAN-1]	5e-176	99.7	1912863	Archaea,Candidatus_Micrarchaeota,none,none,none,Candidatus_Micrarchaeum,Candidatus_Micrarchaeum_acidiphilum
A_DKE_Proteom-Micr_00384	A_DKE_Proteom	Micrarchaeota	A_DKE_Proteom	na	na	0.073	354	1.50319	0.0299615	arCOG00938	-	Radical_SAM_superfamily_enzyme	R	2.5e-26	K22227	5.2e-32	108.8	341.43	-	heme_synthase	PF04055	Radical_SAM_superfamily	3.7e-12	TIGR04053	radical_SAM_protein,_BA_1875_family	-	1e-19	-	-	-	-	-	-	-	-	IPR007197;_IPR034395;_IPR013785	Radical_SAM;_SPASM/twitch_domain-containing;_Aldolase-type_TIM_barrel	PF04055	Radical_SAM_superfamily	OJI06688.1_hypothetical_protein_BK997_04905_[Candidatus_Micrarchaeum_acidiphilum_ARMAN-1]	2.4e-203	99.7	1531428	Archaea,Candidatus_Micrarchaeota,none,none,none,Candidatus_Micrarchaeum,Candidatus_Micrarchaeum_sp._AZ1
A_DKE_Proteom-Micr_00385	A_DKE_Proteom	Micrarchaeota	A_DKE_Proteom	na	na	0.077	802	0.612936	0	arCOG01578	MgtA	Cation_transport_ATPase	P	7.7e-164	K01535	3.2e-236	783.7	591.37	high_score	H+-transporting_ATPase_[EC:7.1.2.1]	PF00122	E1-E2_ATPase	4.9e-48	TIGR01647	plasma-membrane_proton-efflux_P-type_ATPase	3.6.3.6	1.1e-227	-	-	-	3.A.3.3.4	6.19e-174	-	-	-	IPR023299;_IPR008250;_IPR004014;_IPR018303;_IPR001757;_IPR006534;_IPR023214;_IPR036412;_IPR023298	P-type_ATPase,_cytoplasmic_domain_N;_P-type_ATPase,_A_domain_superfamily;_Cation-transporting_P-type_ATPase,_N-terminal;_P-type_ATPase,_phosphorylation_site;_P-type_ATPase;_P-type_ATPase,_subfamily_IIIA;_HAD_superfamily;_HAD-like_superfamily;_P-type_ATPase,_transmembrane_domain_superfamily	PF00690;_PF00702;_PF00122	Cation_transporter/ATPase,_N-terminus;_haloacid_dehalogenase-like_hydrolase;_E1-E2_ATPase	OJT94196.1_hypothetical_protein_JJ59_04475_[Candidatus_Micrarchaeum_sp._AZ1]	0	100	1531428	Archaea,Candidatus_Micrarchaeota,none,none,none,Candidatus_Micrarchaeum,Candidatus_Micrarchaeum_sp._AZ1
A_DKE_Proteom-Micr_00386	A_DKE_Proteom	Micrarchaeota	A_DKE_Proteom	na	na	0.089	347	0.463781	0	arCOG03199	AglH/Rfe	UDP-N-acetylmuramyl_pentapeptide_phosphotransferase/UDP-N-acetylglucosamine-1-phosphate_transferase	M	3.7e-59	K01001	1.8e-38	130	115.67	high_score	UDP-N-acetylglucosamine--dolichyl-phosphate_N-acetylglucosaminephosphotransferase_[EC:2.7.8.15]	PF00953	Glycosyl_transferase_family_4	6.1e-24	TIGR00445	phospho-N-acetylmuramoyl-pentapeptide-transferase	2.7.8.13	2.2e-06	-	-	-	-	-	-	-	-	IPR000715	Glycosyl_transferase,_family_4	PF00953	Glycosyl_transferase_family_4	OJI06686.1_hypothetical_protein_BK997_04895_[Candidatus_Micrarchaeum_acidiphilum_ARMAN-1]	1e-185	100	1531428	Archaea,Candidatus_Micrarchaeota,none,none,none,Candidatus_Micrarchaeum,Candidatus_Micrarchaeum_sp._AZ1
A_DKE_Proteom-Micr_00388	A_DKE_Proteom	Micrarchaeota	A_DKE_Proteom	na	na	0.057	122	0.15099	0	-	-	-	-	-	-	-	-	-	-	-	-	-	-	-	-	-	-	-	-	-	-	-	-	-	-	-	-	-	-	OJI06685.1_hypothetical_protein_BK997_04885_[Candidatus_Micrarchaeum_acidiphilum_ARMAN-1]	2.5e-54	100	1531428	Archaea,Candidatus_Micrarchaeota,none,none,none,Candidatus_Micrarchaeum,Candidatus_Micrarchaeum_sp._AZ1
A_DKE_Proteom-Micr_00389	A_DKE_Proteom	Micrarchaeota	A_DKE_Proteom	na	na	0.056	88	0.303721	0	-	-	-	-	-	-	-	-	-	-	-	-	-	-	-	-	-	-	-	-	-	-	-	-	-	-	-	-	-	-	OJT94193.1_hypothetical_protein_JJ59_04455_[Candidatus_Micrarchaeum_sp._AZ1]	2.8e-20	100	1531428	Archaea,Candidatus_Micrarchaeota,none,none,none,Candidatus_Micrarchaeum,Candidatus_Micrarchaeum_sp._AZ1
A_DKE_Proteom-Micr_00390	A_DKE_Proteom	Micrarchaeota	A_DKE_Proteom	na	na	0.042	187	0.213718	0	-	-	-	-	-	-	-	-	-	-	-	-	-	-	-	-	-	-	-	-	-	-	-	-	-	-	-	-	-	-	OJI06683.1_hypothetical_protein_BK997_04875_[Candidatus_Micrarchaeum_acidiphilum_ARMAN-1]	1.6e-84	100	1531428	Archaea,Candidatus_Micrarchaeota,none,none,none,Candidatus_Micrarchaeum,Candidatus_Micrarchaeum_sp._AZ1
A_DKE_Proteom-Micr_00391	A_DKE_Proteom	Micrarchaeota	A_DKE_Proteom	na	na	0.159	144	0.933871	0	-	-	-	-	-	-	-	-	-	-	-	-	-	-	-	-	-	-	-	-	-	-	-	-	-	-	-	-	-	-	OJT94191.1_hypothetical_protein_JJ59_04445_[Candidatus_Micrarchaeum_sp._AZ1]	1.9e-74	100	1531428	Archaea,Candidatus_Micrarchaeota,none,none,none,Candidatus_Micrarchaeum,Candidatus_Micrarchaeum_sp._AZ1
A_DKE_Proteom-Micr_00392	A_DKE_Proteom	Micrarchaeota	A_DKE_Proteom	na	na	0.03	65	0.165568	0	-	-	-	-	-	-	-	-	-	-	-	-	-	-	-	-	-	-	-	-	-	-	-	-	-	-	-	-	-	-	OJI07459.1_hypothetical_protein_BK997_02465_[Candidatus_Micrarchaeum_acidiphilum_ARMAN-1]	3.8e-22	100	1531428	Archaea,Candidatus_Micrarchaeota,none,none,none,Candidatus_Micrarchaeum,Candidatus_Micrarchaeum_sp._AZ1
A_DKE_Proteom-Micr_00393	A_DKE_Proteom	Micrarchaeota	A_DKE_Proteom	na	na	0.062	64	1.57539	0	-	-	-	-	-	-	-	-	-	-	-	-	-	-	-	-	-	-	-	-	-	-	-	-	-	-	-	-	-	-	OJI07457.1_hypothetical_protein_BK997_02455_[Candidatus_Micrarchaeum_acidiphilum_ARMAN-1]	7.3e-26	100	1531428	Archaea,Candidatus_Micrarchaeota,none,none,none,Candidatus_Micrarchaeum,Candidatus_Micrarchaeum_sp._AZ1
A_DKE_Proteom-Micr_00394	A_DKE_Proteom	Micrarchaeota	A_DKE_Proteom	na	na	0.083	72	2.02709	0	-	-	-	-	-	-	-	-	-	-	-	-	-	-	-	-	-	-	-	-	-	-	-	-	-	-	-	-	-	-	OJI07461.1_hypothetical_protein_BK997_02475_[Candidatus_Micrarchaeum_acidiphilum_ARMAN-1]	7.2e-30	100	1531428	Archaea,Candidatus_Micrarchaeota,none,none,none,Candidatus_Micrarchaeum,Candidatus_Micrarchaeum_sp._AZ1
A_DKE_Proteom-Micr_00395	A_DKE_Proteom	Micrarchaeota	A_DKE_Proteom	na	na	0.079	288	0.790699	0	-	-	-	-	-	-	-	-	-	-	-	-	-	-	-	-	-	-	-	-	-	-	-	-	-	-	-	-	-	-	OJI07462.1_hypothetical_protein_BK997_02480_[Candidatus_Micrarchaeum_acidiphilum_ARMAN-1]	4.1e-124	100	1531428	Archaea,Candidatus_Micrarchaeota,none,none,none,Candidatus_Micrarchaeum,Candidatus_Micrarchaeum_sp._AZ1
A_DKE_Proteom-Micr_00396	A_DKE_Proteom	Micrarchaeota	A_DKE_Proteom	na	na	0.077	180	0.198687	0	arCOG00723	-	Uncharacterized_protein,_DUF488_family	S	6.8e-34	-	-	-	-	-	-	PF04343	Protein_of_unknown_function,_DUF488	3.1e-30	-	-	-	-	-	-	-	-	-	-	-	-	IPR014519;_IPR007438	Uncharacterised_conserved_protein_UCP024492;_Protein_of_unknown_function_DUF488	PF04343	Protein_of_unknown_function,_DUF488	OJI07463.1_hypothetical_protein_BK997_02485_[Candidatus_Micrarchaeum_acidiphilum_ARMAN-1]	1.3e-96	100	1531428	Archaea,Candidatus_Micrarchaeota,none,none,none,Candidatus_Micrarchaeum,Candidatus_Micrarchaeum_sp._AZ1
A_DKE_Proteom-Micr_00397	A_DKE_Proteom	Micrarchaeota	A_DKE_Proteom	na	na	0.063	188	0.0493816	0	-	-	-	-	-	K20813	7.5e-22	75.6	212.37	-	thymine-DNA_glycosylase_[EC:3.2.2.29]	PF03167	Uracil_DNA_glycosylase_superfamily	2.6e-11	TIGR00584	mismatch-specific_thymine-DNA_glycosylate_(mug)	3.2.2.-	5.8e-13	-	-	-	-	-	-	-	-	IPR015637;_IPR036895;_IPR005122	G/U_mismatch-specific_DNA_glycosylase;_Uracil-DNA_glycosylase-like_domain_superfamily;_Uracil-DNA_glycosylase-like	PF03167	Uracil_DNA_glycosylase_superfamily	OJI07464.1_hypothetical_protein_BK997_02490_[Candidatus_Micrarchaeum_acidiphilum_ARMAN-1]	6.4e-102	98.9	1531428	Archaea,Candidatus_Micrarchaeota,none,none,none,Candidatus_Micrarchaeum,Candidatus_Micrarchaeum_sp._AZ1
A_DKE_Proteom-Micr_00398	A_DKE_Proteom	Micrarchaeota	A_DKE_Proteom	na	na	0.053	132	1.00547	0	arCOG02761	-	Uncharacterized_protein,_DUF302_family	S	4.9e-21	-	-	-	-	-	-	PF03625	Domain_of_unknown_function_DUF302_	3.2e-15	-	-	-	-	-	-	-	-	-	-	-	-	IPR005180;_IPR035923	Domain_of_unknown_function_DUF302;_TT1751-like_domain_superfamily	PF03625	Domain_of_unknown_function_DUF302	OJI07465.1_hypothetical_protein_BK997_02495_[Candidatus_Micrarchaeum_acidiphilum_ARMAN-1]	2.2e-64	100	1531428	Archaea,Candidatus_Micrarchaeota,none,none,none,Candidatus_Micrarchaeum,Candidatus_Micrarchaeum_sp._AZ1
A_DKE_Proteom-Micr_00399	A_DKE_Proteom	Micrarchaeota	A_DKE_Proteom	na	na	0.068	88	5.44166	0	-	-	-	-	-	-	-	-	-	-	-	-	-	-	-	-	-	-	-	-	-	-	-	-	-	-	-	-	-	-	OJI07466.1_hypothetical_protein_BK997_02500_[Candidatus_Micrarchaeum_acidiphilum_ARMAN-1]	4.2e-40	98.9	1531428	Archaea,Candidatus_Micrarchaeota,none,none,none,Candidatus_Micrarchaeum,Candidatus_Micrarchaeum_sp._AZ1
A_DKE_Proteom-Micr_00400	A_DKE_Proteom	Micrarchaeota	A_DKE_Proteom	na	na	0.056	317	7.35386	0	-	-	-	-	-	-	-	-	-	-	-	-	-	-	-	-	-	-	-	-	-	-	-	-	-	-	-	-	-	-	OWP53369.1_hypothetical_protein_B2I19_02815_[Thermoplasmatales_archaeon_ARMAN]	8.6e-176	100	1961137	Archaea,Euryarchaeota,Thermoplasmata,Thermoplasmatales,none,none,Thermoplasmatales_archaeon_ARMAN
A_DKE_Proteom-Micr_00401	A_DKE_Proteom	Micrarchaeota	A_DKE_Proteom	na	na	0.103	492	1.4836	0	arCOG04246	RtcB	RNA_3'-P_ligase,_RtcB_family_protein	J	1.1e-115	K14415	2e-147	489.2	242.2	high_score	tRNA-splicing_ligase_RtcB_(3'-phosphate/5'-hydroxy_nucleic_acid_ligase)_[EC:6.5.1.8]	PF01139	tRNA-splicing_ligase_RtcB	5.1e-153	TIGR03073	release_factor_H-coupled_RctB_family_protein	-	9.7e-46	-	-	-	-	-	-	-	-	IPR036025;_IPR001233	tRNA-splicing_ligase_RtcB-like_superfamily;_tRNA-splicing_ligase,_RtcB	PF01139	tRNA-splicing_ligase_RtcB	OJI07557.1_RNA-splicing_ligase_RtcB_[Candidatus_Micrarchaeum_acidiphilum_ARMAN-1]	2.5e-275	100	1531428	Archaea,Candidatus_Micrarchaeota,none,none,none,Candidatus_Micrarchaeum,Candidatus_Micrarchaeum_sp._AZ1
A_DKE_Proteom-Micr_00402	A_DKE_Proteom	Micrarchaeota	A_DKE_Proteom	na	na	0.144	76	5.18337	0	arCOG02455	AtpK	Archaeal/vacuolar-type_Na+/H+-ATPase,_subunit_K	C	3.9e-14	K02124	1.7e-16	57.8	57.3	high_score	V/A-type_H+/Na+-transporting_ATPase_subunit_K	PF00137	ATP_synthase_subunit_C	1.3e-10	-	-	-	-	-	-	-	-	-	-	-	-	IPR000454;_IPR002379;_IPR035921	ATP_synthase,_F0_complex,_subunit_C;_V-ATPase_proteolipid_subunit_C-like_domain;_F/V-ATP_synthase_subunit_C_superfamily	PF00137	ATP_synthase_subunit_C	OJI07468.1_ATPase_[Candidatus_Micrarchaeum_acidiphilum_ARMAN-1]	7.1e-28	100	1531428	Archaea,Candidatus_Micrarchaeota,none,none,none,Candidatus_Micrarchaeum,Candidatus_Micrarchaeum_sp._AZ1
A_DKE_Proteom-Micr_00403	A_DKE_Proteom	Micrarchaeota	A_DKE_Proteom	na	na	0.051	193	3.81083	0	arCOG00869	NtpE	Archaeal/vacuolar-type_H+-ATPase_subunit_E	C	5.3e-12	K02121	1.6e-27	94.2	92	high_score	V/A-type_H+/Na+-transporting_ATPase_subunit_E	PF01991	ATP_synthase_(E/31_kDa)_subunit	3e-08	-	-	-	-	-	-	-	-	-	-	-	-	IPR038495;_IPR028987;_IPR002842	V-type_ATPase_subunit_E,_C-terminal_domain_superfamily;_F-type_ATP_synthase_subunit_B-like,_membrane_domain_superfamily;_V-type_ATPase_subunit_E	PF01991	ATP_synthase_(E/31_kDa)_subunit	OJI07469.1_hypothetical_protein_BK997_02520_[Candidatus_Micrarchaeum_acidiphilum_ARMAN-1]	5e-70	100	1531428	Archaea,Candidatus_Micrarchaeota,none,none,none,Candidatus_Micrarchaeum,Candidatus_Micrarchaeum_sp._AZ1
A_DKE_Proteom-Micr_00404	A_DKE_Proteom	Micrarchaeota	A_DKE_Proteom	na	na	0.064	359	0.954851	0	arCOG02459	NtpC	Archaeal/vacuolar-type_H+-ATPase_subunit_C	C	1e-33	K02119	1.4e-54	183.2	126.13	high_score	V/A-type_H+/Na+-transporting_ATPase_subunit_C	PF01992	ATP_synthase_(C/AC39)_subunit	5.5e-40	TIGR02923	ATP_synthase_A1,_C_subunit	3.6.3.14	3.7e-37	-	-	-	-	-	-	-	-	IPR035067;_IPR002843;_IPR036079	V-type_ATPase_subunit_c;_ATPase,_V0_complex,__c/d_subunit;_V-type_ATP_synthase_subunit_C-like	PF01992	ATP_synthase_(C/AC39)_subunit	OJI07470.1_hypothetical_protein_BK997_02525_[Candidatus_Micrarchaeum_acidiphilum_ARMAN-1]	1.3e-193	100	1531428	Archaea,Candidatus_Micrarchaeota,none,none,none,Candidatus_Micrarchaeum,Candidatus_Micrarchaeum_sp._AZ1
A_DKE_Proteom-Micr_00405	A_DKE_Proteom	Micrarchaeota	A_DKE_Proteom	na	na	0.054	110	0.43731	0	arCOG04102	NtpG	Archaeal/vacuolar-type_H+-ATPase_subunit_F	C	9.6e-14	K02122	1.7e-21	73.9	57.33	high_score	V/A-type_H+/Na+-transporting_ATPase_subunit_F	PF01990	ATP_synthase_(F/14-kDa)_subunit	5.8e-14	-	-	-	-	-	-	-	-	-	-	-	-	IPR036906;_IPR008218	ATPase,_V1_complex,_subunit_F_superfamily;_ATPase,_V1_complex,_subunit_F	PF01990	ATP_synthase_(F/14-kDa)_subunit	OJI07471.1_hypothetical_protein_BK997_02530_[Candidatus_Micrarchaeum_acidiphilum_ARMAN-1]	8.1e-49	100	1531428	Archaea,Candidatus_Micrarchaeota,none,none,none,Candidatus_Micrarchaeum,Candidatus_Micrarchaeum_sp._AZ1
A_DKE_Proteom-Micr_00406	A_DKE_Proteom	Micrarchaeota	A_DKE_Proteom	na	na	0.082	585	1.70757	0.00881683	arCOG00868	NtpA	Archaeal/vacuolar-type_H+-ATPase_subunit_A	C	1.6e-219	K02117	4.3e-284	940.8	816.27	high_score	V/A-type_H+/Na+-transporting_ATPase_subunit_A_[EC:7.1.2.2_7.2.2.1]	PF00006	ATP_synthase_alpha/beta_family,_nucleotide-binding_domain	3.3e-94	TIGR01043	ATP_synthase_archaeal,_A_subunit	3.6.3.14	2.1e-277	-	-	-	3.A.2.3.2	0	-	-	-	IPR022878;_IPR024034;_IPR031686;_IPR004100;_IPR020003;_IPR023366;_IPR036121;_IPR003593;_IPR000194;_IPR027417	V-type_ATP_synthase_catalytic_alpha_chain;_ATPase,_F1/V1_complex,_beta/alpha_subunit,_C-terminal;_ATPsynthase_alpha/beta_subunit,_N-terminal_extension;_ATPase,_F1/V1/A1_complex,_alpha/beta_subunit,_N-terminal_domain;_ATPase,_alpha/beta_subunit,_nucleotide-binding_domain,_active_site;_ATP_synthase_subunit_alpha,_N-terminal_domain-like_superfamily;_ATPase,_F1/V1/A1_complex,_alpha/beta_subunit,_N-te…	PF16886;_PF02874;_PF00006	ATPsynthase_alpha/beta_subunit_N-term_extension;_ATP_synthase_alpha/beta_family,_beta-barrel_domain;_ATP_synthase_alpha/beta_family,_nucleotide-binding_domain	OJI07472.1_V-type_ATP_synthase_subunit_A_[Candidatus_Micrarchaeum_acidiphilum_ARMAN-1]	0	100	1531428	Archaea,Candidatus_Micrarchaeota,none,none,none,Candidatus_Micrarchaeum,Candidatus_Micrarchaeum_sp._AZ1
A_DKE_Proteom-Micr_00407	A_DKE_Proteom	Micrarchaeota	A_DKE_Proteom	na	na	0.094	465	3.34777	0	arCOG00865	NtpB	Archaeal/vacuolar-type_H+-ATPase_subunit_B	C	2.2e-184	K02118	9.1e-223	737.4	709.23	high_score	V/A-type_H+/Na+-transporting_ATPase_subunit_B	PF00006	ATP_synthase_alpha/beta_family,_nucleotide-binding_domain	1.7e-68	TIGR01041	ATP_synthase_archaeal,_B_subunit	3.6.3.14	2.1e-232	-	-	-	3.A.2.3.2	0	-	-	-	IPR022879;_IPR000194;_IPR027417;_IPR004100	V-type_ATP_synthase_regulatory_subunit_B/beta;_ATPase,_F1/V1/A1_complex,_alpha/beta_subunit,_nucleotide-binding_domain;_P-loop_containing_nucleoside_triphosphate_hydrolase;_ATPase,_F1/V1/A1_complex,_alpha/beta_subunit,_N-terminal_domain	PF00006;_PF02874	ATP_synthase_alpha/beta_family,_nucleotide-binding_domain;_ATP_synthase_alpha/beta_family,_beta-barrel_domain	OJI07473.1_V-type_ATP_synthase_subunit_B_[Candidatus_Micrarchaeum_acidiphilum_ARMAN-1]	4.7e-263	100	1531428	Archaea,Candidatus_Micrarchaeota,none,none,none,Candidatus_Micrarchaeum,Candidatus_Micrarchaeum_sp._AZ1
A_DKE_Proteom-Micr_00408	A_DKE_Proteom	Micrarchaeota	A_DKE_Proteom	na	na	0.033	211	1.93546	0	arCOG04101	NtpD	Archaeal/vacuolar-type_H+-ATPase_subunit_D	C	3.2e-33	K02120	6.9e-50	167.2	155.97	high_score	V/A-type_H+/Na+-transporting_ATPase_subunit_D	PF01813	ATP_synthase_subunit_D_	1.6e-46	TIGR00309	V-type_ATPase,_D_subunit	3.6.3.14	4.9e-43	-	-	-	3.A.2.3.1	3.94e-29	-	-	-	IPR002699	ATPase,_V1_complex,_subunit_D	PF01813	ATP_synthase_subunit_D	OJI07474.1_hypothetical_protein_BK997_02545_[Candidatus_Micrarchaeum_acidiphilum_ARMAN-1]	1.2e-101	100	1531428	Archaea,Candidatus_Micrarchaeota,none,none,none,Candidatus_Micrarchaeum,Candidatus_Micrarchaeum_sp._AZ1
A_DKE_Proteom-Micr_00409	A_DKE_Proteom	Micrarchaeota	A_DKE_Proteom	na	na	0.016	61	2.00552	0	-	-	-	-	-	-	-	-	-	-	-	-	-	-	-	-	-	-	-	-	-	-	-	-	-	-	-	-	-	-	OJI07475.1_hypothetical_protein_BK997_02550_[Candidatus_Micrarchaeum_acidiphilum_ARMAN-1]	5.7e-20	100	1531428	Archaea,Candidatus_Micrarchaeota,none,none,none,Candidatus_Micrarchaeum,Candidatus_Micrarchaeum_sp._AZ1
A_DKE_Proteom-Micr_00410	A_DKE_Proteom	Micrarchaeota	A_DKE_Proteom	na	na	0.018	110	2.9936	0	arCOG03363	NtpF	Archaeal/vacuolar-type_H+-ATPase_subunit_H	C	1e-10	K02107	2e-12	44.8	47.43	-	V/A-type_H+/Na+-transporting_ATPase_subunit_G/H	-	-	-	-	-	-	-	-	-	-	-	-	-	-	-	-	-	-	-	OJI07476.1_hypothetical_protein_BK997_02555_[Candidatus_Micrarchaeum_acidiphilum_ARMAN-1]	4.2e-45	100	1531428	Archaea,Candidatus_Micrarchaeota,none,none,none,Candidatus_Micrarchaeum,Candidatus_Micrarchaeum_sp._AZ1
A_DKE_Proteom-Micr_00411	A_DKE_Proteom	Micrarchaeota	A_DKE_Proteom	na	na	0.061	647	1.2082	0	arCOG04138	NtpI	Archaeal/vacuolar-type_H+-ATPase_subunit_I	C	1.2e-88	K02123	3.1e-127	423.5	300.7	high_score	V/A-type_H+/Na+-transporting_ATPase_subunit_I	PF01496	V-type_ATPase_116kDa_subunit_family__	1.3e-28	-	-	-	-	-	-	-	3.A.2.3.2	3.27e-59	-	-	-	IPR002490	V-type__ATPase,_V0_complex,_116kDa_subunit_family	PF01496	V-type_ATPase_116kDa_subunit_family	OJI07558.1_hypothetical_protein_BK997_02560_[Candidatus_Micrarchaeum_acidiphilum_ARMAN-1]	0	100	1531428	Archaea,Candidatus_Micrarchaeota,none,none,none,Candidatus_Micrarchaeum,Candidatus_Micrarchaeum_sp._AZ1
A_DKE_Proteom-Micr_00412	A_DKE_Proteom	Micrarchaeota	A_DKE_Proteom	na	na	0.115	173	2.62526	0	-	-	-	-	-	-	-	-	-	-	-	-	-	-	-	-	-	-	-	-	-	-	-	-	-	-	-	-	-	-	OJI07477.1_hypothetical_protein_BK997_02565_[Candidatus_Micrarchaeum_acidiphilum_ARMAN-1]	7.9e-91	100	1531428	Archaea,Candidatus_Micrarchaeota,none,none,none,Candidatus_Micrarchaeum,Candidatus_Micrarchaeum_sp._AZ1
A_DKE_Proteom-Micr_00413	A_DKE_Proteom	Micrarchaeota	A_DKE_Proteom	na	na	0.085	549	0.569717	0	arCOG00412	PheT	Phenylalanyl-tRNA_synthetase_beta_subunit	J	4.9e-88	K01890	6.2e-93	310.3	107.1	high_score	phenylalanyl-tRNA_synthetase_beta_chain_[EC:6.1.1.20]	PF03484	tRNA_synthetase_B5_domain	5.8e-13	TIGR00471	phenylalanine--tRNA_ligase,_beta_subunit	6.1.1.20	1.1e-113	-	-	-	-	-	-	-	-	IPR005147;_IPR020825;_IPR004531;_IPR009061;_IPR005146	tRNA_synthetase,_B5-domain;_Phenylalanyl-tRNA_synthetase,_B3/B4;_Phenylalanyl-tRNA_synthetase,_class_IIc,_beta_subunit,_archae/euk_cytosolic;_Putative_DNA-binding_domain_superfamily;_B3/B4_tRNA-binding_domain	PF03484;_PF03483	tRNA_synthetase_B5_domain;_B3/4_domain	OJI07478.1_phenylalanine--tRNA_ligase_subunit_beta_[Candidatus_Micrarchaeum_acidiphilum_ARMAN-1]	6.9e-306	100	1531428	Archaea,Candidatus_Micrarchaeota,none,none,none,Candidatus_Micrarchaeum,Candidatus_Micrarchaeum_sp._AZ1
A_DKE_Proteom-Micr_00414	A_DKE_Proteom	Micrarchaeota	A_DKE_Proteom	na	na	0.091	504	1.32691	0	arCOG00410	PheS	Phenylalanyl-tRNA_synthetase_alpha_subunit	J	2.2e-102	K01889	9.6e-72	239.7	95.37	high_score	phenylalanyl-tRNA_synthetase_alpha_chain_[EC:6.1.1.20]	PF01409	tRNA_synthetases_class_II_core_domain_(F)	5.9e-74	TIGR00468	phenylalanine--tRNA_ligase,_alpha_subunit	6.1.1.20	1.6e-87	-	-	-	-	-	-	-	-	IPR004529;_IPR002319;_IPR006195	Phenylalanyl-tRNA_synthetase,_class_IIc,_alpha_subunit;_Phenylalanyl-tRNA_synthetase;_Aminoacyl-tRNA_synthetase,_class_II	PF01409	tRNA_synthetases_class_II_core_domain_(F)	OJI07479.1_phenylalanine--tRNA_ligase_subunit_alpha_[Candidatus_Micrarchaeum_acidiphilum_ARMAN-1]	5.4e-289	100	1531428	Archaea,Candidatus_Micrarchaeota,none,none,none,Candidatus_Micrarchaeum,Candidatus_Micrarchaeum_sp._AZ1
A_DKE_Proteom-Micr_00415	A_DKE_Proteom	Micrarchaeota	A_DKE_Proteom	na	na	0.062	256	2.01002	0	-	-	-	-	-	-	-	-	-	-	-	-	-	-	-	-	-	-	-	-	-	-	-	-	-	-	-	-	-	-	OJI07480.1_hypothetical_protein_BK997_02580_[Candidatus_Micrarchaeum_acidiphilum_ARMAN-1]	1.3e-134	100	1531428	Archaea,Candidatus_Micrarchaeota,none,none,none,Candidatus_Micrarchaeum,Candidatus_Micrarchaeum_sp._AZ1
A_DKE_Proteom-Micr_00416	A_DKE_Proteom	Micrarchaeota	A_DKE_Proteom	na	na	0.107	102	115.668	0	arCOG01641	-	Cold_shock_responsive_RNA-binding_protein,_contains_TRAM_domain	O	3.3e-16	K03215	2.6e-11	40.9	279.8	-	23S_rRNA_(uracil1939-C5)-methyltransferase_[EC:2.1.1.190]	PF01938	TRAM_domain	9.5e-15	TIGR00479	23S_rRNA_(uracil-5-)-methyltransferase_RumA	2.1.1.-	7.8e-08	-	-	-	-	-	-	-	-	IPR002792;_IPR012340	TRAM_domain;_Nucleic_acid-binding,_OB-fold	PF01938	TRAM_domain	OWP53354.1_hypothetical_protein_B2I19_02735_[Thermoplasmatales_archaeon_ARMAN]	1.5e-44	100	1961137	Archaea,Euryarchaeota,Thermoplasmata,Thermoplasmatales,none,none,Thermoplasmatales_archaeon_ARMAN
A_DKE_Proteom-Micr_00417	A_DKE_Proteom	Micrarchaeota	A_DKE_Proteom	na	na	0.103	126	3.49564	0	-	-	-	-	-	-	-	-	-	-	-	-	-	-	-	-	-	-	-	-	-	-	-	-	-	-	-	-	-	-	OJT94165.1_hypothetical_protein_JJ59_04315_[Candidatus_Micrarchaeum_sp._AZ1]	1.6e-56	100	1531428	Archaea,Candidatus_Micrarchaeota,none,none,none,Candidatus_Micrarchaeum,Candidatus_Micrarchaeum_sp._AZ1
A_DKE_Proteom-Micr_00418	A_DKE_Proteom	Micrarchaeota	A_DKE_Proteom	na	na	0.105	333	0.762645	0	arCOG01458	Qor	NADPH:quinone_reductase_or_related_Zn-dependent_oxidoreductase	C	1.8e-64	K00344	1.1e-67	226.3	243.87	-	NADPH:quinone_reductase_[EC:1.6.5.5]	PF08240	Alcohol_dehydrogenase_GroES-like_domain	5.1e-26	TIGR02824	putative_NAD(P)H_quinone_oxidoreductase,_PIG3_family	-	5.3e-42	-	-	-	-	-	-	-	-	IPR011032;_IPR013149;_IPR036291;_IPR013154;_IPR020843	GroES-like_superfamily;_Alcohol_dehydrogenase,_C-terminal;_NAD(P)-binding_domain_superfamily;_Alcohol_dehydrogenase,_N-terminal;_Polyketide_synthase,_enoylreductase_domain	PF00107;_PF08240	Zinc-binding_dehydrogenase;_Alcohol_dehydrogenase_GroES-like_domain	OJT94164.1_alcohol_dehydrogenase_[Candidatus_Micrarchaeum_sp._AZ1]	3.4e-183	100	1531428	Archaea,Candidatus_Micrarchaeota,none,none,none,Candidatus_Micrarchaeum,Candidatus_Micrarchaeum_sp._AZ1
A_DKE_Proteom-Micr_00419	A_DKE_Proteom	Micrarchaeota	A_DKE_Proteom	na	na	0.135	998	1.15676	0.0048328	arCOG02498	-	S-layer_protein	M	9.1e-23	K07218	2.1e-30	103.1	141.17	-	nitrous_oxidase_accessory_protein	PF05048	Periplasmic_copper-binding_protein_(NosD)	2.9e-36	TIGR04247	nitrous_oxide_reductase_family_maturation_protein_NosD	-	7.3e-15	-	-	-	-	-	-	-	-	IPR007742;_IPR012334;_IPR011050;_IPR022441;_IPR039448;_IPR006626	Periplasmic_copper-binding_protein_NosD,_beta_helix_domain;_Pectin_lyase_fold;_Pectin_lyase_fold/virulence_factor;_Parallel_beta-helix_repeat-2;_Right_handed_beta_helix_domain;_Parallel_beta-helix_repeat	PF05048;_PF13229	Periplasmic_copper-binding_protein_(NosD);_Right_handed_beta_helix_region	OJT94163.1_hypothetical_protein_JJ59_04300_[Candidatus_Micrarchaeum_sp._AZ1]	0	99.9	1531428	Archaea,Candidatus_Micrarchaeota,none,none,none,Candidatus_Micrarchaeum,Candidatus_Micrarchaeum_sp._AZ1
A_DKE_Proteom-Micr_00420	A_DKE_Proteom	Micrarchaeota	A_DKE_Proteom	na	na	0.079	593	1.04297	0	arCOG01347	CDC9	ATP-dependent_DNA_ligase	L	3.3e-125	K10747	6e-132	439.2	330.1	high_score	DNA_ligase_1_[EC:6.5.1.1_6.5.1.6_6.5.1.7]	PF01068	ATP_dependent_DNA_ligase_domain	5.3e-52	TIGR00574	DNA_ligase_I,_ATP-dependent_(dnl1)	6.5.1.1	7.6e-145	-	-	-	-	-	-	-	-	IPR036599;_IPR012340;_IPR012310;_IPR016059;_IPR012308;_IPR000977;_IPR022865;_IPR012309	DNA_ligase,_ATP-dependent,_N-terminal_domain_superfamily;_Nucleic_acid-binding,_OB-fold;_DNA_ligase,_ATP-dependent,_central;_DNA_ligase,_ATP-dependent,_conserved_site;_DNA_ligase,_ATP-dependent,_N-terminal;_DNA_ligase,_ATP-dependent;_DNA_ligase,_ATP-dependent,_bacterial/archaeal;_DNA_ligase,_ATP-dependent,_C-terminal	PF04675;_PF01068;_PF04679	DNA_ligase_N_terminus;_ATP_dependent_DNA_ligase_domain;_ATP_dependent_DNA_ligase_C_terminal_region	OJT94162.1_hypothetical_protein_JJ59_04295_[Candidatus_Micrarchaeum_sp._AZ1]	0	99.8	1531428	Archaea,Candidatus_Micrarchaeota,none,none,none,Candidatus_Micrarchaeum,Candidatus_Micrarchaeum_sp._AZ1
A_DKE_Proteom-Micr_00421	A_DKE_Proteom	Micrarchaeota	A_DKE_Proteom	na	na	0.037	107	3.91643	0	-	-	-	-	-	-	-	-	-	-	-	-	-	-	-	-	-	-	-	-	-	-	-	-	-	-	-	-	-	-	OJI07484.1_hypothetical_protein_BK997_02615_[Candidatus_Micrarchaeum_acidiphilum_ARMAN-1]	4.2e-50	100	1531428	Archaea,Candidatus_Micrarchaeota,none,none,none,Candidatus_Micrarchaeum,Candidatus_Micrarchaeum_sp._AZ1
A_DKE_Proteom-Micr_00422	A_DKE_Proteom	Micrarchaeota	A_DKE_Proteom	na	na	0.06	509	0.189117	0	arCOG01817	FlaI	ATPase_involved_in_archaellum/pili_biosynthesis	N	3.3e-48	K07332	1e-71	239.8	360.8	-	archaeal_flagellar_protein_FlaI	PF00437	Type_II/IV_secretion_system_protein	5.5e-34	TIGR03819	helicase/secretion_neighborhood_ATPase	-	6.4e-40	-	-	-	9.A.47.2.1	7.11e-31	-	-	-	IPR027417;_IPR001482	P-loop_containing_nucleoside_triphosphate_hydrolase;_Type_II/IV_secretion_system_protein	PF00437	Type_II/IV_secretion_system_protein	OJT94160.1_hypothetical_protein_JJ59_04285_[Candidatus_Micrarchaeum_sp._AZ1]	1.4e-281	100	1531428	Archaea,Candidatus_Micrarchaeota,none,none,none,Candidatus_Micrarchaeum,Candidatus_Micrarchaeum_sp._AZ1
A_DKE_Proteom-Micr_00423	A_DKE_Proteom	Micrarchaeota	A_DKE_Proteom	na	na	0.068	249	0.107594	0	-	-	-	-	-	-	-	-	-	-	-	-	-	-	-	-	-	-	-	-	-	-	-	-	-	-	-	-	-	-	OJT94159.1_hypothetical_protein_JJ59_04280_[Candidatus_Micrarchaeum_sp._AZ1]	1.1e-125	100	1531428	Archaea,Candidatus_Micrarchaeota,none,none,none,Candidatus_Micrarchaeum,Candidatus_Micrarchaeum_sp._AZ1
A_DKE_Proteom-Micr_00424	A_DKE_Proteom	Micrarchaeota	A_DKE_Proteom	na	na	0.07	270	0.0770984	0	-	-	-	-	-	-	-	-	-	-	-	-	-	-	-	-	-	-	-	-	-	-	-	-	-	-	-	-	-	-	OJT94158.1_hypothetical_protein_JJ59_04275_[Candidatus_Micrarchaeum_sp._AZ1]	1.3e-119	100	1531428	Archaea,Candidatus_Micrarchaeota,none,none,none,Candidatus_Micrarchaeum,Candidatus_Micrarchaeum_sp._AZ1
A_DKE_Proteom-Micr_00425	A_DKE_Proteom	Micrarchaeota	A_DKE_Proteom	na	na	0.088	68	0.454492	0	arCOG04026	-	Pilin/Flagellin,_contains_class_III_signal_peptide	N	2.1e-09	K02651	4.9e-08	30.5	27.27	high_score	pilus_assembly_protein_Flp/PilA	-	-	-	-	-	-	-	-	-	-	-	-	-	-	-	-	-	-	-	OJT94157.1_hypothetical_protein_JJ59_04270_[Candidatus_Micrarchaeum_sp._AZ1]	1.9e-24	100	1531428	Archaea,Candidatus_Micrarchaeota,none,none,none,Candidatus_Micrarchaeum,Candidatus_Micrarchaeum_sp._AZ1
A_DKE_Proteom-Micr_00426	A_DKE_Proteom	Micrarchaeota	A_DKE_Proteom	na	na	0.126	126	0.296338	0	-	-	-	-	-	-	-	-	-	-	-	-	-	-	-	-	-	-	-	-	-	-	-	-	-	-	-	-	-	-	OJT94156.1_hypothetical_protein_JJ59_04265_[Candidatus_Micrarchaeum_sp._AZ1]	1.1e-60	100	1531428	Archaea,Candidatus_Micrarchaeota,none,none,none,Candidatus_Micrarchaeum,Candidatus_Micrarchaeum_sp._AZ1
A_DKE_Proteom-Micr_00427	A_DKE_Proteom	Micrarchaeota	A_DKE_Proteom	na	na	0.057	70	0.159736	0	-	-	-	-	-	-	-	-	-	-	-	-	-	-	-	-	-	-	-	-	-	-	-	-	-	-	-	-	-	-	OJT94155.1_hypothetical_protein_JJ59_04260_[Candidatus_Micrarchaeum_sp._AZ1]	2.1e-26	100	1531428	Archaea,Candidatus_Micrarchaeota,none,none,none,Candidatus_Micrarchaeum,Candidatus_Micrarchaeum_sp._AZ1
A_DKE_Proteom-Micr_00428	A_DKE_Proteom	Micrarchaeota	A_DKE_Proteom	na	na	0.083	120	0.105303	0	-	-	-	-	-	-	-	-	-	-	-	-	-	-	-	-	-	-	-	-	-	-	-	-	-	-	-	-	-	-	OJT94154.1_hypothetical_protein_JJ59_04255_[Candidatus_Micrarchaeum_sp._AZ1]	1.5e-56	100	1531428	Archaea,Candidatus_Micrarchaeota,none,none,none,Candidatus_Micrarchaeum,Candidatus_Micrarchaeum_sp._AZ1
A_DKE_Proteom-Micr_00429	A_DKE_Proteom	Micrarchaeota	A_DKE_Proteom	na	na	0.076	442	0.110818	0	-	-	-	-	-	-	-	-	-	-	-	-	-	-	-	-	-	-	-	-	-	-	-	-	-	-	-	-	-	-	OJT94153.1_hypothetical_protein_JJ59_04250_[Candidatus_Micrarchaeum_sp._AZ1]	5.3e-240	100	1531428	Archaea,Candidatus_Micrarchaeota,none,none,none,Candidatus_Micrarchaeum,Candidatus_Micrarchaeum_sp._AZ1
A_DKE_Proteom-Micr_00430	A_DKE_Proteom	Micrarchaeota	A_DKE_Proteom	na	na	0.118	127	0.102654	0	-	-	-	-	-	-	-	-	-	-	-	-	-	-	-	-	-	-	-	-	-	-	-	-	-	-	-	-	-	-	OJT94152.1_hypothetical_protein_JJ59_04245_[Candidatus_Micrarchaeum_sp._AZ1]	9.3e-65	100	1531428	Archaea,Candidatus_Micrarchaeota,none,none,none,Candidatus_Micrarchaeum,Candidatus_Micrarchaeum_sp._AZ1
A_DKE_Proteom-Micr_00431	A_DKE_Proteom	Micrarchaeota	A_DKE_Proteom	na	na	0.056	106	0.132624	0	-	-	-	-	-	-	-	-	-	-	-	-	-	-	-	-	-	-	-	-	-	-	-	-	-	-	-	-	-	-	OJT94151.1_hypothetical_protein_JJ59_04240_[Candidatus_Micrarchaeum_sp._AZ1]	4.8e-46	100	1531428	Archaea,Candidatus_Micrarchaeota,none,none,none,Candidatus_Micrarchaeum,Candidatus_Micrarchaeum_sp._AZ1
A_DKE_Proteom-Micr_00433	A_DKE_Proteom	Micrarchaeota	A_DKE_Proteom	na	na	0.052	266	0.326516	0	arCOG04131	RsmA	16S_rRNA_A1518_and_A1519_N6-dimethyltransferase_RsmA/KsgA/DIM1	J	7.6e-42	K02528	6.1e-54	180.6	225.33	-	16S_rRNA_(adenine1518-N6/adenine1519-N6)-dimethyltransferase_[EC:2.1.1.182]	PF00398	Ribosomal_RNA_adenine_dimethylase	9.1e-41	TIGR00755	ribosomal_RNA_small_subunit_methyltransferase_A	2.1.1.182	1.7e-54	-	-	-	-	-	-	-	-	IPR011530;_IPR001737;_IPR020598;_IPR029063;_IPR023165;_IPR020596	Ribosomal_RNA_adenine_dimethylase;_Ribosomal_RNA_adenine_methyltransferase_KsgA/Erm;_Ribosomal_RNA_adenine_methylase_transferase,_N-terminal;_S-adenosyl-L-methionine-dependent_methyltransferase;_rRNA_adenine_dimethylase-like;_Ribosomal_RNA_adenine_methylase_transferase,_conserved_site	PF00398	Ribosomal_RNA_adenine_dimethylase	OWP53338.1_ribosomal_RNA_small_subunit_methyltransferase_A_[Thermoplasmatales_archaeon_ARMAN]	5.2e-142	100	1961137	Archaea,Euryarchaeota,Thermoplasmata,Thermoplasmatales,none,none,Thermoplasmatales_archaeon_ARMAN
A_DKE_Proteom-Micr_00434	A_DKE_Proteom	Micrarchaeota	A_DKE_Proteom	na	na	0.115	2010	0.945647	0	-	-	-	-	-	-	-	-	-	-	-	-	-	-	-	-	-	-	-	-	-	-	-	-	-	-	-	-	-	-	OWP53337.1_hypothetical_protein_B2I19_02635_[Thermoplasmatales_archaeon_ARMAN]	0	99.9	1961137	Archaea,Euryarchaeota,Thermoplasmata,Thermoplasmatales,none,none,Thermoplasmatales_archaeon_ARMAN
A_DKE_Proteom-Micr_00435	A_DKE_Proteom	Micrarchaeota	A_DKE_Proteom	na	na	0.096	454	2.05786	0	-	-	-	-	-	-	-	-	-	-	-	-	-	-	-	-	-	-	-	-	-	-	-	-	-	-	-	-	-	-	OJT94150.1_hypothetical_protein_JJ59_04215_[Candidatus_Micrarchaeum_sp._AZ1]	4.3e-229	100	1531428	Archaea,Candidatus_Micrarchaeota,none,none,none,Candidatus_Micrarchaeum,Candidatus_Micrarchaeum_sp._AZ1
A_DKE_Proteom-Micr_00436	A_DKE_Proteom	Micrarchaeota	A_DKE_Proteom	na	na	0.07	240	0.768494	0	arCOG01958	Kch	Kef-type_K+_transport_system,_predicted_NAD-binding_component	P	1.6e-21	K03455	8.8e-21	71.7	144.57	-	monovalent_cation:H+_antiporter-2,_CPA2_family	PF02254	TrkA-N_domain	4.7e-20	-	-	-	-	-	-	-	-	-	-	-	-	IPR036291;_IPR003148	NAD(P)-binding_domain_superfamily;_Regulator_of_K+_conductance,_N-terminal	PF02254	TrkA-N_domain	OJT94149.1_hypothetical_protein_JJ59_04210_[Candidatus_Micrarchaeum_sp._AZ1]	6.6e-120	100	1531428	Archaea,Candidatus_Micrarchaeota,none,none,none,Candidatus_Micrarchaeum,Candidatus_Micrarchaeum_sp._AZ1
A_DKE_Proteom-Micr_00437	A_DKE_Proteom	Micrarchaeota	A_DKE_Proteom	na	na	0.092	260	1.18557	0	arCOG01960	TrkA	K+_transport_system,_NAD-binding_component_fused_to_Ion_channel	P	1.2e-29	K03455	3.2e-19	66.5	144.57	-	monovalent_cation:H+_antiporter-2,_CPA2_family	PF02254	TrkA-N_domain	1.9e-25	-	-	-	-	-	-	-	-	-	-	-	-	IPR003148;_IPR036291	Regulator_of_K+_conductance,_N-terminal;_NAD(P)-binding_domain_superfamily	PF02254	TrkA-N_domain	OWP53334.1_hypothetical_protein_B2I19_02620_[Thermoplasmatales_archaeon_ARMAN]	2.9e-137	99.6	1961137	Archaea,Euryarchaeota,Thermoplasmata,Thermoplasmatales,none,none,Thermoplasmatales_archaeon_ARMAN
A_DKE_Proteom-Micr_00438	A_DKE_Proteom	Micrarchaeota	A_DKE_Proteom	na	na	0.072	138	4.70766	0	arCOG01960	TrkA	K+_transport_system,_NAD-binding_component_fused_to_Ion_channel	P	2.6e-29	K03455	1.2e-25	87.7	144.57	-	monovalent_cation:H+_antiporter-2,_CPA2_family	PF02254	TrkA-N_domain	7.6e-33	-	-	-	-	-	-	-	1.A.1.13.8	9.63e-24	-	-	-	IPR003148;_IPR036291	Regulator_of_K+_conductance,_N-terminal;_NAD(P)-binding_domain_superfamily	PF02254	TrkA-N_domain	OWP53333.1_hypothetical_protein_B2I19_02615_[Thermoplasmatales_archaeon_ARMAN]	4.9e-67	99.3	1961137	Archaea,Euryarchaeota,Thermoplasmata,Thermoplasmatales,none,none,Thermoplasmatales_archaeon_ARMAN
A_DKE_Proteom-Micr_00440	A_DKE_Proteom	Micrarchaeota	A_DKE_Proteom	na	na	0.068	232	0.978442	0	arCOG00614	SpoIVFB	Zn-dependent_protease	R	6.8e-28	K06402	3e-12	43.8	106.43	-	stage_IV_sporulation_protein_FB_[EC:3.4.24.-]	PF02163	Peptidase_family_M50	2.4e-07	-	-	-	-	-	-	-	9.B.149.1.8	1.09e-25	-	-	-	-	-	-	-	OWP53331.1_hypothetical_protein_B2I19_02600_[Thermoplasmatales_archaeon_ARMAN]	9.5e-116	100	1961137	Archaea,Euryarchaeota,Thermoplasmata,Thermoplasmatales,none,none,Thermoplasmatales_archaeon_ARMAN
A_DKE_Proteom-Micr_00441	A_DKE_Proteom	Micrarchaeota	A_DKE_Proteom	na	na	0.043	432	5.03212	0	-	-	-	-	-	K03529	4.7e-12	42.1	581.4	-	chromosome_segregation_protein	PF01442	Apolipoprotein_A1/A4/E_domain	3.1e-08	TIGR02168	chromosome_segregation_protein_SMC	-	1.9e-10	-	-	-	-	-	-	-	-	-	-	-	-	OWP53330.1_hypothetical_protein_B2I19_02595_[Thermoplasmatales_archaeon_ARMAN]	2.1e-180	100	1961137	Archaea,Euryarchaeota,Thermoplasmata,Thermoplasmatales,none,none,Thermoplasmatales_archaeon_ARMAN
A_DKE_Proteom-Micr_00442	A_DKE_Proteom	Micrarchaeota	A_DKE_Proteom	na	na	0.056	545	2.48775	0	arCOG01819	CpaF	Pilus_assembly_protein,_ATPase_of_CpaF_family	N	4.7e-99	K07332	1.7e-125	417.3	360.8	high_score	archaeal_flagellar_protein_FlaI	PF00437	Type_II/IV_secretion_system_protein	6.7e-47	TIGR03819	helicase/secretion_neighborhood_ATPase	-	1.6e-51	-	-	-	3.A.7.15.1	1.34e-49	-	-	-	IPR001482;_IPR027417	Type_II/IV_secretion_system_protein;_P-loop_containing_nucleoside_triphosphate_hydrolase	PF00437	Type_II/IV_secretion_system_protein	OJT94146.1_hypothetical_protein_JJ59_04175_[Candidatus_Micrarchaeum_sp._AZ1]	1.4e-295	100	1531428	Archaea,Candidatus_Micrarchaeota,none,none,none,Candidatus_Micrarchaeum,Candidatus_Micrarchaeum_sp._AZ1
A_DKE_Proteom-Micr_00443	A_DKE_Proteom	Micrarchaeota	A_DKE_Proteom	na	na	0.042	210	1.54086	0	-	-	-	-	-	-	-	-	-	-	-	-	-	-	-	-	-	-	-	-	-	-	-	-	-	-	-	-	-	-	OJT94145.1_hypothetical_protein_JJ59_04170_[Candidatus_Micrarchaeum_sp._AZ1]	2.6e-104	100	1531428	Archaea,Candidatus_Micrarchaeota,none,none,none,Candidatus_Micrarchaeum,Candidatus_Micrarchaeum_sp._AZ1
A_DKE_Proteom-Micr_00444	A_DKE_Proteom	Micrarchaeota	A_DKE_Proteom	na	na	0.086	346	1.997	0	arCOG01812	TadC	Pilus_assembly_protein_TadC	N	1.8e-34	K07333	1.6e-31	107	101.07	high_score	archaeal_flagellar_protein_FlaJ	PF00482	Type_II_secretion_system_(T2SS),_protein_F	1.4e-17	-	-	-	-	-	-	-	-	-	-	-	-	IPR018076	Type_II_secretion_system_F_domain	PF00482	Type_II_secretion_system_(T2SS),_protein_F	OJT94144.1_hypothetical_protein_JJ59_04165_[Candidatus_Micrarchaeum_sp._AZ1]	8.7e-182	100	1531428	Archaea,Candidatus_Micrarchaeota,none,none,none,Candidatus_Micrarchaeum,Candidatus_Micrarchaeum_sp._AZ1
A_DKE_Proteom-Micr_00445	A_DKE_Proteom	Micrarchaeota	A_DKE_Proteom	na	na	0.08	337	1.63909	0	arCOG01811	TadC	Pilus_assembly_protein_TadC	N	3.2e-23	K07333	6e-32	108.4	101.07	high_score	archaeal_flagellar_protein_FlaJ	PF00482	Type_II_secretion_system_(T2SS),_protein_F	1.1e-15	-	-	-	-	-	-	-	-	-	-	-	-	IPR018076	Type_II_secretion_system_F_domain	PF00482	Type_II_secretion_system_(T2SS),_protein_F	OWP53326.1_hypothetical_protein_B2I19_02575_[Thermoplasmatales_archaeon_ARMAN]	1.8e-163	100	1961137	Archaea,Euryarchaeota,Thermoplasmata,Thermoplasmatales,none,none,Thermoplasmatales_archaeon_ARMAN
A_DKE_Proteom-Micr_00446	A_DKE_Proteom	Micrarchaeota	A_DKE_Proteom	na	na	0.112	1103	0.737004	0	-	-	-	-	-	K18263	4.2e-10	32.9	258.7	-	adhesion_G-protein_coupled_receptor_V1	PF13385	Concanavalin_A-like_lectin/glucanases_superfamily	3.8e-34	-	-	-	-	-	-	-	-	-	-	-	-	IPR013320	Concanavalin_A-like_lectin/glucanase_domain_superfamily	PF13385	Concanavalin_A-like_lectin/glucanases_superfamily	OWP53325.1_hypothetical_protein_B2I19_02570_[Thermoplasmatales_archaeon_ARMAN]	0	100	1961137	Archaea,Euryarchaeota,Thermoplasmata,Thermoplasmatales,none,none,Thermoplasmatales_archaeon_ARMAN
A_DKE_Proteom-Micr_00447	A_DKE_Proteom	Micrarchaeota	A_DKE_Proteom	na	na	0.12	620	0.70058	0	-	-	-	-	-	K19636	8.6e-13	42.6	458.87	-	usherin	PF13385	Concanavalin_A-like_lectin/glucanases_superfamily	2.6e-31	-	-	-	-	-	-	-	-	-	-	-	-	IPR013320;_IPR006558	Concanavalin_A-like_lectin/glucanase_domain_superfamily;_LamG-like_jellyroll_fold	PF13385	Concanavalin_A-like_lectin/glucanases_superfamily	OJI07509.1_hypothetical_protein_BK997_02750_[Candidatus_Micrarchaeum_acidiphilum_ARMAN-1]	0	100	1531428	Archaea,Candidatus_Micrarchaeota,none,none,none,Candidatus_Micrarchaeum,Candidatus_Micrarchaeum_sp._AZ1
A_DKE_Proteom-Micr_00448	A_DKE_Proteom	Micrarchaeota	A_DKE_Proteom	na	na	0.047	190	0.693811	0	-	-	-	-	-	-	-	-	-	-	-	-	-	-	-	-	-	-	-	-	-	-	-	-	-	-	-	-	-	-	OJI07510.1_hypothetical_protein_BK997_02755_[Candidatus_Micrarchaeum_acidiphilum_ARMAN-1]	1.3e-99	99.5	1531428	Archaea,Candidatus_Micrarchaeota,none,none,none,Candidatus_Micrarchaeum,Candidatus_Micrarchaeum_sp._AZ1
A_DKE_Proteom-Micr_00449	A_DKE_Proteom	Micrarchaeota	A_DKE_Proteom	na	na	0.117	930	0.916441	0	arCOG07813	-	LamG-like_jellyroll_fold_domain	S	2.3e-25	K16143	2.3e-06	24.6	329.2	-	C-reactive_protein	PF13385	Concanavalin_A-like_lectin/glucanases_superfamily	5.8e-42	-	-	-	-	-	-	-	-	-	-	-	-	IPR013320	Concanavalin_A-like_lectin/glucanase_domain_superfamily	PF13385	Concanavalin_A-like_lectin/glucanases_superfamily	OJI07511.1_hypothetical_protein_BK997_02760_[Candidatus_Micrarchaeum_acidiphilum_ARMAN-1]	0	100	1531428	Archaea,Candidatus_Micrarchaeota,none,none,none,Candidatus_Micrarchaeum,Candidatus_Micrarchaeum_sp._AZ1
A_DKE_Proteom-Micr_00450	A_DKE_Proteom	Micrarchaeota	A_DKE_Proteom	na	na	0.052	189	0.336341	0	-	-	-	-	-	-	-	-	-	-	-	-	-	-	-	-	-	-	-	-	-	-	-	-	-	-	-	-	-	-	OJI07512.1_hypothetical_protein_BK997_02765_[Candidatus_Micrarchaeum_acidiphilum_ARMAN-1]	2.5e-90	100	1531428	Archaea,Candidatus_Micrarchaeota,none,none,none,Candidatus_Micrarchaeum,Candidatus_Micrarchaeum_sp._AZ1
A_DKE_Proteom-Micr_00451	A_DKE_Proteom	Micrarchaeota	A_DKE_Proteom	na	na	0.057	156	0.699917	0	arCOG01832	IbpA	Molecular_chaperone_(HSP20_family)	O	6.7e-22	K13993	6.8e-28	94.6	65.17	high_score	HSP20_family_protein	PF00011	Hsp20/alpha_crystallin_family	1.5e-19	-	-	-	-	-	-	-	-	-	-	-	-	IPR008978;_IPR002068	HSP20-like_chaperone;_Alpha_crystallin/Hsp20_domain	PF00011	Hsp20/alpha_crystallin_family	OJI07513.1_hypothetical_protein_BK997_02770_[Candidatus_Micrarchaeum_acidiphilum_ARMAN-1]	2.2e-79	100	1912863	Archaea,Candidatus_Micrarchaeota,none,none,none,Candidatus_Micrarchaeum,Candidatus_Micrarchaeum_acidiphilum
A_DKE_Proteom-Micr_00452	A_DKE_Proteom	Micrarchaeota	A_DKE_Proteom	na	na	0.059	152	4.54741	0	arCOG05152	-	Transcriptional_regulator,_contains_HTH_domain	K	3.9e-13	K07725	7.5e-07	26.6	73.63	-	CRISPR-associated_protein_Csa3	PF13412	Winged_helix-turn-helix_DNA-binding	7.6e-08	-	-	-	-	-	-	-	-	-	-	-	-	IPR036388;_IPR036390	Winged_helix-like_DNA-binding_domain_superfamily;_Winged_helix_DNA-binding_domain_superfamily	PF13412	Winged_helix-turn-helix_DNA-binding	OJI07514.1_hypothetical_protein_BK997_02775_[Candidatus_Micrarchaeum_acidiphilum_ARMAN-1]	1.2e-74	100	1531428	Archaea,Candidatus_Micrarchaeota,none,none,none,Candidatus_Micrarchaeum,Candidatus_Micrarchaeum_sp._AZ1
A_DKE_Proteom-Micr_00453	A_DKE_Proteom	Micrarchaeota	A_DKE_Proteom	na	na	0.073	190	3.64936	0	arCOG04772	GrpE	Molecular_chaperone_GrpE_(heat_shock_protein)	O	4e-33	K03687	1.5e-40	136.9	34.23	high_score	molecular_chaperone_GrpE	PF01025	GrpE	3.1e-38	-	-	-	-	-	-	-	-	-	-	-	-	IPR013805;_IPR000740;_IPR009012	GrpE_nucleotide_exchange_factor,_coiled-coil;_GrpE_nucleotide_exchange_factor;_GrpE_nucleotide_exchange_factor,_head	PF01025	GrpE	OJI07515.1_nucleotide_exchange_factor_GrpE_[Candidatus_Micrarchaeum_acidiphilum_ARMAN-1]	1.1e-96	100	1531428	Archaea,Candidatus_Micrarchaeota,none,none,none,Candidatus_Micrarchaeum,Candidatus_Micrarchaeum_sp._AZ1
A_DKE_Proteom-Micr_00454	A_DKE_Proteom	Micrarchaeota	A_DKE_Proteom	na	na	0.088	622	3.37565	0	arCOG03060	DnaK	Chaperone_DnaK_(HSP70)	O	3.8e-236	K04043	9.6e-232	768.4	758.37	high_score	molecular_chaperone_DnaK	PF00012	Hsp70_protein	1.3e-217	TIGR02350	chaperone_protein_DnaK	-	9.8e-256	-	-	-	1.A.33.1.4	0	-	-	-	IPR013126;_IPR029048;_IPR018181;_IPR029047;_IPR012725	Heat_shock_protein_70_family;_Heat_shock_protein_70kD,_C-terminal_domain_superfamily;_Heat_shock_protein_70,_conserved_site;_Heat_shock_protein_70kD,_peptide-binding_domain_superfamily;_Chaperone_DnaK	PF00012	Hsp70_protein	OJI07516.1_molecular_chaperone_DnaK_[Candidatus_Micrarchaeum_acidiphilum_ARMAN-1]	0	100	1531428	Archaea,Candidatus_Micrarchaeota,none,none,none,Candidatus_Micrarchaeum,Candidatus_Micrarchaeum_sp._AZ1
A_DKE_Proteom-Micr_00455	A_DKE_Proteom	Micrarchaeota	A_DKE_Proteom	na	na	0.134	378	1.8564	0	arCOG06880	DnaJ	DnaJ_type_Zn_finger_domain	O	4.1e-86	K03686	8e-124	411.4	368.57	high_score	molecular_chaperone_DnaJ	PF01556	DnaJ_C_terminal_domain	3.5e-39	TIGR02349	chaperone_protein_DnaJ	-	4.8e-125	-	-	-	1.P.1.1.1	1.56e-22	-	-	-	IPR018253;_IPR001305;_IPR012724;_IPR001623;_IPR036410;_IPR002939;_IPR036869;_IPR008971	DnaJ_domain,_conserved_site;_Heat_shock_protein_DnaJ,_cysteine-rich_domain;_Chaperone_DnaJ;_DnaJ_domain;_Heat_shock_protein_DnaJ,_cysteine-rich_domain_superfamily;_Chaperone_DnaJ,_C-terminal;_Chaperone_J-domain_superfamily;_HSP40/DnaJ_peptide-binding	PF00684;_PF00226;_PF01556	DnaJ_central_domain;_DnaJ_domain;_DnaJ_C_terminal_domain	OJI07517.1_molecular_chaperone_DnaJ_[Candidatus_Micrarchaeum_acidiphilum_ARMAN-1]	4e-196	100	1531428	Archaea,Candidatus_Micrarchaeota,none,none,none,Candidatus_Micrarchaeum,Candidatus_Micrarchaeum_sp._AZ1
A_DKE_Proteom-Micr_00456	A_DKE_Proteom	Micrarchaeota	A_DKE_Proteom	na	na	0.012	243	2.55305	0	-	-	-	-	-	-	-	-	-	-	-	-	-	-	-	-	-	-	-	-	-	-	-	-	-	-	-	-	-	-	OJI07518.1_hypothetical_protein_BK997_02795_[Candidatus_Micrarchaeum_acidiphilum_ARMAN-1]	7.7e-108	100	1531428	Archaea,Candidatus_Micrarchaeota,none,none,none,Candidatus_Micrarchaeum,Candidatus_Micrarchaeum_sp._AZ1
A_DKE_Proteom-Micr_00457	A_DKE_Proteom	Micrarchaeota	A_DKE_Proteom	na	na	0.104	479	0.543085	0	arCOG01252	PutA	Lactaldehyde_dehydrogenase,_Succinate_semialdehyde_dehydrogenase,_a-ketoglutarate_semialdehyde_dehydrogenase_or_other_NAD-dependent_aldehyde_dehydrogenase	C	5.1e-134	K18128	8.7e-248	820.6	940.77	-	D-glyceraldehyde_dehydrogenase_(NADP+)_[EC:1.2.1.89]	PF00171	Aldehyde_dehydrogenase_family	8.7e-157	TIGR01780	succinate-semialdehyde_dehydrogenase	1.2.1.-	4.9e-118	-	-	-	-	-	-	-	-	IPR016162;_IPR015590;_IPR029510;_IPR016163;_IPR016160;_IPR016161	Aldehyde_dehydrogenase,_N-terminal;_Aldehyde_dehydrogenase_domain;_Aldehyde_dehydrogenase,_glutamic_acid_active_site;_Aldehyde_dehydrogenase,_C-terminal;_Aldehyde_dehydrogenase,_cysteine_active_site;_Aldehyde/histidinol_dehydrogenase	PF00171	Aldehyde_dehydrogenase_family	OJI07519.1_aldehyde_dehydrogenase_[Candidatus_Micrarchaeum_acidiphilum_ARMAN-1]	1.1e-272	100	1531428	Archaea,Candidatus_Micrarchaeota,none,none,none,Candidatus_Micrarchaeum,Candidatus_Micrarchaeum_sp._AZ1
A_DKE_Proteom-Micr_00458	A_DKE_Proteom	Micrarchaeota	A_DKE_Proteom	na	na	0.089	301	0.46545	0	arCOG04172	DapA	Dihydrodipicolinate_synthase/N-acetylneuraminate_lyase	E	1.3e-54	K18127	3.3e-81	270.2	308.3	-	2-dehydro-3-deoxy-D-gluconate_aldolase_[EC:4.1.2.51]	PF00701	Dihydrodipicolinate_synthetase_family	3.5e-56	TIGR00674	4-hydroxy-tetrahydrodipicolinate_synthase	4.3.3.7	3.3e-50	-	-	-	-	-	-	-	-	IPR002220;_IPR020625;_IPR013785	DapA-like;_Schiff_base-forming_aldolase,_active_site;_Aldolase-type_TIM_barrel	PF00701	Dihydrodipicolinate_synthetase_family	OJI07520.1_hypothetical_protein_BK997_02805_[Candidatus_Micrarchaeum_acidiphilum_ARMAN-1]	6.7e-170	100	1531428	Archaea,Candidatus_Micrarchaeota,none,none,none,Candidatus_Micrarchaeum,Candidatus_Micrarchaeum_sp._AZ1
A_DKE_Proteom-Micr_00459	A_DKE_Proteom	Micrarchaeota	A_DKE_Proteom	na	na	0.085	409	0.432468	0	arCOG01168	RspA	L-alanine-DL-glutamate_epimerase_or_related_enzyme_of_enolase_superfamily	M	1.1e-79	K05308	2.2e-151	501.8	568.43	-	gluconate/galactonate_dehydratase_[EC:4.2.1.140]	PF13378	Enolase_C-terminal_domain-like	3e-51	TIGR02534	muconate_and_chloromuconate_cycloisomerases	5.5.1.-	2.3e-23	-	-	-	-	-	-	-	-	IPR013342;_IPR034390;_IPR034593;_IPR036849;_IPR029017;_IPR029065;_IPR013341	Mandelate_racemase/muconate_lactonizing_enzyme,_C-terminal;_Enolase-like_superfamily;_Mandelate_racemase-like;_Enolase-like,_C-terminal_domain_superfamily;_Enolase-like,_N-terminal;_Enolase_C-terminal_domain-like;_Mandelate_racemase/muconate_lactonizing_enzyme,_N-terminal_domain	PF13378;_PF02746	Enolase_C-terminal_domain-like;_Mandelate_racemase_/_muconate_lactonizing_enzyme,_N-terminal_domain	OJI07521.1_mandelate_racemase_[Candidatus_Micrarchaeum_acidiphilum_ARMAN-1]	3.3e-236	100	1531428	Archaea,Candidatus_Micrarchaeota,none,none,none,Candidatus_Micrarchaeum,Candidatus_Micrarchaeum_sp._AZ1
A_DKE_Proteom-Micr_00460	A_DKE_Proteom	Micrarchaeota	A_DKE_Proteom	na	na	0.124	570	0.383599	0	arCOG04045	IlvD	Dihydroxyacid_dehydratase/phosphogluconate_dehydratase	E	6.3e-195	K01687	3.6e-217	719.7	591.57	high_score	dihydroxy-acid_dehydratase_[EC:4.2.1.9]	PF00920	Dehydratase_family	2.1e-201	TIGR00110	dihydroxy-acid_dehydratase	4.2.1.9	5.2e-207	-	-	-	-	-	-	-	-	IPR000581;_IPR004404;_IPR020558;_IPR037237	Dihydroxy-acid/6-phosphogluconate_dehydratase;_Dihydroxy-acid_dehydratase;_Dihydroxy-acid/6-phosphogluconate_dehydratase,_conserved_site;_IlvD/EDD,_N-terminal_domain	PF00920	Dehydratase_family	OJI07561.1_dihydroxy-acid_dehydratase_[Candidatus_Micrarchaeum_acidiphilum_ARMAN-1]	0	100	1531428	Archaea,Candidatus_Micrarchaeota,none,none,none,Candidatus_Micrarchaeum,Candidatus_Micrarchaeum_sp._AZ1
A_DKE_Proteom-Micr_00461	A_DKE_Proteom	Micrarchaeota	A_DKE_Proteom	na	na	0.077	335	0.256571	0	arCOG07181	-	Extracellular_solute-binding_protein_with_Ig-fold_domain	R	9.1e-45	-	-	-	-	-	-	-	-	-	-	-	-	-	-	-	-	-	-	-	-	-	-	-	-	-	OJI07522.1_hypothetical_protein_BK997_02820_[Candidatus_Micrarchaeum_acidiphilum_ARMAN-1]	1.2e-148	99.7	1912863	Archaea,Candidatus_Micrarchaeota,none,none,none,Candidatus_Micrarchaeum,Candidatus_Micrarchaeum_acidiphilum
A_DKE_Proteom-Micr_00462	A_DKE_Proteom	Micrarchaeota	A_DKE_Proteom	na	na	0.061	179	0.683929	0	arCOG00608	-	Predicted_transcriptional_regulator_with_C-terminal_CBS_domains	K	3.9e-40	K04767	1.7e-16	57.9	129.73	-	acetoin_utilization_protein_AcuB	PF00571	CBS_domain	1.5e-19	TIGR01137	cystathionine_beta-synthase	4.2.1.22	7.1e-13	-	-	-	-	-	-	-	-	IPR001387;_IPR000644;_IPR017158;_IPR010982	Cro/C1-type_helix-turn-helix_domain;_CBS_domain;_Transcription_regulator,_CBS_domain-containing,_predicted;_Lambda_repressor-like,_DNA-binding_domain_superfamily	PF01381;_PF00571	Helix-turn-helix;_CBS_domain	OJT94129.1_hypothetical_protein_JJ59_04075_[Candidatus_Micrarchaeum_sp._AZ1]	8.5e-88	100	1531428	Archaea,Candidatus_Micrarchaeota,none,none,none,Candidatus_Micrarchaeum,Candidatus_Micrarchaeum_sp._AZ1
A_DKE_Proteom-Micr_00463	A_DKE_Proteom	Micrarchaeota	A_DKE_Proteom	na	na	0.117	273	5.94194	0.021083	arCOG00860	-	Isopentenyl_phosphate_kinase,_enzyme_of_modified_mevalonate_pathway	I	2e-40	K06981	6.2e-58	193.5	120.93	high_score	isopentenyl_phosphate_kinase_[EC:2.7.4.26]	PF00696	Amino_acid_kinase_family	3.4e-30	TIGR01027	glutamate_5-kinase	2.7.2.11	9.3e-09	-	-	-	-	-	-	-	-	IPR024192;_IPR001048;_IPR036393	Fosfomycin_resistance_kinase,_FomA-type;_Aspartate/glutamate/uridylate_kinase;_Acetylglutamate_kinase-like_superfamily	PF00696	Amino_acid_kinase_family	OJI07524.1_hypothetical_protein_BK997_02830_[Candidatus_Micrarchaeum_acidiphilum_ARMAN-1]	4.8e-151	100	1531428	Archaea,Candidatus_Micrarchaeota,none,none,none,Candidatus_Micrarchaeum,Candidatus_Micrarchaeum_sp._AZ1
A_DKE_Proteom-Micr_00464	A_DKE_Proteom	Micrarchaeota	A_DKE_Proteom	na	na	0.031	161	2.09731	0	-	-	-	-	-	-	-	-	-	-	-	-	-	-	-	-	-	-	-	-	-	-	-	-	-	-	-	-	-	-	OJI07525.1_hypothetical_protein_BK997_02835_[Candidatus_Micrarchaeum_acidiphilum_ARMAN-1]	2e-80	100	1531428	Archaea,Candidatus_Micrarchaeota,none,none,none,Candidatus_Micrarchaeum,Candidatus_Micrarchaeum_sp._AZ1
A_DKE_Proteom-Micr_00465	A_DKE_Proteom	Micrarchaeota	A_DKE_Proteom	na	na	0.051	584	0.488518	0	-	-	-	-	-	-	-	-	-	-	-	-	-	-	-	-	-	-	-	-	-	-	-	-	-	-	-	-	-	-	OJI07526.1_hypothetical_protein_BK997_02840_[Candidatus_Micrarchaeum_acidiphilum_ARMAN-1]	0	100	1912863	Archaea,Candidatus_Micrarchaeota,none,none,none,Candidatus_Micrarchaeum,Candidatus_Micrarchaeum_acidiphilum
A_DKE_Proteom-Micr_00466	A_DKE_Proteom	Micrarchaeota	A_DKE_Proteom	na	na	0.089	246	0.446249	0	-	-	-	-	-	-	-	-	-	-	-	-	-	-	-	-	-	-	-	-	-	-	-	-	-	-	-	-	-	-	OJI07527.1_hypothetical_protein_BK997_02845_[Candidatus_Micrarchaeum_acidiphilum_ARMAN-1]	3.1e-80	100	1531428	Archaea,Candidatus_Micrarchaeota,none,none,none,Candidatus_Micrarchaeum,Candidatus_Micrarchaeum_sp._AZ1
A_DKE_Proteom-Micr_00467	A_DKE_Proteom	Micrarchaeota	A_DKE_Proteom	na	na	0.099	222	1.35096	0.0554496	arCOG00497	-	Zn-dependent_hydrolase_of_the_beta-lactamase_fold	R	1.6e-47	K03476	1.7e-21	74.2	152.83	-	L-ascorbate_6-phosphate_lactonase_[EC:3.1.1.-]	PF13483	Beta-lactamase_superfamily_domain	4.2e-24	-	-	-	-	-	-	-	-	-	-	-	-	IPR036866;_IPR022877;_IPR001279	Ribonuclease_Z/Hydroxyacylglutathione_hydrolase-like;_Protein_of_unknown_funcion_UPF0173;_Metallo-beta-lactamase	PF13483	Beta-lactamase_superfamily_domain	OJI07528.1_hypothetical_protein_BK997_02850_[Candidatus_Micrarchaeum_acidiphilum_ARMAN-1]	2.4e-124	100	1531428	Archaea,Candidatus_Micrarchaeota,none,none,none,Candidatus_Micrarchaeum,Candidatus_Micrarchaeum_sp._AZ1
A_DKE_Proteom-Micr_00468	A_DKE_Proteom	Micrarchaeota	A_DKE_Proteom	na	na	0.084	534	1.23323	0	arCOG06224	-	HerA_helicase	X	2.2e-56	K06915	7.4e-37	125	126.9	-	uncharacterized_protein	PF01935	Domain_of_unknown_function_DUF87	8.5e-14	-	-	-	-	-	-	-	-	-	-	-	-	IPR027417;_IPR002789;_IPR003593;_IPR008571	P-loop_containing_nucleoside_triphosphate_hydrolase;_Helicase_HerA,_central_domain;_AAA+_ATPase_domain;_Helicase_HerA	PF01935	Domain_of_unknown_function_DUF87	OJI07529.1_hypothetical_protein_BK997_02855_[Candidatus_Micrarchaeum_acidiphilum_ARMAN-1]	4.8e-296	100	1912863	Archaea,Candidatus_Micrarchaeota,none,none,none,Candidatus_Micrarchaeum,Candidatus_Micrarchaeum_acidiphilum
A_DKE_Proteom-Micr_00469	A_DKE_Proteom	Micrarchaeota	A_DKE_Proteom	na	na	0.099	271	0.945148	0	-	-	-	-	-	-	-	-	-	-	-	-	-	-	-	-	-	-	-	-	-	-	-	-	-	-	-	-	-	-	OJI07530.1_hypothetical_protein_BK997_02860_[Candidatus_Micrarchaeum_acidiphilum_ARMAN-1]	3.9e-145	100	1531428	Archaea,Candidatus_Micrarchaeota,none,none,none,Candidatus_Micrarchaeum,Candidatus_Micrarchaeum_sp._AZ1
A_DKE_Proteom-Micr_00470	A_DKE_Proteom	Micrarchaeota	A_DKE_Proteom	na	na	0.114	70	25.4078	0	arCOG07262	-	CBS_domain_containing_protein	R	1.8e-14	-	-	-	-	-	-	-	-	-	-	-	-	-	-	-	-	-	-	-	-	-	-	-	-	-	OJI07531.1_hypothetical_protein_BK997_02865_[Candidatus_Micrarchaeum_acidiphilum_ARMAN-1]	3.3e-11	100	1912863	Archaea,Candidatus_Micrarchaeota,none,none,none,Candidatus_Micrarchaeum,Candidatus_Micrarchaeum_acidiphilum
A_DKE_Proteom-Micr_00471	A_DKE_Proteom	Micrarchaeota	A_DKE_Proteom	na	na	0.047	147	1.22006	0	-	-	-	-	-	-	-	-	-	-	-	-	-	-	-	-	-	-	-	-	-	-	-	-	-	-	-	-	-	-	OJI07532.1_hypothetical_protein_BK997_02870_[Candidatus_Micrarchaeum_acidiphilum_ARMAN-1]	6.1e-76	100	1531428	Archaea,Candidatus_Micrarchaeota,none,none,none,Candidatus_Micrarchaeum,Candidatus_Micrarchaeum_sp._AZ1
A_DKE_Proteom-Micr_00472	A_DKE_Proteom	Micrarchaeota	A_DKE_Proteom	na	na	0.098	254	3.04891	0	arCOG01321	RibA	GTP_cyclohydrolase_II	H	1.4e-35	K14652	2.3e-48	162.7	332.47	-	3,4-dihydroxy_2-butanone_4-phosphate_synthase_/_GTP_cyclohydrolase_II_[EC:4.1.99.12_3.5.4.25]	PF00925	GTP_cyclohydrolase_II	1.9e-44	TIGR00505	GTP_cyclohydrolase_II	3.5.4.25	1.5e-39	-	-	-	-	-	-	-	-	IPR000926;_IPR032677;_IPR036144	GTP_cyclohydrolase_II,_RibA;_GTP_cyclohydrolase_II;_RibA-like_superfamily	PF00925	GTP_cyclohydrolase_II	OJI07533.1_hypothetical_protein_BK997_02875_[Candidatus_Micrarchaeum_acidiphilum_ARMAN-1]	2.5e-141	100	1531428	Archaea,Candidatus_Micrarchaeota,none,none,none,Candidatus_Micrarchaeum,Candidatus_Micrarchaeum_sp._AZ1
A_DKE_Proteom-Micr_00473	A_DKE_Proteom	Micrarchaeota	A_DKE_Proteom	na	na	0.095	303	4.72911	0	arCOG01599	PorB	Pyruvate:ferredoxin_oxidoreductase_or_related_2-oxoacid:ferredoxin_oxidoreductase,_beta_subunit	C	4.5e-94	K00175	3.9e-96	319.3	216.17	high_score	2-oxoglutarate/2-oxoacid_ferredoxin_oxidoreductase_subunit_beta_[EC:1.2.7.3_1.2.7.11]	PF02775	Thiamine_pyrophosphate_enzyme,_C-terminal_TPP_binding_domain	1.6e-32	TIGR02177	2-oxoacid:acceptor_oxidoreductase,_beta_subunit,_pyruvate/2-ketoisovalerate_family	-	1.6e-124	-	-	-	-	-	-	-	-	IPR011766;_IPR032686;_IPR011896;_IPR029061	Thiamine_pyrophosphate_enzyme,_C-terminal_TPP-binding;_Pyruvate_ferredoxin_oxidoreductase_beta_subunit,_C-terminal;_2-oxoacid:acceptor_oxidoreductase,_beta_subunit,_pyruvate/2-ketoisovalerate;_Thiamin_diphosphate-binding_fold	PF02775;_PF12367	Thiamine_pyrophosphate_enzyme,_C-terminal_TPP_binding_domain;_Pyruvate_ferredoxin_oxidoreductase_beta_subunit_C_terminal	OJI07534.1_2-oxoacid:ferredoxin_oxidoreductase_subunit_beta_[Candidatus_Micrarchaeum_acidiphilum_ARMAN-1]	1.8e-175	100	1531428	Archaea,Candidatus_Micrarchaeota,none,none,none,Candidatus_Micrarchaeum,Candidatus_Micrarchaeum_sp._AZ1
A_DKE_Proteom-Micr_00474	A_DKE_Proteom	Micrarchaeota	A_DKE_Proteom	na	na	0.092	625	4.8865	0	arCOG01606	PorA	Pyruvate:ferredoxin_oxidoreductase_or_related_2-oxoacid:ferredoxin_oxidoreductase,_alpha_subunit_and_gamma	C	1.2e-156	K00174	4.2e-159	528.2	260.9	high_score	2-oxoglutarate/2-oxoacid_ferredoxin_oxidoreductase_subunit_alpha_[EC:1.2.7.3_1.2.7.11]	PF01855	Pyruvate_flavodoxin/ferredoxin_oxidoreductase,_thiamine_diP-bdg	4e-55	TIGR03710	2-oxoacid:acceptor_oxidoreductase,_alpha_subunit	-	6.6e-172	-	-	-	-	-	-	-	-	IPR002880;_IPR002869;_IPR022367;_IPR009014;_IPR019752;_IPR033412;_IPR029061	Pyruvate_flavodoxin/ferredoxin_oxidoreductase,_N-terminal;_Pyruvate-flavodoxin_oxidoreductase,_central_domain;_2-oxoacid:acceptor_oxidoreductase,_alpha_subunit;_Transketolase_C-terminal/Pyruvate-ferredoxin_oxidoreductase_domain_II;_Pyruvate/ketoisovalerate_oxidoreductase,_catalytic_domain;_Pyruvate:ferredoxin_oxidoreductase,_core_domain_II;_Thiamin_diphosphate-binding_fold	PF01855;_PF01558;_PF17147	Pyruvate_flavodoxin/ferredoxin_oxidoreductase,_thiamine_diP-bdg;_Pyruvate_ferredoxin/flavodoxin_oxidoreductase;_Pyruvate:ferredoxin_oxidoreductase_core_domain_II	OWP53298.1_2-oxoacid:ferredoxin_oxidoreductase_subunit_alpha_[Thermoplasmatales_archaeon_ARMAN]	0	100	1961137	Archaea,Euryarchaeota,Thermoplasmata,Thermoplasmatales,none,none,Thermoplasmatales_archaeon_ARMAN
A_DKE_Proteom-Micr_00475	A_DKE_Proteom	Micrarchaeota	A_DKE_Proteom	na	na	0.075	40	0.503919	0	-	-	-	-	-	-	-	-	-	-	-	-	-	-	-	-	-	-	-	-	-	-	-	-	-	-	-	-	-	-	-	-	-	-	-
A_DKE_Proteom-Micr_00476	A_DKE_Proteom	Micrarchaeota	A_DKE_Proteom	na	na	0.059	203	1.74423	0	-	-	-	-	-	-	-	-	-	-	-	-	-	-	-	-	-	-	-	-	-	-	-	-	-	-	-	-	-	-	OJI06846.1_hypothetical_protein_BK997_04865_[Candidatus_Micrarchaeum_acidiphilum_ARMAN-1]	1.7e-68	100	1531428	Archaea,Candidatus_Micrarchaeota,none,none,none,Candidatus_Micrarchaeum,Candidatus_Micrarchaeum_sp._AZ1
A_DKE_Proteom-Micr_00477	A_DKE_Proteom	Micrarchaeota	A_DKE_Proteom	na	na	0.1	209	0.698875	0	-	-	-	-	-	-	-	-	-	-	-	-	-	-	-	-	-	-	-	-	-	-	-	-	-	-	-	-	-	-	OJI06845.1_hypothetical_protein_BK997_04860_[Candidatus_Micrarchaeum_acidiphilum_ARMAN-1]	4.9e-111	100	1531428	Archaea,Candidatus_Micrarchaeota,none,none,none,Candidatus_Micrarchaeum,Candidatus_Micrarchaeum_sp._AZ1
A_DKE_Proteom-Micr_00478	A_DKE_Proteom	Micrarchaeota	A_DKE_Proteom	na	na	0.076	288	0.0598479	0	-	-	-	-	-	-	-	-	-	-	-	-	-	-	-	-	-	-	-	-	-	-	-	-	-	-	-	-	-	-	OJI06844.1_hypothetical_protein_BK997_04855_[Candidatus_Micrarchaeum_acidiphilum_ARMAN-1]	8.4e-138	100	1531428	Archaea,Candidatus_Micrarchaeota,none,none,none,Candidatus_Micrarchaeum,Candidatus_Micrarchaeum_sp._AZ1
A_DKE_Proteom-Micr_00479	A_DKE_Proteom	Micrarchaeota	A_DKE_Proteom	na	na	0.076	105	0.0680262	0	-	-	-	-	-	-	-	-	-	-	-	-	-	-	-	-	-	-	-	-	-	-	-	-	-	-	IPR036844	Hint_domain_superfamily	-	-	OWP53294.1_hypothetical_protein_B2I19_02410,_partial_[Thermoplasmatales_archaeon_ARMAN]	2.8e-54	100	1961137	Archaea,Euryarchaeota,Thermoplasmata,Thermoplasmatales,none,none,Thermoplasmatales_archaeon_ARMAN
A_DKE_Proteom-Micr_00480	A_DKE_Proteom	Micrarchaeota	A_DKE_Proteom	na	na	0.016	60	0	0	-	-	-	-	-	-	-	-	-	-	-	-	-	-	-	-	-	-	-	-	-	-	-	-	-	-	-	-	-	-	-	-	-	-	-
A_DKE_Proteom-Micr_00481	A_DKE_Proteom	Micrarchaeota	A_DKE_Proteom	na	na	0.007	137	0.0791175	0	-	-	-	-	-	-	-	-	-	-	-	-	-	-	-	-	-	-	-	-	-	-	-	-	-	-	-	-	-	-	-	-	-	-	-
A_DKE_Proteom-Micr_00482	A_DKE_Proteom	Micrarchaeota	A_DKE_Proteom	na	na	0.086	405	1.61636	0	-	-	-	-	-	-	-	-	-	-	-	-	-	-	-	-	-	-	-	-	-	-	-	-	-	-	IPR013783;_IPR008964	Immunoglobulin-like_fold;_Invasin/intimin_cell-adhesion_fragments	-	-	OJI06843.1_hypothetical_protein_BK997_04850_[Candidatus_Micrarchaeum_acidiphilum_ARMAN-1]	9.2e-215	98.5	1912863	Archaea,Candidatus_Micrarchaeota,none,none,none,Candidatus_Micrarchaeum,Candidatus_Micrarchaeum_acidiphilum
A_DKE_Proteom-Micr_00483	A_DKE_Proteom	Micrarchaeota	A_DKE_Proteom	na	na	0.048	186	0.417167	0	-	-	-	-	-	-	-	-	-	-	-	-	-	-	-	-	-	-	-	-	-	-	-	-	-	-	-	-	-	-	OJT94502.1_hypothetical_protein_JJ59_00010_[Candidatus_Micrarchaeum_sp._AZ1]	1.2e-97	100	1531428	Archaea,Candidatus_Micrarchaeota,none,none,none,Candidatus_Micrarchaeum,Candidatus_Micrarchaeum_sp._AZ1
A_DKE_Proteom-Micr_00484	A_DKE_Proteom	Micrarchaeota	A_DKE_Proteom	na	na	0.125	144	2.36082	0	arCOG01927	CoxG	Carbon_monoxide_dehydrogenase_subunit_G,_CoxG	C	7.4e-29	K09386	7.3e-26	88.5	151.43	-	uncharacterized_protein	PF06240	Carbon_monoxide_dehydrogenase_subunit_G_(CoxG)	1.4e-32	-	-	-	-	-	-	-	-	-	-	-	-	IPR010419;_IPR023393	Carbon_monoxide_dehydrogenase_subunit_G;_START-like_domain_superfamily	PF06240	Carbon_monoxide_dehydrogenase_subunit_G_(CoxG)	OJT94503.1_hypothetical_protein_JJ59_00015_[Candidatus_Micrarchaeum_sp._AZ1]	2.6e-71	100	1531428	Archaea,Candidatus_Micrarchaeota,none,none,none,Candidatus_Micrarchaeum,Candidatus_Micrarchaeum_sp._AZ1
A_DKE_Proteom-Micr_00485	A_DKE_Proteom	Micrarchaeota	A_DKE_Proteom	na	na	0.072	288	0.862613	0	arCOG01926	CoxM	Aerobic-type_carbon_monoxide_dehydrogenase,_middle_subunit_CoxM/CutM_homolog	C	1.3e-84	K03519	4.8e-88	292.8	272.93	high_score	aerobic_carbon-monoxide_dehydrogenase_medium_subunit_[EC:1.2.5.3]	PF00941	FAD_binding_domain_in_molybdopterin_dehydrogenase	6.1e-50	TIGR02963	xanthine_dehydrogenase,_small_subunit	1.17.1.4	1.2e-35	-	-	-	-	-	-	-	-	IPR036318;_IPR002346;_IPR036683;_IPR016167;_IPR016166;_IPR005107;_IPR016169	FAD-binding,_type_PCMH-like_superfamily;_Molybdopterin_dehydrogenase,_FAD-binding;_CO_dehydrogenase_flavoprotein,_C-terminal_domain_superfamily;_FAD-binding,_type_PCMH,_subdomain_1;_FAD-binding_domain,_PCMH-type;_CO_dehydrogenase_flavoprotein,_C-terminal;_FAD-binding,_type_PCMH,_subdomain_2	PF00941;_PF03450	FAD_binding_domain_in_molybdopterin_dehydrogenase;_CO_dehydrogenase_flavoprotein_C-terminal_domain	OJT94504.1_hypothetical_protein_JJ59_00020_[Candidatus_Micrarchaeum_sp._AZ1]	3.3e-150	100	1531428	Archaea,Candidatus_Micrarchaeota,none,none,none,Candidatus_Micrarchaeum,Candidatus_Micrarchaeum_sp._AZ1
A_DKE_Proteom-Micr_00486	A_DKE_Proteom	Micrarchaeota	A_DKE_Proteom	na	na	0.152	157	1.4555	0	arCOG01925	CoxS	Aerobic-type_carbon_monoxide_dehydrogenase,_small_subunit_CoxS/CutS_homolog	C	6.9e-68	K18022	2e-69	230	306.57	-	glyceraldehyde_dehydrogenase_small_subunit_[EC:1.2.99.8]	PF01799	[2Fe-2S]_binding_domain	1.5e-30	TIGR03193	4-hydroxybenzoyl-CoA_reductase,_gamma_subunit	1.3.7.9	5.8e-55	-	-	-	-	-	-	-	-	IPR001041;_IPR036010;_IPR012675;_IPR036884;_IPR002888	2Fe-2S_ferredoxin-type_iron-sulfur_binding_domain;_2Fe-2S_ferredoxin-like_superfamily;_Beta-grasp_domain_superfamily;_[2Fe-2S]-binding_domain_superfamily;_[2Fe-2S]-binding	PF00111;_PF01799	2Fe-2S_iron-sulfur_cluster_binding_domain;_[2Fe-2S]_binding_domain	OJT94505.1_carbon_monoxide_dehydrogenase_[Candidatus_Micrarchaeum_sp._AZ1]	2.4e-86	100	1531428	Archaea,Candidatus_Micrarchaeota,none,none,none,Candidatus_Micrarchaeum,Candidatus_Micrarchaeum_sp._AZ1
A_DKE_Proteom-Micr_00487	A_DKE_Proteom	Micrarchaeota	A_DKE_Proteom	na	na	0.113	669	1.59988	0	arCOG01167	CoxL	Aerobic-type_carbon_monoxide_dehydrogenase,_large_subunit_CoxL/CutL_homolog	C	6.4e-169	K03520	1e-164	547.1	803.6	-	aerobic_carbon-monoxide_dehydrogenase_large_subunit_[EC:1.2.5.3]	PF02738	Molybdopterin-binding_domain_of_aldehyde_dehydrogenase	3.4e-107	TIGR02416	carbon-monoxide_dehydrogenase,_large_subunit	1.2.99.2	8.4e-86	-	-	-	-	-	-	-	-	IPR000674;_IPR036856;_IPR008274;_IPR037165	Aldehyde_oxidase/xanthine_dehydrogenase,_a/b_hammerhead;_Aldehyde_oxidase/xanthine_dehydrogenase,_a/b_hammerhead_superfamily;_Aldehyde_oxidase/xanthine_dehydrogenase,_molybdopterin_binding;_Aldehyde_oxidase/xanthine_dehydrogenase,_molybdopterin_binding_domain_superfamily	PF01315;_PF02738	Aldehyde_oxidase_and_xanthine_dehydrogenase,_a/b_hammerhead_domain;_Molybdopterin-binding_domain_of_aldehyde_dehydrogenase	OJT94506.1_carbon_monoxide_dehydrogenase_[Candidatus_Micrarchaeum_sp._AZ1]	0	100	1531428	Archaea,Candidatus_Micrarchaeota,none,none,none,Candidatus_Micrarchaeum,Candidatus_Micrarchaeum_sp._AZ1
A_DKE_Proteom-Micr_00488	A_DKE_Proteom	Micrarchaeota	A_DKE_Proteom	na	na	0.085	564	0.0930614	0	arCOG00567	ArnT	Glycosyltransferase_of_PMT_family	M	5.7e-16	K14340	7.2e-10	35.6	235.13	-	mannosyltransferase_[EC:2.4.1.-]	PF13231	Dolichyl-phosphate-mannose-protein_mannosyltransferase	3.1e-11	-	-	-	-	-	-	-	-	-	-	-	-	IPR038731	Glycosyltransferase_RgtA/B/C/D-like	PF13231	Dolichyl-phosphate-mannose-protein_mannosyltransferase	OJT94507.1_hypothetical_protein_JJ59_00035_[Candidatus_Micrarchaeum_sp._AZ1]	2.1e-286	100	1531428	Archaea,Candidatus_Micrarchaeota,none,none,none,Candidatus_Micrarchaeum,Candidatus_Micrarchaeum_sp._AZ1
A_DKE_Proteom-Micr_00489	A_DKE_Proteom	Micrarchaeota	A_DKE_Proteom	na	na	0.098	509	0.285626	0	arCOG01683	ArsR	Transcriptional_regulator_containing_HTH_domain,_ArsR_family	K	2e-11	K07725	6.2e-09	33.4	73.63	-	CRISPR-associated_protein_Csa3	PF01022	Bacterial_regulatory_protein,_arsR_family	4.8e-08	-	-	-	-	-	-	-	-	-	-	-	-	IPR001845;_IPR036390;_IPR011991;_IPR036388	HTH_ArsR-type_DNA-binding_domain;_Winged_helix_DNA-binding_domain_superfamily;_ArsR-like_helix-turn-helix_domain;_Winged_helix-like_DNA-binding_domain_superfamily	PF01022	Bacterial_regulatory_protein,_arsR_family	OJT94508.1_hypothetical_protein_JJ59_00040_[Candidatus_Micrarchaeum_sp._AZ1]	1.1e-278	100	1531428	Archaea,Candidatus_Micrarchaeota,none,none,none,Candidatus_Micrarchaeum,Candidatus_Micrarchaeum_sp._AZ1
A_DKE_Proteom-Micr_00490	A_DKE_Proteom	Micrarchaeota	A_DKE_Proteom	na	na	0.082	243	0.271118	0	arCOG00922	SalX	ABC-type_antimicrobial_peptide_transport_system,_ATPase_component	V	3.6e-77	K05685	1.2e-85	285.6	458.33	-	macrolide_transport_system_ATP-binding/permease_protein_[EC:3.6.3.-]	PF00005	ABC_transporter	1.3e-31	TIGR02211	lipoprotein_releasing_system,_ATP-binding_protein	3.6.3.-	1.5e-72	-	-	-	3.A.1.122.21	2.86e-68	-	-	-	IPR003593;_IPR003439;_IPR027417;_IPR017871	AAA+_ATPase_domain;_ABC_transporter-like;_P-loop_containing_nucleoside_triphosphate_hydrolase;_ABC_transporter,_conserved_site	PF00005	ABC_transporter	OJT94509.1_hypothetical_protein_JJ59_00045_[Candidatus_Micrarchaeum_sp._AZ1]	1.9e-127	100	1531428	Archaea,Candidatus_Micrarchaeota,none,none,none,Candidatus_Micrarchaeum,Candidatus_Micrarchaeum_sp._AZ1
A_DKE_Proteom-Micr_00491	A_DKE_Proteom	Micrarchaeota	A_DKE_Proteom	na	na	0.083	561	0.830615	0	arCOG02080	-	S-layer_domain	M	5.4e-25	-	-	-	-	-	-	-	-	-	-	-	-	-	-	-	-	-	-	-	-	-	-	-	-	-	OJT94510.1_hypothetical_protein_JJ59_00050_[Candidatus_Micrarchaeum_sp._AZ1]	1.1e-266	100	1531428	Archaea,Candidatus_Micrarchaeota,none,none,none,Candidatus_Micrarchaeum,Candidatus_Micrarchaeum_sp._AZ1
A_DKE_Proteom-Micr_00492	A_DKE_Proteom	Micrarchaeota	A_DKE_Proteom	na	na	0.108	442	0.48985	0	arCOG02312	SalY	ABC-type_antimicrobial_peptide_transport_system,_permease_component	V	1.8e-69	K05685	4.2e-58	194.6	458.33	-	macrolide_transport_system_ATP-binding/permease_protein_[EC:3.6.3.-]	PF12704	MacB-like_periplasmic_core_domain	1.3e-14	TIGR02212	lipoprotein_releasing_system,_transmembrane_protein,_LolC/E_family	-	3e-20	-	-	-	3.A.1.122.10	2.3e-68	-	-	-	IPR003838;_IPR025857	ABC_transporter_permease_protein_domain;_MacB-like_periplasmic_core_domain	PF02687;_PF12704	FtsX-like_permease_family;_MacB-like_periplasmic_core_domain	OJT94511.1_hypothetical_protein_JJ59_00055_[Candidatus_Micrarchaeum_sp._AZ1]	1.5e-154	100	1531428	Archaea,Candidatus_Micrarchaeota,none,none,none,Candidatus_Micrarchaeum,Candidatus_Micrarchaeum_sp._AZ1
A_DKE_Proteom-Micr_00493	A_DKE_Proteom	Micrarchaeota	A_DKE_Proteom	na	na	0.08	100	11.3168	0	-	-	-	-	-	-	-	-	-	-	-	-	-	-	-	-	-	-	-	-	-	-	-	-	-	-	-	-	-	-	OJT94512.1_hypothetical_protein_JJ59_00060_[Candidatus_Micrarchaeum_sp._AZ1]	1.4e-47	99	1531428	Archaea,Candidatus_Micrarchaeota,none,none,none,Candidatus_Micrarchaeum,Candidatus_Micrarchaeum_sp._AZ1
A_DKE_Proteom-Micr_00494	A_DKE_Proteom	Micrarchaeota	A_DKE_Proteom	na	na	0.096	249	0.202559	0	-	-	-	-	-	-	-	-	-	-	-	-	-	-	-	-	-	-	-	-	-	-	-	-	-	-	-	-	-	-	OJT94513.1_hypothetical_protein_JJ59_00065_[Candidatus_Micrarchaeum_sp._AZ1]	1.1e-128	100	1531428	Archaea,Candidatus_Micrarchaeota,none,none,none,Candidatus_Micrarchaeum,Candidatus_Micrarchaeum_sp._AZ1
A_DKE_Proteom-Micr_00495	A_DKE_Proteom	Micrarchaeota	A_DKE_Proteom	na	na	0.053	131	0.956639	0	-	-	-	-	-	-	-	-	-	-	-	-	-	-	-	-	-	-	-	-	-	-	-	-	-	-	-	-	-	-	OJT94514.1_hypothetical_protein_JJ59_00070_[Candidatus_Micrarchaeum_sp._AZ1]	1.9e-60	99.2	1531428	Archaea,Candidatus_Micrarchaeota,none,none,none,Candidatus_Micrarchaeum,Candidatus_Micrarchaeum_sp._AZ1
A_DKE_Proteom-Micr_00496	A_DKE_Proteom	Micrarchaeota	A_DKE_Proteom	na	na	0.042	117	1.81303	0	-	-	-	-	-	-	-	-	-	-	-	-	-	-	-	-	-	-	-	-	-	-	-	-	-	-	-	-	-	-	OJT94515.1_hypothetical_protein_JJ59_00075_[Candidatus_Micrarchaeum_sp._AZ1]	4.7e-55	100	1531428	Archaea,Candidatus_Micrarchaeota,none,none,none,Candidatus_Micrarchaeum,Candidatus_Micrarchaeum_sp._AZ1
A_DKE_Proteom-Micr_00497	A_DKE_Proteom	Micrarchaeota	A_DKE_Proteom	na	na	0.1	300	2.56097	0.0187043	arCOG00894	-	Glycosyl_transferase_family_2	M	4e-44	K00721	1.2e-27	94.8	161.2	-	dolichol-phosphate_mannosyltransferase_[EC:2.4.1.83]	PF00535	Glycosyl_transferase_family_2	6.1e-18	TIGR04182	glycosyltransferase,_TIGR04182_family	-	2.7e-42	-	-	-	-	-	-	-	-	IPR001173;_IPR029044	Glycosyltransferase_2-like;_Nucleotide-diphospho-sugar_transferases	PF00535	Glycosyl_transferase_family_2	OJT94516.1_hypothetical_protein_JJ59_00080_[Candidatus_Micrarchaeum_sp._AZ1]	2.7e-155	99.7	1531428	Archaea,Candidatus_Micrarchaeota,none,none,none,Candidatus_Micrarchaeum,Candidatus_Micrarchaeum_sp._AZ1
A_DKE_Proteom-Micr_00498	A_DKE_Proteom	Micrarchaeota	A_DKE_Proteom	na	na	0.078	166	0.421732	0	arCOG01711	Ppa	Inorganic_pyrophosphatase	C	7.2e-20	K01507	5.9e-19	66.1	20.73	high_score	inorganic_pyrophosphatase_[EC:3.6.1.1]	PF00719	Inorganic_pyrophosphatase	4.3e-28	-	-	-	-	-	-	-	-	-	-	-	-	IPR008162;_IPR036649	Inorganic_pyrophosphatase;_Inorganic_pyrophosphatase_superfamily	PF00719	Inorganic_pyrophosphatase	OWP53108.1_hypothetical_protein_B2I19_04260_[Thermoplasmatales_archaeon_ARMAN]	1.1e-86	100	1961137	Archaea,Euryarchaeota,Thermoplasmata,Thermoplasmatales,none,none,Thermoplasmatales_archaeon_ARMAN
A_DKE_Proteom-Micr_00499	A_DKE_Proteom	Micrarchaeota	A_DKE_Proteom	na	na	0.09	222	10.7766	0	arCOG00457	-	Predicted_dinucleotide-binding_enzyme	R	4.3e-33	K06988	2.6e-55	184.8	145.13	high_score	8-hydroxy-5-deazaflavin:NADPH_oxidoreductase_[EC:1.5.1.40]	PF03807	NADP_oxidoreductase_coenzyme_F420-dependent	4e-19	TIGR01915	NADPH-dependent_F420_reductase	-	2.3e-28	-	-	-	5.B.6.1.3	1.38e-28	-	-	-	IPR028939;_IPR036291	Pyrroline-5-carboxylate_reductase,_catalytic,_N-terminal;_NAD(P)-binding_domain_superfamily	PF03807	NADP_oxidoreductase_coenzyme_F420-dependent	OWP53109.1_hypothetical_protein_B2I19_04265_[Thermoplasmatales_archaeon_ARMAN]	3.2e-113	100	1961137	Archaea,Euryarchaeota,Thermoplasmata,Thermoplasmatales,none,none,Thermoplasmatales_archaeon_ARMAN
A_DKE_Proteom-Micr_00500	A_DKE_Proteom	Micrarchaeota	A_DKE_Proteom	na	na	0.083	143	3.51201	0	-	-	-	-	-	-	-	-	-	-	-	-	-	-	-	-	-	-	-	-	-	-	-	-	-	-	-	-	-	-	OJT94517.1_hypothetical_protein_JJ59_00095_[Candidatus_Micrarchaeum_sp._AZ1]	9.2e-53	100	1531428	Archaea,Candidatus_Micrarchaeota,none,none,none,Candidatus_Micrarchaeum,Candidatus_Micrarchaeum_sp._AZ1
A_DKE_Proteom-Micr_00501	A_DKE_Proteom	Micrarchaeota	A_DKE_Proteom	na	na	0.096	260	0.371486	0	arCOG03839	-	Nucleotidyltransferase,_a_component_of_viral_defense_system	V	1.3e-29	K09144	6.2e-25	85.8	82.7	high_score	uncharacterized_protein	PF08843	Nucleotidyl_transferase_AbiEii_toxin,_Type_IV_TA_system	1.1e-25	-	-	-	-	-	-	-	-	-	-	-	-	IPR014942	Nucleotidyl_transferase_AbiEii_toxin,_Type_IV_TA_system	PF08843	Nucleotidyl_transferase_AbiEii_toxin,_Type_IV_TA_system	OJT94518.1_hypothetical_protein_JJ59_00100_[Candidatus_Micrarchaeum_sp._AZ1]	5.6e-149	100	1531428	Archaea,Candidatus_Micrarchaeota,none,none,none,Candidatus_Micrarchaeum,Candidatus_Micrarchaeum_sp._AZ1
A_DKE_Proteom-Micr_00502	A_DKE_Proteom	Micrarchaeota	A_DKE_Proteom	na	na	0.052	192	0.302585	0	arCOG04793	-	Transcriptional_regulator,_predicted_component_of_viral_defense_system	V	7.5e-29	-	-	-	-	-	-	-	-	-	-	-	-	-	-	-	-	-	-	-	-	-	-	-	-	-	OJT94519.1_hypothetical_protein_JJ59_00105_[Candidatus_Micrarchaeum_sp._AZ1]	2.2e-97	100	1531428	Archaea,Candidatus_Micrarchaeota,none,none,none,Candidatus_Micrarchaeum,Candidatus_Micrarchaeum_sp._AZ1
A_DKE_Proteom-Micr_00503	A_DKE_Proteom	Micrarchaeota	A_DKE_Proteom	na	na	0.067	414	1.49051	0	arCOG00684	-	Transposable_element,_IS605_OrfB_family,_contains_RNAse_H_fold_nuclease_and_Zn_finger_domains	X	6.3e-94	K07496	2.7e-94	314.4	27.33	high_score	putative_transposase	PF07282	Putative_transposase_DNA-binding_domain	1.8e-25	TIGR01766	transposase,_IS605_OrfB_family	-	6.1e-14	-	-	-	-	-	-	-	-	IPR021027;_IPR010095;_IPR001959	Transposase,_putative,_helix-turn-helix_domain;_Transposase_IS605,_OrfB,_C-terminal;_Probable_transposase,_IS891/IS1136/IS1341	PF12323;_PF01385;_PF07282	Helix-turn-helix_domain;_Probable_transposase;_Putative_transposase_DNA-binding_domain	OWP53113.1_hypothetical_protein_B2I19_04285_[Thermoplasmatales_archaeon_ARMAN]	6.5e-232	100	1961137	Archaea,Euryarchaeota,Thermoplasmata,Thermoplasmatales,none,none,Thermoplasmatales_archaeon_ARMAN
A_DKE_Proteom-Micr_00504	A_DKE_Proteom	Micrarchaeota	A_DKE_Proteom	na	na	0.049	183	0.677389	0	-	-	-	-	-	K02204	6.5e-16	56.1	118.77	-	homoserine_kinase_type_II_[EC:2.7.1.39]	PF01636	Phosphotransferase_enzyme_family	6.9e-07	TIGR00938	homoserine_kinase	2.7.1.39	3.3e-06	-	-	-	-	-	-	-	-	IPR011009;_IPR002575	Protein_kinase-like_domain_superfamily;_Aminoglycoside_phosphotransferase	PF01636	Phosphotransferase_enzyme_family	OWP53114.1_hypothetical_protein_B2I19_04290_[Thermoplasmatales_archaeon_ARMAN]	3.4e-100	100	1961137	Archaea,Euryarchaeota,Thermoplasmata,Thermoplasmatales,none,none,Thermoplasmatales_archaeon_ARMAN
A_DKE_Proteom-Micr_00505	A_DKE_Proteom	Micrarchaeota	A_DKE_Proteom	na	na	0.033	149	0.0362894	0	-	-	-	-	-	K02204	6.5e-18	62.7	118.77	-	homoserine_kinase_type_II_[EC:2.7.1.39]	-	-	-	TIGR00938	homoserine_kinase	2.7.1.39	8e-10	-	-	-	-	-	-	-	-	IPR011009	Protein_kinase-like_domain_superfamily	-	-	OWP53115.1_hypothetical_protein_B2I19_04295_[Thermoplasmatales_archaeon_ARMAN]	8.6e-78	100	1961137	Archaea,Euryarchaeota,Thermoplasmata,Thermoplasmatales,none,none,Thermoplasmatales_archaeon_ARMAN
A_DKE_Proteom-Micr_00506	A_DKE_Proteom	Micrarchaeota	A_DKE_Proteom	na	na	0.048	395	0.182507	0	arCOG03660	-	MFS_family_permease	G	1.7e-109	K08153	1.4e-20	71	401.93	-	MFS_transporter,_DHA1_family,_multidrug_resistance_protein	PF07690	Major_Facilitator_Superfamily	1.2e-33	TIGR00711	drug_resistance_MFS_transporter,_drug:H+_antiporter-2_(14_Spanner)_(DHA2)_family	-	2.8e-09	-	-	-	2.A.1.37.3	1.28e-24	-	-	-	IPR011701;_IPR020846;_IPR036259	Major_facilitator_superfamily;_Major_facilitator_superfamily_domain;_MFS_transporter_superfamily	PF07690	Major_Facilitator_Superfamily	OWP53116.1_hypothetical_protein_B2I19_04300_[Thermoplasmatales_archaeon_ARMAN]	1.1e-204	100	1961137	Archaea,Euryarchaeota,Thermoplasmata,Thermoplasmatales,none,none,Thermoplasmatales_archaeon_ARMAN
A_DKE_Proteom-Micr_00507	A_DKE_Proteom	Micrarchaeota	A_DKE_Proteom	na	na	0.038	262	0.479549	0	arCOG03839	-	Nucleotidyltransferase,_a_component_of_viral_defense_system	V	2.5e-36	K09144	6.8e-26	88.9	82.7	high_score	uncharacterized_protein	PF08843	Nucleotidyl_transferase_AbiEii_toxin,_Type_IV_TA_system	3.5e-24	-	-	-	-	-	-	-	-	-	-	-	-	IPR014942	Nucleotidyl_transferase_AbiEii_toxin,_Type_IV_TA_system	PF08843	Nucleotidyl_transferase_AbiEii_toxin,_Type_IV_TA_system	OWP53117.1_hypothetical_protein_B2I19_04305_[Thermoplasmatales_archaeon_ARMAN]	1e-142	100	1961137	Archaea,Euryarchaeota,Thermoplasmata,Thermoplasmatales,none,none,Thermoplasmatales_archaeon_ARMAN
A_DKE_Proteom-Micr_00508	A_DKE_Proteom	Micrarchaeota	A_DKE_Proteom	na	na	0.062	208	0.513054	0	arCOG04793	-	Transcriptional_regulator,_predicted_component_of_viral_defense_system	V	4.2e-32	-	-	-	-	-	-	-	-	-	-	-	-	-	-	-	-	-	-	-	-	-	-	-	-	-	OWP53118.1_hypothetical_protein_B2I19_04310_[Thermoplasmatales_archaeon_ARMAN]	5.6e-99	100	1961137	Archaea,Euryarchaeota,Thermoplasmata,Thermoplasmatales,none,none,Thermoplasmatales_archaeon_ARMAN
A_DKE_Proteom-Micr_00509	A_DKE_Proteom	Micrarchaeota	A_DKE_Proteom	na	na	0.095	292	0.515535	0	arCOG01369	WcaG	Nucleoside-diphosphate-sugar_epimerase	M	6.2e-57	K01784	4.5e-57	191.7	232.83	-	UDP-glucose_4-epimerase_[EC:5.1.3.2]	PF01370	NAD_dependent_epimerase/dehydratase_family	1.5e-49	TIGR01179	UDP-glucose_4-epimerase_GalE	5.1.3.2	2.5e-37	-	-	-	-	-	-	-	-	IPR036291;_IPR001509	NAD(P)-binding_domain_superfamily;_NAD-dependent_epimerase/dehydratase	PF01370	NAD_dependent_epimerase/dehydratase_family	OWP53119.1_hypothetical_protein_B2I19_04315_[Thermoplasmatales_archaeon_ARMAN]	2.4e-164	100	1961137	Archaea,Euryarchaeota,Thermoplasmata,Thermoplasmatales,none,none,Thermoplasmatales_archaeon_ARMAN
A_DKE_Proteom-Micr_00510	A_DKE_Proteom	Micrarchaeota	A_DKE_Proteom	na	na	0.061	360	0.649172	0	arCOG01403	AglL	Glycosyltransferase	M	2.4e-43	K19002	8.9e-35	117.8	228.3	-	1,2-diacylglycerol_3-alpha-glucosyltransferase_[EC:2.4.1.337]	PF00534	Glycosyl_transferases_group_1	7.1e-28	TIGR03088	sugar_transferase,_PEP-CTERM/EpsH1_system_associated	-	7.5e-20	GT4	8.6e-26	__sucrose_synthase_(EC_2.4.1.13);_sucrose-phosphate_synthase_(EC_2.4.1.14);_alpha-glucosyltransferase_(EC_2.4.1.52);_lipopolysaccharide_N-acetylglucosaminyltransferase_(EC_2.4.1.56);_phosphatidylinositol_alpha-mannosyltransferase_(EC_2.4.1.57);_GDP-Man:_Man1GlcNAc2-PP-dolichol_alpha-1,3-mannosyltransferase_(EC_2.4.1.132);_GDP-Man:_Man3GlcNAc2-PP-dolichol/Man4GlcNAc2-PP-dolichol_alpha-1,2-mannosyl…	-	-	-	-	-	IPR001296	Glycosyl_transferase,_family_1	PF00534	Glycosyl_transferases_group_1	OWP53120.1_hypothetical_protein_B2I19_04320_[Thermoplasmatales_archaeon_ARMAN]	4.6e-202	100	1961137	Archaea,Euryarchaeota,Thermoplasmata,Thermoplasmatales,none,none,Thermoplasmatales_archaeon_ARMAN
A_DKE_Proteom-Micr_00511	A_DKE_Proteom	Micrarchaeota	A_DKE_Proteom	na	na	0.068	762	0.095082	0	arCOG07351	-	Uncharacterized_membrane_protein	S	1.4e-27	K16648	2.3e-09	32.9	287.2	-	arabinofuranan_3-O-arabinosyltransferase_[EC:2.4.2.-]	-	-	-	-	-	-	-	-	-	-	-	-	-	-	-	-	-	-	-	OJI06948.1_hypothetical_protein_BK997_04660_[Candidatus_Micrarchaeum_acidiphilum_ARMAN-1]	0	99.9	1912863	Archaea,Candidatus_Micrarchaeota,none,none,none,Candidatus_Micrarchaeum,Candidatus_Micrarchaeum_acidiphilum
A_DKE_Proteom-Micr_00512	A_DKE_Proteom	Micrarchaeota	A_DKE_Proteom	na	na	0.069	259	0.303936	0	arCOG03850	-	Predicted_O-methyltransferase_YrrM	R	1.9e-26	K00588	2.6e-07	27.5	105.83	-	caffeoyl-CoA_O-methyltransferase_[EC:2.1.1.104]	PF13578	Methyltransferase_domain	9.5e-17	-	-	-	-	-	-	-	-	-	-	-	-	IPR029063	S-adenosyl-L-methionine-dependent_methyltransferase	PF13578	Methyltransferase_domain	OWP53286.1_hypothetical_protein_B2I19_04330_[Thermoplasmatales_archaeon_ARMAN]	1.4e-107	99.5	1961137	Archaea,Euryarchaeota,Thermoplasmata,Thermoplasmatales,none,none,Thermoplasmatales_archaeon_ARMAN
A_DKE_Proteom-Micr_00513	A_DKE_Proteom	Micrarchaeota	A_DKE_Proteom	na	na	0.046	323	0.240197	0	arCOG01385	-	Glycosyl_transferase_family_2	M	8.9e-33	K20444	3.8e-32	109.6	140	-	O-antigen_biosynthesis_protein_[EC:2.4.1.-]	PF00535	Glycosyl_transferase_family_2	3.1e-26	TIGR03111	putative_glycosyltransferase,_exosortase_G-associated	-	8.9e-18	GT2_Glycos_transf_2	3.1e-26	-	-	-	-	-	-	IPR029044;_IPR001173	Nucleotide-diphospho-sugar_transferases;_Glycosyltransferase_2-like	PF00535	Glycosyl_transferase_family_2	OJI06947.1_hypothetical_protein_BK997_04650_[Candidatus_Micrarchaeum_acidiphilum_ARMAN-1]	1.1e-181	100	1912863	Archaea,Candidatus_Micrarchaeota,none,none,none,Candidatus_Micrarchaeum,Candidatus_Micrarchaeum_acidiphilum
A_DKE_Proteom-Micr_00514	A_DKE_Proteom	Micrarchaeota	A_DKE_Proteom	na	na	0.048	286	0.0948602	0	arCOG01385	-	Glycosyl_transferase_family_2	M	2.7e-27	K17250	1.9e-22	77.9	254.9	-	GalNAc5-diNAcBac-PP-undecaprenol_beta-1,3-glucosyltransferase_[EC:2.4.1.293]	PF00535	Glycosyl_transferase_family_2	2.6e-25	TIGR03965	mycofactocin_system_glycosyltransferase	-	5.2e-14	GT2_Glycos_transf_2	2.6e-25	-	-	-	-	-	-	IPR029044;_IPR001173	Nucleotide-diphospho-sugar_transferases;_Glycosyltransferase_2-like	PF00535	Glycosyl_transferase_family_2	OJI06946.1_hypothetical_protein_BK997_04645_[Candidatus_Micrarchaeum_acidiphilum_ARMAN-1]	1.3e-162	100	1912863	Archaea,Candidatus_Micrarchaeota,none,none,none,Candidatus_Micrarchaeum,Candidatus_Micrarchaeum_acidiphilum
A_DKE_Proteom-Micr_00515	A_DKE_Proteom	Micrarchaeota	A_DKE_Proteom	na	na	0.066	151	0.172532	0	arCOG05398	-	Glycosyl_transferase_family_2	M	8.5e-09	-	-	-	-	-	-	-	-	-	-	-	-	-	-	-	-	-	-	-	-	-	-	-	-	-	OJI06945.1_hypothetical_protein_BK997_04640_[Candidatus_Micrarchaeum_acidiphilum_ARMAN-1]	1.4e-78	100	1912863	Archaea,Candidatus_Micrarchaeota,none,none,none,Candidatus_Micrarchaeum,Candidatus_Micrarchaeum_acidiphilum
A_DKE_Proteom-Micr_00516	A_DKE_Proteom	Micrarchaeota	A_DKE_Proteom	na	na	0.066	106	0.198491	0	arCOG05398	-	Glycosyl_transferase_family_2	M	2.9e-27	K11936	3.8e-10	36.7	299.73	-	poly-beta-1,6-N-acetyl-D-glucosamine_synthase_[EC:2.4.1.-]	PF00535	Glycosyl_transferase_family_2	5.7e-11	TIGR04182	glycosyltransferase,_TIGR04182_family	-	6.2e-08	-	-	-	-	-	-	-	-	IPR029044;_IPR001173	Nucleotide-diphospho-sugar_transferases;_Glycosyltransferase_2-like	PF00535	Glycosyl_transferase_family_2	OWP53125.1_hypothetical_protein_B2I19_04350_[Thermoplasmatales_archaeon_ARMAN]	5.8e-52	100	1961137	Archaea,Euryarchaeota,Thermoplasmata,Thermoplasmatales,none,none,Thermoplasmatales_archaeon_ARMAN
A_DKE_Proteom-Micr_00517	A_DKE_Proteom	Micrarchaeota	A_DKE_Proteom	na	na	0.075	357	0.236931	0	arCOG01403	AglL	Glycosyltransferase	M	1.6e-46	K12993	2.6e-32	109.8	225.33	-	alpha-1,2-mannosyltransferase/rhamnosyltransferase_[EC:2.4.1.-]	PF00534	Glycosyl_transferases_group_1	3.2e-23	TIGR04047	glycosyltransferase,_MSMEG_0565_family	-	3.1e-16	GT4	4.4e-22	__sucrose_synthase_(EC_2.4.1.13);_sucrose-phosphate_synthase_(EC_2.4.1.14);_alpha-glucosyltransferase_(EC_2.4.1.52);_lipopolysaccharide_N-acetylglucosaminyltransferase_(EC_2.4.1.56);_phosphatidylinositol_alpha-mannosyltransferase_(EC_2.4.1.57);_GDP-Man:_Man1GlcNAc2-PP-dolichol_alpha-1,3-mannosyltransferase_(EC_2.4.1.132);_GDP-Man:_Man3GlcNAc2-PP-dolichol/Man4GlcNAc2-PP-dolichol_alpha-1,2-mannosyl…	-	-	-	-	-	IPR028098;_IPR001296	Glycosyltransferase_subfamily_4-like,_N-terminal_domain;_Glycosyl_transferase,_family_1	PF13439;_PF00534	Glycosyltransferase_Family_4;_Glycosyl_transferases_group_1	OJI06944.1_hypothetical_protein_BK997_04635_[Candidatus_Micrarchaeum_acidiphilum_ARMAN-1]	2.9e-204	100	1912863	Archaea,Candidatus_Micrarchaeota,none,none,none,Candidatus_Micrarchaeum,Candidatus_Micrarchaeum_acidiphilum
A_DKE_Proteom-Micr_00518	A_DKE_Proteom	Micrarchaeota	A_DKE_Proteom	na	na	0.063	330	0.524596	0	arCOG01400	-	SAM-dependent_methyltransferase	Q	1.5e-58	K11438	2.7e-08	30.6	352	-	type_III_protein_arginine_methyltransferase_[EC:2.1.1.321]	PF05050	Methyltransferase_FkbM_domain	1.9e-18	TIGR01444	methyltransferase,_FkbM_family	-	1.4e-31	-	-	-	-	-	-	-	-	IPR006342;_IPR029063	Methyltransferase_FkbM;_S-adenosyl-L-methionine-dependent_methyltransferase	PF05050	Methyltransferase_FkbM_domain	OJI06943.1_hypothetical_protein_BK997_04630_[Candidatus_Micrarchaeum_acidiphilum_ARMAN-1]	2.3e-171	100	1912863	Archaea,Candidatus_Micrarchaeota,none,none,none,Candidatus_Micrarchaeum,Candidatus_Micrarchaeum_acidiphilum
A_DKE_Proteom-Micr_00519	A_DKE_Proteom	Micrarchaeota	A_DKE_Proteom	na	na	0.035	199	0.12432	0	-	-	-	-	-	-	-	-	-	-	-	-	-	-	-	-	-	-	-	-	-	-	-	-	-	-	-	-	-	-	OJI06942.1_hypothetical_protein_BK997_04625_[Candidatus_Micrarchaeum_acidiphilum_ARMAN-1]	5.9e-90	100	1531428	Archaea,Candidatus_Micrarchaeota,none,none,none,Candidatus_Micrarchaeum,Candidatus_Micrarchaeum_sp._AZ1
A_DKE_Proteom-Micr_00520	A_DKE_Proteom	Micrarchaeota	A_DKE_Proteom	na	na	0.094	275	0.240229	0	arCOG04989	-	SAM-dependent_methyltransferase	Q	5.5e-19	K18896	2.7e-14	50.5	289.3	-	glycine/sarcosine_N-methyltransferase_[EC:2.1.1.156]	PF13649	Methyltransferase_domain	1.7e-14	TIGR01983	3-demethylubiquinone-9_3-O-methyltransferase	2.1.1.64	2.5e-08	-	-	-	-	-	-	-	-	IPR029063	S-adenosyl-L-methionine-dependent_methyltransferase	PF13649	Methyltransferase_domain	OJI06941.1_hypothetical_protein_BK997_04620_[Candidatus_Micrarchaeum_acidiphilum_ARMAN-1]	8.6e-140	99.6	1912863	Archaea,Candidatus_Micrarchaeota,none,none,none,Candidatus_Micrarchaeum,Candidatus_Micrarchaeum_acidiphilum
A_DKE_Proteom-Micr_00521	A_DKE_Proteom	Micrarchaeota	A_DKE_Proteom	na	na	0.057	276	0.0937999	0	arCOG04131	RsmA	16S_rRNA_A1518_and_A1519_N6-dimethyltransferase_RsmA/KsgA/DIM1	J	3.6e-31	K02528	2.5e-43	145.8	225.33	-	16S_rRNA_(adenine1518-N6/adenine1519-N6)-dimethyltransferase_[EC:2.1.1.182]	PF00398	Ribosomal_RNA_adenine_dimethylase	9.2e-34	TIGR00755	ribosomal_RNA_small_subunit_methyltransferase_A	2.1.1.182	2.2e-48	-	-	-	-	-	-	-	-	IPR020598;_IPR002052;_IPR029063;_IPR001737;_IPR020596	Ribosomal_RNA_adenine_methylase_transferase,_N-terminal;_DNA_methylase,_N-6_adenine-specific,_conserved_site;_S-adenosyl-L-methionine-dependent_methyltransferase;_Ribosomal_RNA_adenine_methyltransferase_KsgA/Erm;_Ribosomal_RNA_adenine_methylase_transferase,_conserved_site	PF00398	Ribosomal_RNA_adenine_dimethylase	OJI06940.1_hypothetical_protein_BK997_04615_[Candidatus_Micrarchaeum_acidiphilum_ARMAN-1]	1.3e-148	100	1912863	Archaea,Candidatus_Micrarchaeota,none,none,none,Candidatus_Micrarchaeum,Candidatus_Micrarchaeum_acidiphilum
A_DKE_Proteom-Micr_00522	A_DKE_Proteom	Micrarchaeota	A_DKE_Proteom	na	na	0.098	153	0.592807	0	arCOG01078	-	NUDIX_family_hydrolase	L	1.6e-11	K03574	6.9e-15	52.8	63.63	-	8-oxo-dGTP_diphosphatase_[EC:3.6.1.55]	PF00293	NUDIX_domain	2e-18	TIGR00586	mutator_mutT_protein	3.6.1.-	6.4e-08	-	-	-	-	-	-	-	-	IPR020084;_IPR015797;_IPR000086	NUDIX_hydrolase,_conserved_site;_NUDIX_hydrolase-like_domain_superfamily;_NUDIX_hydrolase_domain	PF00293	NUDIX_domain	OJI06939.1_hypothetical_protein_BK997_04610_[Candidatus_Micrarchaeum_acidiphilum_ARMAN-1]	4.4e-85	100	1912863	Archaea,Candidatus_Micrarchaeota,none,none,none,Candidatus_Micrarchaeum,Candidatus_Micrarchaeum_acidiphilum
A_DKE_Proteom-Micr_00523	A_DKE_Proteom	Micrarchaeota	A_DKE_Proteom	na	na	0.068	263	0.240394	0	arCOG05398	-	Glycosyl_transferase_family_2	M	3.3e-42	K00786	5.5e-11	40.2	137.53	-	glycosyltransferase_[EC:2.4.-.-]	PF00535	Glycosyl_transferase_family_2	5e-12	-	-	-	-	-	-	-	-	-	-	-	-	IPR029044;_IPR001173	Nucleotide-diphospho-sugar_transferases;_Glycosyltransferase_2-like	PF00535	Glycosyl_transferase_family_2	OJI06938.1_hypothetical_protein_BK997_04605_[Candidatus_Micrarchaeum_acidiphilum_ARMAN-1]	3.1e-147	100	1531428	Archaea,Candidatus_Micrarchaeota,none,none,none,Candidatus_Micrarchaeum,Candidatus_Micrarchaeum_sp._AZ1
A_DKE_Proteom-Micr_00524	A_DKE_Proteom	Micrarchaeota	A_DKE_Proteom	na	na	0.09	255	0.293171	0	arCOG01324	Udp	Uridine_phosphorylase	F	8.8e-28	K03784	1.1e-26	91.2	204.03	-	purine-nucleoside_phosphorylase_[EC:2.4.2.1]	PF01048	Phosphorylase_superfamily	1.8e-31	TIGR00107	purine_nucleoside_phosphorylase	2.4.2.1	2e-20	-	-	-	-	-	-	-	-	IPR000845;_IPR035994	Nucleoside_phosphorylase_domain;_Nucleoside_phosphorylase_superfamily	PF01048	Phosphorylase_superfamily	OJI06937.1_hypothetical_protein_BK997_04600_[Candidatus_Micrarchaeum_acidiphilum_ARMAN-1]	1.2e-138	100	1912863	Archaea,Candidatus_Micrarchaeota,none,none,none,Candidatus_Micrarchaeum,Candidatus_Micrarchaeum_acidiphilum
A_DKE_Proteom-Micr_00525	A_DKE_Proteom	Micrarchaeota	A_DKE_Proteom	na	na	0.082	292	0.23323	0	-	-	-	-	-	-	-	-	-	-	-	-	-	-	-	-	-	-	-	-	-	-	-	-	-	-	-	-	-	-	OJI06936.1_hypothetical_protein_BK997_04595_[Candidatus_Micrarchaeum_acidiphilum_ARMAN-1]	1.3e-149	100	1531428	Archaea,Candidatus_Micrarchaeota,none,none,none,Candidatus_Micrarchaeum,Candidatus_Micrarchaeum_sp._AZ1
A_DKE_Proteom-Micr_00526	A_DKE_Proteom	Micrarchaeota	A_DKE_Proteom	na	na	0.08	100	1.41544	0	-	-	-	-	-	-	-	-	-	-	-	-	-	-	-	-	-	-	-	-	-	-	-	-	-	-	-	-	-	-	OJI06935.1_hypothetical_protein_BK997_04590_[Candidatus_Micrarchaeum_acidiphilum_ARMAN-1]	5.3e-47	100	1531428	Archaea,Candidatus_Micrarchaeota,none,none,none,Candidatus_Micrarchaeum,Candidatus_Micrarchaeum_sp._AZ1
A_DKE_Proteom-Micr_00527	A_DKE_Proteom	Micrarchaeota	A_DKE_Proteom	na	na	0.072	151	0.579675	0	arCOG01096	CCC1	Predicted_Fe2+/Mn2+_transporter,_VIT1/CCC1_family	P	1.6e-06	-	-	-	-	-	-	-	-	-	-	-	-	-	-	-	-	-	-	-	-	-	-	-	-	-	OJI06934.1_hypothetical_protein_BK997_04585_[Candidatus_Micrarchaeum_acidiphilum_ARMAN-1]	1.8e-70	100	1531428	Archaea,Candidatus_Micrarchaeota,none,none,none,Candidatus_Micrarchaeum,Candidatus_Micrarchaeum_sp._AZ1
A_DKE_Proteom-Micr_00528	A_DKE_Proteom	Micrarchaeota	A_DKE_Proteom	na	na	0.039	205	0.944514	0	arCOG10136	-	HAD_superfamily_hydrolase	R	7.1e-13	K05967	8.4e-26	88.5	93.27	-	uncharacterized_protein	-	-	-	-	-	-	-	-	-	-	-	-	-	-	-	IPR023214;_IPR036412	HAD_superfamily;_HAD-like_superfamily	-	-	OJI06933.1_hypothetical_protein_BK997_04580_[Candidatus_Micrarchaeum_acidiphilum_ARMAN-1]	2.1e-111	100	1912863	Archaea,Candidatus_Micrarchaeota,none,none,none,Candidatus_Micrarchaeum,Candidatus_Micrarchaeum_acidiphilum
A_DKE_Proteom-Micr_00529	A_DKE_Proteom	Micrarchaeota	A_DKE_Proteom	na	na	0.068	235	0.74688	0	arCOG01891	Tmk	Thymidylate_kinase	F	2e-07	K00943	3.7e-09	34.4	88.33	-	dTMP_kinase_[EC:2.7.4.9]	PF13238	AAA_domain	1.2e-09	TIGR02173	putative_cytidylate_kinase	2.7.4.14	1.6e-09	-	-	-	-	-	-	-	-	IPR027417	P-loop_containing_nucleoside_triphosphate_hydrolase	PF13238	AAA_domain	OJI06932.1_hypothetical_protein_BK997_04575_[Candidatus_Micrarchaeum_acidiphilum_ARMAN-1]	3.1e-122	100	1531428	Archaea,Candidatus_Micrarchaeota,none,none,none,Candidatus_Micrarchaeum,Candidatus_Micrarchaeum_sp._AZ1
A_DKE_Proteom-Micr_00530	A_DKE_Proteom	Micrarchaeota	A_DKE_Proteom	na	na	0.101	227	0.446792	0	-	-	-	-	-	K02342	1e-09	36.2	93.7	-	DNA_polymerase_III_subunit_epsilon_[EC:2.7.7.7]	PF16473	3'_exoribonuclease,_RNase_T-like	5.6e-08	-	-	-	-	-	-	-	-	-	-	-	-	IPR012337;_IPR013520;_IPR033390;_IPR036397	Ribonuclease_H-like_superfamily;_Exonuclease,_RNase_T/DNA_polymerase_III;_3'-5'_exoribonuclease_Rv2179c-like_domain;_Ribonuclease_H_superfamily	PF16473	3'_exoribonuclease,_RNase_T-like	OJI06931.1_hypothetical_protein_BK997_04570_[Candidatus_Micrarchaeum_acidiphilum_ARMAN-1]	9e-127	100	1531428	Archaea,Candidatus_Micrarchaeota,none,none,none,Candidatus_Micrarchaeum,Candidatus_Micrarchaeum_sp._AZ1
A_DKE_Proteom-Micr_00531	A_DKE_Proteom	Micrarchaeota	A_DKE_Proteom	na	na	0.116	206	0.698839	0	arCOG02462	-	Kynurenine_formamidase	E	1.3e-33	K07130	3.3e-57	191.1	148.67	high_score	arylformamidase_[EC:3.5.1.9]	PF04199	Putative_cyclase	3.1e-21	TIGR03035	arylformamidase	3.5.1.9	9.2e-32	-	-	-	-	-	-	-	-	IPR037175;_IPR007325	Kynurenine_formamidase_superfamily;_Kynurenine_formamidase/cyclase-like	PF04199	Putative_cyclase	OJI06930.1_hypothetical_protein_BK997_04565_[Candidatus_Micrarchaeum_acidiphilum_ARMAN-1]	6.3e-111	100	1531428	Archaea,Candidatus_Micrarchaeota,none,none,none,Candidatus_Micrarchaeum,Candidatus_Micrarchaeum_sp._AZ1
A_DKE_Proteom-Micr_00532	A_DKE_Proteom	Micrarchaeota	A_DKE_Proteom	na	na	0.103	358	1.24597	0	arCOG01459	Tdh	Threonine_dehydrogenase_or_related_Zn-dependent_dehydrogenase	E	4.3e-45	K22969	3.2e-118	391.9	358.33	high_score	glucose_1-dehydrogenase_[EC:1.1.1.47]	PF16912	Glucose_dehydrogenase_C-terminus	1.9e-48	TIGR00692	L-threonine_3-dehydrogenase	1.1.1.103	2.5e-28	-	-	-	-	-	-	-	-	IPR031640;_IPR013154;_IPR036291;_IPR002328;_IPR011032	Glucose_dehydrogenase,_C-terminal;_Alcohol_dehydrogenase,_N-terminal;_NAD(P)-binding_domain_superfamily;_Alcohol_dehydrogenase,_zinc-type,_conserved_site;_GroES-like_superfamily	PF16912;_PF08240	Glucose_dehydrogenase_C-terminus;_Alcohol_dehydrogenase_GroES-like_domain	OJI06949.1_hypothetical_protein_BK997_04560_[Candidatus_Micrarchaeum_acidiphilum_ARMAN-1]	8.4e-196	100	1531428	Archaea,Candidatus_Micrarchaeota,none,none,none,Candidatus_Micrarchaeum,Candidatus_Micrarchaeum_sp._AZ1
A_DKE_Proteom-Micr_00533	A_DKE_Proteom	Micrarchaeota	A_DKE_Proteom	na	na	0.069	586	0.529016	0	arCOG03286	SGA1	Glycosyl_hydrolase_family_15	G	1.3e-154	K22934	2.6e-165	548.9	727.7	-	alpha,alpha-trehalase_[EC:3.2.1.28]	PF00723	Glycosyl_hydrolases_family_15	2.3e-45	TIGR01577	oligosaccharide_amylase	-	8.7e-35	GH15	2.5e-79	__glucoamylase_(EC_3.2.1.3);_glucodextranase_(EC_3.2.1.70);_alpha,alpha-trehalase_(EC_3.2.1.28);_dextran_dextrinase_(EC_2.4.1.2)	-	-	-	-	-	IPR012341;_IPR011613;_IPR008928	Six-hairpin_glycosidase-like_superfamily;_GH15-like_domain;_Six-hairpin_glycosidase_superfamily	PF00723	Glycosyl_hydrolases_family_15	OJI06929.1_hypothetical_protein_BK997_04555_[Candidatus_Micrarchaeum_acidiphilum_ARMAN-1]	0	100	1531428	Archaea,Candidatus_Micrarchaeota,none,none,none,Candidatus_Micrarchaeum,Candidatus_Micrarchaeum_sp._AZ1
A_DKE_Proteom-Micr_00534	A_DKE_Proteom	Micrarchaeota	A_DKE_Proteom	na	na	0.081	305	0.949033	0	-	-	-	-	-	-	-	-	-	-	-	-	-	-	-	-	-	-	-	-	-	-	-	-	-	-	-	-	-	-	OJI06928.1_hypothetical_protein_BK997_04550_[Candidatus_Micrarchaeum_acidiphilum_ARMAN-1]	7.2e-172	100	1531428	Archaea,Candidatus_Micrarchaeota,none,none,none,Candidatus_Micrarchaeum,Candidatus_Micrarchaeum_sp._AZ1
A_DKE_Proteom-Micr_00535	A_DKE_Proteom	Micrarchaeota	A_DKE_Proteom	na	na	0.075	333	0.651411	0	-	-	-	-	-	-	-	-	-	-	-	-	-	-	-	-	-	-	-	-	-	-	-	-	-	-	-	-	-	-	OJI06927.1_hypothetical_protein_BK997_04545_[Candidatus_Micrarchaeum_acidiphilum_ARMAN-1]	6.2e-185	100	1531428	Archaea,Candidatus_Micrarchaeota,none,none,none,Candidatus_Micrarchaeum,Candidatus_Micrarchaeum_sp._AZ1
A_DKE_Proteom-Micr_00536	A_DKE_Proteom	Micrarchaeota	A_DKE_Proteom	na	na	0.116	129	25.3045	0	-	-	-	-	-	-	-	-	-	-	-	-	-	-	-	-	-	-	-	-	-	-	-	-	-	-	-	-	-	-	OJI08438.1_hypothetical_protein_BK997_00010_[Candidatus_Micrarchaeum_acidiphilum_ARMAN-1]	1.3e-61	100	1531428	Archaea,Candidatus_Micrarchaeota,none,none,none,Candidatus_Micrarchaeum,Candidatus_Micrarchaeum_sp._AZ1
A_DKE_Proteom-Micr_00537	A_DKE_Proteom	Micrarchaeota	A_DKE_Proteom	na	na	0.083	361	0.455718	0	arCOG04273	HisC	Histidinol-phosphate/aromatic_aminotransferase_or_cobyric_acid_decarboxylase	E	1e-45	K00817	3.2e-65	218.2	265.37	-	histidinol-phosphate_aminotransferase_[EC:2.6.1.9]	PF00155	Aminotransferase_class_I_and_II	3.2e-31	TIGR01141	histidinol-phosphate_transaminase	2.6.1.9	3.6e-64	-	-	-	-	-	-	-	-	IPR004839;_IPR015422;_IPR001917;_IPR015424;_IPR015421	Aminotransferase,_class_I/classII;_Pyridoxal_phosphate-dependent_transferase_domain_1;_Aminotransferase,_class-II,_pyridoxal-phosphate_binding_site;_Pyridoxal_phosphate-dependent_transferase;_Pyridoxal_phosphate-dependent_transferase,_major_domain	PF00155	Aminotransferase_class_I_and_II	OJI08439.1_hypothetical_protein_BK997_00015_[Candidatus_Micrarchaeum_acidiphilum_ARMAN-1]	2.2e-207	100	1531428	Archaea,Candidatus_Micrarchaeota,none,none,none,Candidatus_Micrarchaeum,Candidatus_Micrarchaeum_sp._AZ1
A_DKE_Proteom-Micr_00538	A_DKE_Proteom	Micrarchaeota	A_DKE_Proteom	na	na	0.061	310	2.424	0	-	-	-	-	-	-	-	-	-	-	-	-	-	-	-	-	-	-	-	-	-	-	-	-	-	-	-	-	-	-	OJI08440.1_hypothetical_protein_BK997_00020_[Candidatus_Micrarchaeum_acidiphilum_ARMAN-1]	7.4e-156	100	1531428	Archaea,Candidatus_Micrarchaeota,none,none,none,Candidatus_Micrarchaeum,Candidatus_Micrarchaeum_sp._AZ1
A_DKE_Proteom-Micr_00539	A_DKE_Proteom	Micrarchaeota	A_DKE_Proteom	na	na	0.09	244	0.42453	0	arCOG00666	GCD1	N-acetylglucosamine-1-phosphate_uridyltransferase	M	4.2e-46	K16881	3.1e-68	228.2	598.6	-	mannose-1-phosphate_guanylyltransferase_/_phosphomannomutase_[EC:2.7.7.13_5.4.2.8]	PF00483	Nucleotidyl_transferase	2.5e-41	TIGR03992	UDP-N-acetylglucosamine_diphosphorylase/glucosamine-1-phosphate_N-acetyltransferase	2.7.7.23|2.3.1.157	6.8e-44	-	-	-	-	-	-	-	-	IPR005835;_IPR029044	Nucleotidyl_transferase_domain;_Nucleotide-diphospho-sugar_transferases	PF00483	Nucleotidyl_transferase	OJI08441.1_hypothetical_protein_BK997_00025_[Candidatus_Micrarchaeum_acidiphilum_ARMAN-1]	2.1e-137	100	1912863	Archaea,Candidatus_Micrarchaeota,none,none,none,Candidatus_Micrarchaeum,Candidatus_Micrarchaeum_acidiphilum
A_DKE_Proteom-Micr_00540	A_DKE_Proteom	Micrarchaeota	A_DKE_Proteom	na	na	0.113	202	1.15371	0	arCOG01991	phoE	Broad_specificity_phosphatase_PhoE_or_related_phosphatase	R	2.4e-30	K15634	5.4e-36	122.1	188.67	-	probable_phosphoglycerate_mutase_[EC:5.4.2.12]	PF00300	Histidine_phosphatase_superfamily_(branch_1)	3.7e-40	TIGR03162	alpha-ribazole_phosphatase	3.1.3.73	4.4e-24	-	-	-	-	-	-	-	-	IPR013078;_IPR029033	Histidine_phosphatase_superfamily,_clade-1;_Histidine_phosphatase_superfamily	PF00300	Histidine_phosphatase_superfamily_(branch_1)	OJI08442.1_hypothetical_protein_BK997_00030_[Candidatus_Micrarchaeum_acidiphilum_ARMAN-1]	1.9e-107	100	1531428	Archaea,Candidatus_Micrarchaeota,none,none,none,Candidatus_Micrarchaeum,Candidatus_Micrarchaeum_sp._AZ1
A_DKE_Proteom-Micr_00541	A_DKE_Proteom	Micrarchaeota	A_DKE_Proteom	na	na	0.082	206	1.54948	0	arCOG00264	YedY	Periplasmic_DMSO/TMAO_reductase_YedYZ,_molybdopterin-dependent_catalytic_subunit	C	3.8e-53	K07147	1.6e-22	77.6	152.6	-	methionine_sulfoxide_reductase_catalytic_subunit_[EC:1.8.-.-]	PF00174	Oxidoreductase_molybdopterin_binding_domain	1.8e-34	TIGR04555	sulfite_dehydrogenase	1.8.2.1	1.1e-17	-	-	-	-	-	-	-	-	IPR000572;_IPR036374	Oxidoreductase,_molybdopterin-binding_domain;_Oxidoreductase,_molybdopterin-binding_domain_superfamily	PF00174	Oxidoreductase_molybdopterin_binding_domain	OJI08443.1_hypothetical_protein_BK997_00035_[Candidatus_Micrarchaeum_acidiphilum_ARMAN-1]	6.3e-119	100	1912863	Archaea,Candidatus_Micrarchaeota,none,none,none,Candidatus_Micrarchaeum,Candidatus_Micrarchaeum_acidiphilum
A_DKE_Proteom-Micr_00542	A_DKE_Proteom	Micrarchaeota	A_DKE_Proteom	na	na	0.106	377	0.378887	0	arCOG00132	-	MFS_family_permease	G	1.3e-46	K08153	2.4e-17	60.3	401.93	-	MFS_transporter,_DHA1_family,_multidrug_resistance_protein	PF07690	Major_Facilitator_Superfamily	6.6e-20	-	-	-	-	-	-	-	-	-	-	-	-	IPR011701;_IPR020846;_IPR036259	Major_facilitator_superfamily;_Major_facilitator_superfamily_domain;_MFS_transporter_superfamily	PF07690	Major_Facilitator_Superfamily	OJI08444.1_hypothetical_protein_BK997_00040_[Candidatus_Micrarchaeum_acidiphilum_ARMAN-1]	1.3e-191	100	1531428	Archaea,Candidatus_Micrarchaeota,none,none,none,Candidatus_Micrarchaeum,Candidatus_Micrarchaeum_sp._AZ1
A_DKE_Proteom-Micr_00543	A_DKE_Proteom	Micrarchaeota	A_DKE_Proteom	na	na	0.11	489	0.433743	0	arCOG00144	-	MFS_family_permease	G	5.1e-104	K08166	2.4e-76	254.6	370.17	-	MFS_transporter,_DHA2_family,_methylenomycin_A_resistance_protein	PF07690	Major_Facilitator_Superfamily	2.8e-50	TIGR00711	drug_resistance_MFS_transporter,_drug:H+_antiporter-2_(14_Spanner)_(DHA2)_family	-	3.8e-58	-	-	-	2.A.1.3.70	3.88e-55	-	-	-	IPR020846;_IPR036259;_IPR011701	Major_facilitator_superfamily_domain;_MFS_transporter_superfamily;_Major_facilitator_superfamily	PF07690	Major_Facilitator_Superfamily	OJI08501.1_MFS_transporter_[Candidatus_Micrarchaeum_acidiphilum_ARMAN-1]	6.1e-221	99.8	1531428	Archaea,Candidatus_Micrarchaeota,none,none,none,Candidatus_Micrarchaeum,Candidatus_Micrarchaeum_sp._AZ1
A_DKE_Proteom-Micr_00544	A_DKE_Proteom	Micrarchaeota	A_DKE_Proteom	na	na	0.106	421	0.823759	0	arCOG00130	-	MFS_family_permease	G	1.8e-37	K08223	4.2e-37	125.3	128.23	-	MFS_transporter,_FSR_family,_fosmidomycin_resistance_protein	PF07690	Major_Facilitator_Superfamily	3e-25	TIGR00883	MFS_transporter,_metabolite:H+_symporter_(MHS)_family_protein	-	1.3e-06	-	-	-	-	-	-	-	-	IPR020846;_IPR036259;_IPR011701	Major_facilitator_superfamily_domain;_MFS_transporter_superfamily;_Major_facilitator_superfamily	PF07690	Major_Facilitator_Superfamily	OJI08445.1_hypothetical_protein_BK997_00050_[Candidatus_Micrarchaeum_acidiphilum_ARMAN-1]	4.9e-219	99.8	1912863	Archaea,Candidatus_Micrarchaeota,none,none,none,Candidatus_Micrarchaeum,Candidatus_Micrarchaeum_acidiphilum
A_DKE_Proteom-Micr_00545	A_DKE_Proteom	Micrarchaeota	A_DKE_Proteom	na	na	0.061	227	0.661131	0	arCOG02291	-	HAD_superfamily_hydrolase	R	4.5e-16	K07025	1.7e-20	71.7	100.83	-	putative_hydrolase_of_the_HAD_superfamily	PF13419	Haloacid_dehalogenase-like_hydrolase	1.3e-13	TIGR02253	HAD_hydrolase,_TIGR02253_family	-	1.2e-15	-	-	-	-	-	-	-	-	IPR006439;_IPR023214;_IPR036412	HAD_hydrolase,_subfamily_IA;_HAD_superfamily;_HAD-like_superfamily	PF13419	Haloacid_dehalogenase-like_hydrolase	OJI08446.1_hypothetical_protein_BK997_00055_[Candidatus_Micrarchaeum_acidiphilum_ARMAN-1]	4.3e-121	100	1531428	Archaea,Candidatus_Micrarchaeota,none,none,none,Candidatus_Micrarchaeum,Candidatus_Micrarchaeum_sp._AZ1
A_DKE_Proteom-Micr_00546	A_DKE_Proteom	Micrarchaeota	A_DKE_Proteom	na	na	0.073	379	2.77098	0	arCOG01915	HflC	Membrane_protease_subunit,_stomatin/prohibitin_homolog	O	1.1e-50	K17286	3.6e-60	200.7	350.7	-	erythrocyte_band_7_integral_membrane_protein	PF01145	SPFH_domain_/_Band_7_family	1.7e-31	TIGR01933	HflK_protein	-	1.9e-22	-	-	-	1.A.6.2.2	2.78e-38	-	-	-	IPR036013;_IPR001107;_IPR001972	Band_7/SPFH_domain_superfamily;_Band_7_domain;_Stomatin_family	PF01145	SPFH_domain_/_Band_7_family	OJI08447.1_hypothetical_protein_BK997_00060_[Candidatus_Micrarchaeum_acidiphilum_ARMAN-1]	9.9e-179	100	1912863	Archaea,Candidatus_Micrarchaeota,none,none,none,Candidatus_Micrarchaeum,Candidatus_Micrarchaeum_acidiphilum
A_DKE_Proteom-Micr_00547	A_DKE_Proteom	Micrarchaeota	A_DKE_Proteom	na	na	0.187	48	3.9331	0	-	-	-	-	-	-	-	-	-	-	-	-	-	-	-	-	-	-	-	-	-	-	-	-	-	-	-	-	-	-	-	-	-	-	-
A_DKE_Proteom-Micr_00548	A_DKE_Proteom	Micrarchaeota	A_DKE_Proteom	na	na	0.057	190	2.34514	0	arCOG04624	-	Multimeric_flavodoxin_WrbA	R	2.3e-48	K19784	2e-62	207.6	141.23	high_score	chromate_reductase,_NAD(P)H_dehydrogenase_(quinone)	PF03358	NADPH-dependent_FMN_reductase	7.7e-43	TIGR03566	FMN_reductase	1.5.1.-	7.8e-15	-	-	-	-	-	-	-	-	IPR029039;_IPR005025	Flavoprotein-like_superfamily;_NADPH-dependent_FMN_reductase-like	PF03358	NADPH-dependent_FMN_reductase	OJI08448.1_NADPH-dependent_FMN_reductase_[Candidatus_Micrarchaeum_acidiphilum_ARMAN-1]	1e-99	100	1531428	Archaea,Candidatus_Micrarchaeota,none,none,none,Candidatus_Micrarchaeum,Candidatus_Micrarchaeum_sp._AZ1
A_DKE_Proteom-Micr_00549	A_DKE_Proteom	Micrarchaeota	A_DKE_Proteom	na	na	0.04	123	0.811588	0	-	-	-	-	-	-	-	-	-	-	-	-	-	-	-	-	-	-	-	-	-	-	-	-	-	-	-	-	-	-	OJI08449.1_hypothetical_protein_BK997_00070_[Candidatus_Micrarchaeum_acidiphilum_ARMAN-1]	1.4e-57	100	1531428	Archaea,Candidatus_Micrarchaeota,none,none,none,Candidatus_Micrarchaeum,Candidatus_Micrarchaeum_sp._AZ1
A_DKE_Proteom-Micr_00550	A_DKE_Proteom	Micrarchaeota	A_DKE_Proteom	na	na	0.088	136	1.14072	0	-	-	-	-	-	-	-	-	-	-	-	-	-	-	-	-	-	-	-	-	-	-	-	-	-	-	-	-	-	-	OJI08450.1_hypothetical_protein_BK997_00075_[Candidatus_Micrarchaeum_acidiphilum_ARMAN-1]	6.9e-66	100	1531428	Archaea,Candidatus_Micrarchaeota,none,none,none,Candidatus_Micrarchaeum,Candidatus_Micrarchaeum_sp._AZ1
A_DKE_Proteom-Micr_00551	A_DKE_Proteom	Micrarchaeota	A_DKE_Proteom	na	na	0.082	316	0.858101	0	arCOG01096	CCC1	Predicted_Fe2+/Mn2+_transporter,_VIT1/CCC1_family	P	1.5e-64	K22736	5.4e-23	79.6	43.8	high_score	vacuolar_iron_transporter_family_protein	PF01988	VIT_family	2.6e-20	-	-	-	-	-	-	-	2.A.89.3.10	4.73e-32	-	-	-	IPR039376;_IPR008217;_IPR009078	Ferritin-like,_di-iron-binding_domain;_Ccc1_family;_Ferritin-like_superfamily	PF01988	VIT_family	OJI08451.1_hypothetical_protein_BK997_00080_[Candidatus_Micrarchaeum_acidiphilum_ARMAN-1]	1.8e-141	99.7	1912863	Archaea,Candidatus_Micrarchaeota,none,none,none,Candidatus_Micrarchaeum,Candidatus_Micrarchaeum_acidiphilum
A_DKE_Proteom-Micr_00552	A_DKE_Proteom	Micrarchaeota	A_DKE_Proteom	na	na	0.066	361	0.804049	0	arCOG01886	TyrS	Tyrosyl-tRNA_synthetase	J	2.9e-83	K01866	4e-55	185.3	98.93	high_score	tyrosyl-tRNA_synthetase_[EC:6.1.1.1]	PF00579	tRNA_synthetases_class_I_(W_and_Y)	1.6e-39	TIGR00233	tryptophan--tRNA_ligase	6.1.1.2	1.4e-25	-	-	-	-	-	-	-	-	IPR023617;_IPR002305;_IPR014729	Tyrosine-tRNA_ligase,_archaeal/eukaryotic-type;_Aminoacyl-tRNA_synthetase,_class_Ic;_Rossmann-like_alpha/beta/alpha_sandwich_fold	PF00579	tRNA_synthetases_class_I_(W_and_Y)	OJI08452.1_tyrosine--tRNA_ligase_[Candidatus_Micrarchaeum_acidiphilum_ARMAN-1]	1.3e-204	99.7	1531428	Archaea,Candidatus_Micrarchaeota,none,none,none,Candidatus_Micrarchaeum,Candidatus_Micrarchaeum_sp._AZ1
A_DKE_Proteom-Micr_00553	A_DKE_Proteom	Micrarchaeota	A_DKE_Proteom	na	na	0.124	177	0.482218	0	arCOG01221	-	Inosine/xanthosine_triphosphatase	F	1.9e-46	K01529	5.8e-54	180	54.63	high_score	inosine/xanthosine_triphosphatase_[EC:3.6.1.-]	PF01931	Protein_of_unknown_function_DUF84	1.3e-50	TIGR00258	inosine/xanthosine_triphosphatase	-	4.7e-33	-	-	-	-	-	-	-	-	IPR002786;_IPR029001;_IPR026533	Non-canonical_purine_NTP_phosphatase;_Inosine_triphosphate_pyrophosphatase-like;_Non-canonical_purine_NTP_phosphatase/PRRC1	PF01931	Protein_of_unknown_function_DUF84	OJI08502.1_hypothetical_protein_BK997_00090_[Candidatus_Micrarchaeum_acidiphilum_ARMAN-1]	3.8e-88	99.4	1531428	Archaea,Candidatus_Micrarchaeota,none,none,none,Candidatus_Micrarchaeum,Candidatus_Micrarchaeum_sp._AZ1
A_DKE_Proteom-Micr_00554	A_DKE_Proteom	Micrarchaeota	A_DKE_Proteom	na	na	0.024	124	1.71952	0	-	-	-	-	-	-	-	-	-	-	-	-	-	-	-	-	-	-	-	-	-	-	-	-	-	-	-	-	-	-	OJT94561.1_hypothetical_protein_JJ59_00380_[Candidatus_Micrarchaeum_sp._AZ1]	4.8e-58	100	1531428	Archaea,Candidatus_Micrarchaeota,none,none,none,Candidatus_Micrarchaeum,Candidatus_Micrarchaeum_sp._AZ1
A_DKE_Proteom-Micr_00555	A_DKE_Proteom	Micrarchaeota	A_DKE_Proteom	na	na	0.054	182	1.22129	0	-	-	-	-	-	-	-	-	-	-	-	-	-	-	-	-	-	-	-	-	-	-	-	-	-	-	-	-	-	-	OJI08454.1_hypothetical_protein_BK997_00100_[Candidatus_Micrarchaeum_acidiphilum_ARMAN-1]	3.9e-96	100	1531428	Archaea,Candidatus_Micrarchaeota,none,none,none,Candidatus_Micrarchaeum,Candidatus_Micrarchaeum_sp._AZ1
A_DKE_Proteom-Micr_00556	A_DKE_Proteom	Micrarchaeota	A_DKE_Proteom	na	na	0.057	210	0.503674	0	arCOG03031	YwfI	Chlorite_dismutase	R	5.6e-20	K00435	1.8e-09	35.3	266.93	-	Fe-coproporphyrin_III_decarboxylase_[EC:1.11.1.-]	PF06778	Chlorite_dismutase	2.4e-31	-	-	-	-	-	-	-	-	-	-	-	-	IPR011008;_IPR010644	Dimeric_alpha-beta_barrel;_Putative_heme-dependent_peroxidase/Chlorite_dismutase	PF06778	Chlorite_dismutase	OJI08455.1_hypothetical_protein_BK997_00105_[Candidatus_Micrarchaeum_acidiphilum_ARMAN-1]	8.1e-114	100	1912863	Archaea,Candidatus_Micrarchaeota,none,none,none,Candidatus_Micrarchaeum,Candidatus_Micrarchaeum_acidiphilum
A_DKE_Proteom-Micr_00557	A_DKE_Proteom	Micrarchaeota	A_DKE_Proteom	na	na	0.083	298	0.152892	0	arCOG05373	HemH	Protoheme_ferro-lyase	H	6.5e-29	K01772	1.1e-61	206.4	59.37	high_score	protoporphyrin/coproporphyrin_ferrochelatase_[EC:4.99.1.1_4.99.1.9]	PF00762	Ferrochelatase	1e-70	TIGR00109	ferrochelatase	4.99.1.1	4.8e-55	-	-	-	-	-	-	-	-	IPR001015;_IPR033659;_IPR033644	Ferrochelatase;_Ferrochelatase,_N-terminal;_Ferrochelatase,_C-terminal	PF00762	Ferrochelatase	OJI08456.1_ferrochelatase_[Candidatus_Micrarchaeum_acidiphilum_ARMAN-1]	3e-170	100	1531428	Archaea,Candidatus_Micrarchaeota,none,none,none,Candidatus_Micrarchaeum,Candidatus_Micrarchaeum_sp._AZ1
A_DKE_Proteom-Micr_00558	A_DKE_Proteom	Micrarchaeota	A_DKE_Proteom	na	na	0.086	346	0.31578	0	arCOG03323	MtbA	Methylcobalamin:coenzyme_M_methyltransferase	H	3.3e-44	K01599	2.3e-92	307.7	187.13	high_score	uroporphyrinogen_decarboxylase_[EC:4.1.1.37]	PF01208	Uroporphyrinogen_decarboxylase_(URO-D)	2.5e-102	TIGR01464	uroporphyrinogen_decarboxylase	4.1.1.37	2.9e-103	-	-	-	-	-	-	-	-	IPR038071;_IPR006361;_IPR000257	UROD/MetE-like_superfamily;_Uroporphyrinogen_decarboxylase_HemE;_Uroporphyrinogen_decarboxylase_(URO-D)	PF01208	Uroporphyrinogen_decarboxylase_(URO-D)	OJI08457.1_uroporphyrinogen_decarboxylase_[Candidatus_Micrarchaeum_acidiphilum_ARMAN-1]	2.4e-195	100	1531428	Archaea,Candidatus_Micrarchaeota,none,none,none,Candidatus_Micrarchaeum,Candidatus_Micrarchaeum_sp._AZ1
A_DKE_Proteom-Micr_00559	A_DKE_Proteom	Micrarchaeota	A_DKE_Proteom	na	na	0.095	241	0.205736	0	-	-	-	-	-	K13542	3.6e-15	53.2	370.37	-	uroporphyrinogen_III_methyltransferase_/_synthase_[EC:2.1.1.107_4.2.1.75]	PF02602	Uroporphyrinogen-III_synthase_HemD	1.4e-15	-	-	-	-	-	-	-	-	-	-	-	-	IPR003754;_IPR036108	Tetrapyrrole_biosynthesis,_uroporphyrinogen_III_synthase;_Tetrapyrrole_biosynthesis,_uroporphyrinogen_III_synthase_superfamily	PF02602	Uroporphyrinogen-III_synthase_HemD	OJI08458.1_hypothetical_protein_BK997_00120_[Candidatus_Micrarchaeum_acidiphilum_ARMAN-1]	7.5e-132	99.6	1531428	Archaea,Candidatus_Micrarchaeota,none,none,none,Candidatus_Micrarchaeum,Candidatus_Micrarchaeum_sp._AZ1
A_DKE_Proteom-Micr_00560	A_DKE_Proteom	Micrarchaeota	A_DKE_Proteom	na	na	0.121	305	1.39664	0	arCOG04299	HemC	Porphobilinogen_deaminase	H	6.3e-53	K01749	3.3e-84	280.3	58.43	high_score	hydroxymethylbilane_synthase_[EC:2.5.1.61]	PF01379	Porphobilinogen_deaminase,_dipyromethane_cofactor_binding_domain	1.2e-58	TIGR00212	hydroxymethylbilane_synthase	2.5.1.61	1.8e-78	-	-	-	-	-	-	-	-	IPR000860;_IPR022417;_IPR022418;_IPR036803	Porphobilinogen_deaminase;_Porphobilinogen_deaminase,_N-terminal;_Porphobilinogen_deaminase,_C-terminal;_Porphobilinogen_deaminase,_C-terminal_domain_superfamily	PF01379;_PF03900	Porphobilinogen_deaminase,_dipyromethane_cofactor_binding_domain;_Porphobilinogen_deaminase,_C-terminal_domain	OJI08459.1_hydroxymethylbilane_synthase_[Candidatus_Micrarchaeum_acidiphilum_ARMAN-1]	3.6e-163	100	1531428	Archaea,Candidatus_Micrarchaeota,none,none,none,Candidatus_Micrarchaeum,Candidatus_Micrarchaeum_sp._AZ1
A_DKE_Proteom-Micr_00561	A_DKE_Proteom	Micrarchaeota	A_DKE_Proteom	na	na	0.086	380	1.00807	0	arCOG01887	TrpS	Tryptophanyl-tRNA_synthetase	J	1.6e-65	K01867	1.7e-52	176.7	132.27	high_score	tryptophanyl-tRNA_synthetase_[EC:6.1.1.2]	PF00579	tRNA_synthetases_class_I_(W_and_Y)	1.2e-33	TIGR00233	tryptophan--tRNA_ligase	6.1.1.2	4.2e-66	-	-	-	-	-	-	-	-	IPR014729;_IPR002305;_IPR002306	Rossmann-like_alpha/beta/alpha_sandwich_fold;_Aminoacyl-tRNA_synthetase,_class_Ic;_Tryptophan-tRNA_ligase	PF00579	tRNA_synthetases_class_I_(W_and_Y)	OJI08460.1_tryptophan--tRNA_ligase_[Candidatus_Micrarchaeum_acidiphilum_ARMAN-1]	7.3e-214	100	1531428	Archaea,Candidatus_Micrarchaeota,none,none,none,Candidatus_Micrarchaeum,Candidatus_Micrarchaeum_sp._AZ1
A_DKE_Proteom-Micr_00562	A_DKE_Proteom	Micrarchaeota	A_DKE_Proteom	na	na	0.069	188	0.367971	0	arCOG02702	-	SAM-dependent_methyltransferase	Q	1.2e-19	K02191	2.4e-11	41.1	207.23	-	cobalt-precorrin-6B_(C15)-methyltransferase_[EC:2.1.1.196]	PF08242	Methyltransferase_domain	9.4e-10	TIGR02469	precorrin-6Y_C5,15-methyltransferase_(decarboxylating),_CbiT_subunit	2.1.1.132	5.8e-10	-	-	-	-	-	-	-	-	IPR025714;_IPR029063	Methyltransferase_domain;_S-adenosyl-L-methionine-dependent_methyltransferase	PF13847	Methyltransferase_domain	OJI08461.1_hypothetical_protein_BK997_00135_[Candidatus_Micrarchaeum_acidiphilum_ARMAN-1]	5.4e-101	99.5	1531428	Archaea,Candidatus_Micrarchaeota,none,none,none,Candidatus_Micrarchaeum,Candidatus_Micrarchaeum_sp._AZ1
A_DKE_Proteom-Micr_00563	A_DKE_Proteom	Micrarchaeota	A_DKE_Proteom	na	na	0.079	164	3.32609	0	arCOG01136	ARC1	EMAP_domain_RNA-binding_protein	R	1.3e-33	K06878	9.2e-31	104	105.33	-	tRNA-binding_protein	PF01588	Putative_tRNA_binding_domain	4.9e-24	TIGR00399	methionine--tRNA_ligase,_beta_subunit	6.1.1.10	5.2e-33	-	-	-	-	-	-	-	-	IPR002547;_IPR004495;_IPR012340	tRNA-binding_domain;_Methionyl-tRNA_synthetase,_beta_subunit,_C-terminal;_Nucleic_acid-binding,_OB-fold	PF01588	Putative_tRNA_binding_domain	OJI08503.1_hypothetical_protein_BK997_00140_[Candidatus_Micrarchaeum_acidiphilum_ARMAN-1]	1.1e-54	100	1531428	Archaea,Candidatus_Micrarchaeota,none,none,none,Candidatus_Micrarchaeum,Candidatus_Micrarchaeum_sp._AZ1
A_DKE_Proteom-Micr_00564	A_DKE_Proteom	Micrarchaeota	A_DKE_Proteom	na	na	0.08	162	2.85544	0	-	-	-	-	-	-	-	-	-	-	-	-	-	-	-	-	-	-	-	-	-	-	-	-	-	-	-	-	-	-	OJI08462.1_hypothetical_protein_BK997_00145_[Candidatus_Micrarchaeum_acidiphilum_ARMAN-1]	2.3e-84	100	1531428	Archaea,Candidatus_Micrarchaeota,none,none,none,Candidatus_Micrarchaeum,Candidatus_Micrarchaeum_sp._AZ1
A_DKE_Proteom-Micr_00565	A_DKE_Proteom	Micrarchaeota	A_DKE_Proteom	na	na	0.116	146	3.40196	0	arCOG00981	SlpA	FKBP-type_peptidyl-prolyl_cis-trans_isomerase_2	O	2.6e-45	K03775	2.5e-33	112.7	138.73	-	FKBP-type_peptidyl-prolyl_cis-trans_isomerase_SlyD_[EC:5.2.1.8]	PF00254	FKBP-type_peptidyl-prolyl_cis-trans_isomerase	1.2e-22	TIGR00115	trigger_factor	5.2.1.8	2e-11	-	-	-	-	-	-	-	-	IPR023566;_IPR001179	Peptidyl-prolyl_cis-trans_isomerase,_FKBP-type;_FKBP-type_peptidyl-prolyl_cis-trans_isomerase_domain	PF00254	FKBP-type_peptidyl-prolyl_cis-trans_isomerase	OJI08463.1_hypothetical_protein_BK997_00150_[Candidatus_Micrarchaeum_acidiphilum_ARMAN-1]	1.1e-74	100	1531428	Archaea,Candidatus_Micrarchaeota,none,none,none,Candidatus_Micrarchaeum,Candidatus_Micrarchaeum_sp._AZ1
A_DKE_Proteom-Micr_00566	A_DKE_Proteom	Micrarchaeota	A_DKE_Proteom	na	na	0.078	281	1.80258	0	arCOG00194	CcmA	ABC-type_multidrug_transport_system,_ATPase_component	V	2e-57	K01990	7.8e-59	197.2	225.27	-	ABC-2_type_transport_system_ATP-binding_protein	PF00005	ABC_transporter	5.6e-24	TIGR01188	daunorubicin_resistance_ABC_transporter,_ATP-binding_protein	-	2e-55	-	-	-	3.A.1.105.21	5.69e-41	-	-	-	IPR003439;_IPR003593;_IPR017871;_IPR027417	ABC_transporter-like;_AAA+_ATPase_domain;_ABC_transporter,_conserved_site;_P-loop_containing_nucleoside_triphosphate_hydrolase	PF00005	ABC_transporter	OJI08464.1_multidrug_ABC_transporter_ATP-binding_protein_[Candidatus_Micrarchaeum_acidiphilum_ARMAN-1]	2.2e-151	100	1531428	Archaea,Candidatus_Micrarchaeota,none,none,none,Candidatus_Micrarchaeum,Candidatus_Micrarchaeum_sp._AZ1
A_DKE_Proteom-Micr_00567	A_DKE_Proteom	Micrarchaeota	A_DKE_Proteom	na	na	0.087	241	0.251041	0	arCOG01469	-	ABC-type_multidrug_transport_system,_permease_component	V	1.6e-61	-	-	-	-	-	-	PF01061	ABC-2_type_transporter	2.7e-08	-	-	-	-	-	-	-	-	-	-	-	-	IPR013525	ABC-2_type_transporter	PF01061	ABC-2_type_transporter	OJI08465.1_daunorubicin_ABC_transporter_ATP-binding_protein_[Candidatus_Micrarchaeum_acidiphilum_ARMAN-1]	8.7e-120	99.6	1531428	Archaea,Candidatus_Micrarchaeota,none,none,none,Candidatus_Micrarchaeum,Candidatus_Micrarchaeum_sp._AZ1
A_DKE_Proteom-Micr_00568	A_DKE_Proteom	Micrarchaeota	A_DKE_Proteom	na	na	0.102	302	0.985881	0	arCOG02935	-	Pirin-related_protein	R	3.9e-92	K06911	5.1e-81	270	23.47	high_score	uncharacterized_protein	PF02678	Pirin	2.8e-36	-	-	-	-	-	-	-	-	-	-	-	-	IPR003829;_IPR012093;_IPR014710;_IPR008778;_IPR011051	Pirin,_N-terminal_domain;_Pirin;_RmlC-like_jelly_roll_fold;_Pirin,_C-terminal_domain;_RmlC-like_cupin_domain_superfamily	PF02678;_PF05726	Pirin;_Pirin_C-terminal_cupin_domain	OJI08504.1_hypothetical_protein_BK997_00165_[Candidatus_Micrarchaeum_acidiphilum_ARMAN-1]	1.4e-164	99.7	1531428	Archaea,Candidatus_Micrarchaeota,none,none,none,Candidatus_Micrarchaeum,Candidatus_Micrarchaeum_sp._AZ1
A_DKE_Proteom-Micr_00569	A_DKE_Proteom	Micrarchaeota	A_DKE_Proteom	na	na	0.116	214	0.403286	0	arCOG06946	-	Uncharacterized_membrane_protein	S	2.2e-42	-	-	-	-	-	-	-	-	-	-	-	-	-	-	-	-	-	-	-	-	-	-	-	-	-	OJT94576.1_hypothetical_protein_JJ59_00455_[Candidatus_Micrarchaeum_sp._AZ1]	7.2e-102	99.5	1531428	Archaea,Candidatus_Micrarchaeota,none,none,none,Candidatus_Micrarchaeum,Candidatus_Micrarchaeum_sp._AZ1
A_DKE_Proteom-Micr_00570	A_DKE_Proteom	Micrarchaeota	A_DKE_Proteom	na	na	0.061	113	5.19973	0	arCOG02738	-	Predicted_Fe-Mo_cluster-binding_protein,_NifX_family	O	1.5e-24	-	-	-	-	-	-	-	-	-	-	-	-	-	-	-	-	-	-	-	-	-	-	-	-	-	OJI08467.1_hypothetical_protein_BK997_00175_[Candidatus_Micrarchaeum_acidiphilum_ARMAN-1]	2.5e-53	100	1531428	Archaea,Candidatus_Micrarchaeota,none,none,none,Candidatus_Micrarchaeum,Candidatus_Micrarchaeum_sp._AZ1
A_DKE_Proteom-Micr_00571	A_DKE_Proteom	Micrarchaeota	A_DKE_Proteom	na	na	0.088	327	0.946863	0	arCOG04676	LdcA	Muramoyltetrapeptide_carboxypeptidase_LdcA	M	4.8e-44	K01297	1.3e-72	242	76.83	high_score	muramoyltetrapeptide_carboxypeptidase_[EC:3.4.17.13]	PF02016	LD-carboxypeptidase	5.6e-71	-	-	-	-	-	-	-	-	-	-	-	-	IPR029062;_IPR003507;_IPR027461;_IPR027478	Class_I_glutamine_amidotransferase-like;_Peptidase_family_S66;_LD-carboxypeptidase_A,_C-terminal_domain_superfamily;_Murein_tetrapeptide_carboxypeptidase,_N-terminal	PF02016	LD-carboxypeptidase	OJT94578.1_peptidase_S66_[Candidatus_Micrarchaeum_sp._AZ1]	7.5e-183	100	1531428	Archaea,Candidatus_Micrarchaeota,none,none,none,Candidatus_Micrarchaeum,Candidatus_Micrarchaeum_sp._AZ1
A_DKE_Proteom-Micr_00572	A_DKE_Proteom	Micrarchaeota	A_DKE_Proteom	na	na	0.079	328	0.818361	0	arCOG02937	MVD1	Mevalonate_pyrophosphate_decarboxylase	I	4.1e-26	K18689	1.7e-109	363	246.2	high_score	mevalonate-3-kinase_[EC:2.7.1.185]	-	-	-	TIGR01240	diphosphomevalonate_decarboxylase	4.1.1.33	5.4e-16	-	-	-	-	-	-	-	-	IPR014721;_IPR036554;_IPR020568	Ribosomal_protein_S5_domain_2-type_fold,_subgroup;_GHMP_kinase,_C-terminal_domain_superfamily;_Ribosomal_protein_S5_domain_2-type_fold	-	-	OJI08469.1_hypothetical_protein_BK997_00185_[Candidatus_Micrarchaeum_acidiphilum_ARMAN-1]	4.9e-182	100	1531428	Archaea,Candidatus_Micrarchaeota,none,none,none,Candidatus_Micrarchaeum,Candidatus_Micrarchaeum_sp._AZ1
A_DKE_Proteom-Micr_00573	A_DKE_Proteom	Micrarchaeota	A_DKE_Proteom	na	na	0.086	209	0.384602	0	arCOG01967	Pgk2	2-phosphoglycerate_kinase	G	2.1e-41	K18690	5.2e-85	281.7	256.1	high_score	mevalonate-3-phosphate-5-kinase_[EC:2.7.1.186]	PF13238	AAA_domain	3.6e-07	-	-	-	-	-	-	-	-	-	-	-	-	IPR027417	P-loop_containing_nucleoside_triphosphate_hydrolase	-	-	OJI08470.1_hypothetical_protein_BK997_00190_[Candidatus_Micrarchaeum_acidiphilum_ARMAN-1]	3.1e-113	99.5	1531428	Archaea,Candidatus_Micrarchaeota,none,none,none,Candidatus_Micrarchaeum,Candidatus_Micrarchaeum_sp._AZ1
A_DKE_Proteom-Micr_00574	A_DKE_Proteom	Micrarchaeota	A_DKE_Proteom	na	na	0.084	369	0.451804	0	arCOG02937	MVD1	Mevalonate_pyrophosphate_decarboxylase	I	5.5e-70	K22813	1.9e-136	452.2	427.87	high_score	bisphosphomevalonate_decarboxylase_[EC:4.1.1.110]	-	-	-	TIGR01240	diphosphomevalonate_decarboxylase	4.1.1.33	2.3e-14	-	-	-	-	-	-	-	-	IPR020568;_IPR014721;_IPR005935	Ribosomal_protein_S5_domain_2-type_fold;_Ribosomal_protein_S5_domain_2-type_fold,_subgroup;_Diphosphomevalonate/phosphomevalonate_decarboxylase	-	-	OJI08471.1_hypothetical_protein_BK997_00195_[Candidatus_Micrarchaeum_acidiphilum_ARMAN-1]	8.7e-204	100	1912863	Archaea,Candidatus_Micrarchaeota,none,none,none,Candidatus_Micrarchaeum,Candidatus_Micrarchaeum_acidiphilum
A_DKE_Proteom-Micr_00575	A_DKE_Proteom	Micrarchaeota	A_DKE_Proteom	na	na	0.081	563	0.116253	0	arCOG00563	-	Oligosaccharyl_transferase,_PMT/STT3_family	M	3.8e-12	-	-	-	-	-	-	-	-	-	-	-	-	-	-	-	-	-	-	-	-	-	-	-	-	-	OJI08472.1_hypothetical_protein_BK997_00200_[Candidatus_Micrarchaeum_acidiphilum_ARMAN-1]	3.1e-301	100	1531428	Archaea,Candidatus_Micrarchaeota,none,none,none,Candidatus_Micrarchaeum,Candidatus_Micrarchaeum_sp._AZ1
A_DKE_Proteom-Micr_00576	A_DKE_Proteom	Micrarchaeota	A_DKE_Proteom	na	na	0.09	476	1.05704	0	arCOG03652	PotE	Amino_acid_transporter	E	3.8e-83	K03294	3.2e-33	112.8	465.4	-	basic_amino_acid/polyamine_antiporter,_APA_family	PF00324	Amino_acid_permease	1.7e-24	TIGR00909	amino_acid_transporter	-	1.6e-22	-	-	-	-	-	-	-	-	IPR004841;_IPR002293	Amino_acid_permease/_SLC12A_domain;_Amino_acid/polyamine_transporter_I	PF00324	Amino_acid_permease	OWP53180.1_amino_acid_transporter_[Thermoplasmatales_archaeon_ARMAN]	1.7e-252	100	1961137	Archaea,Euryarchaeota,Thermoplasmata,Thermoplasmatales,none,none,Thermoplasmatales_archaeon_ARMAN
A_DKE_Proteom-Micr_00577	A_DKE_Proteom	Micrarchaeota	A_DKE_Proteom	na	na	0.111	378	0.484186	0	arCOG00915	GabT	4-aminobutyrate_aminotransferase_or_related_aminotransferase	E	7.4e-34	K00823	1.6e-53	179.4	580.37	-	4-aminobutyrate_aminotransferase_[EC:2.6.1.19]	PF00202	Aminotransferase_class-III	4.4e-46	TIGR00707	transaminase,_acetylornithine/succinylornithine_family	-	3.2e-42	-	-	-	-	-	-	-	-	IPR005814;_IPR015422;_IPR015421;_IPR015424	Aminotransferase_class-III;_Pyridoxal_phosphate-dependent_transferase_domain_1;_Pyridoxal_phosphate-dependent_transferase,_major_domain;_Pyridoxal_phosphate-dependent_transferase	PF00202	Aminotransferase_class-III	OJI08474.1_hypothetical_protein_BK997_00210_[Candidatus_Micrarchaeum_acidiphilum_ARMAN-1]	1.8e-212	100	1531428	Archaea,Candidatus_Micrarchaeota,none,none,none,Candidatus_Micrarchaeum,Candidatus_Micrarchaeum_sp._AZ1
A_DKE_Proteom-Micr_00578	A_DKE_Proteom	Micrarchaeota	A_DKE_Proteom	na	na	0.092	369	0.476593	0	arCOG01168	RspA	L-alanine-DL-glutamate_epimerase_or_related_enzyme_of_enolase_superfamily	M	5.6e-32	K19802	2.1e-81	271.2	266.27	high_score	L-Ala-D/L-Glu_epimerase_[EC:5.1.1.20]	PF13378	Enolase_C-terminal_domain-like	1.1e-41	TIGR01928	o-succinylbenzoate_synthase	4.2.1.113	1.3e-46	-	-	-	-	-	-	-	-	IPR013342;_IPR036849;_IPR034390;_IPR029065;_IPR034603;_IPR013341;_IPR029017	Mandelate_racemase/muconate_lactonizing_enzyme,_C-terminal;_Enolase-like,_C-terminal_domain_superfamily;_Enolase-like_superfamily;_Enolase_C-terminal_domain-like;_Dipeptide_epimerase;_Mandelate_racemase/muconate_lactonizing_enzyme,_N-terminal_domain;_Enolase-like,_N-terminal	PF13378;_PF02746	Enolase_C-terminal_domain-like;_Mandelate_racemase_/_muconate_lactonizing_enzyme,_N-terminal_domain	OJI08475.1_hypothetical_protein_BK997_00215_[Candidatus_Micrarchaeum_acidiphilum_ARMAN-1]	2.4e-201	100	1531428	Archaea,Candidatus_Micrarchaeota,none,none,none,Candidatus_Micrarchaeum,Candidatus_Micrarchaeum_sp._AZ1
A_DKE_Proteom-Micr_00579	A_DKE_Proteom	Micrarchaeota	A_DKE_Proteom	na	na	0.032	93	0.888624	0	arCOG05329	-	Uncharacterized_protein	S	5.3e-34	-	-	-	-	-	-	-	-	-	-	-	-	-	-	-	-	-	-	-	-	-	-	-	-	-	OJI08476.1_hypothetical_protein_BK997_00220_[Candidatus_Micrarchaeum_acidiphilum_ARMAN-1]	2.3e-44	100	1531428	Archaea,Candidatus_Micrarchaeota,none,none,none,Candidatus_Micrarchaeum,Candidatus_Micrarchaeum_sp._AZ1
A_DKE_Proteom-Micr_00580	A_DKE_Proteom	Micrarchaeota	A_DKE_Proteom	na	na	0.09	288	1.11944	0	arCOG01033	AroE	Shikimate_5-dehydrogenase	E	7.1e-54	K00014	1.4e-76	255	174.33	high_score	shikimate_dehydrogenase_[EC:1.1.1.25]	PF08501	Shikimate_dehydrogenase_substrate_binding_domain	7.6e-27	TIGR00507	shikimate_dehydrogenase	1.1.1.25	2.9e-73	-	-	-	-	-	-	-	-	IPR013708;_IPR036291;_IPR022893;_IPR011342;_IPR006151	Shikimate_dehydrogenase_substrate_binding,_N-terminal;_NAD(P)-binding_domain_superfamily;_Shikimate_dehydrogenase_family;_Shikimate_dehydrogenase;_Quinate/shikimate_5-dehydrogenase/glutamyl-tRNA_reductase	PF08501;_PF01488	Shikimate_dehydrogenase_substrate_binding_domain;_Shikimate_/_quinate_5-dehydrogenase	OJI08477.1_shikimate_dehydrogenase_[Candidatus_Micrarchaeum_acidiphilum_ARMAN-1]	2.1e-160	100	1531428	Archaea,Candidatus_Micrarchaeota,none,none,none,Candidatus_Micrarchaeum,Candidatus_Micrarchaeum_sp._AZ1
A_DKE_Proteom-Micr_00581	A_DKE_Proteom	Micrarchaeota	A_DKE_Proteom	na	na	0.068	218	0.131922	0	-	-	-	-	-	-	-	-	-	-	-	-	-	-	-	-	-	-	-	-	-	-	-	-	-	-	-	-	-	-	OJI08478.1_hypothetical_protein_BK997_00230_[Candidatus_Micrarchaeum_acidiphilum_ARMAN-1]	1.2e-120	100	1531428	Archaea,Candidatus_Micrarchaeota,none,none,none,Candidatus_Micrarchaeum,Candidatus_Micrarchaeum_sp._AZ1
A_DKE_Proteom-Micr_00582	A_DKE_Proteom	Micrarchaeota	A_DKE_Proteom	na	na	0.08	62	0	0	-	-	-	-	-	-	-	-	-	-	-	-	-	-	-	-	-	-	-	-	-	-	-	-	-	-	-	-	-	-	-	-	-	-	-
A_DKE_Proteom-Micr_00583	A_DKE_Proteom	Micrarchaeota	A_DKE_Proteom	na	na	0.057	311	0.283073	0	arCOG00271	RhaT	Permease_of_the_drug/metabolite_transporter_(DMT)_superfamily	G	8.8e-07	-	-	-	-	-	-	-	-	-	-	-	-	-	-	-	-	-	-	-	-	-	-	-	-	-	OJI08479.1_hypothetical_protein_BK997_00235_[Candidatus_Micrarchaeum_acidiphilum_ARMAN-1]	9.7e-156	100	1531428	Archaea,Candidatus_Micrarchaeota,none,none,none,Candidatus_Micrarchaeum,Candidatus_Micrarchaeum_sp._AZ1
A_DKE_Proteom-Micr_00584	A_DKE_Proteom	Micrarchaeota	A_DKE_Proteom	na	na	0	69	0	0	-	-	-	-	-	-	-	-	-	-	-	-	-	-	-	-	-	-	-	-	-	-	-	-	-	-	-	-	-	-	OJI08480.1_hypothetical_protein_BK997_00240_[Candidatus_Micrarchaeum_acidiphilum_ARMAN-1]	4.2e-27	100	1531428	Archaea,Candidatus_Micrarchaeota,none,none,none,Candidatus_Micrarchaeum,Candidatus_Micrarchaeum_sp._AZ1
A_DKE_Proteom-Micr_00585	A_DKE_Proteom	Micrarchaeota	A_DKE_Proteom	na	na	0.018	55	6.47816	0	-	-	-	-	-	-	-	-	-	-	-	-	-	-	-	-	-	-	-	-	-	-	-	-	-	-	-	-	-	-	-	-	-	-	-
A_DKE_Proteom-Micr_00586	A_DKE_Proteom	Micrarchaeota	A_DKE_Proteom	na	na	0.046	150	0.383765	0	arCOG00714	-	PIN_domain_containing_protein	V	8.7e-29	K07064	9.4e-15	53.2	52.77	high_score	uncharacterized_protein	PF01850	PIN_domain	6.6e-13	TIGR00028	toxin-antitoxin_system_PIN_domain_toxin	-	5.1e-10	-	-	-	-	-	-	-	-	IPR029060;_IPR002716	PIN-like_domain_superfamily;_PIN_domain	PF01850	PIN_domain	OWP53188.1_hypothetical_protein_B2I19_04685_[Thermoplasmatales_archaeon_ARMAN]	1.5e-74	100	1961137	Archaea,Euryarchaeota,Thermoplasmata,Thermoplasmatales,none,none,Thermoplasmatales_archaeon_ARMAN
A_DKE_Proteom-Micr_00587	A_DKE_Proteom	Micrarchaeota	A_DKE_Proteom	na	na	0.08	75	1.00838	0	arCOG02681	VapB3	RHH/copG_family_antitoxin	V	1e-09	-	-	-	-	-	-	PF02697	Putative_antitoxin	5.6e-10	-	-	-	-	-	-	-	-	-	-	-	-	IPR003847	Putative_antitoxin	PF02697	Putative_antitoxin	OJT94589.1_hypothetical_protein_JJ59_00545_[Candidatus_Micrarchaeum_sp._AZ1]	4.7e-32	100	1531428	Archaea,Candidatus_Micrarchaeota,none,none,none,Candidatus_Micrarchaeum,Candidatus_Micrarchaeum_sp._AZ1
A_DKE_Proteom-Micr_00588	A_DKE_Proteom	Micrarchaeota	A_DKE_Proteom	na	na	0.082	217	1.02826	0	-	-	-	-	-	-	-	-	-	-	-	-	-	-	-	-	-	-	-	-	-	-	-	-	-	-	-	-	-	-	OJT94590.1_hypothetical_protein_JJ59_00555_[Candidatus_Micrarchaeum_sp._AZ1]	8.6e-111	100	1531428	Archaea,Candidatus_Micrarchaeota,none,none,none,Candidatus_Micrarchaeum,Candidatus_Micrarchaeum_sp._AZ1
A_DKE_Proteom-Micr_00589	A_DKE_Proteom	Micrarchaeota	A_DKE_Proteom	na	na	0.12	249	0.426529	0	arCOG04431	GlpF	Glycerol_uptake_facilitator_or_related_permease_(Major_Intrinsic_Protein_Family)	G	4.5e-55	K06188	1.4e-55	185.8	221.13	-	aquaporin_Z	PF00230	Major_intrinsic_protein	4.2e-50	TIGR00861	MIP_family_channel_proteins	-	2.1e-47	-	-	-	1.A.8.13.2	3.64e-33	-	-	-	IPR022357;_IPR023271;_IPR000425;_IPR034294	Major_intrinsic_protein,_conserved_site;_Aquaporin-like;_Major_intrinsic_protein;_Aquaporin_transporter	PF00230	Major_intrinsic_protein	OWP53191.1_hypothetical_protein_B2I19_04700_[Thermoplasmatales_archaeon_ARMAN]	1.1e-130	100	1961137	Archaea,Euryarchaeota,Thermoplasmata,Thermoplasmatales,none,none,Thermoplasmatales_archaeon_ARMAN
A_DKE_Proteom-Micr_00590	A_DKE_Proteom	Micrarchaeota	A_DKE_Proteom	na	na	0.078	64	0.219064	0	-	-	-	-	-	-	-	-	-	-	-	-	-	-	-	-	-	-	-	-	-	-	-	-	-	-	-	-	-	-	OJT94591.1_hypothetical_protein_JJ59_00565_[Candidatus_Micrarchaeum_sp._AZ1]	1.3e-27	100	1531428	Archaea,Candidatus_Micrarchaeota,none,none,none,Candidatus_Micrarchaeum,Candidatus_Micrarchaeum_sp._AZ1
A_DKE_Proteom-Micr_00591	A_DKE_Proteom	Micrarchaeota	A_DKE_Proteom	na	na	0.07	213	0.583158	0	-	-	-	-	-	-	-	-	-	-	-	-	-	-	-	-	-	-	-	-	-	-	-	-	-	-	-	-	-	-	OJT94592.1_hypothetical_protein_JJ59_00570_[Candidatus_Micrarchaeum_sp._AZ1]	8.2e-114	100	1531428	Archaea,Candidatus_Micrarchaeota,none,none,none,Candidatus_Micrarchaeum,Candidatus_Micrarchaeum_sp._AZ1
A_DKE_Proteom-Micr_00592	A_DKE_Proteom	Micrarchaeota	A_DKE_Proteom	na	na	0.065	198	0.267867	0	arCOG01723	CyaB	Adenylate_cyclase,_class_2_(thermophilic)	F	4.1e-13	K05873	4.2e-34	115.6	70.77	high_score	adenylate_cyclase,_class_2_[EC:4.6.1.1]	PF01928	CYTH_domain	2.1e-16	TIGR00318	putative_adenylyl_cyclase_CyaB	-	2.2e-18	-	-	-	-	-	-	-	-	IPR008173;_IPR023577;_IPR033469	Adenylyl_cyclase_CyaB;_CYTH_domain;_CYTH-like_domain_superfamily	PF01928	CYTH_domain	OJT94593.1_hypothetical_protein_JJ59_00575_[Candidatus_Micrarchaeum_sp._AZ1]	4.5e-106	100	1531428	Archaea,Candidatus_Micrarchaeota,none,none,none,Candidatus_Micrarchaeum,Candidatus_Micrarchaeum_sp._AZ1
A_DKE_Proteom-Micr_00593	A_DKE_Proteom	Micrarchaeota	A_DKE_Proteom	na	na	0.068	132	0.277499	0	arCOG05186	-	Protein_containing_SET_domain	R	5e-20	K07117	1.7e-12	44.6	109.9	-	uncharacterized_protein	PF00856	SET_domain	6.9e-13	-	-	-	-	-	-	-	-	-	-	-	-	IPR001214	SET_domain	PF00856	SET_domain	OJT94594.1_hypothetical_protein_JJ59_00580_[Candidatus_Micrarchaeum_sp._AZ1]	2.4e-71	100	1531428	Archaea,Candidatus_Micrarchaeota,none,none,none,Candidatus_Micrarchaeum,Candidatus_Micrarchaeum_sp._AZ1
A_DKE_Proteom-Micr_00594	A_DKE_Proteom	Micrarchaeota	A_DKE_Proteom	na	na	0.058	155	0.382372	0	-	-	-	-	-	-	-	-	-	-	-	-	-	-	-	-	-	-	-	-	-	-	-	-	-	-	-	-	-	-	OJT94595.1_hypothetical_protein_JJ59_00585_[Candidatus_Micrarchaeum_sp._AZ1]	2.2e-76	100	1531428	Archaea,Candidatus_Micrarchaeota,none,none,none,Candidatus_Micrarchaeum,Candidatus_Micrarchaeum_sp._AZ1
A_DKE_Proteom-Micr_00595	A_DKE_Proteom	Micrarchaeota	A_DKE_Proteom	na	na	0.04	223	0.246272	0	-	-	-	-	-	-	-	-	-	-	-	-	-	-	-	-	-	-	-	-	-	-	-	-	-	-	-	-	-	-	OJT94596.1_hypothetical_protein_JJ59_00590_[Candidatus_Micrarchaeum_sp._AZ1]	7.5e-102	100	1531428	Archaea,Candidatus_Micrarchaeota,none,none,none,Candidatus_Micrarchaeum,Candidatus_Micrarchaeum_sp._AZ1
A_DKE_Proteom-Micr_00596	A_DKE_Proteom	Micrarchaeota	A_DKE_Proteom	na	na	0.068	204	0.247956	0	arCOG00833	RimI	Acetyltransferase_(GNAT)_family	R	1.1e-08	K03789	1.8e-08	32.5	88.97	-	[ribosomal_protein_S18]-alanine_N-acetyltransferase_[EC:2.3.1.266]	PF00583	Acetyltransferase_(GNAT)_family	9.9e-08	TIGR01575	ribosomal-protein-alanine_acetyltransferase	2.3.1.128	3.3e-07	-	-	-	-	-	-	-	-	IPR016181;_IPR000182	Acyl-CoA_N-acyltransferase;_GNAT_domain	PF00583	Acetyltransferase_(GNAT)_family	OJT94597.1_hypothetical_protein_JJ59_00595_[Candidatus_Micrarchaeum_sp._AZ1]	2.2e-108	100	1531428	Archaea,Candidatus_Micrarchaeota,none,none,none,Candidatus_Micrarchaeum,Candidatus_Micrarchaeum_sp._AZ1
A_DKE_Proteom-Micr_00597	A_DKE_Proteom	Micrarchaeota	A_DKE_Proteom	na	na	0.062	925	0.310087	0	arCOG00798	UvrD	Superfamily_I_DNA_and_RNA_helicase	L	3.9e-72	K03657	1.1e-82	276.4	295.23	-	DNA_helicase_II_/_ATP-dependent_DNA_helicase_PcrA_[EC:3.6.4.12]	PF00580	UvrD/REP_helicase_N-terminal_domain	8e-38	TIGR01073	ATP-dependent_DNA_helicase_PcrA	3.6.4.12	2.3e-35	-	-	-	-	-	-	-	-	IPR027417;_IPR013986;_IPR000212;_IPR014017;_IPR014016;_IPR034739	P-loop_containing_nucleoside_triphosphate_hydrolase;_DExx_box_DNA_helicase_domain_superfamily;_DNA_helicase,_UvrD/REP_type;_UvrD-like_DNA_helicase,_C-terminal;_UvrD-like_helicase,_ATP-binding_domain;_UvrD/AddA_helicase,_N-terminal	PF13361;_PF00580	UvrD-like_helicase_C-terminal_domain;_UvrD/REP_helicase_N-terminal_domain	OJT94598.1_hypothetical_protein_JJ59_00600_[Candidatus_Micrarchaeum_sp._AZ1]	0	99.9	1531428	Archaea,Candidatus_Micrarchaeota,none,none,none,Candidatus_Micrarchaeum,Candidatus_Micrarchaeum_sp._AZ1
A_DKE_Proteom-Micr_00598	A_DKE_Proteom	Micrarchaeota	A_DKE_Proteom	na	na	0.055	199	1.68326	0	arCOG04311	-	5'-deoxynucleotidase,_HD_superfamily_hydrolase	F	7.2e-31	K07023	5.6e-38	128.3	74.83	high_score	putative_hydrolases_of_HD_superfamily	PF13023	HD_domain	6.8e-29	-	-	-	-	-	-	-	-	-	-	-	-	IPR003607;_IPR006674;_IPR039356	HD/PDEase_domain;_HD_domain;_Metal-dependent_nucleoside_5'-monophosphatase	PF13023	HD_domain	OJT94599.1_hypothetical_protein_JJ59_00605_[Candidatus_Micrarchaeum_sp._AZ1]	1e-102	100	1531428	Archaea,Candidatus_Micrarchaeota,none,none,none,Candidatus_Micrarchaeum,Candidatus_Micrarchaeum_sp._AZ1
A_DKE_Proteom-Micr_00599	A_DKE_Proteom	Micrarchaeota	A_DKE_Proteom	na	na	0.112	258	1.23384	0	-	-	-	-	-	-	-	-	-	-	-	-	-	-	-	-	-	-	-	-	-	-	-	-	-	-	-	-	-	-	OJT94600.1_hypothetical_protein_JJ59_00610_[Candidatus_Micrarchaeum_sp._AZ1]	9.9e-138	100	1531428	Archaea,Candidatus_Micrarchaeota,none,none,none,Candidatus_Micrarchaeum,Candidatus_Micrarchaeum_sp._AZ1
A_DKE_Proteom-Micr_00600	A_DKE_Proteom	Micrarchaeota	A_DKE_Proteom	na	na	0.062	434	0.348888	0	arCOG01391	-	Glycosyl_transferase_family_2	M	7.8e-70	K00694	4.4e-54	181.3	271.8	-	cellulose_synthase_(UDP-forming)_[EC:2.4.1.12]	PF13641	Glycosyltransferase_like_family_2	1.7e-26	TIGR03937	poly-beta-1,6_N-acetyl-D-glucosamine_synthase	2.4.1.-	1.9e-31	GT2_Glyco_tranf_2_3	1.7e-26	-	4.D.3.1.11	5.25e-24	-	-	-	IPR029044	Nucleotide-diphospho-sugar_transferases	PF13641	Glycosyltransferase_like_family_2	OJI07998.1_hypothetical_protein_BK997_01720_[Candidatus_Micrarchaeum_acidiphilum_ARMAN-1]	2.5e-242	100	1531428	Archaea,Candidatus_Micrarchaeota,none,none,none,Candidatus_Micrarchaeum,Candidatus_Micrarchaeum_sp._AZ1
A_DKE_Proteom-Micr_00601	A_DKE_Proteom	Micrarchaeota	A_DKE_Proteom	na	na	0.073	123	5.25193	0	-	-	-	-	-	-	-	-	-	-	-	-	-	-	-	-	-	-	-	-	-	-	-	-	-	-	-	-	-	-	OJI07997.1_hypothetical_protein_BK997_01715_[Candidatus_Micrarchaeum_acidiphilum_ARMAN-1]	3.1e-57	100	1912863	Archaea,Candidatus_Micrarchaeota,none,none,none,Candidatus_Micrarchaeum,Candidatus_Micrarchaeum_acidiphilum
A_DKE_Proteom-Micr_00602	A_DKE_Proteom	Micrarchaeota	A_DKE_Proteom	na	na	0.052	153	0.892511	0	arCOG00419	Hit	HIT_family_hydrolase	F	1.9e-09	K01522	1.6e-11	41.9	149.2	-	bis(5'-adenosyl)-triphosphatase_[EC:3.6.1.29]	PF01230	HIT_domain	6.5e-12	-	-	-	-	-	-	-	-	-	-	-	-	IPR001310;_IPR036265;_IPR011146	Histidine_triad_(HIT)_protein;_HIT-like_superfamily;_HIT-like_domain	PF01230	HIT_domain	OJI07996.1_hypothetical_protein_BK997_01710_[Candidatus_Micrarchaeum_acidiphilum_ARMAN-1]	2.1e-79	100	1531428	Archaea,Candidatus_Micrarchaeota,none,none,none,Candidatus_Micrarchaeum,Candidatus_Micrarchaeum_sp._AZ1
A_DKE_Proteom-Micr_00603	A_DKE_Proteom	Micrarchaeota	A_DKE_Proteom	na	na	0.074	54	11.179	0	-	-	-	-	-	-	-	-	-	-	-	-	-	-	-	-	-	-	-	-	-	-	-	-	-	-	-	-	-	-	OGF33657.1_hypothetical_protein_A2223_00080_[Candidatus_Falkowbacteria_bacterium_RIFOXYA2_FULL_35_8]	3.1e-09	66.7	1797992	Bacteria,Candidatus_Falkowbacteria,none,none,none,none,Candidatus_Falkowbacteria_bacterium_RIFOXYA2_FULL_35_8
A_DKE_Proteom-Micr_00604	A_DKE_Proteom	Micrarchaeota	A_DKE_Proteom	na	na	0.116	310	0.297593	0	arCOG00863	ArcC	Carbamate_kinase	E	1.6e-113	K00926	2.2e-125	415.4	99.83	high_score	carbamate_kinase_[EC:2.7.2.2]	PF00696	Amino_acid_kinase_family	4e-31	TIGR00746	carbamate_kinase	2.7.2.2	1.4e-119	-	-	-	-	-	-	-	-	IPR003964;_IPR036393;_IPR001048	Carbamate_kinase;_Acetylglutamate_kinase-like_superfamily;_Aspartate/glutamate/uridylate_kinase	PF00696	Amino_acid_kinase_family	OJI07995.1_carbamate_kinase_[Candidatus_Micrarchaeum_acidiphilum_ARMAN-1]	2.5e-172	100	1531428	Archaea,Candidatus_Micrarchaeota,none,none,none,Candidatus_Micrarchaeum,Candidatus_Micrarchaeum_sp._AZ1
A_DKE_Proteom-Micr_00605	A_DKE_Proteom	Micrarchaeota	A_DKE_Proteom	na	na	0.08	433	0.478993	0	arCOG03108	ArcA	Arginine_deiminase	E	2.1e-111	K01478	2.2e-70	235.3	92.23	high_score	arginine_deiminase_[EC:3.5.3.6]	PF02274	Amidinotransferase	5.8e-53	TIGR01078	arginine_deiminase	3.5.3.6	3.4e-29	-	-	-	-	-	-	-	-	IPR003876;_IPR033199	Arginine_deiminase;_Dimethylarginine_dimethylaminohydrolase/arginine_deiminase	PF02274	Amidinotransferase	OJI07994.1_amidinotransferase_[Candidatus_Micrarchaeum_acidiphilum_ARMAN-1]	1.8e-245	100	1531428	Archaea,Candidatus_Micrarchaeota,none,none,none,Candidatus_Micrarchaeum,Candidatus_Micrarchaeum_sp._AZ1
A_DKE_Proteom-Micr_00606	A_DKE_Proteom	Micrarchaeota	A_DKE_Proteom	na	na	0.079	226	0.581438	0	arCOG00464	AlkA	3-methyladenine_DNA_glycosylase/8-oxoguanine_DNA_glycosylase	L	1.6e-19	K01247	1.9e-62	208.4	150.97	high_score	DNA-3-methyladenine_glycosylase_II_[EC:3.2.2.21]	PF00730	HhH-GPD_superfamily_base_excision_DNA_repair_protein	1.2e-15	-	-	-	-	-	-	-	-	-	-	-	-	IPR003265;_IPR011257	HhH-GPD_domain;_DNA_glycosylase	PF00730	HhH-GPD_superfamily_base_excision_DNA_repair_protein	OJI07993.1_hypothetical_protein_BK997_01695_[Candidatus_Micrarchaeum_acidiphilum_ARMAN-1]	6e-123	100	1912863	Archaea,Candidatus_Micrarchaeota,none,none,none,Candidatus_Micrarchaeum,Candidatus_Micrarchaeum_acidiphilum
A_DKE_Proteom-Micr_00607	A_DKE_Proteom	Micrarchaeota	A_DKE_Proteom	na	na	0.113	396	0.242335	0	arCOG00130	-	MFS_family_permease	G	1e-34	K08153	5.3e-19	65.8	401.93	-	MFS_transporter,_DHA1_family,_multidrug_resistance_protein	PF07690	Major_Facilitator_Superfamily	3.8e-22	-	-	-	-	-	-	-	-	-	-	-	-	IPR020846;_IPR036259;_IPR011701	Major_facilitator_superfamily_domain;_MFS_transporter_superfamily;_Major_facilitator_superfamily	PF07690	Major_Facilitator_Superfamily	OJI07992.1_hypothetical_protein_BK997_01690_[Candidatus_Micrarchaeum_acidiphilum_ARMAN-1]	2.2e-197	100	1531428	Archaea,Candidatus_Micrarchaeota,none,none,none,Candidatus_Micrarchaeum,Candidatus_Micrarchaeum_sp._AZ1
A_DKE_Proteom-Micr_00608	A_DKE_Proteom	Micrarchaeota	A_DKE_Proteom	na	na	0.074	641	0.337192	0	-	-	-	-	-	-	-	-	-	-	-	-	-	-	-	-	-	-	-	-	-	-	-	-	-	-	-	-	-	-	OJT94607.1_hypothetical_protein_JJ59_00655_[Candidatus_Micrarchaeum_sp._AZ1]	0	100	1531428	Archaea,Candidatus_Micrarchaeota,none,none,none,Candidatus_Micrarchaeum,Candidatus_Micrarchaeum_sp._AZ1
A_DKE_Proteom-Micr_00609	A_DKE_Proteom	Micrarchaeota	A_DKE_Proteom	na	na	0.072	207	1.13068	0	arCOG07773	-	SWIM_zinc_finger_containing_protein	S	5.2e-10	-	-	-	-	-	-	-	-	-	-	-	-	-	-	-	-	-	-	-	-	-	IPR007527	Zinc_finger,_SWIM-type	-	-	OJI07989.1_hypothetical_protein_BK997_01675_[Candidatus_Micrarchaeum_acidiphilum_ARMAN-1]	2.4e-110	100	1531428	Archaea,Candidatus_Micrarchaeota,none,none,none,Candidatus_Micrarchaeum,Candidatus_Micrarchaeum_sp._AZ1
A_DKE_Proteom-Micr_00610	A_DKE_Proteom	Micrarchaeota	A_DKE_Proteom	na	na	0.097	174	2.42652	0	arCOG00981	SlpA	FKBP-type_peptidyl-prolyl_cis-trans_isomerase_2	O	7.7e-40	K03775	3.4e-25	86.3	138.73	-	FKBP-type_peptidyl-prolyl_cis-trans_isomerase_SlyD_[EC:5.2.1.8]	PF00254	FKBP-type_peptidyl-prolyl_cis-trans_isomerase	7.6e-21	TIGR00115	trigger_factor	5.2.1.8	6.8e-08	-	-	-	-	-	-	-	-	IPR001179;_IPR023566	FKBP-type_peptidyl-prolyl_cis-trans_isomerase_domain;_Peptidyl-prolyl_cis-trans_isomerase,_FKBP-type	PF00254	FKBP-type_peptidyl-prolyl_cis-trans_isomerase	OJI07988.1_hypothetical_protein_BK997_01670_[Candidatus_Micrarchaeum_acidiphilum_ARMAN-1]	5.9e-70	100	1912863	Archaea,Candidatus_Micrarchaeota,none,none,none,Candidatus_Micrarchaeum,Candidatus_Micrarchaeum_acidiphilum
A_DKE_Proteom-Micr_00611	A_DKE_Proteom	Micrarchaeota	A_DKE_Proteom	na	na	0.08	334	0.639657	0	arCOG00196	CcmA	ABC-type_multidrug_transport_system,_ATPase_component	V	6e-45	K01990	8e-55	184	225.27	-	ABC-2_type_transport_system_ATP-binding_protein	PF00005	ABC_transporter	9.8e-25	TIGR01188	daunorubicin_resistance_ABC_transporter,_ATP-binding_protein	-	2.3e-45	-	-	-	3.A.1.141.2	7.53e-51	-	-	-	IPR003439;_IPR027417;_IPR003593	ABC_transporter-like;_P-loop_containing_nucleoside_triphosphate_hydrolase;_AAA+_ATPase_domain	PF00005	ABC_transporter	OJI07987.1_hypothetical_protein_BK997_01665_[Candidatus_Micrarchaeum_acidiphilum_ARMAN-1]	1.3e-185	99.7	1912863	Archaea,Candidatus_Micrarchaeota,none,none,none,Candidatus_Micrarchaeum,Candidatus_Micrarchaeum_acidiphilum
A_DKE_Proteom-Micr_00612	A_DKE_Proteom	Micrarchaeota	A_DKE_Proteom	na	na	0.083	265	0.14812	0	-	-	-	-	-	K09690	9.5e-09	32.6	202.27	-	lipopolysaccharide_transport_system_permease_protein	PF06182	ABC-2_family_transporter_protein	5.8e-18	-	-	-	-	-	-	-	-	-	-	-	-	IPR010390	Protein_of_unknown_function_DUF990	PF06182	ABC-2_family_transporter_protein	OJI07986.1_hypothetical_protein_BK997_01660_[Candidatus_Micrarchaeum_acidiphilum_ARMAN-1]	6.8e-134	100	1531428	Archaea,Candidatus_Micrarchaeota,none,none,none,Candidatus_Micrarchaeum,Candidatus_Micrarchaeum_sp._AZ1
A_DKE_Proteom-Micr_00613	A_DKE_Proteom	Micrarchaeota	A_DKE_Proteom	na	na	0.079	264	0.0777811	0	-	-	-	-	-	-	-	-	-	-	-	PF06182	ABC-2_family_transporter_protein	2.6e-18	-	-	-	-	-	-	-	-	-	-	-	-	IPR010390	Protein_of_unknown_function_DUF990	PF06182	ABC-2_family_transporter_protein	OJI07985.1_hypothetical_protein_BK997_01655_[Candidatus_Micrarchaeum_acidiphilum_ARMAN-1]	2.3e-134	100	1531428	Archaea,Candidatus_Micrarchaeota,none,none,none,Candidatus_Micrarchaeum,Candidatus_Micrarchaeum_sp._AZ1
A_DKE_Proteom-Micr_00614	A_DKE_Proteom	Micrarchaeota	A_DKE_Proteom	na	na	0.02	98	2.91541	0	-	-	-	-	-	-	-	-	-	-	-	-	-	-	-	-	-	-	-	-	-	-	-	-	-	-	-	-	-	-	-	-	-	-	-
A_DKE_Proteom-Micr_00615	A_DKE_Proteom	Micrarchaeota	A_DKE_Proteom	na	na	0.079	438	1.33094	0	-	-	-	-	-	K10955	3.2e-06	22.1	1081.87	-	mucin-2	-	-	-	-	-	-	-	-	-	-	-	-	-	-	-	-	-	-	-	OJI07983.1_hypothetical_protein_BK997_01645_[Candidatus_Micrarchaeum_acidiphilum_ARMAN-1]	2.5e-189	100	1912863	Archaea,Candidatus_Micrarchaeota,none,none,none,Candidatus_Micrarchaeum,Candidatus_Micrarchaeum_acidiphilum
A_DKE_Proteom-Micr_00616	A_DKE_Proteom	Micrarchaeota	A_DKE_Proteom	na	na	0.061	294	4.08952	0	-	-	-	-	-	-	-	-	-	-	-	-	-	-	-	-	-	-	-	-	-	-	-	-	-	-	-	-	-	-	OJI07982.1_hypothetical_protein_BK997_01640_[Candidatus_Micrarchaeum_acidiphilum_ARMAN-1]	4.1e-148	100	1531428	Archaea,Candidatus_Micrarchaeota,none,none,none,Candidatus_Micrarchaeum,Candidatus_Micrarchaeum_sp._AZ1
A_DKE_Proteom-Micr_00617	A_DKE_Proteom	Micrarchaeota	A_DKE_Proteom	na	na	0.069	390	0.22067	0	arCOG01953	KefB	Potassium-efflux_system_protein_KefB	P	1.5e-37	K03455	1e-28	97.9	144.57	-	monovalent_cation:H+_antiporter-2,_CPA2_family	PF00999	Sodium/hydrogen_exchanger_family	3.7e-35	TIGR00932	transporter,_monovalent_cation:proton_antiporter-2_(CPA2)_family	-	6.4e-32	-	-	-	-	-	-	-	-	IPR006153;_IPR038770	Cation/H+_exchanger;_Sodium/solute__symporter__superfamily	PF00999	Sodium/hydrogen_exchanger_family	OJI07981.1_hypothetical_protein_BK997_01635_[Candidatus_Micrarchaeum_acidiphilum_ARMAN-1]	5.6e-177	99.7	1531428	Archaea,Candidatus_Micrarchaeota,none,none,none,Candidatus_Micrarchaeum,Candidatus_Micrarchaeum_sp._AZ1
A_DKE_Proteom-Micr_00618	A_DKE_Proteom	Micrarchaeota	A_DKE_Proteom	na	na	0.085	645	2.45929	0	arCOG02160	LonB	Predicted_ATP-dependent_protease	O	7.1e-181	K04076	2.3e-251	833.3	416.07	high_score	ATP-dependent_Lon_protease_[EC:3.4.21.53]	PF13654	AAA_domain	9.3e-29	TIGR00764	putative_ATP-dependent_protease	-	2.4e-247	-	-	-	-	-	-	-	-	IPR027417;_IPR020568;_IPR000523;_IPR008269;_IPR027065;_IPR003593;_IPR014721;_IPR004663	P-loop_containing_nucleoside_triphosphate_hydrolase;_Ribosomal_protein_S5_domain_2-type_fold;_Magnesium_chelatase_ChlI_domain;_Peptidase_S16,_Lon_proteolytic_domain;_Lon_protease;_AAA+_ATPase_domain;_Ribosomal_protein_S5_domain_2-type_fold,_subgroup;_Lon_protease,_archaeal	PF01078;_PF13654;_PF05362	Magnesium_chelatase,_subunit_ChlI;_AAA_domain;_Lon_protease_(S16)_C-terminal_proteolytic_domain	OJI07980.1_ATP-dependent_protease_LonB_[Candidatus_Micrarchaeum_acidiphilum_ARMAN-1]	0	100	1531428	Archaea,Candidatus_Micrarchaeota,none,none,none,Candidatus_Micrarchaeum,Candidatus_Micrarchaeum_sp._AZ1
A_DKE_Proteom-Micr_00619	A_DKE_Proteom	Micrarchaeota	A_DKE_Proteom	na	na	0.06	378	2.96528	0	arCOG04143	-	DNA_topoisomerase_VI,_subunit_A	L	4.6e-87	K03166	3.7e-112	372.2	340.4	high_score	DNA_topoisomerase_VI_subunit_A_[EC:5.6.2.2]	PF04406	Type_IIB_DNA_topoisomerase	5.3e-18	-	-	-	-	-	-	-	-	-	-	-	-	IPR002815;_IPR036388;_IPR004085;_IPR036078;_IPR034136;_IPR013049	Spo11/DNA_topoisomerase_VI_subunit_A;_Winged_helix-like_DNA-binding_domain_superfamily;_DNA_topoisomerase_VI,_subunit_A;_Spo11/DNA_topoisomerase_VI_subunit_A_superfamily;_Topoisomerase_6_subunit_A/Spo11,_TOPRIM_domain;_Spo11/DNA_topoisomerase_VI,_subunit_A,_N-terminal	PF04406	Type_IIB_DNA_topoisomerase	OJI07979.1_hypothetical_protein_BK997_01625_[Candidatus_Micrarchaeum_acidiphilum_ARMAN-1]	3.5e-216	99.7	1531428	Archaea,Candidatus_Micrarchaeota,none,none,none,Candidatus_Micrarchaeum,Candidatus_Micrarchaeum_sp._AZ1
A_DKE_Proteom-Micr_00620	A_DKE_Proteom	Micrarchaeota	A_DKE_Proteom	na	na	0.045	218	1.66132	0	-	-	-	-	-	-	-	-	-	-	-	-	-	-	-	-	-	-	-	-	-	-	-	-	-	-	-	-	-	-	OJI07978.1_hypothetical_protein_BK997_01620_[Candidatus_Micrarchaeum_acidiphilum_ARMAN-1]	1.2e-112	100	1531428	Archaea,Candidatus_Micrarchaeota,none,none,none,Candidatus_Micrarchaeum,Candidatus_Micrarchaeum_sp._AZ1
A_DKE_Proteom-Micr_00621	A_DKE_Proteom	Micrarchaeota	A_DKE_Proteom	na	na	0.043	138	3.50585	0	-	-	-	-	-	-	-	-	-	-	-	-	-	-	-	-	-	-	-	-	-	-	-	-	-	-	-	-	-	-	OJI07977.1_hypothetical_protein_BK997_01615_[Candidatus_Micrarchaeum_acidiphilum_ARMAN-1]	1.5e-68	100	1531428	Archaea,Candidatus_Micrarchaeota,none,none,none,Candidatus_Micrarchaeum,Candidatus_Micrarchaeum_sp._AZ1
A_DKE_Proteom-Micr_00622	A_DKE_Proteom	Micrarchaeota	A_DKE_Proteom	na	na	0.051	156	2.54547	0	-	-	-	-	-	-	-	-	-	-	-	-	-	-	-	-	-	-	-	-	-	-	-	-	-	-	-	-	-	-	OJI07976.1_hypothetical_protein_BK997_01610_[Candidatus_Micrarchaeum_acidiphilum_ARMAN-1]	2.2e-84	100	1531428	Archaea,Candidatus_Micrarchaeota,none,none,none,Candidatus_Micrarchaeum,Candidatus_Micrarchaeum_sp._AZ1
A_DKE_Proteom-Micr_00623	A_DKE_Proteom	Micrarchaeota	A_DKE_Proteom	na	na	0.079	758	11.8492	0.00624146	arCOG04276	NrdA	Ribonucleotide_reductase,_alpha_subunit	F	1.8e-172	K00525	1.1e-231	768.5	362.53	high_score	ribonucleoside-diphosphate_reductase_alpha_chain_[EC:1.17.4.1]	PF02867	Ribonucleotide_reductase,_barrel_domain	3e-161	TIGR02504	ribonucleoside-diphosphate_reductase,_adenosylcobalamin-dependent	1.17.4.1	8e-224	-	-	-	-	-	-	-	-	IPR013344;_IPR013509;_IPR008926;_IPR000788;_IPR005144	Ribonucleotide_reductase,_adenosylcobalamin-dependent;_Ribonucleotide_reductase_large_subunit,_N-terminal;_Ribonucleotide_reductase_R1_subunit,_N-terminal;_Ribonucleotide_reductase_large_subunit,_C-terminal;_ATP-cone_domain	PF00317;_PF03477;_PF02867	Ribonucleotide_reductase,_all-alpha_domain;_ATP_cone_domain;_Ribonucleotide_reductase,_barrel_domain	OJI07975.1_ribonucleoside-diphosphate_reductase,_adenosylcobalamin-dependent_[Candidatus_Micrarchaeum_acidiphilum_ARMAN-1]	0	100	1912863	Archaea,Candidatus_Micrarchaeota,none,none,none,Candidatus_Micrarchaeum,Candidatus_Micrarchaeum_acidiphilum
A_DKE_Proteom-Micr_00624	A_DKE_Proteom	Micrarchaeota	A_DKE_Proteom	na	na	0.077	635	0.113298	0	arCOG03702	-	Uncharacterized_membrane_protein,_DUF2029_family	S	3.5e-13	-	-	-	-	-	-	-	-	-	-	-	-	-	-	-	-	-	-	-	-	-	-	-	-	-	OJI07974.1_hypothetical_protein_BK997_01600_[Candidatus_Micrarchaeum_acidiphilum_ARMAN-1]	0	99.8	1531428	Archaea,Candidatus_Micrarchaeota,none,none,none,Candidatus_Micrarchaeum,Candidatus_Micrarchaeum_sp._AZ1
A_DKE_Proteom-Micr_00625	A_DKE_Proteom	Micrarchaeota	A_DKE_Proteom	na	na	0.065	654	0.158843	0	arCOG03702	-	Uncharacterized_membrane_protein,_DUF2029_family	S	1.6e-20	-	-	-	-	-	-	-	-	-	-	-	-	-	-	-	-	-	-	-	-	-	-	-	-	-	OJT94620.1_hypothetical_protein_JJ59_00740_[Candidatus_Micrarchaeum_sp._AZ1]	0	99.8	1531428	Archaea,Candidatus_Micrarchaeota,none,none,none,Candidatus_Micrarchaeum,Candidatus_Micrarchaeum_sp._AZ1
A_DKE_Proteom-Micr_00626	A_DKE_Proteom	Micrarchaeota	A_DKE_Proteom	na	na	0.091	305	0.320754	0	arCOG01651	-	Alpha/beta_superfamily_hydrolase	R	2.7e-13	K06889	3e-12	44.2	99.83	-	uncharacterized_protein	PF08538	Protein_of_unknown_function_(DUF1749)	1.8e-14	-	-	-	-	-	-	-	-	-	-	-	-	IPR029058;_IPR013744	Alpha/Beta_hydrolase_fold;_Fusarinine_C_esterase_sidJ	PF08538	Protein_of_unknown_function_(DUF1749)	OJI07972.1_hypothetical_protein_BK997_01590_[Candidatus_Micrarchaeum_acidiphilum_ARMAN-1]	8e-163	99.7	1531428	Archaea,Candidatus_Micrarchaeota,none,none,none,Candidatus_Micrarchaeum,Candidatus_Micrarchaeum_sp._AZ1
A_DKE_Proteom-Micr_00627	A_DKE_Proteom	Micrarchaeota	A_DKE_Proteom	na	na	0.104	316	1.55001	0	arCOG01001	Map	Methionine_aminopeptidase	J	7.7e-67	K01265	7.6e-41	138.2	130.63	high_score	methionyl_aminopeptidase_[EC:3.4.11.18]	PF00557	Metallopeptidase_family_M24	1.2e-36	TIGR00501	methionine_aminopeptidase,_type_II	3.4.11.18	8.4e-73	-	-	-	-	-	-	-	-	IPR036388;_IPR001714;_IPR000994;_IPR036005;_IPR036390;_IPR002468	Winged_helix-like_DNA-binding_domain_superfamily;_Peptidase_M24,_methionine_aminopeptidase;_Peptidase_M24;_Creatinase/aminopeptidase-like;_Winged_helix_DNA-binding_domain_superfamily;_Peptidase_M24A,_methionine_aminopeptidase,_subfamily_2	PF00557	Metallopeptidase_family_M24	OJI07971.1_type_II_methionyl_aminopeptidase_[Candidatus_Micrarchaeum_acidiphilum_ARMAN-1]	7.5e-172	100	1531428	Archaea,Candidatus_Micrarchaeota,none,none,none,Candidatus_Micrarchaeum,Candidatus_Micrarchaeum_sp._AZ1
A_DKE_Proteom-Micr_00628	A_DKE_Proteom	Micrarchaeota	A_DKE_Proteom	na	na	0.07	837	0.925982	0.00579753	arCOG00328	PolB3	DNA_polymerase_PolB3	L	2e-107	K02319	4.2e-216	717.2	548.6	high_score	DNA_polymerase,_archaea_type_[EC:2.7.7.7]	PF00136	DNA_polymerase_family_B	6e-63	TIGR00592	DNA_polymerase_(pol2)	2.7.7.7	1.5e-95	-	-	-	-	-	-	-	-	IPR006133;_IPR006172;_IPR006134;_IPR023211;_IPR017964;_IPR012337;_IPR036397	DNA-directed_DNA_polymerase,_family_B,_exonuclease_domain;_DNA-directed_DNA_polymerase,_family_B;_DNA-directed_DNA_polymerase,_family_B,_multifunctional_domain;_DNA_polymerase,_palm_domain_superfamily;_DNA-directed_DNA_polymerase,_family_B,_conserved_site;_Ribonuclease_H-like_superfamily;_Ribonuclease_H_superfamily	PF03104;_PF00136	DNA_polymerase_family_B,_exonuclease_domain;_DNA_polymerase_family_B	OJI07970.1_hypothetical_protein_BK997_01580_[Candidatus_Micrarchaeum_acidiphilum_ARMAN-1]	0	100	1912863	Archaea,Candidatus_Micrarchaeota,none,none,none,Candidatus_Micrarchaeum,Candidatus_Micrarchaeum_acidiphilum
A_DKE_Proteom-Micr_00629	A_DKE_Proteom	Micrarchaeota	A_DKE_Proteom	na	na	0.057	139	20.2894	0.0560827	-	-	-	-	-	-	-	-	-	-	-	-	-	-	-	-	-	-	-	-	-	-	-	-	-	-	-	-	-	-	OJI07969.1_hypothetical_protein_BK997_01575_[Candidatus_Micrarchaeum_acidiphilum_ARMAN-1]	2.6e-68	100	1531428	Archaea,Candidatus_Micrarchaeota,none,none,none,Candidatus_Micrarchaeum,Candidatus_Micrarchaeum_sp._AZ1
A_DKE_Proteom-Micr_00630	A_DKE_Proteom	Micrarchaeota	A_DKE_Proteom	na	na	0.132	68	6.05237	0	-	-	-	-	-	-	-	-	-	-	-	-	-	-	-	-	-	-	-	-	-	-	-	-	-	-	-	-	-	-	OJI07968.1_hypothetical_protein_BK997_01570_[Candidatus_Micrarchaeum_acidiphilum_ARMAN-1]	3.2e-27	100	1531428	Archaea,Candidatus_Micrarchaeota,none,none,none,Candidatus_Micrarchaeum,Candidatus_Micrarchaeum_sp._AZ1
A_DKE_Proteom-Micr_00631	A_DKE_Proteom	Micrarchaeota	A_DKE_Proteom	na	na	0.053	223	0.775615	0	arCOG02293	-	HAD_superfamily_hydrolase	R	3.9e-20	K01091	1e-26	92.2	110.87	-	phosphoglycolate_phosphatase_[EC:3.1.3.18]	PF13419	Haloacid_dehalogenase-like_hydrolase	3.5e-24	TIGR02253	HAD_hydrolase,_TIGR02253_family	-	2.8e-18	-	-	-	-	-	-	-	-	IPR006439;_IPR023214;_IPR036412	HAD_hydrolase,_subfamily_IA;_HAD_superfamily;_HAD-like_superfamily	PF13419	Haloacid_dehalogenase-like_hydrolase	OJI07967.1_hypothetical_protein_BK997_01565_[Candidatus_Micrarchaeum_acidiphilum_ARMAN-1]	1.1e-121	100	1531428	Archaea,Candidatus_Micrarchaeota,none,none,none,Candidatus_Micrarchaeum,Candidatus_Micrarchaeum_sp._AZ1
A_DKE_Proteom-Micr_00632	A_DKE_Proteom	Micrarchaeota	A_DKE_Proteom	na	na	0.054	939	0.794531	0	arCOG00809	LeuS	Leucyl-tRNA_synthetase	J	5.9e-212	K01869	2.7e-119	397.3	370.53	high_score	leucyl-tRNA_synthetase_[EC:6.1.1.4]	PF00133	tRNA_synthetases_class_I_(I,_L,_M_and_V)	6.1e-58	TIGR00395	leucine--tRNA_ligase	6.1.1.4	4e-237	-	-	-	-	-	-	-	-	IPR009008;_IPR009080;_IPR004493;_IPR013155;_IPR014729;_IPR015413;_IPR002300	Valyl/Leucyl/Isoleucyl-tRNA_synthetase,_editing_domain;_Aminoacyl-tRNA_synthetase,_class_Ia,_anticodon-binding;_Leucyl-tRNA_synthetase,_class_Ia,_archaeal/eukaryotic_cytosolic;_Methionyl/Valyl/Leucyl/Isoleucyl-tRNA_synthetase,_anticodon-binding;_Rossmann-like_alpha/beta/alpha_sandwich_fold;_Methionyl/Leucyl_tRNA_synthetase;_Aminoacyl-tRNA_synthetase,_class_Ia	PF08264;_PF09334;_PF00133	Anticodon-binding_domain_of_tRNA;_tRNA_synthetases_class_I_(M);_tRNA_synthetases_class_I_(I,_L,_M_and_V)	OJI07966.1_leucine--tRNA_ligase_[Candidatus_Micrarchaeum_acidiphilum_ARMAN-1]	0	100	1912863	Archaea,Candidatus_Micrarchaeota,none,none,none,Candidatus_Micrarchaeum,Candidatus_Micrarchaeum_acidiphilum
A_DKE_Proteom-Micr_00633	A_DKE_Proteom	Micrarchaeota	A_DKE_Proteom	na	na	0.061	475	0.97798	0	arCOG03287	GDB1	Glycogen_debranching_enzyme	G	4.6e-07	K22308	5.3e-21	72.3	492.37	-	isomaltose_glucohydrolase_[EC:3.2.1.205]	-	-	-	TIGR01577	oligosaccharide_amylase	-	3.7e-09	GH15	1.3e-22	__glucoamylase_(EC_3.2.1.3);_glucodextranase_(EC_3.2.1.70);_alpha,alpha-trehalase_(EC_3.2.1.28);_dextran_dextrinase_(EC_2.4.1.2)	-	-	-	-	-	IPR008928;_IPR012341	Six-hairpin_glycosidase_superfamily;_Six-hairpin_glycosidase-like_superfamily	-	-	OJI07965.1_hypothetical_protein_BK997_01555_[Candidatus_Micrarchaeum_acidiphilum_ARMAN-1]	4.4e-269	99.8	1531428	Archaea,Candidatus_Micrarchaeota,none,none,none,Candidatus_Micrarchaeum,Candidatus_Micrarchaeum_sp._AZ1
A_DKE_Proteom-Micr_00634	A_DKE_Proteom	Micrarchaeota	A_DKE_Proteom	na	na	0.057	294	0.684756	0	arCOG02300	EppA/PulO	Type_II_secretory_pathway,_prepilin_signal_peptidase_PulO	N	8.2e-09	K07991	5.5e-20	69.4	58.93	high_score	archaeal_preflagellin_peptidase_FlaK_[EC:3.4.23.52]	-	-	-	-	-	-	-	-	-	-	-	-	-	-	-	-	-	-	-	OJI07964.1_hypothetical_protein_BK997_01550_[Candidatus_Micrarchaeum_acidiphilum_ARMAN-1]	2.4e-148	100	1531428	Archaea,Candidatus_Micrarchaeota,none,none,none,Candidatus_Micrarchaeum,Candidatus_Micrarchaeum_sp._AZ1
A_DKE_Proteom-Micr_00635	A_DKE_Proteom	Micrarchaeota	A_DKE_Proteom	na	na	0.061	262	2.40828	0	-	-	-	-	-	-	-	-	-	-	-	-	-	-	-	-	-	-	-	-	-	-	-	-	-	-	-	-	-	-	OJI07963.1_hypothetical_protein_BK997_01545_[Candidatus_Micrarchaeum_acidiphilum_ARMAN-1]	4.5e-130	99.6	1531428	Archaea,Candidatus_Micrarchaeota,none,none,none,Candidatus_Micrarchaeum,Candidatus_Micrarchaeum_sp._AZ1
A_DKE_Proteom-Micr_00636	A_DKE_Proteom	Micrarchaeota	A_DKE_Proteom	na	na	0.06	296	1.1856	0	arCOG04152	-	Predicted_transcriptional_regulator	K	4e-18	K07728	1.4e-41	140.2	135.77	high_score	putative_transcriptional_regulator	PF01381	Helix-turn-helix	1.3e-11	TIGR03830	putative_zinc_finger/helix-turn-helix_protein,_YgiT_family	-	8.1e-07	-	-	-	-	-	-	-	-	IPR001387;_IPR010982	Cro/C1-type_helix-turn-helix_domain;_Lambda_repressor-like,_DNA-binding_domain_superfamily	PF01381	Helix-turn-helix	OJI07962.1_hypothetical_protein_BK997_01540_[Candidatus_Micrarchaeum_acidiphilum_ARMAN-1]	2.1e-152	100	1912863	Archaea,Candidatus_Micrarchaeota,none,none,none,Candidatus_Micrarchaeum,Candidatus_Micrarchaeum_acidiphilum
A_DKE_Proteom-Micr_00637	A_DKE_Proteom	Micrarchaeota	A_DKE_Proteom	na	na	0.065	705	0.502189	0	arCOG00553	BRR2	Replicative_superfamily_II_helicase	L	9.6e-169	K03726	1.3e-228	758.4	464.13	high_score	helicase_[EC:3.6.4.-]	PF00270	DEAD/DEAH_box_helicase	1.6e-23	TIGR04121	DEXH_box_helicase,_DNA_ligase-associated	3.6.4.-	2.2e-28	-	-	-	-	-	-	-	-	IPR001650;_IPR014001;_IPR036390;_IPR027417;_IPR014014;_IPR022965;_IPR011545	Helicase,_C-terminal;_Helicase_superfamily_1/2,_ATP-binding_domain;_Winged_helix_DNA-binding_domain_superfamily;_P-loop_containing_nucleoside_triphosphate_hydrolase;_RNA_helicase,_DEAD-box_type,_Q_motif;_ATP-dependent_DNA_helicase_Hel308;_DEAD/DEAH_box_helicase_domain	PF00271;_PF00270	Helicase_conserved_C-terminal_domain;_DEAD/DEAH_box_helicase	OJT94632.1_hypothetical_protein_JJ59_00800_[Candidatus_Micrarchaeum_sp._AZ1]	0	99.9	1531428	Archaea,Candidatus_Micrarchaeota,none,none,none,Candidatus_Micrarchaeum,Candidatus_Micrarchaeum_sp._AZ1
A_DKE_Proteom-Micr_00638	A_DKE_Proteom	Micrarchaeota	A_DKE_Proteom	na	na	0.063	361	0.249526	0	arCOG01389	-	Glycosyl_transferase_family_2	M	2.4e-35	K00720	5.7e-38	128.3	120.33	high_score	ceramide_glucosyltransferase_[EC:2.4.1.80]	PF13506	Glycosyl_transferase_family_21	4.8e-23	TIGR03472	hopanoid_biosynthesis_associated_glycosyl_transferase_protein_HpnI	-	3.9e-34	GT21	1.4e-29	__UDP-Glc:_ceramide_beta-glucosyltransferase_(EC_2.4.1.80).	-	-	-	-	-	IPR029044;_IPR025993	Nucleotide-diphospho-sugar_transferases;_Ceramide_glucosyltransferase	PF13506	Glycosyl_transferase_family_21	OJT94633.1_hypothetical_protein_JJ59_00805_[Candidatus_Micrarchaeum_sp._AZ1]	1.5e-200	100	1531428	Archaea,Candidatus_Micrarchaeota,none,none,none,Candidatus_Micrarchaeum,Candidatus_Micrarchaeum_sp._AZ1
A_DKE_Proteom-Micr_00639	A_DKE_Proteom	Micrarchaeota	A_DKE_Proteom	na	na	0.07	856	0.481094	0	arCOG02969	PepN	Aminopeptidase_N	E	1.6e-90	K08776	9.7e-255	845.5	975.27	-	puromycin-sensitive_aminopeptidase_[EC:3.4.11.-]	PF01433	Peptidase_family_M1_domain	9.4e-84	TIGR02412	aminopeptidase_N	3.4.11.2	7.3e-84	-	-	-	-	-	-	-	-	IPR001930;_IPR014782;_IPR034016;_IPR024571	Peptidase_M1,_alanine_aminopeptidase/leukotriene_A4_hydrolase;_Peptidase_M1,_membrane_alanine_aminopeptidase,_N-terminal;_Aminopeptidase_N-type;_ERAP1-like_C-terminal_domain	PF01433;_PF11838	Peptidase_family_M1_domain;_ERAP1-like_C-terminal_domain	OJT94634.1_hypothetical_protein_JJ59_00810_[Candidatus_Micrarchaeum_sp._AZ1]	0	100	1531428	Archaea,Candidatus_Micrarchaeota,none,none,none,Candidatus_Micrarchaeum,Candidatus_Micrarchaeum_sp._AZ1
A_DKE_Proteom-Micr_00640	A_DKE_Proteom	Micrarchaeota	A_DKE_Proteom	na	na	0.09	320	0.529081	0	arCOG01369	WcaG	Nucleoside-diphosphate-sugar_epimerase	M	1.7e-71	K01784	3.5e-59	198.7	232.83	-	UDP-glucose_4-epimerase_[EC:5.1.3.2]	PF01370	NAD_dependent_epimerase/dehydratase_family	1.3e-50	TIGR01181	dTDP-glucose_4,6-dehydratase	4.2.1.46	1.3e-47	-	-	-	-	-	-	-	-	IPR001509;_IPR036291	NAD-dependent_epimerase/dehydratase;_NAD(P)-binding_domain_superfamily	PF01370	NAD_dependent_epimerase/dehydratase_family	OJT94635.1_UDP-glucose_4-epimerase_[Candidatus_Micrarchaeum_sp._AZ1]	1.1e-175	100	1531428	Archaea,Candidatus_Micrarchaeota,none,none,none,Candidatus_Micrarchaeum,Candidatus_Micrarchaeum_sp._AZ1
A_DKE_Proteom-Micr_00641	A_DKE_Proteom	Micrarchaeota	A_DKE_Proteom	na	na	0.069	749	0.0362664	0	arCOG00280	-	HerA_helicase	L	4.9e-15	K06915	7.6e-28	95.3	126.9	-	uncharacterized_protein	-	-	-	TIGR01447	exodeoxyribonuclease_V,_alpha_subunit	3.1.11.5	3.8e-06	-	-	-	-	-	-	-	-	IPR027417	P-loop_containing_nucleoside_triphosphate_hydrolase	-	-	OJT94636.1_hypothetical_protein_JJ59_00820_[Candidatus_Micrarchaeum_sp._AZ1]	0	100	1531428	Archaea,Candidatus_Micrarchaeota,none,none,none,Candidatus_Micrarchaeum,Candidatus_Micrarchaeum_sp._AZ1
A_DKE_Proteom-Micr_00642	A_DKE_Proteom	Micrarchaeota	A_DKE_Proteom	na	na	0.064	93	0	0	-	-	-	-	-	-	-	-	-	-	-	-	-	-	-	-	-	-	-	-	-	-	-	-	-	-	-	-	-	-	OJT94637.1_hypothetical_protein_JJ59_00825_[Candidatus_Micrarchaeum_sp._AZ1]	1.3e-36	100	1531428	Archaea,Candidatus_Micrarchaeota,none,none,none,Candidatus_Micrarchaeum,Candidatus_Micrarchaeum_sp._AZ1
A_DKE_Proteom-Micr_00643	A_DKE_Proteom	Micrarchaeota	A_DKE_Proteom	na	na	0.07	57	0	0	-	-	-	-	-	-	-	-	-	-	-	-	-	-	-	-	-	-	-	-	-	-	-	-	-	-	-	-	-	-	-	-	-	-	-
[truncated: 401 more rows]
