# Supplementary material for: The importance of biofilm formation for cultivation of a Micrarchaeon and its interactions with its Thermoplasmatales host
Source: Nat Commun. 2022 Apr 1;13:1735. doi: 10.1038/s41467-022-29263-y (PMC8975820; doi:10.1038/s41467-022-29263-y)
Supplement: Supplementary file 10 — Supplementary Data S6 [file 41467_2022_29263_MOESM10_ESM.xlsx]

## Sheet: Suppl Data S6
accession	BinID	Cluster	Species	ContigID	ContigLength	ProteinGC	ProteinLength	TPM mean co	TPM mean pure	Pure vs co log2 fold change	Pure vs co p-value	arcogs	arcogs_geneID	arcogs_Description	arcog_Pathway	arcogs_evalue	KO_hmm	KO_e_value	KO_bit_score	KO_bit_score_cutoff	KO_confidence	KO_Definition	PFAM_hmm	PFAM_description	Pfam_Evalue	TIRGR	TIGR_description	EC	TIGR_Evalue	CAZy	CAZy_evalue	CAZy_Description	TDBD_ID	TPDB_evalue	HydDB	HydDB_Description	HydDB_evalue	IPR	IPR_description	PFAM_from_IPRscan	PFAM_from_IPRscan_description	TopHit_ncbi	ncbi_E_value	ncbi_PecID	ncbi_TaxID	ncbi_TaxString		Transcriptomic data
B_DKE_Proteom-Thermo_00001	B_DKE_Proteom	Thermoplasmata	B_DKE_Proteom	na	na	0.062	1180	35.4656	45.0422	0.17724	0.119688	arCOG00371	Smc	Chromosome_segregation_ATPase	D	9.5e-118	K03529	4.6e-201	668	581.4	high_score	chromosome_segregation_protein	PF02463	RecF/RecN/SMC_N_terminal_domain	1.8e-60	TIGR02169	chromosome_segregation_protein_SMC	-	3e-256	-	-	-	-	-	-	-	-	IPR027417;_IPR010935;_IPR036277;_IPR003395;_IPR011890;_IPR024704	P-loop_containing_nucleoside_triphosphate_hydrolase;_SMCs_flexible_hinge;_SMCs_flexible_hinge_superfamily;_RecF/RecN/SMC,_N-terminal;_Structural_maintenance_of_chromosomes_protein,_prokaryotic;_Structural_maintenance_of_chromosomes_protein	PF02463;_PF06470	RecF/RecN/SMC_N_terminal_domain;_SMC_proteins_Flexible_Hinge_Domain	OWP55545.1_chromosome_segregation_protein_SMC_[Thermoplasmatales_archaeon_B_DKE]	0	95.5	1961136	Archaea,Euryarchaeota,Thermoplasmata,Thermoplasmatales,none,none,Thermoplasmatales_archaeon_B_DKE
B_DKE_Proteom-Thermo_00002	B_DKE_Proteom	Thermoplasmata	B_DKE_Proteom	na	na	0.042	260	16.7014	18.878	0.00506886	0.97209	arCOG02610	ScpA	Chromatin_segregation_and_condensation_protein_Rec8/ScpA/Scc1,_kleisin_family	L	2.4e-22	K05896	3.1e-12	44.4	36.77	high_score	segregation_and_condensation_protein_A	-	-	-	-	-	-	-	-	-	-	-	-	-	-	-	IPR023093	ScpA-like,_C-terminal	-	-	OWP55544.1_hypothetical_protein_B2I17_09600_[Thermoplasmatales_archaeon_B_DKE]	3.4e-138	97.7	1961136	Archaea,Euryarchaeota,Thermoplasmata,Thermoplasmatales,none,none,Thermoplasmatales_archaeon_B_DKE
B_DKE_Proteom-Thermo_00003	B_DKE_Proteom	Thermoplasmata	B_DKE_Proteom	na	na	0.056	89	16.3824	22.1735	0.277148	0.222134	-	-	-	-	-	-	-	-	-	-	-	-	-	-	-	-	-	-	-	-	-	-	-	-	-	-	-	-	-	-	OWP55543.1_hypothetical_protein_B2I17_09595_[Thermoplasmatales_archaeon_B_DKE]	1.2e-31	97.7	1961136	Archaea,Euryarchaeota,Thermoplasmata,Thermoplasmatales,none,none,Thermoplasmatales_archaeon_B_DKE
B_DKE_Proteom-Thermo_00004	B_DKE_Proteom	Thermoplasmata	B_DKE_Proteom	na	na	0.102	176	16.134	20.974	0.21092	0.211001	arCOG00793	-	PD-(D/E)XK_superfamily_nuclease	V	4.9e-12	K07464	5.4e-18	63.4	71.13	-	CRISPR-associated_exonuclease_Cas4_[EC:3.1.12.1]	PF01930	Domain_of_unknown_function_DUF83	6.3e-10	TIGR00372	CRISPR-associated_protein_Cas4	-	4e-17	-	-	-	-	-	-	-	-	IPR011604;_IPR022765	Exonuclease,_phage-type/RecB,_C-terminal;_Dna2/Cas4,_domain_of_unknown_function_DUF83	PF01930	Domain_of_unknown_function_DUF83	OWP55542.1_hypothetical_protein_B2I17_09590_[Thermoplasmatales_archaeon_B_DKE]	5.6e-92	98.9	1961136	Archaea,Euryarchaeota,Thermoplasmata,Thermoplasmatales,none,none,Thermoplasmatales_archaeon_B_DKE
B_DKE_Proteom-Thermo_00005	B_DKE_Proteom	Thermoplasmata	B_DKE_Proteom	na	na	0.075	344	29.0659	38.8351	0.248239	0.0779572	arCOG01886	TyrS	Tyrosyl-tRNA_synthetase	J	1.6e-94	K01866	5.7e-56	188.1	98.93	high_score	tyrosyl-tRNA_synthetase_[EC:6.1.1.1]	PF00579	tRNA_synthetases_class_I_(W_and_Y)	2.1e-43	TIGR00234	tyrosine--tRNA_ligase	6.1.1.1	2.9e-29	-	-	-	-	-	-	-	-	IPR002307;_IPR001412;_IPR023617;_IPR002305;_IPR014729;_IPR023678	Tyrosine-tRNA_ligase;_Aminoacyl-tRNA_synthetase,_class_I,_conserved_site;_Tyrosine-tRNA_ligase,_archaeal/eukaryotic-type;_Aminoacyl-tRNA_synthetase,_class_Ic;_Rossmann-like_alpha/beta/alpha_sandwich_fold;_Tyrosine-tRNA_ligase,_type_4	PF00579	tRNA_synthetases_class_I_(W_and_Y)	OWP55541.1_tyrosine--tRNA_ligase_[Thermoplasmatales_archaeon_B_DKE]	1.1e-195	99.7	1961136	Archaea,Euryarchaeota,Thermoplasmata,Thermoplasmatales,none,none,Thermoplasmatales_archaeon_B_DKE
B_DKE_Proteom-Thermo_00006	B_DKE_Proteom	Thermoplasmata	B_DKE_Proteom	na	na	0.09	55	32.6564	30.2605	-0.296296	0.346067	-	-	-	-	-	K07172	4.7e-06	24.8	44.03	-	antitoxin_MazE	PF04014	Antidote-toxin_recognition_MazE,_bacterial_antitoxin	3e-06	TIGR01439	transcriptional_regulator,_AbrB_family	-	1.5e-07	-	-	-	-	-	-	-	-	IPR037914	SpoVT-AbrB_domain_superfamily	-	-	WP_083755858.1_AbrB/MazE/SpoVT_family_DNA-binding_domain-containing_protein_[Thermoplasma_volcanium]	1.6e-08	54.7	50339	Archaea,Euryarchaeota,Thermoplasmata,Thermoplasmatales,Thermoplasmataceae,Thermoplasma,Thermoplasma_volcanium
B_DKE_Proteom-Thermo_00007	B_DKE_Proteom	Thermoplasmata	B_DKE_Proteom	na	na	0.067	340	33.3964	35.8604	-0.0853893	0.280023	arCOG04050	FEN1	5'-3'_exonuclease	L	3.2e-49	K04799	7.1e-96	319.1	228.97	high_score	flap_endonuclease-1_[EC:3.-.-.-]	PF00867	XPG_I-region	1.5e-26	TIGR03674	flap_structure-specific_endonuclease	3.1.-.-	8.7e-137	-	-	-	-	-	-	-	-	IPR006084;_IPR023426;_IPR036279;_IPR006085;_IPR008918;_IPR029060;_IPR006086;_IPR019973	XPG/Rad2_endonuclease;_Flap_endonuclease_1;_5'-3'_exonuclease,_C-terminal_domain_superfamily;_XPG_N-terminal;_Helix-hairpin-helix_motif,_class_2;_PIN-like_domain_superfamily;_XPG-I_domain;_Flap_structure-specific_endonuclease,_archaea	PF00867;_PF00752	XPG_I-region;_XPG_N-terminal_domain	OWP55540.1_flap_endonuclease-1_[Thermoplasmatales_archaeon_B_DKE]	2.9e-190	99.7	1961136	Archaea,Euryarchaeota,Thermoplasmata,Thermoplasmatales,none,none,Thermoplasmatales_archaeon_B_DKE
B_DKE_Proteom-Thermo_00008	B_DKE_Proteom	Thermoplasmata	B_DKE_Proteom	na	na	0.12	233	20.4286	20.8414	-0.155839	0.134495	arCOG00417	RadB	RecA/RadA_recombinase	L	4.2e-44	K04484	3e-70	233.7	210.97	high_score	DNA_repair_protein_RadB	PF08423	Rad51	1.9e-27	TIGR02237	DNA_repair_and_recombination_protein_RadB	-	1.7e-74	-	-	-	-	-	-	-	-	IPR020588;_IPR011939;_IPR027417;_IPR013632;_IPR003593	DNA_recombination_and_repair_protein_RecA-like,_ATP-binding_domain;_DNA_repair_and_recombination_protein_RadB;_P-loop_containing_nucleoside_triphosphate_hydrolase;_DNA_recombination_and_repair_protein_Rad51-like,_C-terminal;_AAA+_ATPase_domain	PF08423	Rad51	OWP55539.1_DNA_repair_and_recombination_protein_RadB_[Thermoplasmatales_archaeon_B_DKE]	1.6e-123	98.7	1961136	Archaea,Euryarchaeota,Thermoplasmata,Thermoplasmatales,none,none,Thermoplasmatales_archaeon_B_DKE
B_DKE_Proteom-Thermo_00009	B_DKE_Proteom	Thermoplasmata	B_DKE_Proteom	na	na	0.068	219	42.8341	47.0924	-0.0517193	0.621832	arCOG01158	SerB	Phosphoserine_phosphatase	E	1.5e-36	K01079	4.6e-37	125.7	96.53	high_score	phosphoserine_phosphatase_[EC:3.1.3.3]	PF00702	haloacid_dehalogenase-like_hydrolase	2.6e-14	TIGR01491	phosphoserine_phosphatase-like_hydrolase,_archaeal	-	9.1e-56	-	-	-	-	-	-	-	-	IPR036412;_IPR023190;_IPR023214;_IPR006386	HAD-like_superfamily;_Phosphoserine_phosphatase,_domain_2;_HAD_superfamily;_HAD-superfamily_hydrolase,_subfamily_IB,_PSPase-like,_archaeal	PF12710	haloacid_dehalogenase-like_hydrolase	OWP55538.1_hypothetical_protein_B2I17_09570_[Thermoplasmatales_archaeon_B_DKE]	1.6e-117	99.1	1961136	Archaea,Euryarchaeota,Thermoplasmata,Thermoplasmatales,none,none,Thermoplasmatales_archaeon_B_DKE
B_DKE_Proteom-Thermo_00010	B_DKE_Proteom	Thermoplasmata	B_DKE_Proteom	na	na	0.068	466	48.4407	53.7863	-0.0386924	0.702131	arCOG00402	ProS	Prolyl-tRNA_synthetase	J	1e-132	K14163	4e-99	330	1201.5	-	bifunctional_glutamyl/prolyl-tRNA_synthetase_[EC:6.1.1.17_6.1.1.15]	PF00587	tRNA_synthetase_class_II_core_domain_(G,_H,_P,_S_and_T)	1.5e-25	TIGR00408	proline--tRNA_ligase	6.1.1.15	4e-153	-	-	-	-	-	-	-	-	IPR002314;_IPR016061;_IPR006195;_IPR017449;_IPR004154;_IPR036621;_IPR004499;_IPR002316	Aminoacyl-tRNA_synthetase,_class_II_(G/_P/_S/T);_Proline-tRNA_ligase,_class_II,_C-terminal;_Aminoacyl-tRNA_synthetase,_class_II;_Prolyl-tRNA_synthetase,_class_II;_Anticodon-binding;_Anticodon-binding_domain_superfamily;_Proline-tRNA_ligase,_class_IIa,_archaeal-type;_Proline-tRNA_ligase,_class_IIa	PF00587;_PF03129;_PF09180	tRNA_synthetase_class_II_core_domain_(G,_H,_P,_S_and_T);_Anticodon_binding_domain;_Prolyl-tRNA_synthetase,_C-terminal	OWP55537.1_proline--tRNA_ligase_[Thermoplasmatales_archaeon_B_DKE]	1.7e-273	99.4	1961136	Archaea,Euryarchaeota,Thermoplasmata,Thermoplasmatales,none,none,Thermoplasmatales_archaeon_B_DKE
B_DKE_Proteom-Thermo_00011	B_DKE_Proteom	Thermoplasmata	B_DKE_Proteom	na	na	0.075	400	53.3516	42.8519	-0.510321	1.16658e-08	arCOG01107	ArgE	Acetylornithine_deacetylase/Succinyl-diaminopimelate_desuccinylase_or_related_deacylase	E	7.1e-71	K01439	7.3e-72	240.5	255.1	-	succinyl-diaminopimelate_desuccinylase_[EC:3.5.1.18]	PF01546	Peptidase_family_M20/M25/M40	4e-32	TIGR01910	peptidase,_ArgE/DapE_family	3.4.-.-	5.3e-78	-	-	-	-	-	-	-	-	IPR002933;_IPR010182;_IPR036264;_IPR011650	Peptidase_M20;_N-formyl-4-amino-5-aminomethyl-2-methylpyrimidine_deformylase/Succinyl-diaminopimelate_desuccinylase;_Bacterial_exopeptidase_dimerisation_domain;_Peptidase_M20,_dimerisation_domain	PF01546;_PF07687	Peptidase_family_M20/M25/M40;_Peptidase_dimerisation_domain	OWP55536.1_diaminopimelate_decarboxylase_[Thermoplasmatales_archaeon_B_DKE]	1.3e-226	99.2	1961136	Archaea,Euryarchaeota,Thermoplasmata,Thermoplasmatales,none,none,Thermoplasmatales_archaeon_B_DKE
B_DKE_Proteom-Thermo_00012	B_DKE_Proteom	Thermoplasmata	B_DKE_Proteom	na	na	0.046	171	101.848	126.981	0.146687	0.240106	arCOG00972	NadR	Nicotinamide_mononucleotide_adenylyltransferase	H	6.8e-53	K00952	3.6e-69	229.6	105.63	high_score	nicotinamide-nucleotide_adenylyltransferase_[EC:2.7.7.1]	PF01467	Cytidylyltransferase-like	9.2e-16	TIGR01527	nicotinamide-nucleotide_adenylyltransferase	2.7.7.1	8.7e-68	-	-	-	-	-	-	-	-	IPR006418;_IPR014729;_IPR004821	Nicotinamide-nucleotide_adenylyltransferase,_archaeal_type;_Rossmann-like_alpha/beta/alpha_sandwich_fold;_Cytidyltransferase-like_domain	PF01467	Cytidylyltransferase-like	OWP55535.1_nicotinamide-nucleotide_adenylyltransferase_[Thermoplasmatales_archaeon_B_DKE]	7.1e-92	100	1961136	Archaea,Euryarchaeota,Thermoplasmata,Thermoplasmatales,none,none,Thermoplasmatales_archaeon_B_DKE
B_DKE_Proteom-Thermo_00013	B_DKE_Proteom	Thermoplasmata	B_DKE_Proteom	na	na	0.068	378	8.78606	9.73621	-0.011633	0.94413	arCOG00679	-	Transposable_element,_IS605_OrfB_family,_contains_RNAse_H_fold_nuclease_and_Zn_finger_domains	X	8.7e-45	K07496	1.4e-30	105	27.33	high_score	putative_transposase	PF07282	Putative_transposase_DNA-binding_domain	4.7e-18	TIGR01766	transposase,_IS605_OrfB_family	-	2.2e-09	-	-	-	-	-	-	-	-	IPR010095	Transposase_IS605,_OrfB,_C-terminal	PF07282	Putative_transposase_DNA-binding_domain	OWP56101.1_transposase_[Thermoplasmatales_archaeon_B_DKE]	1.9e-190	91.2	1961136	Archaea,Euryarchaeota,Thermoplasmata,Thermoplasmatales,none,none,Thermoplasmatales_archaeon_B_DKE
B_DKE_Proteom-Thermo_00014	B_DKE_Proteom	Thermoplasmata	B_DKE_Proteom	na	na	0.078	406	6.97966	18.0789	1.37738	0.00578562	arCOG03585	-	Transposase	X	9.5e-38	K07486	1.1e-35	121.2	32.3	high_score	transposase	PF01548	Transposase	6.3e-22	-	-	-	-	-	-	-	-	-	-	-	-	IPR003346;_IPR002525	Transposase,_IS116/IS110/IS902;_Transposase,_IS111A/IS1328/IS1533,_N-terminal	PF02371;_PF01548	Transposase_IS116/IS110/IS902_family;_Transposase	OWP56061.1_hypothetical_protein_B2I17_08815_[Thermoplasmatales_archaeon_B_DKE]	6.1e-227	98.3	1961136	Archaea,Euryarchaeota,Thermoplasmata,Thermoplasmatales,none,none,Thermoplasmatales_archaeon_B_DKE
B_DKE_Proteom-Thermo_00015	B_DKE_Proteom	Thermoplasmata	B_DKE_Proteom	na	na	0.081	185	194.633	156.096	-0.510575	2.11757e-06	arCOG01833	IbpA	Molecular_chaperone_(HSP20_family)	O	2e-28	K13993	2.1e-16	57.5	65.17	-	HSP20_family_protein	PF00011	Hsp20/alpha_crystallin_family	1e-09	-	-	-	-	-	-	-	-	-	-	-	-	IPR008978;_IPR002068;_IPR031107	HSP20-like_chaperone;_Alpha_crystallin/Hsp20_domain;_Small_heat_shock_protein_HSP20	PF00011	Hsp20/alpha_crystallin_family	OWP56616.1_molecular_chaperone_[Thermoplasmatales_archaeon_B_DKE]	2.8e-78	94	1961136	Archaea,Euryarchaeota,Thermoplasmata,Thermoplasmatales,none,none,Thermoplasmatales_archaeon_B_DKE
B_DKE_Proteom-Thermo_00016	B_DKE_Proteom	Thermoplasmata	B_DKE_Proteom	na	na	0.039	201	64.4988	55.1424	-0.419231	5.78639e-05	arCOG01684	-	Heat_shock_transcriptional_regulator,_ArsR_family	K	1.4e-25	K07721	2.9e-22	77	70.97	high_score	ArsR_family_transcriptional_regulator	PF12840	Helix-turn-helix_domain	1.1e-08	-	-	-	-	-	-	-	-	-	-	-	-	IPR001845;_IPR036388;_IPR011991;_IPR036390	HTH_ArsR-type_DNA-binding_domain;_Winged_helix-like_DNA-binding_domain_superfamily;_ArsR-like_helix-turn-helix_domain;_Winged_helix_DNA-binding_domain_superfamily	PF12840	Helix-turn-helix_domain	OWP56617.1_hypothetical_protein_B2I17_04660_[Thermoplasmatales_archaeon_B_DKE]	5.6e-96	97	1961136	Archaea,Euryarchaeota,Thermoplasmata,Thermoplasmatales,none,none,Thermoplasmatales_archaeon_B_DKE
B_DKE_Proteom-Thermo_00017	B_DKE_Proteom	Thermoplasmata	B_DKE_Proteom	na	na	0.086	255	32.7443	31.5055	-0.250373	0.0242263	arCOG04161	DPH5	Diphthamide_biosynthesis_methyltransferase	J	6.7e-42	K20215	1.5e-65	218.7	295.9	-	diphthine_synthase_[EC:2.1.1.98]	PF00590	Tetrapyrrole_(Corrin/Porphyrin)_Methylases	6.1e-09	TIGR00522	diphthine_synthase	2.1.1.98	3.8e-49	-	-	-	-	-	-	-	-	IPR004551;_IPR014776;_IPR014777;_IPR000878;_IPR035996	Diphthine_synthase;_Tetrapyrrole_methylase,_subdomain_2;_Tetrapyrrole_methylase,_subdomain_1;_Tetrapyrrole_methylase;_Tetrapyrrole_methylase_superfamily	PF00590	Tetrapyrrole_(Corrin/Porphyrin)_Methylases	OWP56666.1_diphthine_synthase_[Thermoplasmatales_archaeon_B_DKE]	1.6e-132	96.4	1961136	Archaea,Euryarchaeota,Thermoplasmata,Thermoplasmatales,none,none,Thermoplasmatales_archaeon_B_DKE
B_DKE_Proteom-Thermo_00018	B_DKE_Proteom	Thermoplasmata	B_DKE_Proteom	na	na	0.098	407	71.0986	65.265	-0.316799	0.00819918	arCOG01169	Eno	Enolase	G	6.7e-123	K01689	3.8e-107	356.5	48.73	high_score	enolase_[EC:4.2.1.11]	PF00113	Enolase,_C-terminal_TIM_barrel_domain	9.3e-68	TIGR01060	phosphopyruvate_hydratase	4.2.1.11	4.6e-127	-	-	-	-	-	-	-	-	IPR000941;_IPR020809;_IPR020811;_IPR034390;_IPR036849;_IPR020810;_IPR029017	Enolase;_Enolase,_conserved_site;_Enolase,_N-terminal;_Enolase-like_superfamily;_Enolase-like,_C-terminal_domain_superfamily;_Enolase,_C-terminal_TIM_barrel_domain;_Enolase-like,_N-terminal	PF03952;_PF00113	Enolase,_N-terminal_domain;_Enolase,_C-terminal_TIM_barrel_domain	OWP56618.1_phosphopyruvate_hydratase_[Thermoplasmatales_archaeon_B_DKE]	7.8e-222	100	1961136	Archaea,Euryarchaeota,Thermoplasmata,Thermoplasmatales,none,none,Thermoplasmatales_archaeon_B_DKE
B_DKE_Proteom-Thermo_00019	B_DKE_Proteom	Thermoplasmata	B_DKE_Proteom	na	na	0.121	173	82.7965	106.816	0.182419	0.0429787	arCOG01849	PaaY	Isoleucine_patch_superfamily_protein	R	5.2e-35	K02617	1.3e-51	172.4	303.5	-	phenylacetic_acid_degradation_protein	PF00132	Bacterial_transferase_hexapeptide_(six_repeats)	4.7e-12	TIGR02287	phenylacetic_acid_degradation_protein_PaaY	-	1.6e-38	-	-	-	-	-	-	-	-	IPR001451;_IPR011004	Hexapeptide_repeat;_Trimeric_LpxA-like_superfamily	PF00132	Bacterial_transferase_hexapeptide_(six_repeats)	OWP56619.1_gamma_carbonic_anhydrase_family_protein_[Thermoplasmatales_archaeon_B_DKE]	2.6e-86	100	1961136	Archaea,Euryarchaeota,Thermoplasmata,Thermoplasmatales,none,none,Thermoplasmatales_archaeon_B_DKE
B_DKE_Proteom-Thermo_00020	B_DKE_Proteom	Thermoplasmata	B_DKE_Proteom	na	na	0.093	299	28.8237	31.8898	-0.0450948	0.600181	arCOG00014	RbsK	Sugar_kinase,_ribokinase_family	G	5.2e-46	K22026	2.6e-76	253.8	234.97	high_score	nucleoside_kinase_[EC:2.7.1.73_2.7.1.213_2.7.1.-]	PF00294	pfkB_family_carbohydrate_kinase	1.1e-38	TIGR02152	ribokinase	2.7.1.15	2.5e-22	-	-	-	-	-	-	-	-	IPR029056;_IPR011611;_IPR023314	Ribokinase-like;_Carbohydrate_kinase_PfkB;_5-Dehydro-2-deoxygluconokinase-like_superfamily	PF00294	pfkB_family_carbohydrate_kinase	OWP56667.1_hypothetical_protein_B2I17_04680_[Thermoplasmatales_archaeon_B_DKE]	7.9e-155	98.9	1961136	Archaea,Euryarchaeota,Thermoplasmata,Thermoplasmatales,none,none,Thermoplasmatales_archaeon_B_DKE
B_DKE_Proteom-Thermo_00021	B_DKE_Proteom	Thermoplasmata	B_DKE_Proteom	na	na	0.079	882	14.6253	16.7524	0.00747301	0.915669	arCOG01578	MgtA	Cation_transport_ATPase	P	2.2e-217	K01537	3.2e-212	704.6	860.13	-	P-type_Ca2+_transporter_type_2C_[EC:7.2.2.10]	PF00122	E1-E2_ATPase	2.7e-48	TIGR01522	calcium-transporting_P-type_ATPase,_PMR1-type	3.6.3.8	9.5e-151	-	-	-	3.A.3.2.28	2.29e-136	-	-	-	IPR023298;_IPR023299;_IPR018303;_IPR036412;_IPR001757;_IPR023214;_IPR004014;_IPR008250;_IPR006068	P-type_ATPase,_transmembrane_domain_superfamily;_P-type_ATPase,_cytoplasmic_domain_N;_P-type_ATPase,_phosphorylation_site;_HAD-like_superfamily;_P-type_ATPase;_HAD_superfamily;_Cation-transporting_P-type_ATPase,_N-terminal;_P-type_ATPase,_A_domain_superfamily;_Cation-transporting_P-type_ATPase,_C-terminal	PF00122;_PF00690;_PF00702;_PF00689	E1-E2_ATPase;_Cation_transporter/ATPase,_N-terminus;_haloacid_dehalogenase-like_hydrolase;_Cation_transporting_ATPase,_C-terminus	OWP56620.1_hypothetical_protein_B2I17_04685_[Thermoplasmatales_archaeon_B_DKE]	0	97.3	1961136	Archaea,Euryarchaeota,Thermoplasmata,Thermoplasmatales,none,none,Thermoplasmatales_archaeon_B_DKE
B_DKE_Proteom-Thermo_00022	B_DKE_Proteom	Thermoplasmata	B_DKE_Proteom	na	na	0.106	264	2.86111	2.94385	-0.148332	0.531032	arCOG04338	CobS	Cobalamin-5-phosphate_synthase	H	4.4e-33	K02233	1.2e-36	124.4	30.03	high_score	adenosylcobinamide-GDP_ribazoletransferase_[EC:2.7.8.26]	PF02654	Cobalamin-5-phosphate_synthase	4.9e-34	TIGR00317	cobalamin_5'-phosphate_synthase	2.7.8.26	9.3e-41	-	-	-	-	-	-	-	-	IPR003805	Adenosylcobinamide-GDP_ribazoletransferase	PF02654	Cobalamin-5-phosphate_synthase	OWP56621.1_adenosylcobinamide-GDP_ribazoletransferase_[Thermoplasmatales_archaeon_B_DKE]	1.1e-128	98.5	1961136	Archaea,Euryarchaeota,Thermoplasmata,Thermoplasmatales,none,none,Thermoplasmatales_archaeon_B_DKE
B_DKE_Proteom-Thermo_00023	B_DKE_Proteom	Thermoplasmata	B_DKE_Proteom	na	na	0.054	146	10.0772	11.8647	0.0514984	0.804221	arCOG02197	Cgi121	Subunit_of_KEOPS_complex_(Cgi121BUD32KAE1)	J	4.5e-06	K09119	5.3e-09	33.8	82.83	-	KEOPS_complex_subunit_Cgi121	-	-	-	-	-	-	-	-	-	-	-	-	-	-	-	IPR036504	CGI121/TPRKB_superfamily	-	-	OWP56622.1_hypothetical_protein_B2I17_04695_[Thermoplasmatales_archaeon_B_DKE]	2.2e-73	98.6	1961136	Archaea,Euryarchaeota,Thermoplasmata,Thermoplasmatales,none,none,Thermoplasmatales_archaeon_B_DKE
B_DKE_Proteom-Thermo_00024	B_DKE_Proteom	Thermoplasmata	B_DKE_Proteom	na	na	0.087	650	75.4034	96.5624	0.172811	0.0262827	arCOG02160	LonB	Predicted_ATP-dependent_protease	O	2.3e-213	K04076	1.5e-270	896.7	416.07	high_score	ATP-dependent_Lon_protease_[EC:3.4.21.53]	PF13654	AAA_domain	3.7e-30	TIGR00764	putative_ATP-dependent_protease	-	3.5e-258	-	-	-	-	-	-	-	-	IPR027065;_IPR020568;_IPR000523;_IPR008269;_IPR003593;_IPR014721;_IPR027417;_IPR004663	Lon_protease;_Ribosomal_protein_S5_domain_2-type_fold;_Magnesium_chelatase_ChlI_domain;_Peptidase_S16,_Lon_proteolytic_domain;_AAA+_ATPase_domain;_Ribosomal_protein_S5_domain_2-type_fold,_subgroup;_P-loop_containing_nucleoside_triphosphate_hydrolase;_Lon_protease,_archaeal	PF01078;_PF05362;_PF13654	Magnesium_chelatase,_subunit_ChlI;_Lon_protease_(S16)_C-terminal_proteolytic_domain;_AAA_domain	OWP56623.1_ATP-dependent_protease_LonB_[Thermoplasmatales_archaeon_B_DKE]	0	99.8	1961136	Archaea,Euryarchaeota,Thermoplasmata,Thermoplasmatales,none,none,Thermoplasmatales_archaeon_B_DKE
B_DKE_Proteom-Thermo_00025	B_DKE_Proteom	Thermoplasmata	B_DKE_Proteom	na	na	0.067	119	15.2132	503.621	4.8713	0	arCOG03422	EarA	Transcriptional_activator_of_archaellum,_contains_HTH_domain	K	1.6e-25	K09745	3.6e-36	120.9	75.77	high_score	uncharacterized_protein	PF07381	Winged_helix_DNA-binding_domain_(DUF1495)	1.3e-28	-	-	-	-	-	-	-	-	-	-	-	-	IPR010863	Protein_of_unknown_function_DUF1495	PF07381	Winged_helix_DNA-binding_domain_(DUF1495)	OWP56668.1_transcriptional_regulator_[Thermoplasmatales_archaeon_B_DKE]	1.1e-54	100	1961136	Archaea,Euryarchaeota,Thermoplasmata,Thermoplasmatales,none,none,Thermoplasmatales_archaeon_B_DKE
B_DKE_Proteom-Thermo_00026	B_DKE_Proteom	Thermoplasmata	B_DKE_Proteom	na	na	0.064	401	7.06643	4.96568	-0.372201	0.185268	arCOG04913	-	Transposase	X	1.2e-126	K07485	7.7e-75	250.2	67.57	high_score	transposase	PF01610	Transposase	2.2e-63	-	-	-	-	-	-	-	-	-	-	-	-	IPR029261;_IPR032877;_IPR002560	Transposase_IS204/IS1001/IS1096/IS1165,_zinc-finger;_Transposase_IS204/IS1001/IS1096/IS1165,_helix-turn-helix_domain;_Transposase_IS204/IS1001/IS1096/IS1165,_DDE_domain	PF14690;_PF13542;_PF01610	zinc-finger_of_transposase_IS204/IS1001/IS1096/IS1165;_Helix-turn-helix_domain_of_transposase_family_ISL3;_Transposase	EQB66638.1_transposase,_IS204/IS1001/IS1096/IS1165_[Thermoplasmatales_archaeon_E-plasma]	2.1e-211	87.8	667137	Archaea,Euryarchaeota,Thermoplasmata,Thermoplasmatales,none,none,Thermoplasmatales_archaeon_E-plasma
B_DKE_Proteom-Thermo_00027	B_DKE_Proteom	Thermoplasmata	B_DKE_Proteom	na	na	0.088	305	58.2134	46.1931	-0.530879	0.00303196	arCOG02297	IlvE	Branched-chain_amino_acid_aminotransferase/4-amino-4-deoxychorismate_lyase	E	6.4e-70	K00826	2.2e-66	222.1	176.4	high_score	branched-chain_amino_acid_aminotransferase_[EC:2.6.1.42]	PF01063	Amino-transferase_class_IV	7.6e-47	TIGR01122	branched-chain_amino_acid_aminotransferase	2.6.1.42	8.4e-106	-	-	-	-	-	-	-	-	IPR036038;_IPR001544;_IPR005785	Aminotransferase-like,_PLP-dependent_enzymes;_Aminotransferase_class_IV;_Branched-chain_amino_acid_aminotransferase_I	PF01063	Amino-transferase_class_IV	OWP56624.1_hypothetical_protein_B2I17_04710_[Thermoplasmatales_archaeon_B_DKE]	1.3e-168	99.7	1961136	Archaea,Euryarchaeota,Thermoplasmata,Thermoplasmatales,none,none,Thermoplasmatales_archaeon_B_DKE
B_DKE_Proteom-Thermo_00028	B_DKE_Proteom	Thermoplasmata	B_DKE_Proteom	na	na	0.133	359	33.475	40.077	0.0707919	0.377331	arCOG04133	AroC	Chorismate_synthase	E	3e-93	K01736	5.7e-115	381.3	91.83	high_score	chorismate_synthase_[EC:4.2.3.5]	PF01264	Chorismate_synthase	1.7e-113	TIGR00033	chorismate_synthase	4.2.3.5	7.4e-113	-	-	-	-	-	-	-	-	IPR035904;_IPR020541;_IPR000453	Chorismate_synthase_AroC_superfamily;_Chorismate_synthase,_conserved_site;_Chorismate_synthase	PF01264	Chorismate_synthase	OWP56625.1_chorismate_synthase_[Thermoplasmatales_archaeon_B_DKE]	3.3e-200	99.4	1961136	Archaea,Euryarchaeota,Thermoplasmata,Thermoplasmatales,none,none,Thermoplasmatales_archaeon_B_DKE
B_DKE_Proteom-Thermo_00029	B_DKE_Proteom	Thermoplasmata	B_DKE_Proteom	na	na	0.079	580	20.2527	34.8495	0.613444	0.000270616	arCOG04351	-	Predicted_membrane_associated_lipid_hydrolase,_neutral_ceramidase_superfamily	I	4e-86	K08979	1.5e-109	364.5	142.73	high_score	putative_membrane_protein	PF09843	Predicted_membrane_protein_(DUF2070)	3.4e-125	-	-	-	-	-	-	-	9.B.248.1.3	0	-	-	-	IPR019204	Domain_of_unknown_function_DUF2070,_membrane	PF09843	Predicted_membrane_protein_(DUF2070)	OWP56626.1_hypothetical_protein_B2I17_04720_[Thermoplasmatales_archaeon_B_DKE]	0	99.7	1961136	Archaea,Euryarchaeota,Thermoplasmata,Thermoplasmatales,none,none,Thermoplasmatales_archaeon_B_DKE
B_DKE_Proteom-Thermo_00030	B_DKE_Proteom	Thermoplasmata	B_DKE_Proteom	na	na	0.066	376	31.3865	45.2491	0.343103	3.52885e-05	arCOG01403	AglL	Glycosyltransferase	M	3.7e-60	K19002	4.9e-65	217.4	228.3	-	1,2-diacylglycerol_3-alpha-glucosyltransferase_[EC:2.4.1.337]	PF00534	Glycosyl_transferases_group_1	8.8e-29	TIGR03999	N-acetyl-alpha-D-glucosaminyl_L-malate_synthase_BshA	2.4.1.-	5.7e-26	GT4	1.8e-29	__sucrose_synthase_(EC_2.4.1.13);_sucrose-phosphate_synthase_(EC_2.4.1.14);_alpha-glucosyltransferase_(EC_2.4.1.52);_lipopolysaccharide_N-acetylglucosaminyltransferase_(EC_2.4.1.56);_phosphatidylinositol_alpha-mannosyltransferase_(EC_2.4.1.57);_GDP-Man:_Man1GlcNAc2-PP-dolichol_alpha-1,3-mannosyltransferase_(EC_2.4.1.132);_GDP-Man:_Man3GlcNAc2-PP-dolichol/Man4GlcNAc2-PP-dolichol_alpha-1,2-mannosyl…	-	-	-	-	-	IPR001296;_IPR028098	Glycosyl_transferase,_family_1;_Glycosyltransferase_subfamily_4-like,_N-terminal_domain	PF00534;_PF13439	Glycosyl_transferases_group_1;_Glycosyltransferase_Family_4	OWP56627.1_hypothetical_protein_B2I17_04725_[Thermoplasmatales_archaeon_B_DKE]	1.3e-218	99.7	1961136	Archaea,Euryarchaeota,Thermoplasmata,Thermoplasmatales,none,none,Thermoplasmatales_archaeon_B_DKE
B_DKE_Proteom-Thermo_00031	B_DKE_Proteom	Thermoplasmata	B_DKE_Proteom	na	na	0.111	358	15.4559	16.9934	-0.0510984	0.612181	arCOG01350	-	Predicted_inorganic_polyphosphate/ATP-NAD_kinase	F	9.1e-82	-	-	-	-	-	-	PF01513	ATP-NAD_kinase	1.3e-33	-	-	-	-	-	-	-	-	-	-	-	-	IPR016064;_IPR002504;_IPR039065	NAD_kinase/diacylglycerol_kinase-like_domain_superfamily;_NAD_kinase;_AcoX-like	PF01513	ATP-NAD_kinase	OWP56628.1_hypothetical_protein_B2I17_04730_[Thermoplasmatales_archaeon_B_DKE]	5.6e-200	99.7	1961136	Archaea,Euryarchaeota,Thermoplasmata,Thermoplasmatales,none,none,Thermoplasmatales_archaeon_B_DKE
B_DKE_Proteom-Thermo_00032	B_DKE_Proteom	Thermoplasmata	B_DKE_Proteom	na	na	0.071	571	10.7548	16.2737	0.431487	0.0046426	arCOG00609	RseP	Membrane-associated_protease_RseP,_regulator_of_RpoE_activity_in_bacteria	O	3.3e-71	-	-	-	-	-	-	-	-	-	-	-	-	-	-	-	-	-	-	-	-	-	-	-	-	-	OWP56629.1_hypothetical_protein_B2I17_04735_[Thermoplasmatales_archaeon_B_DKE]	3.9e-288	100	1961136	Archaea,Euryarchaeota,Thermoplasmata,Thermoplasmatales,none,none,Thermoplasmatales_archaeon_B_DKE
B_DKE_Proteom-Thermo_00033	B_DKE_Proteom	Thermoplasmata	B_DKE_Proteom	na	na	0.087	896	32.456	46.2034	0.33237	0.00058718	arCOG01255	AlaS	Alanyl-tRNA_synthetase	J	2.1e-213	K01872	1.6e-132	441.1	179.77	high_score	alanyl-tRNA_synthetase_[EC:6.1.1.7]	PF01411	tRNA_synthetases_class_II_(A)	1.2e-99	TIGR03683	alanine--tRNA_ligase	6.1.1.7	0	-	-	-	-	-	-	-	-	IPR022429;_IPR002318;_IPR009000;_IPR012947;_IPR018164;_IPR018165;_IPR018162;_IPR018163	Alanine-tRNA_ligase,_archaea;_Alanine-tRNA_ligase,_class_IIc;_Translation_protein,_beta-barrel_domain_superfamily;_Threonyl/alanyl_tRNA_synthetase,_SAD;_Alanyl-tRNA_synthetase,_class_IIc,_N-terminal;_Alanyl-tRNA_synthetase,_class_IIc,_core_domain;_Alanine-tRNA_ligase,_class_IIc,_anti-codon-binding_domain_superfamily;_Threonyl/alanyl_tRNA_synthetase,_class_II-like,_putative_editing_domain_superfam…	PF07973;_PF01411	Threonyl_and_Alanyl_tRNA_synthetase_second_additional_domain;_tRNA_synthetases_class_II_(A)	OWP56630.1_alanine--tRNA_ligase_[Thermoplasmatales_archaeon_B_DKE]	0	98.1	1961136	Archaea,Euryarchaeota,Thermoplasmata,Thermoplasmatales,none,none,Thermoplasmatales_archaeon_B_DKE
B_DKE_Proteom-Thermo_00034	B_DKE_Proteom	Thermoplasmata	B_DKE_Proteom	na	na	0.037	216	28.746	38.8537	0.252555	0.0165335	arCOG00078	NOP1	Fibrillarin-like_rRNA_methylase	J	4.9e-52	K04795	3.7e-72	239.6	281.8	-	fibrillarin-like_pre-rRNA_processing_protein	PF01269	Fibrillarin	1.4e-56	-	-	-	-	-	-	-	-	-	-	-	-	IPR000692;_IPR029063	Fibrillarin;_S-adenosyl-L-methionine-dependent_methyltransferase	PF01269	Fibrillarin	OWP56631.1_fibrillin_[Thermoplasmatales_archaeon_B_DKE]	1.4e-113	99.5	1961136	Archaea,Euryarchaeota,Thermoplasmata,Thermoplasmatales,none,none,Thermoplasmatales_archaeon_B_DKE
B_DKE_Proteom-Thermo_00035	B_DKE_Proteom	Thermoplasmata	B_DKE_Proteom	na	na	0.052	151	74.6716	71.2658	-0.272618	0.113583	arCOG01863	MBF1	Ribosome-binding_protein_aMBF1,_translation_factor,_contains_Zn-ribbon_and_HTH_domains	J	8.2e-32	K03627	4.5e-20	69.7	44.27	high_score	putative_transcription_factor	PF01381	Helix-turn-helix	2e-14	TIGR00270	TIGR00270_family_protein	-	2.6e-28	-	-	-	-	-	-	-	-	IPR004451;_IPR001387;_IPR010982	Conserved_hypothetical_protein_CHP00270;_Cro/C1-type_helix-turn-helix_domain;_Lambda_repressor-like,_DNA-binding_domain_superfamily	PF01381	Helix-turn-helix	OWP56669.1_TIGR00270_family_protein_[Thermoplasmatales_archaeon_B_DKE]	9.7e-77	99.3	1961136	Archaea,Euryarchaeota,Thermoplasmata,Thermoplasmatales,none,none,Thermoplasmatales_archaeon_B_DKE
B_DKE_Proteom-Thermo_00036	B_DKE_Proteom	Thermoplasmata	B_DKE_Proteom	na	na	0.052	96	65.864	58.4444	-0.358625	0.0974129	arCOG05393	-	Uncharacterized_protein	S	6.7e-39	-	-	-	-	-	-	-	-	-	-	-	-	-	-	-	-	-	-	-	-	-	-	-	-	-	OWP56632.1_hypothetical_protein_B2I17_04755_[Thermoplasmatales_archaeon_B_DKE]	1.5e-43	98.9	1961136	Archaea,Euryarchaeota,Thermoplasmata,Thermoplasmatales,none,none,Thermoplasmatales_archaeon_B_DKE
B_DKE_Proteom-Thermo_00037	B_DKE_Proteom	Thermoplasmata	B_DKE_Proteom	na	na	0.084	321	47.5858	59.0237	0.119991	0.163796	arCOG00250	FadB	3-hydroxyacyl-CoA_dehydrogenase	I	1.6e-94	K00074	1.5e-100	333.8	307.63	high_score	3-hydroxybutyryl-CoA_dehydrogenase_[EC:1.1.1.157]	PF02737	3-hydroxyacyl-CoA_dehydrogenase,_NAD_binding_domain	1.4e-51	TIGR02279	3-hydroxyacyl-CoA_dehydrogenase_PaaC	1.1.1.-	3.3e-69	-	-	-	-	-	-	-	-	IPR006176;_IPR022694;_IPR036291;_IPR006180;_IPR006108;_IPR008927	3-hydroxyacyl-CoA_dehydrogenase,_NAD_binding;_3-hydroxyacyl-CoA_dehydrogenase;_NAD(P)-binding_domain_superfamily;_3-hydroxyacyl-CoA_dehydrogenase,_conserved_site;_3-hydroxyacyl-CoA_dehydrogenase,_C-terminal;_6-phosphogluconate_dehydrogenase-like,_C-terminal_domain_superfamily	PF02737;_PF00725	3-hydroxyacyl-CoA_dehydrogenase,_NAD_binding_domain;_3-hydroxyacyl-CoA_dehydrogenase,_C-terminal_domain	OWP56633.1_3-hydroxyacyl-CoA_dehydrogenase_[Thermoplasmatales_archaeon_B_DKE]	8.4e-171	98.8	1961136	Archaea,Euryarchaeota,Thermoplasmata,Thermoplasmatales,none,none,Thermoplasmatales_archaeon_B_DKE
B_DKE_Proteom-Thermo_00038	B_DKE_Proteom	Thermoplasmata	B_DKE_Proteom	na	na	0.09	310	31.2951	38.8252	0.115854	0.178684	arCOG03015	-	Uncharacterized_protein_YbjT,_contains_NAD(P)-binding_and_DUF2867_domains	R	8.1e-13	K07071	1.1e-93	311.3	104.93	high_score	uncharacterized_protein	PF01370	NAD_dependent_epimerase/dehydratase_family	3.3e-21	TIGR01777	TIGR01777_family_protein	-	6.3e-88	-	-	-	-	-	-	-	-	IPR036291;_IPR001509;_IPR013549;_IPR010099	NAD(P)-binding_domain_superfamily;_NAD-dependent_epimerase/dehydratase;_Domain_of_unknown_function_DUF1731;_Epimerase_family_protein_SDR39U1	PF01370;_PF08338	NAD_dependent_epimerase/dehydratase_family;_Domain_of_unknown_function_(DUF1731)	OWP56634.1_TIGR01777_family_protein_[Thermoplasmatales_archaeon_B_DKE]	2.4e-170	97.1	1961136	Archaea,Euryarchaeota,Thermoplasmata,Thermoplasmatales,none,none,Thermoplasmatales_archaeon_B_DKE
B_DKE_Proteom-Thermo_00039	B_DKE_Proteom	Thermoplasmata	B_DKE_Proteom	na	na	0.083	370	9.46777	11.2742	0.0668919	0.546464	arCOG00129	-	DNA_modification_methylase	L	2.5e-59	K07319	1.6e-19	68	231.97	-	adenine-specific_DNA-methyltransferase_[EC:2.1.1.72]	PF01555	DNA_methylase	8.5e-22	TIGR01177	putative_methyltransferase,_TIGR01177_family	-	1.3e-07	-	-	-	-	-	-	-	-	IPR029063;_IPR001091;_IPR002941	S-adenosyl-L-methionine-dependent_methyltransferase;_Restriction/modification_DNA-methylase;_DNA_methylase_N-4/N-6	PF01555	DNA_methylase	OWP56670.1_hypothetical_protein_B2I17_04770_[Thermoplasmatales_archaeon_B_DKE]	1.4e-193	96	1961136	Archaea,Euryarchaeota,Thermoplasmata,Thermoplasmatales,none,none,Thermoplasmatales_archaeon_B_DKE
B_DKE_Proteom-Thermo_00040	B_DKE_Proteom	Thermoplasmata	B_DKE_Proteom	na	na	0.115	217	2.27499	3.34698	0.365117	0.152255	arCOG01870	cbiZ	Adenosylcobinamide_amidohydrolase	H	3.2e-23	K08260	5.6e-26	89	164.5	-	adenosylcobinamide_hydrolase_[EC:3.5.1.90]	PF01955	Adenosylcobinamide_amidohydrolase	1.7e-38	-	-	-	-	-	-	-	-	-	-	-	-	IPR002808	Adenosylcobinamide_amidohydrolase,_CbiZ	PF01955	Adenosylcobinamide_amidohydrolase	OWP56635.1_hypothetical_protein_B2I17_04775_[Thermoplasmatales_archaeon_B_DKE]	1.2e-115	96.8	1961136	Archaea,Euryarchaeota,Thermoplasmata,Thermoplasmatales,none,none,Thermoplasmatales_archaeon_B_DKE
B_DKE_Proteom-Thermo_00041	B_DKE_Proteom	Thermoplasmata	B_DKE_Proteom	na	na	0.085	199	13.959	19.2094	0.269759	0.073556	arCOG07179	-	Uncharacterized_protein	S	1.8e-26	-	-	-	-	-	-	-	-	-	-	-	-	-	-	-	-	-	-	-	-	-	-	-	-	-	OWP56636.1_hypothetical_protein_B2I17_04780_[Thermoplasmatales_archaeon_B_DKE]	4.1e-99	93.9	1961136	Archaea,Euryarchaeota,Thermoplasmata,Thermoplasmatales,none,none,Thermoplasmatales_archaeon_B_DKE
B_DKE_Proteom-Thermo_00042	B_DKE_Proteom	Thermoplasmata	B_DKE_Proteom	na	na	0.037	291	6.85994	9.32815	0.259581	0.0632884	-	-	-	-	-	-	-	-	-	-	-	-	-	-	-	-	-	-	-	-	-	-	-	-	-	-	-	-	-	-	OWP56637.1_hypothetical_protein_B2I17_04785_[Thermoplasmatales_archaeon_B_DKE]	1.2e-144	97.6	1961136	Archaea,Euryarchaeota,Thermoplasmata,Thermoplasmatales,none,none,Thermoplasmatales_archaeon_B_DKE
B_DKE_Proteom-Thermo_00043	B_DKE_Proteom	Thermoplasmata	B_DKE_Proteom	na	na	0.08	547	43.0172	47.3966	-0.0564214	0.457309	arCOG04100	CaiA	Acyl-CoA_dehydrogenase	I	1.9e-188	K09456	3.8e-71	237.7	398.53	-	putative_acyl-CoA_dehydrogenase	PF00441	Acyl-CoA_dehydrogenase,_C-terminal_domain	1.3e-36	TIGR03207	cyclohexanecarboxyl-CoA_dehydrogenase	1.1.1.-	4.1e-17	-	-	-	-	-	-	-	-	IPR006091;_IPR036250;_IPR006089;_IPR009075;_IPR009100	Acyl-CoA_oxidase/dehydrogenase,_central_domain;_Acyl-CoA_dehydrogenase-like,_C-terminal;_Acyl-CoA_dehydrogenase,_conserved_site;_Acyl-CoA_dehydrogenase/oxidase_C-terminal;_Acyl-CoA_dehydrogenase/oxidase,_N-terminal_and_middle_domain_superfamily	PF02770;_PF00441	Acyl-CoA_dehydrogenase,_middle_domain;_Acyl-CoA_dehydrogenase,_C-terminal_domain	OWP56638.1_DNA_alkylation_response_protein_[Thermoplasmatales_archaeon_B_DKE]	4e-306	96	1961136	Archaea,Euryarchaeota,Thermoplasmata,Thermoplasmatales,none,none,Thermoplasmatales_archaeon_B_DKE
B_DKE_Proteom-Thermo_00044	B_DKE_Proteom	Thermoplasmata	B_DKE_Proteom	na	na	0.069	387	48.233	66.389	0.81169	0.0225299	arCOG00679	-	Transposable_element,_IS605_OrfB_family,_contains_RNAse_H_fold_nuclease_and_Zn_finger_domains	X	7.4e-48	K07496	9.1e-32	108.8	27.33	high_score	putative_transposase	PF07282	Putative_transposase_DNA-binding_domain	1.3e-19	TIGR01766	transposase,_IS605_OrfB_family	-	7.7e-11	-	-	-	-	-	-	-	-	IPR010095	Transposase_IS605,_OrfB,_C-terminal	PF07282	Putative_transposase_DNA-binding_domain	OWP56101.1_transposase_[Thermoplasmatales_archaeon_B_DKE]	2.7e-192	91.2	1961136	Archaea,Euryarchaeota,Thermoplasmata,Thermoplasmatales,none,none,Thermoplasmatales_archaeon_B_DKE
B_DKE_Proteom-Thermo_00045	B_DKE_Proteom	Thermoplasmata	B_DKE_Proteom	na	na	0.075	146	0.632718	0.296103	-1.31211	0.113161	arCOG00009	PotE	Amino_acid_transporter	E	4.2e-07	K16263	4.7e-23	79.1	345.87	-	amino_acid_efflux_transporter	PF13520	Amino_acid_permease	9.6e-08	-	-	-	-	-	-	-	-	-	-	-	-	IPR002293	Amino_acid/polyamine_transporter_I	PF13520	Amino_acid_permease	OWP56639.1_hypothetical_protein_B2I17_04795_[Thermoplasmatales_archaeon_B_DKE]	2.6e-63	93.1	1961136	Archaea,Euryarchaeota,Thermoplasmata,Thermoplasmatales,none,none,Thermoplasmatales_archaeon_B_DKE
B_DKE_Proteom-Thermo_00046	B_DKE_Proteom	Thermoplasmata	B_DKE_Proteom	na	na	0.101	365	21.4918	22.8006	-0.101419	0.439594	arCOG02724	Ada	Methylated_DNA-protein_cysteine_methyltransferase	L	1.2e-25	K10778	2e-92	307.8	189.73	high_score	AraC_family_transcriptional_regulator,_regulatory_protein_of_adaptative_response_/_methylated-DNA-[protein]-cysteine_methyltransferase_[EC:2.1.1.63]	PF01035	6-O-methylguanine_DNA_methyltransferase,_DNA_binding_domain	1.2e-31	TIGR00589	methylated-DNA--[protein]-cysteine_S-methyltransferase	2.1.1.63	3.1e-33	-	-	-	-	-	-	-	-	IPR035451;_IPR014048;_IPR004026;_IPR018060;_IPR036388;_IPR036631;_IPR001497;_IPR036217;_IPR009057	Ada-like_domain_superfamily;_Methylated-DNA-[protein]-cysteine_S-methyltransferase,_DNA_binding;_Ada_DNA_repair,_metal-binding;_DNA_binding_HTH_domain,_AraC-type;_Winged_helix-like_DNA-binding_domain_superfamily;_Methylated_DNA-protein_cysteine_methyltransferase_domain_superfamily;_Methylated-DNA-[protein]-cysteine_S-methyltransferase,_active_site;_Methylated_DNA-protein_cysteine_methyltransferas…	PF02805;_PF12833;_PF01035	Metal_binding_domain_of_Ada;_Helix-turn-helix_domain;_6-O-methylguanine_DNA_methyltransferase,_DNA_binding_domain	OWP56640.1_hypothetical_protein_B2I17_04800_[Thermoplasmatales_archaeon_B_DKE]	5.8e-192	91.8	1961136	Archaea,Euryarchaeota,Thermoplasmata,Thermoplasmatales,none,none,Thermoplasmatales_archaeon_B_DKE
B_DKE_Proteom-Thermo_00047	B_DKE_Proteom	Thermoplasmata	B_DKE_Proteom	na	na	0.054	73	0.437265	0.529198	0.0804088	0.957611	-	-	-	-	-	-	-	-	-	-	-	-	-	-	-	-	-	-	-	-	-	-	-	-	-	-	-	-	-	-	-	-	-	-	-
B_DKE_Proteom-Thermo_00049	B_DKE_Proteom	Thermoplasmata	B_DKE_Proteom	na	na	0.1	400	12.3784	15.6651	0.151347	0.092716	arCOG00130	-	MFS_family_permease	G	1.9e-40	K08223	3.1e-29	99.4	128.23	-	MFS_transporter,_FSR_family,_fosmidomycin_resistance_protein	PF07690	Major_Facilitator_Superfamily	2.2e-20	-	-	-	-	-	-	-	-	-	-	-	-	IPR020846;_IPR011701;_IPR036259	Major_facilitator_superfamily_domain;_Major_facilitator_superfamily;_MFS_transporter_superfamily	PF07690	Major_Facilitator_Superfamily	OWP56641.1_hypothetical_protein_B2I17_04810_[Thermoplasmatales_archaeon_B_DKE]	5e-205	98.7	1961136	Archaea,Euryarchaeota,Thermoplasmata,Thermoplasmatales,none,none,Thermoplasmatales_archaeon_B_DKE
B_DKE_Proteom-Thermo_00050	B_DKE_Proteom	Thermoplasmata	B_DKE_Proteom	na	na	0.087	274	15.5248	18.6751	0.0853316	0.440106	arCOG04233	FepB	ABC-type_Fe3+-hydroxamate_transport_system,_periplasmic_component	P	1.9e-32	K02016	1.1e-27	94.9	92.83	high_score	iron_complex_transport_system_substrate-binding_protein	PF01497	Periplasmic_binding_protein	1.3e-27	TIGR04281	putative_ABC_transporter_PGF-CTERM-modified_substrate-binding_protein	-	6.7e-19	-	-	-	-	-	-	-	-	IPR002491	ABC_transporter_periplasmic_binding_domain	PF01497	Periplasmic_binding_protein	OWP56642.1_ABC_transporter_substrate-binding_protein_[Thermoplasmatales_archaeon_B_DKE]	3.6e-146	93.8	1961136	Archaea,Euryarchaeota,Thermoplasmata,Thermoplasmatales,none,none,Thermoplasmatales_archaeon_B_DKE
B_DKE_Proteom-Thermo_00051	B_DKE_Proteom	Thermoplasmata	B_DKE_Proteom	na	na	0.172	168	1944.26	2927.85	0.425876	0.0130271	arCOG01510	RPA1	Single-stranded_DNA-binding_replication_protein_A_(RPA),_large_(70_kD)_subunit_or_related_ssDNA-binding_protein	L	1.6e-17	K07466	1.1e-08	32.4	22.13	high_score	replication_factor_A1	-	-	-	-	-	-	-	-	-	-	-	-	-	-	-	IPR012340	Nucleic_acid-binding,_OB-fold	-	-	EQB71032.1_hypothetical_protein_AMDU1_APLC00039G0009_[Thermoplasmatales_archaeon_A-plasma]	2.1e-43	86	667135	Archaea,Euryarchaeota,Thermoplasmata,Thermoplasmatales,none,none,Thermoplasmatales_archaeon_A-plasma
B_DKE_Proteom-Thermo_00052	B_DKE_Proteom	Thermoplasmata	B_DKE_Proteom	na	na	0.085	586	16.0137	16.0118	-0.185658	0.0286219	arCOG01347	CDC9	ATP-dependent_DNA_ligase	L	1.2e-131	K10747	5.6e-141	469	330.1	high_score	DNA_ligase_1_[EC:6.5.1.1_6.5.1.6_6.5.1.7]	PF01068	ATP_dependent_DNA_ligase_domain	2.7e-58	TIGR00574	DNA_ligase_I,_ATP-dependent_(dnl1)	6.5.1.1	4.6e-148	-	-	-	-	-	-	-	-	IPR012309;_IPR036599;_IPR012310;_IPR000977;_IPR022865;_IPR012308;_IPR012340	DNA_ligase,_ATP-dependent,_C-terminal;_DNA_ligase,_ATP-dependent,_N-terminal_domain_superfamily;_DNA_ligase,_ATP-dependent,_central;_DNA_ligase,_ATP-dependent;_DNA_ligase,_ATP-dependent,_bacterial/archaeal;_DNA_ligase,_ATP-dependent,_N-terminal;_Nucleic_acid-binding,_OB-fold	PF04679;_PF01068;_PF04675	ATP_dependent_DNA_ligase_C_terminal_region;_ATP_dependent_DNA_ligase_domain;_DNA_ligase_N_terminus	OWP56643.1_ATP-dependent_DNA_ligase_[Thermoplasmatales_archaeon_B_DKE]	0	98.1	1961136	Archaea,Euryarchaeota,Thermoplasmata,Thermoplasmatales,none,none,Thermoplasmatales_archaeon_B_DKE
B_DKE_Proteom-Thermo_00053	B_DKE_Proteom	Thermoplasmata	B_DKE_Proteom	na	na	0.074	270	5.81558	6.07366	-0.111272	0.585926	arCOG04449	TruA	Pseudouridylate_synthase	J	3.1e-46	K06173	2.5e-41	139.7	191.33	-	tRNA_pseudouridine38-40_synthase_[EC:5.4.99.12]	PF01416	tRNA_pseudouridine_synthase	1.4e-18	TIGR00071	tRNA_pseudouridine(38-40)_synthase	5.4.99.12	9.9e-46	-	-	-	-	-	-	-	-	IPR020103;_IPR001406;_IPR020095;_IPR020097	Pseudouridine_synthase,_catalytic_domain_superfamily;_Pseudouridine_synthase_I,_TruA;_Pseudouridine_synthase_I,_TruA,_C-terminal;_Pseudouridine_synthase_I,_TruA,_alpha/beta_domain	PF01416	tRNA_pseudouridine_synthase	OWP56644.1_tRNA_pseudouridine(38-40)_synthase_TruA_[Thermoplasmatales_archaeon_B_DKE]	5.1e-145	95.9	1961136	Archaea,Euryarchaeota,Thermoplasmata,Thermoplasmatales,none,none,Thermoplasmatales_archaeon_B_DKE
B_DKE_Proteom-Thermo_00054	B_DKE_Proteom	Thermoplasmata	B_DKE_Proteom	na	na	0.111	323	11.0479	10.2851	-0.291193	0.0127104	arCOG00570	-	Geranylgeranyl_reductase,_flavoprotein	I	4.3e-28	K17830	7e-16	55.5	246.87	-	digeranylgeranylglycerophospholipid_reductase_[EC:1.3.1.101_1.3.7.11]	PF04820	Tryptophan_halogenase	1.8e-07	TIGR02032	geranylgeranyl_reductase_family	1.3.1.-	5.4e-16	-	-	-	-	-	-	-	-	IPR036188;_IPR006905	FAD/NAD(P)-binding_domain_superfamily;_Flavin-dependent_halogenase	PF04820	Tryptophan_halogenase	OWP56645.1_hypothetical_protein_B2I17_04835_[Thermoplasmatales_archaeon_B_DKE]	6.1e-177	97.5	1961136	Archaea,Euryarchaeota,Thermoplasmata,Thermoplasmatales,none,none,Thermoplasmatales_archaeon_B_DKE
B_DKE_Proteom-Thermo_00055	B_DKE_Proteom	Thermoplasmata	B_DKE_Proteom	na	na	0.082	656	51.4568	59.4883	0.0223584	0.730659	arCOG01259	FabG	Short-chain_alcohol_dehydrogenase	I	1.7e-39	K00059	2.3e-39	133.1	238.9	-	3-oxoacyl-[acyl-carrier_protein]_reductase_[EC:1.1.1.100]	PF13561	Enoyl-(Acyl_carrier_protein)_reductase	3.8e-35	TIGR02632	rhamnulose-1-phosphate_aldolase/alcohol_dehydrogenase	4.1.2.19|1.1.1.1	1.9e-143	-	-	-	-	-	-	-	-	IPR001303;_IPR036409;_IPR036291;_IPR002347	Class_II_aldolase/adducin_N-terminal;_Class_II_aldolase/adducin_N-terminal_domain_superfamily;_NAD(P)-binding_domain_superfamily;_Short-chain_dehydrogenase/reductase_SDR	PF00596;_PF13561	Class_II_Aldolase_and_Adducin_N-terminal_domain;_Enoyl-(Acyl_carrier_protein)_reductase	OWP56646.1_hypothetical_protein_B2I17_04840_[Thermoplasmatales_archaeon_B_DKE]	0	97.7	1961136	Archaea,Euryarchaeota,Thermoplasmata,Thermoplasmatales,none,none,Thermoplasmatales_archaeon_B_DKE
B_DKE_Proteom-Thermo_00056	B_DKE_Proteom	Thermoplasmata	B_DKE_Proteom	na	na	0.054	910	40.4123	59.2856	0.383218	0.00773813	arCOG00809	LeuS	Leucyl-tRNA_synthetase	J	2.6e-193	K01869	1.6e-105	351.8	370.53	-	leucyl-tRNA_synthetase_[EC:6.1.1.4]	PF00133	tRNA_synthetases_class_I_(I,_L,_M_and_V)	4e-54	TIGR00395	leucine--tRNA_ligase	6.1.1.4	7.1e-218	-	-	-	-	-	-	-	-	IPR009008;_IPR013155;_IPR002300;_IPR009080;_IPR014729;_IPR004493;_IPR001412	Valyl/Leucyl/Isoleucyl-tRNA_synthetase,_editing_domain;_Methionyl/Valyl/Leucyl/Isoleucyl-tRNA_synthetase,_anticodon-binding;_Aminoacyl-tRNA_synthetase,_class_Ia;_Aminoacyl-tRNA_synthetase,_class_Ia,_anticodon-binding;_Rossmann-like_alpha/beta/alpha_sandwich_fold;_Leucyl-tRNA_synthetase,_class_Ia,_archaeal/eukaryotic_cytosolic;_Aminoacyl-tRNA_synthetase,_class_I,_conserved_site	PF08264;_PF00133	Anticodon-binding_domain_of_tRNA;_tRNA_synthetases_class_I_(I,_L,_M_and_V)	OWP56647.1_leucine--tRNA_ligase_[Thermoplasmatales_archaeon_B_DKE]	0	97.5	1961136	Archaea,Euryarchaeota,Thermoplasmata,Thermoplasmatales,none,none,Thermoplasmatales_archaeon_B_DKE
B_DKE_Proteom-Thermo_00057	B_DKE_Proteom	Thermoplasmata	B_DKE_Proteom	na	na	0.071	182	107.515	143.563	0.250507	0.076461	arCOG04490	PdaD	Pyruvoyl-dependent_arginine_decarboxylase_(PvlArgDC)	E	2.1e-46	K02626	2.4e-55	184.5	68.17	high_score	arginine_decarboxylase_[EC:4.1.1.19]	PF01862	Pyruvoyl-dependent_arginine_decarboxylase_(PvlArgDC)	1.6e-59	TIGR00286	arginine_decarboxylase,_pyruvoyl-dependent	4.1.1.19	3.8e-35	-	-	-	-	-	-	-	-	IPR002724;_IPR016105;_IPR016104	Pyruvoyl-dependent_arginine_decarboxylase;_Pyruvoyl-dependent_histidine/arginine_decarboxylase,_3-layer_sandwich_domain;_Pyruvoyl-dependent_histidine/arginine_decarboxylase	PF01862	Pyruvoyl-dependent_arginine_decarboxylase_(PvlArgDC)	OWP56648.1_arginine_decarboxylase,_pyruvoyl-dependent_[Thermoplasmatales_archaeon_B_DKE]	4.7e-94	100	1961136	Archaea,Euryarchaeota,Thermoplasmata,Thermoplasmatales,none,none,Thermoplasmatales_archaeon_B_DKE
B_DKE_Proteom-Thermo_00058	B_DKE_Proteom	Thermoplasmata	B_DKE_Proteom	na	na	0.074	135	5.84498	4.53894	-0.558164	0.03665	arCOG04055	-	Archease,_SHS2_domain_containing_protein_involved_in_activation_of_tRNA_ligase_RtcB	J	2.1e-10	-	-	-	-	-	-	PF01951	Archease_protein_family_(MTH1598/TM1083)	3.6e-22	-	-	-	-	-	-	-	-	-	-	-	-	IPR002804;_IPR036820;_IPR023572	Archease;_Archease_domain_superfamily;_Archease_domain	PF01951	Archease_protein_family_(MTH1598/TM1083)	OWP56649.1_hypothetical_protein_B2I17_04855_[Thermoplasmatales_archaeon_B_DKE]	2.6e-65	96.3	1961136	Archaea,Euryarchaeota,Thermoplasmata,Thermoplasmatales,none,none,Thermoplasmatales_archaeon_B_DKE
B_DKE_Proteom-Thermo_00059	B_DKE_Proteom	Thermoplasmata	B_DKE_Proteom	na	na	0.082	606	79.9417	110.103	0.268632	0.00435325	arCOG00933	-	7,8-dihydro-6-hydroxymethylpterin_dimethyltransferase,_radical_SAM_superfamily_enzyme	H	5.6e-175	K06937	3.7e-179	594	169.87	high_score	7,8-dihydro-6-hydroxymethylpterin_dimethyltransferase_[EC:2.1.1.-]	PF04055	Radical_SAM_superfamily	1.5e-20	TIGR02668	probable_molybdenum_cofactor_biosynthesis_protein_A	-	1.3e-17	-	-	-	-	-	-	-	-	IPR034471;_IPR000385;_IPR034395;_IPR013785;_IPR007197;_IPR034474	7,8-dihydro-6-hydroxymethylpterin_dimethylase;_MoaA/nifB/pqqE,_iron-sulphur_binding,_conserved_site;_SPASM/twitch_domain-containing;_Aldolase-type_TIM_barrel;_Radical_SAM;_Methyltransferase,_class_D	PF13394;_PF04055	4Fe-4S_single_cluster_domain;_Radical_SAM_superfamily	OWP56671.1_radical_SAM_protein_[Thermoplasmatales_archaeon_B_DKE]	0	99.8	1961136	Archaea,Euryarchaeota,Thermoplasmata,Thermoplasmatales,none,none,Thermoplasmatales_archaeon_B_DKE
B_DKE_Proteom-Thermo_00061	B_DKE_Proteom	Thermoplasmata	B_DKE_Proteom	na	na	0.058	274	7.16455	7.62076	-0.112721	0.524527	arCOG02849	ArsA	Oxyanion-translocating_ATPase	P	7.8e-17	K01551	6.7e-29	98.9	65.7	high_score	arsenite/tail-anchored_protein-transporting_ATPase_[EC:3.6.3.16_3.6.3.-]	PF02374	Anion-transporting_ATPase	1.1e-21	TIGR00345	transport-energizing_ATPase,_TRC40/GET3/ArsA_family	3.6.1.-	6.5e-21	-	-	-	-	-	-	-	-	IPR016300;_IPR027417;_IPR025723	Arsenical_pump_ATPase,_ArsA/GET3;_P-loop_containing_nucleoside_triphosphate_hydrolase;_Anion-transporting_ATPase-like_domain	PF02374	Anion-transporting_ATPase	OWP56650.1_hypothetical_protein_B2I17_04870_[Thermoplasmatales_archaeon_B_DKE]	3.7e-143	95.2	1961136	Archaea,Euryarchaeota,Thermoplasmata,Thermoplasmatales,none,none,Thermoplasmatales_archaeon_B_DKE
B_DKE_Proteom-Thermo_00062	B_DKE_Proteom	Thermoplasmata	B_DKE_Proteom	na	na	0.111	277	71.1782	78.945	-0.0441022	0.672298	arCOG05361	GalM	Galactose_mutarotase_or_related_enzyme	G	3.6e-65	K01785	1.7e-28	97.8	38.03	high_score	aldose_1-epimerase_[EC:5.1.3.3]	PF01263	Aldose_1-epimerase	6.3e-35	TIGR02636	galactose_mutarotase	5.1.3.3	2.4e-12	-	-	-	-	-	-	-	-	IPR014718;_IPR008183;_IPR011013	Glycoside_hydrolase-type_carbohydrate-binding;_Aldose_1-/Glucose-6-phosphate_1-epimerase;_Galactose_mutarotase-like_domain_superfamily	PF01263	Aldose_1-epimerase	OWP56651.1_hypothetical_protein_B2I17_04875_[Thermoplasmatales_archaeon_B_DKE]	1.1e-158	97.5	1961136	Archaea,Euryarchaeota,Thermoplasmata,Thermoplasmatales,none,none,Thermoplasmatales_archaeon_B_DKE
B_DKE_Proteom-Thermo_00063	B_DKE_Proteom	Thermoplasmata	B_DKE_Proteom	na	na	0.071	280	51.6462	80.3954	0.451018	1.62645e-07	arCOG03445	-	Uncharacterized_protein,_contains_DUF4213_and_DUF364_domains	S	2.6e-10	K09138	4e-06	23.6	83	-	uncharacterized_protein	PF04016	Putative_heavy-metal_chelation	1.2e-06	-	-	-	-	-	-	-	-	-	-	-	-	IPR007161	Putative_heavy-metal_chelation_domain	PF04016	Putative_heavy-metal_chelation	OWP56652.1_hypothetical_protein_B2I17_04880_[Thermoplasmatales_archaeon_B_DKE]	1e-151	99.6	1961136	Archaea,Euryarchaeota,Thermoplasmata,Thermoplasmatales,none,none,Thermoplasmatales_archaeon_B_DKE
B_DKE_Proteom-Thermo_00064	B_DKE_Proteom	Thermoplasmata	B_DKE_Proteom	na	na	0.103	435	7.31424	7.69014	-0.113885	0.381009	arCOG02268	LysA	Diaminopimelate_decarboxylase	E	5.6e-56	K01586	3.6e-87	290.4	264.47	high_score	diaminopimelate_decarboxylase_[EC:4.1.1.20]	PF02784	Pyridoxal-dependent_decarboxylase,_pyridoxal_binding_domain	3.5e-41	TIGR01048	diaminopimelate_decarboxylase	4.1.1.20	1.7e-70	-	-	-	-	-	-	-	-	IPR009006;_IPR022643;_IPR002986;_IPR022644;_IPR022657;_IPR029066;_IPR000183	Alanine_racemase/group_IV_decarboxylase,_C-terminal;_Orn/DAP/Arg_decarboxylase_2,_C-terminal;_Diaminopimelate_decarboxylase,_LysA;_Orn/DAP/Arg_decarboxylase_2,_N-terminal;_Orn/DAP/Arg_decarboxylase_2,_conserved_site;_PLP-binding_barrel;_Ornithine/DAP/Arg_decarboxylase	PF00278;_PF02784	Pyridoxal-dependent_decarboxylase,_C-terminal_sheet_domain;_Pyridoxal-dependent_decarboxylase,_pyridoxal_binding_domain	OWP56653.1_hypothetical_protein_B2I17_04885_[Thermoplasmatales_archaeon_B_DKE]	4.7e-241	96.5	1961136	Archaea,Euryarchaeota,Thermoplasmata,Thermoplasmatales,none,none,Thermoplasmatales_archaeon_B_DKE
B_DKE_Proteom-Thermo_00065	B_DKE_Proteom	Thermoplasmata	B_DKE_Proteom	na	na	0.06	315	4.20548	5.22995	0.122922	0.44381	arCOG01880	SEC59	Dolichol_kinase	I	1.3e-33	K18678	8.3e-15	52.5	169.87	-	phytol_kinase_[EC:2.7.1.182]	-	-	-	-	-	-	-	-	-	-	-	-	-	-	-	-	-	-	-	OWP56672.1_hypothetical_protein_B2I17_04890_[Thermoplasmatales_archaeon_B_DKE]	6.6e-144	99.4	1961136	Archaea,Euryarchaeota,Thermoplasmata,Thermoplasmatales,none,none,Thermoplasmatales_archaeon_B_DKE
B_DKE_Proteom-Thermo_00066	B_DKE_Proteom	Thermoplasmata	B_DKE_Proteom	na	na	0.073	312	24.7213	28.6328	0.0191708	0.848447	arCOG00846	WecD	Acetyltransferase_(GNAT)_family	K	9.4e-72	K03789	1.9e-09	35.6	88.97	-	[ribosomal_protein_S18]-alanine_N-acetyltransferase_[EC:2.3.1.266]	PF00583	Acetyltransferase_(GNAT)_family	2e-08	-	-	-	-	-	-	-	-	-	-	-	-	IPR000182;_IPR016181	GNAT_domain;_Acyl-CoA_N-acyltransferase	PF00583	Acetyltransferase_(GNAT)_family	OWP56654.1_hypothetical_protein_B2I17_04895_[Thermoplasmatales_archaeon_B_DKE]	3.7e-171	97.4	1961136	Archaea,Euryarchaeota,Thermoplasmata,Thermoplasmatales,none,none,Thermoplasmatales_archaeon_B_DKE
B_DKE_Proteom-Thermo_00067	B_DKE_Proteom	Thermoplasmata	B_DKE_Proteom	na	na	0.082	448	68.1042	91.3002	0.238722	0.0177568	arCOG00853	SfcA	Malic_enzyme	C	3.5e-132	K00027	7.8e-135	447.8	405.03	high_score	malate_dehydrogenase_(oxaloacetate-decarboxylating)_[EC:1.1.1.38]	PF00390	Malic_enzyme,_N-terminal_domain	6.9e-24	-	-	-	-	-	-	-	-	-	-	-	-	IPR012302;_IPR037062;_IPR012301;_IPR036291;_IPR001891	Malic_enzyme,_NAD-binding;_Malic_enzyme,_N-terminal_domain_superfamily;_Malic_enzyme,_N-terminal_domain;_NAD(P)-binding_domain_superfamily;_Malic_oxidoreductase	PF03949;_PF00390	Malic_enzyme,_NAD_binding_domain;_Malic_enzyme,_N-terminal_domain	OWP56655.1_malate_dehydrogenase_[Thermoplasmatales_archaeon_B_DKE]	1e-254	99.1	1961136	Archaea,Euryarchaeota,Thermoplasmata,Thermoplasmatales,none,none,Thermoplasmatales_archaeon_B_DKE
B_DKE_Proteom-Thermo_00068	B_DKE_Proteom	Thermoplasmata	B_DKE_Proteom	na	na	0.041	168	125.24	163.12	0.186659	0.0261503	arCOG00833	RimI	Acetyltransferase_(GNAT)_family	R	3.4e-17	K03789	2.9e-15	54.5	88.97	-	[ribosomal_protein_S18]-alanine_N-acetyltransferase_[EC:2.3.1.266]	PF00583	Acetyltransferase_(GNAT)_family	1e-13	TIGR01575	ribosomal-protein-alanine_acetyltransferase	2.3.1.128	4.4e-12	-	-	-	-	-	-	-	-	IPR000182;_IPR016181	GNAT_domain;_Acyl-CoA_N-acyltransferase	PF00583	Acetyltransferase_(GNAT)_family	OWP56656.1_GNAT_family_N-acetyltransferase_[Thermoplasmatales_archaeon_B_DKE]	2.6e-83	98.8	1961136	Archaea,Euryarchaeota,Thermoplasmata,Thermoplasmatales,none,none,Thermoplasmatales_archaeon_B_DKE
B_DKE_Proteom-Thermo_00069	B_DKE_Proteom	Thermoplasmata	B_DKE_Proteom	na	na	0.064	328	7.11208	9.19908	0.182273	0.139057	arCOG10886	-	Uncharacterized_protein	S	1.9e-08	-	-	-	-	-	-	-	-	-	-	-	-	-	-	-	-	-	-	-	-	-	-	-	-	-	OWP56657.1_hypothetical_protein_B2I17_04910_[Thermoplasmatales_archaeon_B_DKE]	2.5e-170	93.8	1961136	Archaea,Euryarchaeota,Thermoplasmata,Thermoplasmatales,none,none,Thermoplasmatales_archaeon_B_DKE
B_DKE_Proteom-Thermo_00070	B_DKE_Proteom	Thermoplasmata	B_DKE_Proteom	na	na	0.066	135	21.0244	20.5837	-0.240506	0.2295	arCOG01630	RidA	YjgF_family_enzyme_shown_to_be_reactive_intermediate/imine_deaminase	V	1e-12	K09022	2.1e-26	89.9	114.03	-	2-iminobutanoate/2-iminopropanoate_deaminase_[EC:3.5.99.10]	PF01042	Endoribonuclease_L-PSP	6.5e-23	TIGR00004	reactive_intermediate/imine_deaminase	-	8.8e-22	-	-	-	-	-	-	-	-	IPR006175;_IPR035959	YjgF/YER057c/UK114_family;_RutC-like_superfamily	PF01042	Endoribonuclease_L-PSP	OWP56658.1_hypothetical_protein_B2I17_04920_[Thermoplasmatales_archaeon_B_DKE]	7.3e-68	99.3	1961136	Archaea,Euryarchaeota,Thermoplasmata,Thermoplasmatales,none,none,Thermoplasmatales_archaeon_B_DKE
B_DKE_Proteom-Thermo_00071	B_DKE_Proteom	Thermoplasmata	B_DKE_Proteom	na	na	0.061	98	15.4577	11.8418	-0.573691	0.0109065	-	-	-	-	-	-	-	-	-	-	-	-	-	-	-	-	-	-	-	-	-	-	-	-	-	-	-	-	-	-	EFD92766.1_hypothetical_protein_BJBARM5_0539_[Candidatus_Parvarchaeum_acidophilus_ARMAN-5]	1.1e-09	48.3	662762	Archaea,Candidatus_Parvarchaeota,none,none,none,Candidatus_Parvarchaeum,Candidatus_Parvarchaeum_acidophilus
B_DKE_Proteom-Thermo_00072	B_DKE_Proteom	Thermoplasmata	B_DKE_Proteom	na	na	0.073	82	0.695132	1.64909	1.09885	0.248363	-	-	-	-	-	-	-	-	-	-	-	-	-	-	-	-	-	-	-	-	-	-	-	-	-	-	-	-	-	-	OWP57378.1_hypothetical_protein_B2I17_01710_[Thermoplasmatales_archaeon_B_DKE]	7.5e-07	42	1961136	Archaea,Euryarchaeota,Thermoplasmata,Thermoplasmatales,none,none,Thermoplasmatales_archaeon_B_DKE
B_DKE_Proteom-Thermo_00073	B_DKE_Proteom	Thermoplasmata	B_DKE_Proteom	na	na	0.091	219	3.69283	3.25349	-0.37143	0.0916385	arCOG03898	McrA	Restriction_endonuclease,_McrA/HNH_family	V	2.5e-08	K07451	2.8e-07	28	49.97	-	5-methylcytosine-specific_restriction_enzyme_A_[EC:3.1.21.-]	-	-	-	-	-	-	-	-	-	-	-	-	-	-	-	IPR003615	HNH_nuclease	-	-	-	-	-	-	-
B_DKE_Proteom-Thermo_00074	B_DKE_Proteom	Thermoplasmata	B_DKE_Proteom	na	na	0.075	198	8.03376	10.3604	0.180924	0.253057	-	-	-	-	-	-	-	-	-	-	-	-	-	-	-	-	-	-	-	-	-	-	-	-	-	-	-	-	-	-	-	-	-	-	-
B_DKE_Proteom-Thermo_00075	B_DKE_Proteom	Thermoplasmata	B_DKE_Proteom	na	na	0.055	197	13.8584	19.1111	0.27171	0.0457969	-	-	-	-	-	-	-	-	-	-	-	-	-	-	-	-	-	-	-	-	-	-	-	-	-	-	-	-	-	-	WP_048101083.1_hypothetical_protein_[Acidiplasma_sp._MBA-1]	4.4e-21	75.4	1293648	Archaea,Euryarchaeota,Thermoplasmata,Thermoplasmatales,Ferroplasmaceae,Acidiplasma,Acidiplasma_sp._MBA-1
B_DKE_Proteom-Thermo_00076	B_DKE_Proteom	Thermoplasmata	B_DKE_Proteom	na	na	0.077	361	8.04528	7.66165	-0.261787	0.0971305	arCOG02121	-	PIN_domain_containing_protein	V	1.6e-06	-	-	-	-	-	-	-	-	-	-	-	-	-	-	-	-	-	-	-	-	-	-	-	-	-	WP_081142201.1_hypothetical_protein_[Ferroplasma_acidiphilum]	3.2e-78	43.1	74969	Archaea,Euryarchaeota,Thermoplasmata,Thermoplasmatales,Ferroplasmaceae,Ferroplasma,Ferroplasma_acidiphilum
B_DKE_Proteom-Thermo_00077	B_DKE_Proteom	Thermoplasmata	B_DKE_Proteom	na	na	0.053	186	2.0846	2.18848	-0.144667	0.652211	arCOG07631	-	Uncharacterized_protein	S	2.2e-28	-	-	-	-	-	-	-	-	-	-	-	-	-	-	-	-	-	-	-	-	-	-	-	-	-	WP_009886477.1_hypothetical_protein_[Ferroplasma_acidarmanus]	1.1e-16	40.6	97393	Archaea,Euryarchaeota,Thermoplasmata,Thermoplasmatales,Ferroplasmaceae,Ferroplasma,Ferroplasma_acidarmanus
B_DKE_Proteom-Thermo_00079	B_DKE_Proteom	Thermoplasmata	B_DKE_Proteom	na	na	0.099	513	23.8143	32.1732	0.257702	0.0435661	arCOG01361	ELP3	Histone_acetyltransferase	K	6.4e-164	K07739	2.6e-178	591.3	135.07	high_score	elongator_complex_protein_3_[EC:2.3.1.48]	PF16199	Radical_SAM_C-terminal_domain	2.8e-25	TIGR01211	radical_SAM_enzyme/protein_acetyltransferase,_ELP3_family	2.3.1.48	4.5e-218	-	-	-	-	-	-	-	-	IPR034687;_IPR007197;_IPR023404;_IPR016181;_IPR039661;_IPR032432;_IPR006638;_IPR000182	Elongator_complex_protein_3-like;_Radical_SAM;_Radical_SAM,_alpha/beta_horseshoe;_Acyl-CoA_N-acyltransferase;_ELP3/YhcC;_Radical_SAM,_C-terminal_extension;_Elp3/MiaB/NifB;_GNAT_domain	PF04055;_PF16199;_PF00583	Radical_SAM_superfamily;_Radical_SAM_C-terminal_domain;_Acetyltransferase_(GNAT)_family	OWP56664.1_tRNA_uridine(34)_5-carboxymethylaminomethyl_modification_radical_SAM/GNAT_enzyme_Elp3_[Thermoplasmatales_archaeon_B_DKE]	3.3e-278	98.6	1961136	Archaea,Euryarchaeota,Thermoplasmata,Thermoplasmatales,none,none,Thermoplasmatales_archaeon_B_DKE
B_DKE_Proteom-Thermo_00080	B_DKE_Proteom	Thermoplasmata	B_DKE_Proteom	na	na	0.092	593	21.7474	28.6598	0.218964	0.0481047	arCOG04804	KdpA	K+-transporting_ATPase,_A_chain	P	3.9e-157	K01546	1e-157	523.3	83.7	high_score	potassium-transporting_ATPase_potassium-binding_subunit	PF03814	Potassium-transporting_ATPase_A_subunit	1.5e-165	TIGR00680	K+-transporting_ATPase,_A_subunit	3.6.3.12	5.2e-120	-	-	-	3.A.3.7.2	7.66e-99	-	-	-	IPR004623	Potassium-transporting_ATPase_A_chain	PF03814	Potassium-transporting_ATPase_A_subunit	OWP56926.1_potassium-transporting_ATPase_subunit_A_[Thermoplasmatales_archaeon_B_DKE]	0	99.5	1961136	Archaea,Euryarchaeota,Thermoplasmata,Thermoplasmatales,none,none,Thermoplasmatales_archaeon_B_DKE
B_DKE_Proteom-Thermo_00081	B_DKE_Proteom	Thermoplasmata	B_DKE_Proteom	na	na	0.078	664	23.0041	28.5425	0.1251	0.158393	arCOG01577	KdpB	High-affinity_K+_transport_system,_ATPase_chain_B	P	1.3e-220	K01547	1.7e-252	836.8	305.4	high_score	potassium-transporting_ATPase_ATP-binding_subunit_[EC:7.2.2.6]	PF00122	E1-E2_ATPase	2.3e-34	TIGR01497	K+-transporting_ATPase,_B_subunit	3.6.3.12	2.5e-230	-	-	-	3.A.3.7.2	0	-	-	-	IPR023299;_IPR006391;_IPR008250;_IPR023214;_IPR023298;_IPR001757;_IPR018303;_IPR036412	P-type_ATPase,_cytoplasmic_domain_N;_P-type_ATPase,_B_chain,_subfamily_IA;_P-type_ATPase,_A_domain_superfamily;_HAD_superfamily;_P-type_ATPase,_transmembrane_domain_superfamily;_P-type_ATPase;_P-type_ATPase,_phosphorylation_site;_HAD-like_superfamily	PF00122;_PF00702	E1-E2_ATPase;_haloacid_dehalogenase-like_hydrolase	OWP56925.1_potassium-transporting_ATPase_subunit_B_[Thermoplasmatales_archaeon_B_DKE]	0	98.5	1961136	Archaea,Euryarchaeota,Thermoplasmata,Thermoplasmatales,none,none,Thermoplasmatales_archaeon_B_DKE
B_DKE_Proteom-Thermo_00082	B_DKE_Proteom	Thermoplasmata	B_DKE_Proteom	na	na	0.069	216	17.5706	20.3191	0.026788	0.847506	arCOG04805	KdpC	K+-transporting_ATPase,_c_chain	P	2.6e-39	K01548	2.6e-33	112.8	47.27	high_score	potassium-transporting_ATPase_KdpC_subunit	PF02669	K+-transporting_ATPase,_c_chain	5.2e-39	TIGR00681	K+-transporting_ATPase,_C_subunit	3.6.3.12	1.7e-19	-	-	-	-	-	-	-	-	IPR003820	Potassium-transporting_ATPase_C_chain	PF02669	K+-transporting_ATPase,_c_chain	OWP56924.1_hypothetical_protein_B2I17_03460_[Thermoplasmatales_archaeon_B_DKE]	9.2e-105	97.1	1961136	Archaea,Euryarchaeota,Thermoplasmata,Thermoplasmatales,none,none,Thermoplasmatales_archaeon_B_DKE
B_DKE_Proteom-Thermo_00083	B_DKE_Proteom	Thermoplasmata	B_DKE_Proteom	na	na	0.054	273	39.7895	35.2793	-0.376078	0.00057066	arCOG02053	UspA	Nucleotide-binding_protein,__UspA_family	T	8.1e-15	K14061	4.1e-06	24.8	168.9	-	universal_stress_protein_F	PF00582	Universal_stress_protein_family	1.3e-18	-	-	-	-	-	-	-	-	-	-	-	-	IPR006016;_IPR014729	UspA;_Rossmann-like_alpha/beta/alpha_sandwich_fold	PF00582	Universal_stress_protein_family	OWP56918.1_hypothetical_protein_B2I17_03455_[Thermoplasmatales_archaeon_B_DKE]	4.2e-147	100	1961136	Archaea,Euryarchaeota,Thermoplasmata,Thermoplasmatales,none,none,Thermoplasmatales_archaeon_B_DKE
B_DKE_Proteom-Thermo_00084	B_DKE_Proteom	Thermoplasmata	B_DKE_Proteom	na	na	0.059	167	15.985	14.8163	-0.291163	0.0375409	arCOG05325	-	Uncharacterized_protein	S	2.7e-39	-	-	-	-	-	-	-	-	-	-	-	-	-	-	-	-	-	-	-	-	-	-	-	-	-	OWP56917.1_hypothetical_protein_B2I17_03450_[Thermoplasmatales_archaeon_B_DKE]	8.2e-85	98.2	1961136	Archaea,Euryarchaeota,Thermoplasmata,Thermoplasmatales,none,none,Thermoplasmatales_archaeon_B_DKE
B_DKE_Proteom-Thermo_00085	B_DKE_Proteom	Thermoplasmata	B_DKE_Proteom	na	na	0.112	303	31.9453	42.1667	0.233214	0.101512	arCOG00603	PyrD	Dihydroorotate_dehydrogenase	F	8.7e-77	K17828	3.3e-93	309.5	240.27	high_score	dihydroorotate_dehydrogenase_(NAD+)_catalytic_subunit_[EC:1.3.1.14]	PF01180	Dihydroorotate_dehydrogenase	1.6e-64	TIGR01037	dihydroorotate_dehydrogenase_family_protein	1.3.-.-	1.9e-103	-	-	-	-	-	-	-	-	IPR001295;_IPR024920;_IPR005720;_IPR012135;_IPR023359;_IPR013785;_IPR033888	Dihydroorotate_dehydrogenase,_conserved_site;_Dihydroorotate_dehydrogenase,_class_1;_Dihydroorotate_dehydrogenase_domain;_Dihydroorotate_dehydrogenase,_class_1/_2;_Dihydroorotate_dehydrogenase_A,_chain_A,_domain_2;_Aldolase-type_TIM_barrel;_Dihydroorotate_dehydrogenase,_class_1B	PF01180	Dihydroorotate_dehydrogenase	OWP56923.1_dihydroorotate_dehydrogenase_B_catalytic_subunit_[Thermoplasmatales_archaeon_B_DKE]	7.5e-161	99	1961136	Archaea,Euryarchaeota,Thermoplasmata,Thermoplasmatales,none,none,Thermoplasmatales_archaeon_B_DKE
B_DKE_Proteom-Thermo_00086	B_DKE_Proteom	Thermoplasmata	B_DKE_Proteom	na	na	0.12	250	22.1382	26.2095	0.0574393	0.579197	arCOG02199	Mcr1	NAD(P)H-flavin_reductase	H	1.2e-49	K02823	1.6e-50	169.6	209.57	-	dihydroorotate_dehydrogenase_electron_transfer_subunit	PF10418	Iron-sulfur_cluster_binding_domain_of_dihydroorotate_dehydrogenase_B	1e-07	TIGR02911	sulfite_reductase,_subunit_B	1.8.-.-	1.4e-28	-	-	-	-	-	-	-	-	IPR019480;_IPR039261;_IPR017927;_IPR012165;_IPR017938	Dihydroorotate_dehydrogenase,_electron_transfer_subunit,_iron-sulphur_cluster_binding_domain;_Ferredoxin-NADP_reductase_(FNR),_nucleotide-binding_domain;_FAD-binding_domain,_ferredoxin_reductase-type;_Cytochrome-c3_hydrogenase,_gamma_subunit;_Riboflavin_synthase-like_beta-barrel	PF10418	Iron-sulfur_cluster_binding_domain_of_dihydroorotate_dehydrogenase_B	OWP56916.1_dihydroorotate_dehydrogenase_electron_transfer_subunit_[Thermoplasmatales_archaeon_B_DKE]	2.3e-131	94.8	1961136	Archaea,Euryarchaeota,Thermoplasmata,Thermoplasmatales,none,none,Thermoplasmatales_archaeon_B_DKE
B_DKE_Proteom-Thermo_00087	B_DKE_Proteom	Thermoplasmata	B_DKE_Proteom	na	na	0.038	312	24.8956	27.7662	-0.0350923	0.691643	arCOG10886	-	Uncharacterized_protein	S	9.4e-07	-	-	-	-	-	-	-	-	-	-	-	-	-	-	-	-	-	-	-	-	-	-	-	-	-	OWP56915.1_hypothetical_protein_B2I17_03435_[Thermoplasmatales_archaeon_B_DKE]	7.7e-161	95.2	1961136	Archaea,Euryarchaeota,Thermoplasmata,Thermoplasmatales,none,none,Thermoplasmatales_archaeon_B_DKE
B_DKE_Proteom-Thermo_00088	B_DKE_Proteom	Thermoplasmata	B_DKE_Proteom	na	na	0.065	874	34.1052	32.6317	-0.250971	0.000639082	arCOG03045	-	TPR_repeats_containing_protein,_fused_to_putative_immunity_protein,_associated_with_polymorphic_toxin_loci	V	3e-09	K20480	5.6e-11	39.9	190.17	-	HTH-type_transcriptional_regulator,_quorum_sensing_regulator_NprR	PF13424	Tetratricopeptide_repeat	8.5e-10	-	-	-	-	-	-	-	-	-	-	-	-	IPR011990	Tetratricopeptide-like_helical_domain_superfamily	-	-	OWP56914.1_hypothetical_protein_B2I17_03430_[Thermoplasmatales_archaeon_B_DKE]	0	97.6	1961136	Archaea,Euryarchaeota,Thermoplasmata,Thermoplasmatales,none,none,Thermoplasmatales_archaeon_B_DKE
B_DKE_Proteom-Thermo_00089	B_DKE_Proteom	Thermoplasmata	B_DKE_Proteom	na	na	0.113	79	40.8377	45.1879	-0.029127	0.886798	arCOG13505	-	Uncharacterized_protein	S	5.5e-15	-	-	-	-	-	-	-	-	-	-	-	-	-	-	-	-	-	-	-	-	-	-	-	-	-	OWP56913.1_hypothetical_protein_B2I17_03425_[Thermoplasmatales_archaeon_B_DKE]	6.9e-26	98.3	1961136	Archaea,Euryarchaeota,Thermoplasmata,Thermoplasmatales,none,none,Thermoplasmatales_archaeon_B_DKE
B_DKE_Proteom-Thermo_00091	B_DKE_Proteom	Thermoplasmata	B_DKE_Proteom	na	na	0.07	452	19.2661	21.0666	0.0945756	0.645987	arCOG01241	XerC	XerD/XerC_family_integrase	X	2.3e-147	K04763	9.2e-13	46.2	286.43	-	integrase/recombinase_XerD	-	-	-	-	-	-	-	-	-	-	-	-	-	-	-	IPR013762;_IPR011010	Integrase-like,_catalytic_domain_superfamily;_DNA_breaking-rejoining_enzyme,_catalytic_core	-	-	OWP56922.1_hypothetical_protein_B2I17_03415_[Thermoplasmatales_archaeon_B_DKE]	1.6e-231	93.5	1961136	Archaea,Euryarchaeota,Thermoplasmata,Thermoplasmatales,none,none,Thermoplasmatales_archaeon_B_DKE
B_DKE_Proteom-Thermo_00092	B_DKE_Proteom	Thermoplasmata	B_DKE_Proteom	na	na	0.121	33	116.787	143.285	0.0117852	0.957109	-	-	-	-	-	-	-	-	-	-	-	-	-	-	-	-	-	-	-	-	-	-	-	-	-	-	-	-	-	-	-	-	-	-	-
B_DKE_Proteom-Thermo_00093	B_DKE_Proteom	Thermoplasmata	B_DKE_Proteom	na	na	0.08	75	54.8783	48.7491	-0.341755	0.0625506	arCOG03086	-	Toxic_component_of__toxin-antitoxin_system,_dsRBD-like_fold,_HicA_family	V	2.1e-30	K07339	1.2e-12	45.3	36.83	high_score	mRNA_interferase_HicA_[EC:3.1.-.-]	PF07927	HicA_toxin_of_bacterial_toxin-antitoxin,_	3.3e-22	-	-	-	-	-	-	-	-	-	-	-	-	IPR012933;_IPR038570	HicA_mRNA_interferase_family;_HicA_superfamily	PF07927	HicA_toxin_of_bacterial_toxin-antitoxin,	OWP56659.1_hypothetical_protein_B2I17_04925_[Thermoplasmatales_archaeon_B_DKE]	1.8e-31	94.6	1961136	Archaea,Euryarchaeota,Thermoplasmata,Thermoplasmatales,none,none,Thermoplasmatales_archaeon_B_DKE
B_DKE_Proteom-Thermo_00094	B_DKE_Proteom	Thermoplasmata	B_DKE_Proteom	na	na	0.085	70	58.8319	56.6491	-0.22333	0.255411	arCOG02411	-	HicB_family_component_of_toxin-antitoxin_system,_antitoxin,_predicted_nuclease_of_the_RNAse_H_fold	V	8.4e-26	K18843	7.9e-17	58.6	39.9	high_score	antitoxin_HicB	PF15919	HicB_like_antitoxin_of_bacterial_toxin-antitoxin_system	1.1e-15	-	-	-	-	-	-	-	-	-	-	-	-	IPR035069;_IPR031807	TTHA1013/TTHA0281-like;_HicB-like_antitoxin_of_toxin-antitoxin_system	PF15919	HicB_like_antitoxin_of_bacterial_toxin-antitoxin_system	OWP56660.1_hypothetical_protein_B2I17_04930_[Thermoplasmatales_archaeon_B_DKE]	2.4e-30	100	1961136	Archaea,Euryarchaeota,Thermoplasmata,Thermoplasmatales,none,none,Thermoplasmatales_archaeon_B_DKE
B_DKE_Proteom-Thermo_00095	B_DKE_Proteom	Thermoplasmata	B_DKE_Proteom	na	na	0.089	78	11.1631	7.91071	-0.636505	0.0760502	-	-	-	-	-	-	-	-	-	-	-	-	-	-	-	-	-	-	-	-	-	-	-	-	-	-	-	-	-	-	-	-	-	-	-
B_DKE_Proteom-Thermo_00096	B_DKE_Proteom	Thermoplasmata	B_DKE_Proteom	na	na	0.135	37	2.69098	5.23	0.74482	0.586483	-	-	-	-	-	-	-	-	-	-	-	-	-	-	-	-	-	-	-	-	-	-	-	-	-	-	-	-	-	-	-	-	-	-	-
B_DKE_Proteom-Thermo_00097	B_DKE_Proteom	Thermoplasmata	B_DKE_Proteom	na	na	0.149	87	21.8219	19.3825	-0.359539	0.10708	-	-	-	-	-	-	-	-	-	-	-	-	-	-	-	-	-	-	-	-	-	-	-	-	-	-	-	-	-	-	WP_110641243.1_hypothetical_protein_[Thermoplasma_sp._Kam2015]	2.5e-21	59.7	2094122	Archaea,Euryarchaeota,Thermoplasmata,Thermoplasmatales,Thermoplasmataceae,Thermoplasma,Thermoplasma_sp._Kam2015
B_DKE_Proteom-Thermo_00098	B_DKE_Proteom	Thermoplasmata	B_DKE_Proteom	na	na	0.079	164	5.80034	6.99177	0.0964394	0.653291	-	-	-	-	-	-	-	-	-	-	-	-	-	-	-	-	-	-	-	-	-	-	-	-	-	-	-	-	-	-	OWP55338.1_hypothetical_protein_B2I17_10100_[Thermoplasmatales_archaeon_B_DKE]	5.4e-81	89	1961136	Archaea,Euryarchaeota,Thermoplasmata,Thermoplasmatales,none,none,Thermoplasmatales_archaeon_B_DKE
B_DKE_Proteom-Thermo_00099	B_DKE_Proteom	Thermoplasmata	B_DKE_Proteom	na	na	0.13	138	96.7204	118.196	0.0928512	0.484283	-	-	-	-	-	-	-	-	-	-	-	-	-	-	-	-	-	-	-	-	-	-	-	-	-	-	-	-	-	-	OWP55337.1_hypothetical_protein_B2I17_10095_[Thermoplasmatales_archaeon_B_DKE]	2.7e-73	91.2	1961136	Archaea,Euryarchaeota,Thermoplasmata,Thermoplasmatales,none,none,Thermoplasmatales_archaeon_B_DKE
B_DKE_Proteom-Thermo_00100	B_DKE_Proteom	Thermoplasmata	B_DKE_Proteom	na	na	0.05	79	1.68126	2.21	0.234632	0.769139	-	-	-	-	-	-	-	-	-	-	-	-	-	-	-	-	-	-	-	-	-	-	-	-	-	-	-	-	-	-	OWP55336.1_hypothetical_protein_B2I17_10090_[Thermoplasmatales_archaeon_B_DKE]	4.5e-33	96.2	1961136	Archaea,Euryarchaeota,Thermoplasmata,Thermoplasmatales,none,none,Thermoplasmatales_archaeon_B_DKE
B_DKE_Proteom-Thermo_00101	B_DKE_Proteom	Thermoplasmata	B_DKE_Proteom	na	na	0.022	87	4.00928	5.5789	0.290495	0.500636	-	-	-	-	-	-	-	-	-	-	-	-	-	-	-	-	-	-	-	-	-	-	-	-	-	-	-	-	-	-	OWP55335.1_hypothetical_protein_B2I17_10085_[Thermoplasmatales_archaeon_B_DKE]	3.2e-40	95.3	1961136	Archaea,Euryarchaeota,Thermoplasmata,Thermoplasmatales,none,none,Thermoplasmatales_archaeon_B_DKE
B_DKE_Proteom-Thermo_00102	B_DKE_Proteom	Thermoplasmata	B_DKE_Proteom	na	na	0.062	161	1.90016	2.17227	-0.0265924	0.946948	-	-	-	-	-	-	-	-	-	-	-	-	-	-	-	-	-	-	-	-	-	-	-	-	-	-	-	-	-	-	OWP55334.1_hypothetical_protein_B2I17_10080_[Thermoplasmatales_archaeon_B_DKE]	9.3e-78	95	1961136	Archaea,Euryarchaeota,Thermoplasmata,Thermoplasmatales,none,none,Thermoplasmatales_archaeon_B_DKE
B_DKE_Proteom-Thermo_00103	B_DKE_Proteom	Thermoplasmata	B_DKE_Proteom	na	na	0.116	86	4.03539	5.81328	0.361026	0.398134	arCOG08275	Hfq	RNA-binding_protein_Hfq	K	1.2e-12	-	-	-	-	-	-	-	-	-	-	-	-	-	-	-	-	-	-	-	-	-	IPR010920	LSM_domain_superfamily	-	-	OWP55333.1_hypothetical_protein_B2I17_10075_[Thermoplasmatales_archaeon_B_DKE]	2.5e-37	96.5	1961136	Archaea,Euryarchaeota,Thermoplasmata,Thermoplasmatales,none,none,Thermoplasmatales_archaeon_B_DKE
B_DKE_Proteom-Thermo_00104	B_DKE_Proteom	Thermoplasmata	B_DKE_Proteom	na	na	0.088	113	3.3985	3.00477	-0.383227	0.330835	-	-	-	-	-	-	-	-	-	-	-	-	-	-	-	-	-	-	-	-	-	-	-	-	-	-	-	-	-	-	OWP55332.1_hypothetical_protein_B2I17_10070_[Thermoplasmatales_archaeon_B_DKE]	9.5e-53	95.5	1961136	Archaea,Euryarchaeota,Thermoplasmata,Thermoplasmatales,none,none,Thermoplasmatales_archaeon_B_DKE
B_DKE_Proteom-Thermo_00105	B_DKE_Proteom	Thermoplasmata	B_DKE_Proteom	na	na	0.106	66	1.53411	2.39614	0.438656	0.64143	-	-	-	-	-	-	-	-	-	-	-	-	-	-	-	-	-	-	-	-	-	-	-	-	-	-	-	-	-	-	OWP55331.1_hypothetical_protein_B2I17_10065_[Thermoplasmatales_archaeon_B_DKE]	5.8e-26	96.9	1961136	Archaea,Euryarchaeota,Thermoplasmata,Thermoplasmatales,none,none,Thermoplasmatales_archaeon_B_DKE
B_DKE_Proteom-Thermo_00106	B_DKE_Proteom	Thermoplasmata	B_DKE_Proteom	na	na	0.021	91	0.580113	0.79903	0.341183	0.768717	-	-	-	-	-	-	-	-	-	-	-	-	-	-	-	-	-	-	-	-	-	-	-	-	-	-	-	-	-	-	OWP55330.1_hypothetical_protein_B2I17_10060_[Thermoplasmatales_archaeon_B_DKE]	2.4e-38	92.2	1961136	Archaea,Euryarchaeota,Thermoplasmata,Thermoplasmatales,none,none,Thermoplasmatales_archaeon_B_DKE
B_DKE_Proteom-Thermo_00107	B_DKE_Proteom	Thermoplasmata	B_DKE_Proteom	na	na	0.147	34	1.72952	5.74066	1.58399	0.190437	-	-	-	-	-	-	-	-	-	-	-	-	-	-	-	-	-	-	-	-	-	-	-	-	-	-	-	-	-	-	-	-	-	-	-
B_DKE_Proteom-Thermo_00108	B_DKE_Proteom	Thermoplasmata	B_DKE_Proteom	na	na	0.087	206	0.960913	0.998941	-0.123103	0.769177	-	-	-	-	-	K02347	4.8e-11	39.4	397.1	-	DNA_polymerase_(family_X)	-	-	-	-	-	-	-	-	-	-	-	-	-	-	-	-	-	-	-	OWP55329.1_hypothetical_protein_B2I17_10055_[Thermoplasmatales_archaeon_B_DKE]	9.1e-102	88.8	1961136	Archaea,Euryarchaeota,Thermoplasmata,Thermoplasmatales,none,none,Thermoplasmatales_archaeon_B_DKE
B_DKE_Proteom-Thermo_00109	B_DKE_Proteom	Thermoplasmata	B_DKE_Proteom	na	na	0.075	66	0.909266	0.399439	-1.19934	0.424212	-	-	-	-	-	-	-	-	-	-	-	-	-	-	-	-	-	-	-	-	-	-	-	-	-	-	-	-	-	-	OWP56905.1_hypothetical_protein_B2I17_03370_[Thermoplasmatales_archaeon_B_DKE]	1.4e-11	59.7	1961136	Archaea,Euryarchaeota,Thermoplasmata,Thermoplasmatales,none,none,Thermoplasmatales_archaeon_B_DKE
B_DKE_Proteom-Thermo_00110	B_DKE_Proteom	Thermoplasmata	B_DKE_Proteom	na	na	0.081	700	0.620691	0.718506	0.0359193	0.889988	arCOG06914	-	Phage_or_plasmid_associated_DNA_primase,_primpol_domain	X	1.7e-69	K06919	6.1e-14	49.9	25.13	high_score	putative_DNA_primase/helicase	PF03288	Poxvirus_D5_protein-like	2.8e-08	TIGR01613	phage/plasmid_primase,_P4_family,_C-terminal_domain	-	3.1e-22	-	-	-	-	-	-	-	-	IPR004968;_IPR014818	DNA_primase/nucleoside_triphosphatase,_C-terminal;_Bacteriophage/plasmid_primase,_P4,_C-terminal	PF03288;_PF08706	Poxvirus_D5_protein-like;_D5_N_terminal_like	OWP55328.1_hypothetical_protein_B2I17_10050_[Thermoplasmatales_archaeon_B_DKE]	0	83.5	1961136	Archaea,Euryarchaeota,Thermoplasmata,Thermoplasmatales,none,none,Thermoplasmatales_archaeon_B_DKE
B_DKE_Proteom-Thermo_00111	B_DKE_Proteom	Thermoplasmata	B_DKE_Proteom	na	na	0.132	318	0.619132	0.815956	0.216485	0.595396	-	-	-	-	-	-	-	-	-	-	-	-	-	-	-	-	-	-	-	-	-	-	-	-	-	-	IPR036977	DNA_Primase,_CHC2-type_zinc_finger	-	-	OWP55327.1_hypothetical_protein_B2I17_10045_[Thermoplasmatales_archaeon_B_DKE]	1.5e-151	81.8	1961136	Archaea,Euryarchaeota,Thermoplasmata,Thermoplasmatales,none,none,Thermoplasmatales_archaeon_B_DKE
B_DKE_Proteom-Thermo_00112	B_DKE_Proteom	Thermoplasmata	B_DKE_Proteom	na	na	0.051	58	0.219514	0.305129	-0.0157773	0.995657	-	-	-	-	-	-	-	-	-	-	-	-	-	-	-	-	-	-	-	-	-	-	-	-	-	-	-	-	-	-	-	-	-	-	-
B_DKE_Proteom-Thermo_00113	B_DKE_Proteom	Thermoplasmata	B_DKE_Proteom	na	na	0.062	64	0	0.487852	1.46558	0.698646	-	-	-	-	-	-	-	-	-	-	-	-	-	-	-	-	-	-	-	-	-	-	-	-	-	-	-	-	-	-	OWP55326.1_hypothetical_protein_B2I17_10040_[Thermoplasmatales_archaeon_B_DKE]	4.8e-17	87.3	1961136	Archaea,Euryarchaeota,Thermoplasmata,Thermoplasmatales,none,none,Thermoplasmatales_archaeon_B_DKE
B_DKE_Proteom-Thermo_00114	B_DKE_Proteom	Thermoplasmata	B_DKE_Proteom	na	na	0.073	300	37.8853	47.3537	0.142075	0.0901447	-	-	-	-	-	-	-	-	-	-	-	-	-	-	-	-	-	-	-	-	-	-	-	-	-	-	-	-	-	-	OWP55325.1_hypothetical_protein_B2I17_10035_[Thermoplasmatales_archaeon_B_DKE]	6.2e-160	92.6	1961136	Archaea,Euryarchaeota,Thermoplasmata,Thermoplasmatales,none,none,Thermoplasmatales_archaeon_B_DKE
B_DKE_Proteom-Thermo_00115	B_DKE_Proteom	Thermoplasmata	B_DKE_Proteom	na	na	0.02	49	0.992929	2.48781	1.15184	0.358446	-	-	-	-	-	-	-	-	-	-	-	-	-	-	-	-	-	-	-	-	-	-	-	-	-	-	-	-	-	-	-	-	-	-	-
B_DKE_Proteom-Thermo_00116	B_DKE_Proteom	Thermoplasmata	B_DKE_Proteom	na	na	0.111	386	9.11395	7.62323	-0.441585	0.0143399	arCOG08113	-	BNR_repeat-containing_protein_with_probable_glycosyl-binding_activity	R	7.9e-28	K18578	1e-11	40.9	934.8	-	xyloglucan-specific_exo-beta-1,4-glucanase_[EC:3.2.1.155]	PF15902	Sortilin,_neurotensin_receptor_3,	1.4e-17	-	-	-	-	GH74	2.6e-26	__endoglucanase_(EC_3.2.1.4);_oligoxyloglucan_reducing_end-specific_cellobiohydrolase_(EC_3.2.1.150);_xyloglucanase_(EC_3.2.1.151)	-	-	-	-	-	IPR036278;_IPR015943	Sialidase_superfamily;_WD40/YVTN_repeat-like-containing_domain_superfamily	-	-	OWP56901.1_hypothetical_protein_B2I17_03350_[Thermoplasmatales_archaeon_B_DKE]	2.3e-223	97.1	1961136	Archaea,Euryarchaeota,Thermoplasmata,Thermoplasmatales,none,none,Thermoplasmatales_archaeon_B_DKE
B_DKE_Proteom-Thermo_00117	B_DKE_Proteom	Thermoplasmata	B_DKE_Proteom	na	na	0.043	325	10.9876	19.6009	0.680475	0.00179215	arCOG10886	-	Uncharacterized_protein	S	4.3e-14	-	-	-	-	-	-	-	-	-	-	-	-	-	-	-	-	-	-	-	-	-	-	-	-	-	OWP56900.1_hypothetical_protein_B2I17_03345_[Thermoplasmatales_archaeon_B_DKE]	7.7e-180	98.8	1961136	Archaea,Euryarchaeota,Thermoplasmata,Thermoplasmatales,none,none,Thermoplasmatales_archaeon_B_DKE
B_DKE_Proteom-Thermo_00118	B_DKE_Proteom	Thermoplasmata	B_DKE_Proteom	na	na	0.067	74	0	0.176073	0.705551	0.853349	-	-	-	-	-	-	-	-	-	-	-	-	-	-	-	-	-	-	-	-	-	-	-	-	-	-	-	-	-	-	-	-	-	-	-
B_DKE_Proteom-Thermo_00119	B_DKE_Proteom	Thermoplasmata	B_DKE_Proteom	na	na	0.062	498	10.0537	10.5646	-0.115735	0.313818	-	-	-	-	-	-	-	-	-	-	-	-	-	-	-	-	-	-	-	-	-	-	-	-	-	-	IPR036869	Chaperone_J-domain_superfamily	-	-	-	-	-	-	-
B_DKE_Proteom-Thermo_00120	B_DKE_Proteom	Thermoplasmata	B_DKE_Proteom	na	na	0.071	264	13.4511	13.6893	-0.166808	0.151447	arCOG05724	-	RecB_family_restriction_endonuclease,__SeqA-like_protein	V	2.6e-06	K07504	6.2e-08	29.9	67.17	-	predicted_type_IV_restriction_endonuclease	-	-	-	-	-	-	-	-	-	-	-	-	-	-	-	-	-	-	-	AKA48043.1_hypothetical_protein_IX51_01840_[uncultured_archaeon]	1.2e-08	28.2	115547	Archaea,none,none,none,none,none,uncultured_archaeon
B_DKE_Proteom-Thermo_00121	B_DKE_Proteom	Thermoplasmata	B_DKE_Proteom	na	na	0.048	866	9.24095	6.98621	-0.59912	4.65232e-05	arCOG04430	-	HD_superfamily_phosphohydrolase	R	1.7e-36	K06885	5.4e-54	181.4	255.9	-	uncharacterized_protein	PF00069	Protein_kinase_domain	1.1e-20	TIGR03724	Kae1-associated_kinase_Bud32	2.7.-.-	3.1e-07	-	-	-	-	-	-	-	-	IPR000719;_IPR011009;_IPR003607;_IPR006674;_IPR008271	Protein_kinase_domain;_Protein_kinase-like_domain_superfamily;_HD/PDEase_domain;_HD_domain;_Serine/threonine-protein_kinase,_active_site	PF00069;_PF01966	Protein_kinase_domain;_HD_domain	TAL02482.1_HD_domain-containing_protein_[Verrucomicrobia_bacterium]	2.2e-64	29.2	2026799	Bacteria,Verrucomicrobia,none,none,none,none,Verrucomicrobia_bacterium
B_DKE_Proteom-Thermo_00122	B_DKE_Proteom	Thermoplasmata	B_DKE_Proteom	na	na	0.063	331	14.2854	9.57038	-0.777688	1.33483e-07	-	-	-	-	-	-	-	-	-	-	-	-	-	-	-	-	-	-	-	-	-	-	-	-	-	-	-	-	-	-	-	-	-	-	-
B_DKE_Proteom-Thermo_00123	B_DKE_Proteom	Thermoplasmata	B_DKE_Proteom	na	na	0.137	51	122.223	174.285	0.372852	0.0133178	arCOG02754	-	Transposase,_IS5_family	X	1.8e-13	-	-	-	-	-	-	-	-	-	-	-	-	-	-	-	-	-	-	-	-	-	-	-	-	-	AKA48367.1_transposase_[uncultured_archaeon]	1.1e-08	61.7	115547	Archaea,none,none,none,none,none,uncultured_archaeon
B_DKE_Proteom-Thermo_00124	B_DKE_Proteom	Thermoplasmata	B_DKE_Proteom	na	na	0.057	260	56.3432	99.5227	0.626437	9.5358e-11	-	-	-	-	-	K09805	3.9e-12	43.7	66.47	-	uncharacterized_protein	-	-	-	-	-	-	-	-	-	-	-	-	-	-	-	-	-	-	-	EQB70366.1_hypothetical_protein_AMDU1_APLC00062G0023_[Thermoplasmatales_archaeon_A-plasma]	3.7e-60	48.6	667135	Archaea,Euryarchaeota,Thermoplasmata,Thermoplasmatales,none,none,Thermoplasmatales_archaeon_A-plasma
B_DKE_Proteom-Thermo_00125	B_DKE_Proteom	Thermoplasmata	B_DKE_Proteom	na	na	0.052	57	426.692	693.55	0.557071	3.96724e-09	-	-	-	-	-	-	-	-	-	-	-	-	-	-	-	-	-	-	-	-	-	-	-	-	-	-	-	-	-	-	EQB67539.1_hypothetical_protein_AMDU2_EPLC00005G0375_[Thermoplasmatales_archaeon_E-plasma]	6.6e-18	83.6	667137	Archaea,Euryarchaeota,Thermoplasmata,Thermoplasmatales,none,none,Thermoplasmatales_archaeon_E-plasma
B_DKE_Proteom-Thermo_00126	B_DKE_Proteom	Thermoplasmata	B_DKE_Proteom	na	na	0.084	83	84.8234	141.579	0.570641	4.28615e-06	-	-	-	-	-	-	-	-	-	-	-	-	-	-	-	-	-	-	-	-	-	-	-	-	-	-	-	-	-	-	-	-	-	-	-
B_DKE_Proteom-Thermo_00127	B_DKE_Proteom	Thermoplasmata	B_DKE_Proteom	na	na	0.063	237	14.6982	16.1322	-0.056243	0.669099	-	-	-	-	-	-	-	-	-	-	-	-	-	-	-	-	-	-	-	-	-	-	-	-	-	-	-	-	-	-	-	-	-	-	-
B_DKE_Proteom-Thermo_00128	B_DKE_Proteom	Thermoplasmata	B_DKE_Proteom	na	na	0.064	401	7.06643	4.96568	-0.372201	0.185268	arCOG04913	-	Transposase	X	1.2e-126	K07485	7.7e-75	250.2	67.57	high_score	transposase	PF01610	Transposase	2.2e-63	-	-	-	-	-	-	-	-	-	-	-	-	IPR029261;_IPR032877;_IPR002560	Transposase_IS204/IS1001/IS1096/IS1165,_zinc-finger;_Transposase_IS204/IS1001/IS1096/IS1165,_helix-turn-helix_domain;_Transposase_IS204/IS1001/IS1096/IS1165,_DDE_domain	PF14690;_PF13542;_PF01610	zinc-finger_of_transposase_IS204/IS1001/IS1096/IS1165;_Helix-turn-helix_domain_of_transposase_family_ISL3;_Transposase	EQB66638.1_transposase,_IS204/IS1001/IS1096/IS1165_[Thermoplasmatales_archaeon_E-plasma]	2.1e-211	87.8	667137	Archaea,Euryarchaeota,Thermoplasmata,Thermoplasmatales,none,none,Thermoplasmatales_archaeon_E-plasma
B_DKE_Proteom-Thermo_00129	B_DKE_Proteom	Thermoplasmata	B_DKE_Proteom	na	na	0.056	176	1.62065	1.06788	-0.82246	0.0608343	-	-	-	-	-	-	-	-	-	-	-	-	-	-	-	-	-	-	-	-	-	-	-	-	-	-	-	-	-	-	-	-	-	-	-
B_DKE_Proteom-Thermo_00130	B_DKE_Proteom	Thermoplasmata	B_DKE_Proteom	na	na	0.105	85	41.7186	24.4881	-0.965602	7.46246e-05	-	-	-	-	-	-	-	-	-	-	-	-	-	-	-	-	-	-	-	-	-	-	-	-	-	-	-	-	-	-	-	-	-	-	-
B_DKE_Proteom-Thermo_00131	B_DKE_Proteom	Thermoplasmata	B_DKE_Proteom	na	na	0.065	122	8.64959	4.51243	-1.13171	8.71395e-05	-	-	-	-	-	-	-	-	-	-	-	PF14462	Prokaryotic_E2_family_E	5e-08	-	-	-	-	-	-	-	-	-	-	-	-	IPR025701	Ubiquitin-conjugating_enzyme,_E2,_family_E	PF14462	Prokaryotic_E2_family_E	-	-	-	-	-
B_DKE_Proteom-Thermo_00132	B_DKE_Proteom	Thermoplasmata	B_DKE_Proteom	na	na	0.102	470	2.77101	2.30556	-0.475627	0.0182543	arCOG01676	ThiF	Dinucleotide-utilizing_enzyme_involved_in_molybdopterin_and_thiamine_biosynthesis	H	2.4e-15	K21029	2.1e-23	80.7	293.77	-	molybdopterin-synthase_adenylyltransferase_[EC:2.7.7.80]	PF00899	ThiF_family	3.8e-19	TIGR02356	thiazole_biosynthesis_adenylyltransferase_ThiF	2.7.7.73	3.2e-15	-	-	-	-	-	-	-	-	IPR035985;_IPR000594	Ubiquitin-activating_enzyme;_THIF-type_NAD/FAD_binding_fold	PF00899	ThiF_family	RYE27485.1_ThiF_family_adenylyltransferase_[Sphingobacteriaceae_bacterium]	1.3e-92	42.1	2021370	Bacteria,Bacteroidetes,Sphingobacteriia,Sphingobacteriales,Sphingobacteriaceae,none,Sphingobacteriaceae_bacterium
B_DKE_Proteom-Thermo_00133	B_DKE_Proteom	Thermoplasmata	B_DKE_Proteom	na	na	0.055	161	78.8255	74.2627	-0.285834	0.0312779	-	-	-	-	-	-	-	-	-	-	-	-	-	-	-	-	-	-	-	-	-	-	-	-	-	-	-	-	-	-	-	-	-	-	-
B_DKE_Proteom-Thermo_00134	B_DKE_Proteom	Thermoplasmata	B_DKE_Proteom	na	na	0.084	249	16.2093	13.3949	-0.478411	0.0116381	-	-	-	-	-	-	-	-	-	-	-	-	-	-	-	-	-	-	-	-	-	-	-	-	-	-	-	-	-	-	KXA92580.1_hypothetical_protein_AKJ65_07335_[candidate_division_MSBL1_archaeon_SCGC-AAA259E19]	5.8e-10	34.4	1698264	Archaea,Euryarchaeota,none,none,none,none,candidate_division_MSBL1_archaeon_SCGC-AAA259E19
B_DKE_Proteom-Thermo_00135	B_DKE_Proteom	Thermoplasmata	B_DKE_Proteom	na	na	0.079	188	29.5539	26.9903	-0.316332	0.00713282	arCOG03177	MarR	Transcriptional_regulator,_MarR_family	K	4.4e-08	K06075	6e-10	36.4	91.3	-	MarR_family_transcriptional_regulator,_transcriptional_regulator_for_hemolysin	-	-	-	-	-	-	-	-	-	-	-	-	-	-	-	IPR036388;_IPR036390	Winged_helix-like_DNA-binding_domain_superfamily;_Winged_helix_DNA-binding_domain_superfamily	-	-	OWP57542.1_hypothetical_protein_B2I17_00145_[Thermoplasmatales_archaeon_B_DKE]	1e-46	97.1	1961136	Archaea,Euryarchaeota,Thermoplasmata,Thermoplasmatales,none,none,Thermoplasmatales_archaeon_B_DKE
B_DKE_Proteom-Thermo_00136	B_DKE_Proteom	Thermoplasmata	B_DKE_Proteom	na	na	0.071	70	9.59538	10.9961	0.0298061	0.931991	-	-	-	-	-	-	-	-	-	-	-	-	-	-	-	-	-	-	-	-	-	-	-	-	-	-	-	-	-	-	OWP57543.1_hypothetical_protein_B2I17_00150_[Thermoplasmatales_archaeon_B_DKE]	1.1e-19	77.9	1961136	Archaea,Euryarchaeota,Thermoplasmata,Thermoplasmatales,none,none,Thermoplasmatales_archaeon_B_DKE
B_DKE_Proteom-Thermo_00138	B_DKE_Proteom	Thermoplasmata	B_DKE_Proteom	na	na	0.115	260	23.9912	10.7977	-1.34087	2.09705e-08	-	-	-	-	-	-	-	-	-	-	-	-	-	-	-	-	-	-	-	-	-	-	-	-	-	-	-	-	-	-	OWP57545.1_hypothetical_protein_B2I17_00165_[Thermoplasmatales_archaeon_B_DKE]	6e-135	99.6	1961136	Archaea,Euryarchaeota,Thermoplasmata,Thermoplasmatales,none,none,Thermoplasmatales_archaeon_B_DKE
B_DKE_Proteom-Thermo_00139	B_DKE_Proteom	Thermoplasmata	B_DKE_Proteom	na	na	0.071	70	5.31024	3.83775	-0.627404	0.222548	arCOG04913	-	Transposase	X	1.3e-09	K07485	5.8e-08	30	67.57	-	transposase	PF01610	Transposase	6.1e-09	-	-	-	-	-	-	-	-	-	-	-	-	IPR002560	Transposase_IS204/IS1001/IS1096/IS1165,_DDE_domain	PF01610	Transposase	OWP57546.1_hypothetical_protein_B2I17_00170_[Thermoplasmatales_archaeon_B_DKE]	1.2e-24	89.9	1961136	Archaea,Euryarchaeota,Thermoplasmata,Thermoplasmatales,none,none,Thermoplasmatales_archaeon_B_DKE
B_DKE_Proteom-Thermo_00141	B_DKE_Proteom	Thermoplasmata	B_DKE_Proteom	na	na	0.075	343	32.0303	35.9106	-0.0294819	0.699684	arCOG01857	-	SpoU_rRNA_Methylase_family_enzyme	R	4.9e-65	K07254	6.6e-73	241.7	166.1	high_score	tRNA_(cytidine56-2'-O)-methyltransferase_[EC:2.1.1.206]	PF01994	tRNA_ribose_2'-O-methyltransferase,_aTrm56	1.2e-44	TIGR00295	TIGR00295_family_protein	-	9.8e-48	-	-	-	-	-	-	-	-	IPR003607;_IPR006674;_IPR029028;_IPR002845;_IPR029026;_IPR006675	HD/PDEase_domain;_HD_domain;_Alpha/beta_knot_methyltransferases;_tRNA_ribose_2'-O-methyltransferase,_aTrm56;_tRNA_(guanine-N1-)-methyltransferase,_N-terminal;_HDIG_domain	PF01966;_PF01994	HD_domain;_tRNA_ribose_2'-O-methyltransferase,_aTrm56	OWP57547.1_tRNA_(cytidine(56)-2'-O)-methyltransferase_[Thermoplasmatales_archaeon_B_DKE]	1.4e-184	95.9	1961136	Archaea,Euryarchaeota,Thermoplasmata,Thermoplasmatales,none,none,Thermoplasmatales_archaeon_B_DKE
B_DKE_Proteom-Thermo_00142	B_DKE_Proteom	Thermoplasmata	B_DKE_Proteom	na	na	0.071	168	103.4	105.606	-0.167016	0.140468	arCOG04366	-	ArsR_family_transcriptional_regulator	K	1.6e-51	-	-	-	-	-	-	PF09824	ArsR_transcriptional_regulator	7.1e-54	-	-	-	-	-	-	-	-	-	-	-	-	IPR014517	ArsR_transcriptional_regulator	PF09824	ArsR_transcriptional_regulator	OWP57548.1_ArsR_family_transcriptional_regulator_[Thermoplasmatales_archaeon_B_DKE]	1.3e-85	100	1961136	Archaea,Euryarchaeota,Thermoplasmata,Thermoplasmatales,none,none,Thermoplasmatales_archaeon_B_DKE
B_DKE_Proteom-Thermo_00143	B_DKE_Proteom	Thermoplasmata	B_DKE_Proteom	na	na	0.038	129	175.194	172.582	-0.215545	0.041523	arCOG05357	-	Uncharacterized_protein	S	3.8e-51	-	-	-	-	-	-	-	-	-	-	-	-	-	-	-	-	-	-	-	-	-	-	-	-	-	OWP57549.1_hypothetical_protein_B2I17_00190_[Thermoplasmatales_archaeon_B_DKE]	1.1e-65	99.2	1961136	Archaea,Euryarchaeota,Thermoplasmata,Thermoplasmatales,none,none,Thermoplasmatales_archaeon_B_DKE
B_DKE_Proteom-Thermo_00145	B_DKE_Proteom	Thermoplasmata	B_DKE_Proteom	na	na	0.067	162	97.1804	133.603	0.278937	0.00158776	arCOG05359	-	Uncharacterized_protein	S	8.2e-45	-	-	-	-	-	-	PF09155	Domain_of_unknown_function_(DUF1940)	6.8e-53	-	-	-	-	-	-	-	-	-	-	-	-	IPR036451;_IPR015238	Cobalamin_adenosyltransferase-like_superfamily;_Protein_of_unknown_function_DUF1940	PF09155	Domain_of_unknown_function_(DUF1940)	OWP57550.1_hypothetical_protein_B2I17_00200_[Thermoplasmatales_archaeon_B_DKE]	3.9e-84	100	1961136	Archaea,Euryarchaeota,Thermoplasmata,Thermoplasmatales,none,none,Thermoplasmatales_archaeon_B_DKE
B_DKE_Proteom-Thermo_00146	B_DKE_Proteom	Thermoplasmata	B_DKE_Proteom	na	na	0.092	282	138.516	167.341	0.0792963	0.189614	arCOG03016	WcaG	Nucleoside-diphosphate-sugar_epimerase	M	3.2e-26	K00356	6.6e-34	115.2	267.3	-	NADH_dehydrogenase_[EC:1.6.99.3]	PF01073	3-beta_hydroxysteroid_dehydrogenase/isomerase_family	7.8e-10	TIGR03466	hopanoid-associated_sugar_epimerase	-	6.4e-06	-	-	-	-	-	-	-	-	IPR002225;_IPR036291	3-beta_hydroxysteroid_dehydrogenase/isomerase;_NAD(P)-binding_domain_superfamily	PF01073	3-beta_hydroxysteroid_dehydrogenase/isomerase_family	OWP57551.1_hypothetical_protein_B2I17_00205_[Thermoplasmatales_archaeon_B_DKE]	6.7e-156	99.6	1961136	Archaea,Euryarchaeota,Thermoplasmata,Thermoplasmatales,none,none,Thermoplasmatales_archaeon_B_DKE
B_DKE_Proteom-Thermo_00147	B_DKE_Proteom	Thermoplasmata	B_DKE_Proteom	na	na	0.106	421	225.137	214.579	-0.261593	0.000178621	arCOG01280	PaaJ	Acetyl-CoA_acetyltransferase	I	8e-138	K07550	4.5e-66	221.1	525.87	-	benzoylsuccinyl-CoA_thiolase_BbsB_subunit_[EC:2.3.1.-]	PF00108	Thiolase,_N-terminal_domain	5e-11	TIGR01930	acetyl-CoA_C-acyltransferase	2.3.1.16	2.2e-16	-	-	-	-	-	-	-	-	IPR016039;_IPR020616;_IPR020613;_IPR020617;_IPR002155	Thiolase-like;_Thiolase,_N-terminal;_Thiolase,_conserved_site;_Thiolase,_C-terminal;_Thiolase	PF00108;_PF02803	Thiolase,_N-terminal_domain;_Thiolase,_C-terminal_domain	OWP57552.1_acetyl-CoA_acetyltransferase_[Thermoplasmatales_archaeon_B_DKE]	1.3e-243	99.8	1961136	Archaea,Euryarchaeota,Thermoplasmata,Thermoplasmatales,none,none,Thermoplasmatales_archaeon_B_DKE
B_DKE_Proteom-Thermo_00148	B_DKE_Proteom	Thermoplasmata	B_DKE_Proteom	na	na	0.087	171	246.466	238.218	-0.244164	0.00372847	arCOG01287	-	OB-fold_domain_and_Zn-ribbon_containing_protein,_possible_acyl-CoA-binding_protein	R	8.1e-39	K07068	6.2e-27	91.9	25.27	high_score	uncharacterized_protein	PF01796	DUF35_OB-fold_domain,_acyl-CoA-associated	4.9e-13	-	-	-	-	-	-	-	-	-	-	-	-	IPR022002;_IPR002878;_IPR012340	Domain_of_unknown_function_DUF35,_rubredoxin-like_zinc_ribbon_domain,_N-terminal;_Domain_of_unknown_function_DUF35,_OB-fold,_C-terminal;_Nucleic_acid-binding,_OB-fold	PF12172;_PF01796	Rubredoxin-like_zinc_ribbon_domain_(DUF35_N);_DUF35_OB-fold_domain,_acyl-CoA-associated	OWP57553.1_nucleotide-binding_protein_[Thermoplasmatales_archaeon_B_DKE]	5.2e-95	99.4	1961136	Archaea,Euryarchaeota,Thermoplasmata,Thermoplasmatales,none,none,Thermoplasmatales_archaeon_B_DKE
B_DKE_Proteom-Thermo_00149	B_DKE_Proteom	Thermoplasmata	B_DKE_Proteom	na	na	0.06	526	27.715	29.8755	-0.0740337	0.317139	arCOG01884	THY1	Thymidylate_synthase,_domain_duplication	F	5.8e-170	K03465	2.2e-33	113.2	51	high_score	thymidylate_synthase_(FAD)_[EC:2.1.1.148]	PF02511	Thymidylate_synthase_complementing_protein	4.8e-41	TIGR02170	thymidylate_synthase,_flavin-dependent	2.1.1.148	1.1e-21	-	-	-	-	-	-	-	-	IPR036098;_IPR003669	Thymidylate_synthase_ThyX_superfamily;_Thymidylate_synthase_ThyX	PF02511	Thymidylate_synthase_complementing_protein	OWP57554.1_hypothetical_protein_B2I17_00220_[Thermoplasmatales_archaeon_B_DKE]	8.1e-296	99.8	1961136	Archaea,Euryarchaeota,Thermoplasmata,Thermoplasmatales,none,none,Thermoplasmatales_archaeon_B_DKE
B_DKE_Proteom-Thermo_00150	B_DKE_Proteom	Thermoplasmata	B_DKE_Proteom	na	na	0.086	322	33.3308	33.0087	-0.200669	0.0120784	arCOG04300	HemB	Delta-aminolevulinic_acid_dehydratase	H	1.4e-105	K01698	1.7e-121	402.9	46.87	high_score	porphobilinogen_synthase_[EC:4.2.1.24]	PF00490	Delta-aminolevulinic_acid_dehydratase	6.1e-133	-	-	-	-	-	-	-	-	-	-	-	-	IPR001731;_IPR013785;_IPR030656	Delta-aminolevulinic_acid_dehydratase;_Aldolase-type_TIM_barrel;_Delta-aminolevulinic_acid_dehydratase,_active_site	PF00490	Delta-aminolevulinic_acid_dehydratase	OWP57555.1_delta-aminolevulinic_acid_dehydratase_[Thermoplasmatales_archaeon_B_DKE]	1.6e-177	100	1961136	Archaea,Euryarchaeota,Thermoplasmata,Thermoplasmatales,none,none,Thermoplasmatales_archaeon_B_DKE
B_DKE_Proteom-Thermo_00151	B_DKE_Proteom	Thermoplasmata	B_DKE_Proteom	na	na	0.045	131	70.2786	97.2747	0.275956	0.0338928	-	-	-	-	-	-	-	-	-	-	-	-	-	-	-	-	-	-	-	-	-	-	-	-	-	-	-	-	-	-	OWP57556.1_hypothetical_protein_B2I17_00230_[Thermoplasmatales_archaeon_B_DKE]	5.3e-63	100	1961136	Archaea,Euryarchaeota,Thermoplasmata,Thermoplasmatales,none,none,Thermoplasmatales_archaeon_B_DKE
B_DKE_Proteom-Thermo_00152	B_DKE_Proteom	Thermoplasmata	B_DKE_Proteom	na	na	0.059	485	39.7885	85.2023	0.911307	2.19899e-36	arCOG01178	GvpD	GvpD_gas_vesicle_protein,_contains_RecA/KaiC_family_ATPase_domain	T	1.2e-47	K08482	1.2e-13	48.2	115.43	-	circadian_clock_protein_KaiC	PF07088	GvpD_gas_vesicle_protein	2.3e-59	-	-	-	-	-	-	-	-	-	-	-	-	IPR009788;_IPR003593;_IPR027417	GvpD_gas_vesicle;_AAA+_ATPase_domain;_P-loop_containing_nucleoside_triphosphate_hydrolase	PF07088	GvpD_gas_vesicle_protein	OWP57557.1_hypothetical_protein_B2I17_00235_[Thermoplasmatales_archaeon_B_DKE]	8.8e-273	100	1961136	Archaea,Euryarchaeota,Thermoplasmata,Thermoplasmatales,none,none,Thermoplasmatales_archaeon_B_DKE
B_DKE_Proteom-Thermo_00153	B_DKE_Proteom	Thermoplasmata	B_DKE_Proteom	na	na	0.052	287	32.0327	54.156	0.566541	4.52285e-07	arCOG03799	-	Membrane_associated_inactivated_KaiC-like_ATPase,_DUF835_family	T	3.8e-11	-	-	-	-	-	-	PF05763	Protein_of_unknown_function_(DUF835)	3.4e-19	-	-	-	-	-	-	-	-	-	-	-	-	IPR008553	Domain_of_unknown_function_DUF835	PF05763	Protein_of_unknown_function_(DUF835)	OWP57558.1_hypothetical_protein_B2I17_00240_[Thermoplasmatales_archaeon_B_DKE]	1.1e-156	98.3	1961136	Archaea,Euryarchaeota,Thermoplasmata,Thermoplasmatales,none,none,Thermoplasmatales_archaeon_B_DKE
B_DKE_Proteom-Thermo_00154	B_DKE_Proteom	Thermoplasmata	B_DKE_Proteom	na	na	0.078	307	21.3799	22.2982	-0.134644	0.280515	arCOG00052	Pgi	Glucose-6-phosphate_isomerase	G	3.1e-58	K15916	1.2e-87	291.6	173.9	high_score	glucose/mannose-6-phosphate_isomerase_[EC:5.3.1.9_5.3.1.8]	PF10432	Bacterial_phospho-glucose_isomerase_C-terminal_SIS_domain	6.7e-36	TIGR02128	bifunctional_phosphoglucose/phosphomannose_isomerase	5.3.1.9	1.5e-80	-	-	-	-	-	-	-	-	IPR001347;_IPR035484;_IPR019490;_IPR011857	Sugar_isomerase_(SIS);_Bifunctional_phosphoglucose/phosphomannose_isomerase,_SIS_domain_1;_Bifunctional_glucose-6-phosphate/mannose-6-phosphate_isomerase,_C-terminal;_Bifunctional_phosphoglucose/phosphomannose_isomerase	PF01380;_PF10432	SIS_domain;_Bacterial_phospho-glucose_isomerase_C-terminal_SIS_domain	OWP57559.1_bifunctional_phosphoglucose/phosphomannose_isomerase_[Thermoplasmatales_archaeon_B_DKE]	7.5e-169	99	1961136	Archaea,Euryarchaeota,Thermoplasmata,Thermoplasmatales,none,none,Thermoplasmatales_archaeon_B_DKE
B_DKE_Proteom-Thermo_00155	B_DKE_Proteom	Thermoplasmata	B_DKE_Proteom	na	na	0.07	612	24.9267	36.4562	0.35952	6.8184e-08	arCOG01695	-	Predicted_component_of_the_ribosome_quality_control_(RQC)_complex,_YloA/Tae2_family,_contains_fibronectin-binding_(FbpA)_and_DUF814_domains	J	3.2e-116	-	-	-	-	-	-	PF05833	Fibronectin-binding_protein_A_N-terminus_(FbpA)	1.3e-41	-	-	-	-	-	-	-	-	-	-	-	-	IPR008532	Domain_of_unknown_function_DUF814	PF05670;_PF05833	Domain_of_unknown_function_(DUF814);_Fibronectin-binding_protein_A_N-terminus_(FbpA)	OWP57560.1_hypothetical_protein_B2I17_00250_[Thermoplasmatales_archaeon_B_DKE]	0	99.7	1961136	Archaea,Euryarchaeota,Thermoplasmata,Thermoplasmatales,none,none,Thermoplasmatales_archaeon_B_DKE
B_DKE_Proteom-Thermo_00156	B_DKE_Proteom	Thermoplasmata	B_DKE_Proteom	na	na	0.068	537	1.40945	2.3935	-0.622777	0.439593	-	-	-	-	-	-	-	-	-	-	-	-	-	-	-	-	-	-	-	-	-	-	-	-	-	-	-	-	-	-	EQB73329.1_hypothetical_protein_AMDU4_FER2C00078G0017_[Ferroplasma_sp._Type_II]	6.7e-213	69.1	261388	Archaea,Euryarchaeota,Thermoplasmata,Thermoplasmatales,Ferroplasmaceae,Ferroplasma,Ferroplasma_sp._Type_II
B_DKE_Proteom-Thermo_00157	B_DKE_Proteom	Thermoplasmata	B_DKE_Proteom	na	na	0.081	122	0.845709	0.988139	0.389905	0.571627	-	-	-	-	-	-	-	-	-	-	-	-	-	-	-	-	-	-	-	-	-	-	-	-	-	-	-	-	-	-	EQB73328.1_hypothetical_protein_AMDU4_FER2C00078G0016_[Ferroplasma_sp._Type_II]	2e-32	60.8	261388	Archaea,Euryarchaeota,Thermoplasmata,Thermoplasmatales,Ferroplasmaceae,Ferroplasma,Ferroplasma_sp._Type_II
B_DKE_Proteom-Thermo_00158	B_DKE_Proteom	Thermoplasmata	B_DKE_Proteom	na	na	0.05	138	153.366	181.024	2.13926	0.33221	arCOG02759	RAYT	REP_element-mobilizing_transposase_RayT	X	3.7e-34	K07491	1.7e-27	94.2	15.7	high_score	putative_transposase	PF01797	Transposase_IS200_like	6.8e-39	-	-	-	-	-	-	-	-	-	-	-	-	IPR002686;_IPR036515	Transposase_IS200-like;_Transposase_IS200-like_superfamily	PF01797	Transposase_IS200_like	OWP57419.1_IS200/IS605_family_transposase_[Thermoplasmatales_archaeon_B_DKE]	8.9e-69	94.2	1961136	Archaea,Euryarchaeota,Thermoplasmata,Thermoplasmatales,none,none,Thermoplasmatales_archaeon_B_DKE
B_DKE_Proteom-Thermo_00159	B_DKE_Proteom	Thermoplasmata	B_DKE_Proteom	na	na	0.07	339	505.036	531.448	-0.306361	0.424755	arCOG00680	-	Transposable_element,_IS605_OrfB_family,_contains_RNAse_H_fold_nuclease_and_Zn_finger_domains	X	2.5e-139	K07496	2.1e-40	137.2	27.33	high_score	putative_transposase	PF07282	Putative_transposase_DNA-binding_domain	2.5e-26	TIGR01766	transposase,_IS605_OrfB_family	-	1e-19	-	-	-	-	-	-	-	-	IPR010095	Transposase_IS605,_OrfB,_C-terminal	PF07282	Putative_transposase_DNA-binding_domain	OWP56984.1_transposase_[Thermoplasmatales_archaeon_B_DKE]	1.8e-171	89.9	1961136	Archaea,Euryarchaeota,Thermoplasmata,Thermoplasmatales,none,none,Thermoplasmatales_archaeon_B_DKE
B_DKE_Proteom-Thermo_00160	B_DKE_Proteom	Thermoplasmata	B_DKE_Proteom	na	na	0.099	201	166.628	189.302	0.326783	0.875291	-	-	-	-	-	-	-	-	-	-	-	-	-	-	-	-	-	-	-	-	-	-	-	-	-	-	IPR029058	Alpha/Beta_hydrolase_fold	-	-	OWP56220.1_hypothetical_protein_B2I17_06965_[Thermoplasmatales_archaeon_B_DKE]	8.3e-108	100	1961136	Archaea,Euryarchaeota,Thermoplasmata,Thermoplasmatales,none,none,Thermoplasmatales_archaeon_B_DKE
B_DKE_Proteom-Thermo_00161	B_DKE_Proteom	Thermoplasmata	B_DKE_Proteom	na	na	0.087	137	80.0975	92.0048	0.0125864	0.907713	arCOG01137	FadM	Acyl-CoA_thioesterase_FadM	I	3.1e-22	K07107	5.9e-27	92.2	62.07	high_score	acyl-CoA_thioester_hydrolase_[EC:3.1.2.-]	PF13279	Thioesterase-like_superfamily	5.2e-15	TIGR00051	acyl-CoA_thioester_hydrolase,_YbgC/YbaW_family	-	3.3e-14	-	-	-	-	-	-	-	-	IPR029069	HotDog_domain_superfamily	PF13279	Thioesterase-like_superfamily	OWP56221.1_hypothetical_protein_B2I17_06970_[Thermoplasmatales_archaeon_B_DKE]	1.1e-71	100	1961136	Archaea,Euryarchaeota,Thermoplasmata,Thermoplasmatales,none,none,Thermoplasmatales_archaeon_B_DKE
B_DKE_Proteom-Thermo_00162	B_DKE_Proteom	Thermoplasmata	B_DKE_Proteom	na	na	0.046	213	10.9617	14.0284	0.166702	0.266122	-	-	-	-	-	K07052	6e-08	30.7	20.4	high_score	uncharacterized_protein	-	-	-	-	-	-	-	-	-	-	-	-	-	-	-	-	-	-	-	OWP56222.1_hypothetical_protein_B2I17_06975_[Thermoplasmatales_archaeon_B_DKE]	2.9e-103	100	1961136	Archaea,Euryarchaeota,Thermoplasmata,Thermoplasmatales,none,none,Thermoplasmatales_archaeon_B_DKE
B_DKE_Proteom-Thermo_00163	B_DKE_Proteom	Thermoplasmata	B_DKE_Proteom	na	na	0.065	487	17.5395	26.0468	0.378916	3.03392e-05	arCOG06974	-	Uncharacterized_membrane_protein	S	3.4e-80	-	-	-	-	-	-	-	-	-	-	-	-	-	-	-	-	-	-	-	-	-	-	-	-	-	OWP56223.1_hypothetical_protein_B2I17_06980_[Thermoplasmatales_archaeon_B_DKE]	3.5e-245	97.7	1961136	Archaea,Euryarchaeota,Thermoplasmata,Thermoplasmatales,none,none,Thermoplasmatales_archaeon_B_DKE
B_DKE_Proteom-Thermo_00164	B_DKE_Proteom	Thermoplasmata	B_DKE_Proteom	na	na	0.059	287	24.2398	41.1571	0.577267	5.77942e-10	arCOG00479	CyoE	Polyprenyltransferase_(cytochrome_oxidase_assembly_factor)	O	1.6e-74	K02257	1.9e-61	205.9	128.97	high_score	heme_o_synthase_[EC:2.5.1.141]	PF01040	UbiA_prenyltransferase_family	2.4e-42	TIGR01473	protoheme_IX_farnesyltransferase	2.5.1.-	5.4e-71	-	-	-	-	-	-	-	-	IPR006369;_IPR000537	Protohaem_IX_farnesyltransferase;_UbiA_prenyltransferase_family	PF01040	UbiA_prenyltransferase_family	OWP56224.1_protoheme_IX_farnesyltransferase_[Thermoplasmatales_archaeon_B_DKE]	1.4e-140	95.1	1961136	Archaea,Euryarchaeota,Thermoplasmata,Thermoplasmatales,none,none,Thermoplasmatales_archaeon_B_DKE
B_DKE_Proteom-Thermo_00165	B_DKE_Proteom	Thermoplasmata	B_DKE_Proteom	na	na	0.101	236	1.85618	2.2394	0.0739675	0.789923	arCOG03914	SufI	Multicopper_oxidase	Q	4.8e-06	K00368	1.9e-06	24.7	212.43	-	nitrite_reductase_(NO-forming)_[EC:1.7.2.1]	-	-	-	-	-	-	-	-	-	-	-	-	-	-	-	IPR008972	Cupredoxin	-	-	OWP56225.1_hypothetical_protein_B2I17_06990_[Thermoplasmatales_archaeon_B_DKE]	3.5e-97	95.7	1961136	Archaea,Euryarchaeota,Thermoplasmata,Thermoplasmatales,none,none,Thermoplasmatales_archaeon_B_DKE
B_DKE_Proteom-Thermo_00166	B_DKE_Proteom	Thermoplasmata	B_DKE_Proteom	na	na	0.039	376	14.4501	16.9842	-0.911315	0.104401	arCOG03965	-	Transposase_related_protein	X	1.1e-29	K07494	5.4e-35	118.6	60.97	high_score	putative_transposase	PF13358	DDE_superfamily_endonuclease	1.2e-27	-	-	-	-	-	-	-	-	-	-	-	-	IPR009057;_IPR038717	Homeobox-like_domain_superfamily;_Tc1-like_transposase,_DDE_domain	PF13565;_PF13358	Homeodomain-like_domain;_DDE_superfamily_endonuclease	WP_081143155.1_IS630_family_transposase_[Ferroplasma_acidiphilum]	5e-183	83.1	74969	Archaea,Euryarchaeota,Thermoplasmata,Thermoplasmatales,Ferroplasmaceae,Ferroplasma,Ferroplasma_acidiphilum
B_DKE_Proteom-Thermo_00167	B_DKE_Proteom	Thermoplasmata	B_DKE_Proteom	na	na	0.083	551	25.6697	33.7541	0.227701	0.144206	arCOG01237	CyoB	Heme/copper-type_cytochrome/quinol_oxidase,_subunit_1_and_3	C	7.6e-96	K02274	2.8e-120	399.8	707.37	-	cytochrome_c_oxidase_subunit_I_[EC:1.9.3.1]	PF00115	Cytochrome_C_and_Quinol_oxidase_polypeptide_I	5.1e-105	TIGR02891	cytochrome_c_oxidase,_subunit_I	1.9.3.1	6.5e-105	-	-	-	3.D.4.3.1	4.48e-76	-	-	-	IPR036927;_IPR000883;_IPR023615;_IPR023616	Cytochrome_c_oxidase-like,_subunit_I__superfamily;_Cytochrome_c_oxidase_subunit_I;_Cytochrome_c_oxidase,_subunit_I,_copper-binding_site;_Cytochrome_c_oxidase-like,_subunit_I_domain	PF00115	Cytochrome_C_and_Quinol_oxidase_polypeptide_I	OWP56226.1_hypothetical_protein_B2I17_06995_[Thermoplasmatales_archaeon_B_DKE]	5.3e-306	99.3	1961136	Archaea,Euryarchaeota,Thermoplasmata,Thermoplasmatales,none,none,Thermoplasmatales_archaeon_B_DKE
B_DKE_Proteom-Thermo_00168	B_DKE_Proteom	Thermoplasmata	B_DKE_Proteom	na	na	0.083	155	44.6927	60.526	0.264993	0.100139	arCOG01235	CyoA	Heme/copper-type_cytochrome/quinol_oxidase,_subunit_2	C	1.2e-24	K02275	1.2e-32	110.8	185.43	-	cytochrome_c_oxidase_subunit_II_[EC:1.9.3.1]	PF00116	Cytochrome_C_oxidase_subunit_II,_periplasmic_domain	4.2e-12	TIGR02866	cytochrome_c_oxidase,_subunit_II	1.9.3.1	5.7e-24	-	-	-	-	-	-	-	-	IPR002429;_IPR008972;_IPR001505	Cytochrome_c_oxidase_subunit_II-like_C-terminal;_Cupredoxin;_Copper_centre_Cu(A)	PF00116	Cytochrome_C_oxidase_subunit_II,_periplasmic_domain	OWP56227.1_hypothetical_protein_B2I17_07000_[Thermoplasmatales_archaeon_B_DKE]	2.1e-79	94.8	1961136	Archaea,Euryarchaeota,Thermoplasmata,Thermoplasmatales,none,none,Thermoplasmatales_archaeon_B_DKE
B_DKE_Proteom-Thermo_00169	B_DKE_Proteom	Thermoplasmata	B_DKE_Proteom	na	na	0.084	83	88.4708	150.929	0.605811	3.54495e-07	-	-	-	-	-	-	-	-	-	-	-	-	-	-	-	-	-	-	-	-	-	-	-	-	-	-	-	-	-	-	OWP56228.1_hypothetical_protein_B2I17_07005_[Thermoplasmatales_archaeon_B_DKE]	1e-35	100	1961136	Archaea,Euryarchaeota,Thermoplasmata,Thermoplasmatales,none,none,Thermoplasmatales_archaeon_B_DKE
B_DKE_Proteom-Thermo_00170	B_DKE_Proteom	Thermoplasmata	B_DKE_Proteom	na	na	0.092	661	3.0042	4.28991	0.327152	0.0277246	arCOG03697	NapH	Polyferredoxin	C	7.4e-190	K02574	4.8e-17	59.9	109.57	-	ferredoxin-type_protein_NapH	-	-	-	TIGR02163	ferredoxin-type_protein,_NapH/MauN_family	-	2.5e-10	-	-	-	-	-	-	-	-	IPR017896	4Fe-4S_ferredoxin-type,_iron-sulphur_binding_domain	-	-	OWP56229.1_hypothetical_protein_B2I17_07010_[Thermoplasmatales_archaeon_B_DKE]	0	96.7	1961136	Archaea,Euryarchaeota,Thermoplasmata,Thermoplasmatales,none,none,Thermoplasmatales_archaeon_B_DKE
B_DKE_Proteom-Thermo_00171	B_DKE_Proteom	Thermoplasmata	B_DKE_Proteom	na	na	0.09	386	133.363	140.599	-0.117761	0.202654	arCOG04180	-	Bifunctional_fructose-1,6-bisphosphate_aldolase/phosphatase__FBPA/FBPase	G	6.3e-133	K01622	2.9e-169	560.4	90.83	high_score	fructose_1,6-bisphosphate_aldolase/phosphatase_[EC:4.1.2.13_3.1.3.11]	PF01950	Fructose-1,6-bisphosphatase	6.1e-174	-	-	-	-	-	-	-	-	-	-	-	-	IPR002803;_IPR036076	Fructose-1,6-bisphosphatase,_class_V;_Fructose-1,6-bisphosphatase,_class_V_superfamily	PF01950	Fructose-1,6-bisphosphatase	OWP56230.1_fructose_1,6-bisphosphatase_[Thermoplasmatales_archaeon_B_DKE]	8.7e-223	99	1961136	Archaea,Euryarchaeota,Thermoplasmata,Thermoplasmatales,none,none,Thermoplasmatales_archaeon_B_DKE
B_DKE_Proteom-Thermo_00172	B_DKE_Proteom	Thermoplasmata	B_DKE_Proteom	na	na	0.08	522	23.5267	35.5635	0.425808	0.00317182	arCOG04064	RseP	Membrane-associated_protease_RseP,_regulator_of_RpoE_activity_in_bacteria	O	5.1e-49	K07765	6.7e-26	88.9	81.33	high_score	S2P_endopeptidase_[EC:3.4.24.85]	PF02163	Peptidase_family_M50	2.1e-27	TIGR02038	periplasmic_serine_peptidase_DegS	3.4.21.-	9.6e-06	-	-	-	9.B.149.1.10	5.36e-145	-	-	-	IPR001193;_IPR008915;_IPR036034	Membrane-bound_transcription_factor_site-2_protease;_Peptidase_M50;_PDZ_superfamily	PF02163	Peptidase_family_M50	OWP56070.1_hypothetical_protein_B2I17_07645_[Thermoplasmatales_archaeon_B_DKE]	1.3e-274	97.3	1961136	Archaea,Euryarchaeota,Thermoplasmata,Thermoplasmatales,none,none,Thermoplasmatales_archaeon_B_DKE
B_DKE_Proteom-Thermo_00173	B_DKE_Proteom	Thermoplasmata	B_DKE_Proteom	na	na	0.064	124	4.37995	3.8562	-0.382943	0.230507	arCOG05213	MscL	Large-conductance_mechanosensitive_channel	M	5.7e-19	K03282	9.7e-19	65.4	31.43	high_score	large_conductance_mechanosensitive_channel	PF01741	Large-conductance_mechanosensitive_channel,_MscL	2.6e-15	TIGR00220	large_conductance_mechanosensitive_channel_protein	-	8.7e-11	-	-	-	-	-	-	-	-	IPR037673;_IPR036019	Large-conductance_mechanosensitive_channel/anditomin_synthesis_protein_L;_Gated_mechanosensitive_channel	PF01741	Large-conductance_mechanosensitive_channel,_MscL	OWP56071.1_hypothetical_protein_B2I17_07650_[Thermoplasmatales_archaeon_B_DKE]	1.7e-31	100	1961136	Archaea,Euryarchaeota,Thermoplasmata,Thermoplasmatales,none,none,Thermoplasmatales_archaeon_B_DKE
B_DKE_Proteom-Thermo_00174	B_DKE_Proteom	Thermoplasmata	B_DKE_Proteom	na	na	0.098	264	73.1557	93.7548	0.172004	0.0191549	arCOG00102	PurL	Phosphoribosylformylglycinamidine_(FGAM)_synthase,_glutamine_amidotransferase_domain	F	4.1e-56	K23265	5e-72	239.5	184.5	high_score	phosphoribosylformylglycinamidine_synthase_subunit_PurQ_/_glutaminase_[EC:6.3.5.3_3.5.1.2]	PF13507	CobB/CobQ-like_glutamine_amidotransferase_domain	3.6e-68	TIGR01737	phosphoribosylformylglycinamidine_synthase_I	6.3.5.3	1.3e-67	-	-	-	-	-	-	-	-	IPR010075;_IPR017926;_IPR029062	Phosphoribosylformylglycinamidine_synthase_subunit_PurQ;_Glutamine_amidotransferase;_Class_I_glutamine_amidotransferase-like	PF13507	CobB/CobQ-like_glutamine_amidotransferase_domain	OWP55867.1_phosphoribosylformylglycinamidine_synthase_subunit_PurQ_[Thermoplasmatales_archaeon_B_DKE]	1e-137	96.4	1961136	Archaea,Euryarchaeota,Thermoplasmata,Thermoplasmatales,none,none,Thermoplasmatales_archaeon_B_DKE
B_DKE_Proteom-Thermo_00175	B_DKE_Proteom	Thermoplasmata	B_DKE_Proteom	na	na	0.067	178	110.139	147.083	0.224742	0.0042569	arCOG01045	CoaE	Dephospho-CoA_kinase	H	9.2e-42	K05774	1.1e-06	26	126.23	-	ribose_1,5-bisphosphokinase_[EC:2.7.4.23]	PF13207	AAA_domain	2.6e-11	TIGR02322	phosphonate_metabolism_protein/1,5-bisphosphokinase_(PRPP-forming)_PhnN	-	3.2e-06	-	-	-	-	-	-	-	-	IPR027417	P-loop_containing_nucleoside_triphosphate_hydrolase	PF13207	AAA_domain	OWP55868.1_hypothetical_protein_B2I17_07665_[Thermoplasmatales_archaeon_B_DKE]	9.3e-95	98.3	1961136	Archaea,Euryarchaeota,Thermoplasmata,Thermoplasmatales,none,none,Thermoplasmatales_archaeon_B_DKE
B_DKE_Proteom-Thermo_00176	B_DKE_Proteom	Thermoplasmata	B_DKE_Proteom	na	na	0.103	97	164.322	225.704	0.282781	0.0194069	arCOG06692	-	Uncharacterized_protein	S	3e-25	-	-	-	-	-	-	-	-	-	-	-	-	-	-	-	-	-	-	-	-	-	-	-	-	-	OWP55869.1_hypothetical_protein_B2I17_07670_[Thermoplasmatales_archaeon_B_DKE]	4.5e-43	94.8	1961136	Archaea,Euryarchaeota,Thermoplasmata,Thermoplasmatales,none,none,Thermoplasmatales_archaeon_B_DKE
B_DKE_Proteom-Thermo_00177	B_DKE_Proteom	Thermoplasmata	B_DKE_Proteom	na	na	0.09	633	366.385	508.906	0.283836	1.09664e-05	arCOG01606	PorA	Pyruvate:ferredoxin_oxidoreductase_or_related_2-oxoacid:ferredoxin_oxidoreductase,_alpha_subunit_and_gamma	C	1.8e-159	K00174	1.1e-171	569.7	260.9	high_score	2-oxoglutarate/2-oxoacid_ferredoxin_oxidoreductase_subunit_alpha_[EC:1.2.7.3_1.2.7.11]	PF01855	Pyruvate_flavodoxin/ferredoxin_oxidoreductase,_thiamine_diP-bdg	9.8e-58	TIGR03710	2-oxoacid:acceptor_oxidoreductase,_alpha_subunit	-	9.3e-182	-	-	-	-	-	-	-	-	IPR002880;_IPR002869;_IPR009014;_IPR022367;_IPR019752;_IPR033412;_IPR029061	Pyruvate_flavodoxin/ferredoxin_oxidoreductase,_N-terminal;_Pyruvate-flavodoxin_oxidoreductase,_central_domain;_Transketolase_C-terminal/Pyruvate-ferredoxin_oxidoreductase_domain_II;_2-oxoacid:acceptor_oxidoreductase,_alpha_subunit;_Pyruvate/ketoisovalerate_oxidoreductase,_catalytic_domain;_Pyruvate:ferredoxin_oxidoreductase,_core_domain_II;_Thiamin_diphosphate-binding_fold	PF01855;_PF01558;_PF17147	Pyruvate_flavodoxin/ferredoxin_oxidoreductase,_thiamine_diP-bdg;_Pyruvate_ferredoxin/flavodoxin_oxidoreductase;_Pyruvate:ferredoxin_oxidoreductase_core_domain_II	OWP55870.1_2-oxoacid:ferredoxin_oxidoreductase_subunit_alpha_[Thermoplasmatales_archaeon_B_DKE]	0	99.1	1961136	Archaea,Euryarchaeota,Thermoplasmata,Thermoplasmatales,none,none,Thermoplasmatales_archaeon_B_DKE
B_DKE_Proteom-Thermo_00178	B_DKE_Proteom	Thermoplasmata	B_DKE_Proteom	na	na	0.11	309	426.372	602.074	0.312852	0.000103621	arCOG01599	PorB	Pyruvate:ferredoxin_oxidoreductase_or_related_2-oxoacid:ferredoxin_oxidoreductase,_beta_subunit	C	1.4e-89	K00175	9.7e-94	311.4	216.17	high_score	2-oxoglutarate/2-oxoacid_ferredoxin_oxidoreductase_subunit_beta_[EC:1.2.7.3_1.2.7.11]	PF02775	Thiamine_pyrophosphate_enzyme,_C-terminal_TPP_binding_domain	4.2e-30	TIGR02177	2-oxoacid:acceptor_oxidoreductase,_beta_subunit,_pyruvate/2-ketoisovalerate_family	-	2.8e-127	-	-	-	-	-	-	-	-	IPR011766;_IPR011896;_IPR029061;_IPR032686	Thiamine_pyrophosphate_enzyme,_C-terminal_TPP-binding;_2-oxoacid:acceptor_oxidoreductase,_beta_subunit,_pyruvate/2-ketoisovalerate;_Thiamin_diphosphate-binding_fold;_Pyruvate_ferredoxin_oxidoreductase_beta_subunit,_C-terminal	PF02775;_PF12367	Thiamine_pyrophosphate_enzyme,_C-terminal_TPP_binding_domain;_Pyruvate_ferredoxin_oxidoreductase_beta_subunit_C_terminal	OWP55871.1_2-oxoacid:ferredoxin_oxidoreductase_subunit_beta_[Thermoplasmatales_archaeon_B_DKE]	6e-182	99.4	1961136	Archaea,Euryarchaeota,Thermoplasmata,Thermoplasmatales,none,none,Thermoplasmatales_archaeon_B_DKE
B_DKE_Proteom-Thermo_00179	B_DKE_Proteom	Thermoplasmata	B_DKE_Proteom	na	na	0.098	192	22.4901	31.9604	0.320772	0.00539554	arCOG01947	LysE	Lysine_efflux_protein	E	7.7e-29	K16327	1.8e-06	25.3	281.13	-	putative_LysE/RhtB_family_amino_acid_efflux_pump	PF01810	LysE_type_translocator	3.3e-15	-	-	-	-	-	-	-	-	-	-	-	-	IPR001123	Amino_acid_exporter_protein,_LeuE-type	PF01810	LysE_type_translocator	OWP56072.1_hypothetical_protein_B2I17_07685_[Thermoplasmatales_archaeon_B_DKE]	3.7e-89	95.7	1961136	Archaea,Euryarchaeota,Thermoplasmata,Thermoplasmatales,none,none,Thermoplasmatales_archaeon_B_DKE
B_DKE_Proteom-Thermo_00180	B_DKE_Proteom	Thermoplasmata	B_DKE_Proteom	na	na	0.084	259	70.7322	66.3885	2.88884	NA	arCOG00497	-	Zn-dependent_hydrolase_of_the_beta-lactamase_fold	R	1e-49	K03476	1.1e-15	55.1	152.83	-	L-ascorbate_6-phosphate_lactonase_[EC:3.1.1.-]	PF13483	Beta-lactamase_superfamily_domain	1.5e-27	-	-	-	-	-	-	-	-	-	-	-	-	IPR001279;_IPR022877;_IPR036866	Metallo-beta-lactamase;_Protein_of_unknown_funcion_UPF0173;_Ribonuclease_Z/Hydroxyacylglutathione_hydrolase-like	PF13483	Beta-lactamase_superfamily_domain	OWP55872.1_metal-dependent_hydrolase_[Thermoplasmatales_archaeon_B_DKE]	3.2e-128	97.4	1961136	Archaea,Euryarchaeota,Thermoplasmata,Thermoplasmatales,none,none,Thermoplasmatales_archaeon_B_DKE
B_DKE_Proteom-Thermo_00181	B_DKE_Proteom	Thermoplasmata	B_DKE_Proteom	na	na	0.082	218	67.6013	71.7716	2.87247	NA	arCOG03850	-	Predicted_O-methyltransferase_YrrM	R	2.3e-33	-	-	-	-	-	-	PF13578	Methyltransferase_domain	3.3e-08	-	-	-	-	-	-	-	-	-	-	-	-	IPR029063	S-adenosyl-L-methionine-dependent_methyltransferase	PF13578	Methyltransferase_domain	OWP55873.1_hypothetical_protein_B2I17_07695_[Thermoplasmatales_archaeon_B_DKE]	2.9e-114	96.2	1961136	Archaea,Euryarchaeota,Thermoplasmata,Thermoplasmatales,none,none,Thermoplasmatales_archaeon_B_DKE
B_DKE_Proteom-Thermo_00182	B_DKE_Proteom	Thermoplasmata	B_DKE_Proteom	na	na	0.065	440	24.1161	29.0812	0.0821667	0.30298	arCOG00467	CDC6	Cdc6-related_protein,_AAA_superfamily_ATPase	L	2.5e-102	K10725	3.5e-120	399.1	196.43	high_score	archaeal_cell_division_control_protein_6	PF09079	CDC6,_C_terminal_winged_helix_domain	3.5e-16	TIGR02928	orc1/cdc6_family_replication_initiation_protein	-	2.7e-121	-	-	-	-	-	-	-	-	IPR014277;_IPR003593;_IPR036388;_IPR015163;_IPR036390;_IPR027417	Orc1/Cdc6-type_DNA_replication_protein,_archaea;_AAA+_ATPase_domain;_Winged_helix-like_DNA-binding_domain_superfamily;_Cdc6,_C-terminal;_Winged_helix_DNA-binding_domain_superfamily;_P-loop_containing_nucleoside_triphosphate_hydrolase	PF13401;_PF09079	AAA_domain;_CDC6,_C_terminal_winged_helix_domain	OWP55874.1_cell_division_control_protein_Cdc6_[Thermoplasmatales_archaeon_B_DKE]	1.1e-237	98.4	1961136	Archaea,Euryarchaeota,Thermoplasmata,Thermoplasmatales,none,none,Thermoplasmatales_archaeon_B_DKE
B_DKE_Proteom-Thermo_00183	B_DKE_Proteom	Thermoplasmata	B_DKE_Proteom	na	na	0.07	57	34.793	52.2012	0.465021	0.0916273	-	-	-	-	-	-	-	-	-	-	-	-	-	-	-	-	-	-	-	-	-	-	-	-	-	-	-	-	-	-	OWP56574.1_hypothetical_protein_B2I17_05825_[Thermoplasmatales_archaeon_B_DKE]	1.3e-10	83	1961136	Archaea,Euryarchaeota,Thermoplasmata,Thermoplasmatales,none,none,Thermoplasmatales_archaeon_B_DKE
B_DKE_Proteom-Thermo_00184	B_DKE_Proteom	Thermoplasmata	B_DKE_Proteom	na	na	0.056	439	12.4641	19.1912	0.445938	0.000313703	arCOG02817	FolC	Folylpolyglutamate_synthase_and_Dihydropteroate_synthase	H	2e-141	K11754	1.5e-110	367.6	333.5	high_score	dihydrofolate_synthase_/_folylpolyglutamate_synthase_[EC:6.3.2.12_6.3.2.17]	PF08245	Mur_ligase_middle_domain	9.5e-18	TIGR01499	bifunctional_protein_FolC	6.3.2.-	6.7e-106	-	-	-	-	-	-	-	-	IPR018109;_IPR001645;_IPR013221;_IPR036615;_IPR036565;_IPR004101	Folylpolyglutamate_synthetase,_conserved_site;_Folylpolyglutamate_synthetase;_Mur_ligase,_central;_Mur_ligase,_C-terminal_domain_superfamily;_Mur-like,_catalytic_domain_superfamily;_Mur_ligase,_C-terminal	PF08245;_PF02875	Mur_ligase_middle_domain;_Mur_ligase_family,_glutamate_ligase_domain	OWP55875.1_bifunctional_folylpolyglutamate_synthase/dihydrofolate_synthase_[Thermoplasmatales_archaeon_B_DKE]	1.4e-240	97.3	1961136	Archaea,Euryarchaeota,Thermoplasmata,Thermoplasmatales,none,none,Thermoplasmatales_archaeon_B_DKE
B_DKE_Proteom-Thermo_00185	B_DKE_Proteom	Thermoplasmata	B_DKE_Proteom	na	na	0.091	207	44.4577	39.8374	-0.354565	0.0436655	-	-	-	-	-	-	-	-	-	-	-	-	-	-	-	-	-	-	-	-	-	-	-	-	-	-	-	-	-	-	OWP55876.1_hypothetical_protein_B2I17_07710_[Thermoplasmatales_archaeon_B_DKE]	5.2e-113	97.1	1961136	Archaea,Euryarchaeota,Thermoplasmata,Thermoplasmatales,none,none,Thermoplasmatales_archaeon_B_DKE
B_DKE_Proteom-Thermo_00186	B_DKE_Proteom	Thermoplasmata	B_DKE_Proteom	na	na	0.066	239	107.852	136.314	0.159937	0.0826151	arCOG01254	AlaX	Ser-tRNA(Ala)_deacylase_AlaX_(editing_enzyme)	J	2.5e-38	K07050	4.1e-47	158.2	211.07	-	misacylated_tRNA(Ala)_deacylase_[EC:3.1.1.-]	PF01411	tRNA_synthetases_class_II_(A)	1.2e-07	TIGR03683	alanine--tRNA_ligase	6.1.1.7	1e-32	-	-	-	-	-	-	-	-	IPR018164;_IPR009000;_IPR018163	Alanyl-tRNA_synthetase,_class_IIc,_N-terminal;_Translation_protein,_beta-barrel_domain_superfamily;_Threonyl/alanyl_tRNA_synthetase,_class_II-like,_putative_editing_domain_superfamily	PF01411	tRNA_synthetases_class_II_(A)	OWP55877.1_alanyl-tRNA_editing_protein_[Thermoplasmatales_archaeon_B_DKE]	2.8e-131	98.3	1961136	Archaea,Euryarchaeota,Thermoplasmata,Thermoplasmatales,none,none,Thermoplasmatales_archaeon_B_DKE
B_DKE_Proteom-Thermo_00187	B_DKE_Proteom	Thermoplasmata	B_DKE_Proteom	na	na	0.058	358	13.4666	17.1109	0.149533	0.122363	arCOG05363	-	CAAX_family_protease,_possibly_associated_with_type_IV_pili_like_system	E	3.1e-40	-	-	-	-	-	-	-	-	-	-	-	-	-	-	-	-	-	-	-	-	-	-	-	-	-	OWP55878.1_hypothetical_protein_B2I17_07720_[Thermoplasmatales_archaeon_B_DKE]	6.3e-183	97.8	1961136	Archaea,Euryarchaeota,Thermoplasmata,Thermoplasmatales,none,none,Thermoplasmatales_archaeon_B_DKE
B_DKE_Proteom-Thermo_00188	B_DKE_Proteom	Thermoplasmata	B_DKE_Proteom	na	na	0.086	357	5.63216	8.62775	0.428084	0.000888629	arCOG00130	-	MFS_family_permease	G	7.1e-14	-	-	-	-	-	-	-	-	-	-	-	-	-	-	-	-	-	-	-	-	-	IPR036259	MFS_transporter_superfamily	-	-	OWP55879.1_hypothetical_protein_B2I17_07725_[Thermoplasmatales_archaeon_B_DKE]	3.7e-175	97.7	1961136	Archaea,Euryarchaeota,Thermoplasmata,Thermoplasmatales,none,none,Thermoplasmatales_archaeon_B_DKE
B_DKE_Proteom-Thermo_00189	B_DKE_Proteom	Thermoplasmata	B_DKE_Proteom	na	na	0.074	54	7.77183	7.60452	-0.156573	0.791208	arCOG00815	AbrB	AbrB_family_transcriptional_regulator	V	7.4e-07	-	-	-	-	-	-	PF04014	Antidote-toxin_recognition_MazE,_bacterial_antitoxin	4e-07	TIGR01439	transcriptional_regulator,_AbrB_family	-	1.4e-07	-	-	-	-	-	-	-	-	IPR037914;_IPR007159	SpoVT-AbrB_domain_superfamily;_SpoVT-AbrB_domain	PF04014	Antidote-toxin_recognition_MazE,_bacterial_antitoxin	EQB72865.1_hypothetical_protein_AMDU1_APLC00001G0045_[Thermoplasmatales_archaeon_A-plasma]	7.9e-13	62.3	667135	Archaea,Euryarchaeota,Thermoplasmata,Thermoplasmatales,none,none,Thermoplasmatales_archaeon_A-plasma
B_DKE_Proteom-Thermo_00190	B_DKE_Proteom	Thermoplasmata	B_DKE_Proteom	na	na	0.1	170	165.909	232.145	0.308437	0.00530717	arCOG04113	RplP	Ribosomal_protein_L10AE/L16	J	6.9e-54	K02866	5.4e-44	147.9	55.8	high_score	large_subunit_ribosomal_protein_L10e	PF00252	Ribosomal_protein_L16p/L10e	1.7e-32	TIGR00279	ribosomal_protein_uL16	-	7e-56	-	-	-	-	-	-	-	-	IPR022981;_IPR001197;_IPR036920;_IPR016180	Ribosomal_protein_L10e,_archaea;_Ribosomal_protein_L10e;_Ribosomal_protein_L10e/L16_superfamily;_Ribosomal_protein_L10e/L16	PF00252	Ribosomal_protein_L16p/L10e	OWP55880.1_50S_ribosomal_protein_L16_[Thermoplasmatales_archaeon_B_DKE]	1.7e-90	100	1961136	Archaea,Euryarchaeota,Thermoplasmata,Thermoplasmatales,none,none,Thermoplasmatales_archaeon_B_DKE
B_DKE_Proteom-Thermo_00191	B_DKE_Proteom	Thermoplasmata	B_DKE_Proteom	na	na	0.096	311	73.2314	91.2736	0.25134	NA	arCOG01700	SpeB	Arginase_family_enzyme	E	4.3e-69	K01480	3.7e-69	231.1	175.33	high_score	agmatinase_[EC:3.5.3.11]	PF00491	Arginase_family	2.2e-72	TIGR01230	agmatinase	3.5.3.11	4.8e-68	-	-	-	-	-	-	-	-	IPR005925;_IPR006035;_IPR020855;_IPR023696	Agmatinase-related;_Ureohydrolase;_Ureohydrolase,_manganese-binding_site;_Ureohydrolase_domain_superfamily	PF00491	Arginase_family	OWP56073.1_agmatinase_[Thermoplasmatales_archaeon_B_DKE]	8.5e-160	96.9	1961136	Archaea,Euryarchaeota,Thermoplasmata,Thermoplasmatales,none,none,Thermoplasmatales_archaeon_B_DKE
B_DKE_Proteom-Thermo_00192	B_DKE_Proteom	Thermoplasmata	B_DKE_Proteom	na	na	0.061	130	162.442	203.521	0.447768	NA	arCOG04277	Efp	Translation_elongation_factor_P_(EF-P)/translation_initiation_factor_5A_(eIF-5A)	J	5e-43	K03263	2e-25	87	46.4	high_score	translation_initiation_factor_5A	-	-	-	TIGR00037	translation_elongation_factor_IF5A	-	5.6e-45	-	-	-	-	-	-	-	-	IPR014722;_IPR008991;_IPR001884;_IPR012340;_IPR022847;_IPR019769;_IPR020189	Ribosomal_protein_L2,_domain_2;_Translation_protein_SH3-like_domain_superfamily;_Translation_elongation_factor_IF5A-like;_Nucleic_acid-binding,_OB-fold;_Translation_elongation_factor_IF5A,_archaeal;_Translation_elongation_factor,_IF5A,_hypusine_site;_Translation_elongation_factor,_IF5A_C-terminal	-	-	OWP55881.1_translation_initiation_factor_IF-5A_[Thermoplasmatales_archaeon_B_DKE]	1.5e-65	98.4	1961136	Archaea,Euryarchaeota,Thermoplasmata,Thermoplasmatales,none,none,Thermoplasmatales_archaeon_B_DKE
B_DKE_Proteom-Thermo_00193	B_DKE_Proteom	Thermoplasmata	B_DKE_Proteom	na	na	0.071	422	25.5463	26.5119	-0.141231	0.168116	arCOG00695	SsnA	Cytosine_deaminase_or_related_metal-dependent_hydrolase	F	1.5e-96	K12960	1.2e-127	423.6	371.87	high_score	5-methylthioadenosine/S-adenosylhomocysteine_deaminase_[EC:3.5.4.31_3.5.4.28]	PF01979	Amidohydrolase_family	3.8e-58	TIGR03314	putative_selenium_metabolism_protein_SsnA	-	3.6e-49	-	-	-	-	-	-	-	-	IPR011059;_IPR032466;_IPR006680	Metal-dependent_hydrolase,_composite_domain_superfamily;_Metal-dependent_hydrolase;_Amidohydrolase-related	PF01979	Amidohydrolase_family	OWP55882.1_metal-dependent_hydrolase_[Thermoplasmatales_archaeon_B_DKE]	6.6e-232	97.4	1961136	Archaea,Euryarchaeota,Thermoplasmata,Thermoplasmatales,none,none,Thermoplasmatales_archaeon_B_DKE
B_DKE_Proteom-Thermo_00194	B_DKE_Proteom	Thermoplasmata	B_DKE_Proteom	na	na	0.039	279	6.51354	11.6838	0.670488	0.00012161	arCOG07396	-	Uncharacterized_membrane_protein	S	4.3e-28	-	-	-	-	-	-	-	-	-	-	-	-	-	-	-	-	-	-	-	-	-	-	-	-	-	OWP55883.1_hypothetical_protein_B2I17_07755_[Thermoplasmatales_archaeon_B_DKE]	6.7e-124	97.5	1961136	Archaea,Euryarchaeota,Thermoplasmata,Thermoplasmatales,none,none,Thermoplasmatales_archaeon_B_DKE
B_DKE_Proteom-Thermo_00195	B_DKE_Proteom	Thermoplasmata	B_DKE_Proteom	na	na	0.066	438	15.4632	34.0177	0.959465	6.03642e-23	arCOG02745	-	Uncharacterized_protein,_DUF58_family,_contains_vWF_domain	S	7.4e-20	-	-	-	-	-	-	PF01882	Protein_of_unknown_function_DUF58	4e-09	-	-	-	-	-	-	-	-	-	-	-	-	IPR002881	Domain_of_unknown_function_DUF58	PF01882	Protein_of_unknown_function_DUF58	OWP55884.1_hypothetical_protein_B2I17_07760_[Thermoplasmatales_archaeon_B_DKE]	2.3e-243	98.2	1961136	Archaea,Euryarchaeota,Thermoplasmata,Thermoplasmatales,none,none,Thermoplasmatales_archaeon_B_DKE
B_DKE_Proteom-Thermo_00196	B_DKE_Proteom	Thermoplasmata	B_DKE_Proteom	na	na	0.047	314	28.9357	67.0006	1.03052	1.18865e-22	arCOG00434	-	AAA+_ATPase_of_MoxR-like_family,_a_component_of_a_putative_secretion_system	N	2.5e-84	K03924	7.4e-110	364.5	105.43	high_score	MoxR-like_ATPase_[EC:3.6.3.-]	PF07726	ATPase_family_associated_with_various_cellular_activities_(AAA)	3.6e-62	TIGR02031	magnesium_chelatase_ATPase_subunit_D	6.6.1.1	2.1e-11	-	-	-	-	-	-	-	-	IPR011703;_IPR027417	ATPase,_AAA-3;_P-loop_containing_nucleoside_triphosphate_hydrolase	PF07726	ATPase_family_associated_with_various_cellular_activities_(AAA)	OWP55885.1_magnesium_chelatase_[Thermoplasmatales_archaeon_B_DKE]	1.7e-168	99.7	1961136	Archaea,Euryarchaeota,Thermoplasmata,Thermoplasmatales,none,none,Thermoplasmatales_archaeon_B_DKE
B_DKE_Proteom-Thermo_00197	B_DKE_Proteom	Thermoplasmata	B_DKE_Proteom	na	na	0.029	169	30.0066	58.01	0.77101	3.51069e-12	arCOG07743	-	Uncharacterized_protein	S	9.1e-32	-	-	-	-	-	-	-	-	-	-	-	-	-	-	-	-	-	-	-	-	-	-	-	-	-	OWP55886.1_hypothetical_protein_B2I17_07770_[Thermoplasmatales_archaeon_B_DKE]	2.6e-78	96.9	1961136	Archaea,Euryarchaeota,Thermoplasmata,Thermoplasmatales,none,none,Thermoplasmatales_archaeon_B_DKE
B_DKE_Proteom-Thermo_00198	B_DKE_Proteom	Thermoplasmata	B_DKE_Proteom	na	na	0.086	1173	18.5964	31.6144	0.59089	1.54972e-08	-	-	-	-	-	-	-	-	-	-	-	PF13620	Carboxypeptidase_regulatory-like_domain	3.9e-33	-	-	-	-	-	-	-	-	-	-	-	-	IPR008969;_IPR013784	Carboxypeptidase-like,_regulatory_domain_superfamily;_Carbohydrate-binding-like_fold	PF13620	Carboxypeptidase_regulatory-like_domain	OWP55887.1_hypothetical_protein_B2I17_07775_[Thermoplasmatales_archaeon_B_DKE]	0	90	1961136	Archaea,Euryarchaeota,Thermoplasmata,Thermoplasmatales,none,none,Thermoplasmatales_archaeon_B_DKE
B_DKE_Proteom-Thermo_00199	B_DKE_Proteom	Thermoplasmata	B_DKE_Proteom	na	na	0.068	526	25.8023	34.6358	0.240632	0.00180181	arCOG00990	-	Queuine_tRNA-ribosyltransferase,_contain_PUA_domain	J	4.1e-103	K07557	1.1e-131	437.7	310.5	high_score	archaeosine_synthase_[EC:2.6.1.97]	PF01472	PUA_domain	1.2e-09	TIGR00432	tRNA-guanine(15)_transglycosylase	2.4.2.48	1.4e-13	-	-	-	-	-	-	-	-	IPR015947;_IPR036511;_IPR002478;_IPR036895;_IPR036974	PUA-like_superfamily;_Queuine_tRNA-ribosyltransferase-like;_PUA_domain;_Uracil-DNA_glycosylase-like_domain_superfamily;_PUA_domain_superfamily	PF01472	PUA_domain	OWP56074.1_hypothetical_protein_B2I17_07780_[Thermoplasmatales_archaeon_B_DKE]	9.9e-294	96.6	1961136	Archaea,Euryarchaeota,Thermoplasmata,Thermoplasmatales,none,none,Thermoplasmatales_archaeon_B_DKE
B_DKE_Proteom-Thermo_00200	B_DKE_Proteom	Thermoplasmata	B_DKE_Proteom	na	na	0.118	202	175.668	205.831	0.0494469	0.606815	arCOG00676	Csl4	Exosome_complex_RNA-binding_protein_Csl4,_contains_S1_and_Zn-ribbon_domains	J	2.8e-31	K07573	5.6e-23	78.9	67.7	high_score	exosome_complex_component_CSL4	PF14382	Exosome_complex_exonuclease_RRP4_N-terminal_region	1.6e-10	-	-	-	-	-	-	-	-	-	-	-	-	IPR003029;_IPR012340;_IPR030850;_IPR025721;_IPR039771	S1_domain;_Nucleic_acid-binding,_OB-fold;_Exosome_complex_component_Csl4,_archaea;_Exosome_complex_component,_N-terminal_domain;_Exosome_complex_component_Csl4	PF14382	Exosome_complex_exonuclease_RRP4_N-terminal_region	OWP55888.1_hypothetical_protein_B2I17_07785_[Thermoplasmatales_archaeon_B_DKE]	1.5e-109	100	1961136	Archaea,Euryarchaeota,Thermoplasmata,Thermoplasmatales,none,none,Thermoplasmatales_archaeon_B_DKE
B_DKE_Proteom-Thermo_00201	B_DKE_Proteom	Thermoplasmata	B_DKE_Proteom	na	na	0.056	53	581.222	662.738	0.0473144	0.569456	arCOG06962	-	Uncharacterized_protein	S	6.9e-19	-	-	-	-	-	-	-	-	-	-	-	-	-	-	-	-	-	-	-	-	-	-	-	-	-	EQB72879.1_hypothetical_protein_AMDU1_APLC00001G0059_[Thermoplasmatales_archaeon_A-plasma]	5.2e-09	71.7	667135	Archaea,Euryarchaeota,Thermoplasmata,Thermoplasmatales,none,none,Thermoplasmatales_archaeon_A-plasma
B_DKE_Proteom-Thermo_00202	B_DKE_Proteom	Thermoplasmata	B_DKE_Proteom	na	na	0.055	72	626.007	778.785	0.157244	0.0772006	arCOG00998	LSM1	Small_nuclear_ribonucleoprotein_(snRNP)_homolog	K	1.2e-13	K04796	2e-24	82.5	77.3	high_score	small_nuclear_ribonucleoprotein	PF01423	LSM_domain_	1.1e-21	-	-	-	-	-	-	-	-	-	-	-	-	IPR001163;_IPR010920	LSM_domain,_eukaryotic/archaea-type;_LSM_domain_superfamily	PF01423	LSM_domain	OWP55889.1_RNA-binding_protein_[Thermoplasmatales_archaeon_B_DKE]	1.8e-28	100	1961136	Archaea,Euryarchaeota,Thermoplasmata,Thermoplasmatales,none,none,Thermoplasmatales_archaeon_B_DKE
B_DKE_Proteom-Thermo_00203	B_DKE_Proteom	Thermoplasmata	B_DKE_Proteom	na	na	0.089	803	9.16167	10.8709	0.0535874	0.543723	arCOG03285	SGA1	Glycosyl_hydrolase_family_15	G	4.8e-63	K01178	3.3e-88	294.3	97.77	high_score	glucoamylase_[EC:3.2.1.3]	PF09137	Glucodextranase,_domain_N	7.7e-98	TIGR01535	glucan_1,4-alpha-glucosidase	3.2.1.3	9.2e-229	GH15	2.3e-92	__glucoamylase_(EC_3.2.1.3);_glucodextranase_(EC_3.2.1.70);_alpha,alpha-trehalase_(EC_3.2.1.28);_dextran_dextrinase_(EC_2.4.1.2)	-	-	-	-	-	IPR011613;_IPR015220;_IPR006425;_IPR011013;_IPR008928;_IPR014718;_IPR012341	GH15-like_domain;_Glucodextranase,_N-terminal;_Glucoamylase,_bacterial;_Galactose_mutarotase-like_domain_superfamily;_Six-hairpin_glycosidase_superfamily;_Glycoside_hydrolase-type_carbohydrate-binding;_Six-hairpin_glycosidase-like_superfamily	PF00723;_PF09137	Glycosyl_hydrolases_family_15;_Glucodextranase,_domain_N	OWP55890.1_glucan_1,4-alpha-glucosidase_[Thermoplasmatales_archaeon_B_DKE]	0	97.4	1961136	Archaea,Euryarchaeota,Thermoplasmata,Thermoplasmatales,none,none,Thermoplasmatales_archaeon_B_DKE
B_DKE_Proteom-Thermo_00204	B_DKE_Proteom	Thermoplasmata	B_DKE_Proteom	na	na	0.09	110	39.507	40.3598	-0.173766	0.386822	arCOG03851	-	Uncharacterized_protein	S	2.7e-27	-	-	-	-	-	-	-	-	-	-	-	-	-	-	-	-	-	-	-	-	-	-	-	-	-	OWP55891.1_hypothetical_protein_B2I17_07800_[Thermoplasmatales_archaeon_B_DKE]	2e-55	99.1	1961136	Archaea,Euryarchaeota,Thermoplasmata,Thermoplasmatales,none,none,Thermoplasmatales_archaeon_B_DKE
B_DKE_Proteom-Thermo_00205	B_DKE_Proteom	Thermoplasmata	B_DKE_Proteom	na	na	0.057	104	339.511	347.997	-0.154566	0.1382	arCOG05358	-	Uncharacterized_protein	S	3.9e-41	-	-	-	-	-	-	-	-	-	-	-	-	-	-	-	-	-	-	-	-	-	-	-	-	-	OWP55892.1_hypothetical_protein_B2I17_07805_[Thermoplasmatales_archaeon_B_DKE]	8.5e-48	100	1961136	Archaea,Euryarchaeota,Thermoplasmata,Thermoplasmatales,none,none,Thermoplasmatales_archaeon_B_DKE
B_DKE_Proteom-Thermo_00206	B_DKE_Proteom	Thermoplasmata	B_DKE_Proteom	na	na	0.075	199	12.1729	12.2105	-0.181358	0.188157	arCOG00910	-	Predicted_RNA_methylase	J	3.2e-42	K07579	7.7e-56	186.4	102.2	high_score	putative_methylase	PF06325	Ribosomal_protein_L11_methyltransferase_(PrmA)	1.4e-11	TIGR00406	ribosomal_protein_L11_methyltransferase	2.1.1.-	4e-11	-	-	-	-	-	-	-	-	IPR029063;_IPR002052	S-adenosyl-L-methionine-dependent_methyltransferase;_DNA_methylase,_N-6_adenine-specific,_conserved_site	PF06325	Ribosomal_protein_L11_methyltransferase_(PrmA)	OWP55893.1_hypothetical_protein_B2I17_07810_[Thermoplasmatales_archaeon_B_DKE]	2.6e-101	95.5	1961136	Archaea,Euryarchaeota,Thermoplasmata,Thermoplasmatales,none,none,Thermoplasmatales_archaeon_B_DKE
B_DKE_Proteom-Thermo_00208	B_DKE_Proteom	Thermoplasmata	B_DKE_Proteom	na	na	0.059	305	205.351	305.952	0.387602	1.86849e-18	arCOG00912	ArgF	Ornithine_carbamoyltransferase	E	1.2e-98	K00611	5.4e-118	391.2	319.47	high_score	ornithine_carbamoyltransferase_[EC:2.1.3.3]	PF00185	Aspartate/ornithine_carbamoyltransferase,_Asp/Orn_binding_domain	3.6e-54	TIGR00658	ornithine_carbamoyltransferase	2.1.3.3	4.4e-121	-	-	-	-	-	-	-	-	IPR002292;_IPR036901;_IPR006131;_IPR006130;_IPR006132;_IPR024904	Ornithine/putrescine_carbamoyltransferase;_Aspartate/ornithine_carbamoyltransferase_superfamily;_Aspartate/ornithine_carbamoyltransferase,_Asp/Orn-binding_domain;_Aspartate/ornithine_carbamoyltransferase;_Aspartate/ornithine_carbamoyltransferase,_carbamoyl-P_binding;_Ornithine_carbamoyltransferase	PF00185;_PF02729	Aspartate/ornithine_carbamoyltransferase,_Asp/Orn_binding_domain;_Aspartate/ornithine_carbamoyltransferase,_carbamoyl-P_binding_domain	OWP55894.1_ornithine_carbamoyltransferase_[Thermoplasmatales_archaeon_B_DKE]	2.1e-163	98.7	1961136	Archaea,Euryarchaeota,Thermoplasmata,Thermoplasmatales,none,none,Thermoplasmatales_archaeon_B_DKE
B_DKE_Proteom-Thermo_00209	B_DKE_Proteom	Thermoplasmata	B_DKE_Proteom	na	na	0.122	285	263.789	385.79	0.355964	4.22958e-10	arCOG01339	SucD	Succinyl-CoA_synthetase,_alpha_subunit	C	1.1e-84	K01902	1e-119	396.4	328.9	high_score	succinyl-CoA_synthetase_alpha_subunit_[EC:6.2.1.5]	PF02629	CoA_binding_domain	1.8e-23	TIGR01019	succinate-CoA_ligase,_alpha_subunit	6.2.1.-	5.6e-120	-	-	-	-	-	-	-	-	IPR003781;_IPR005810;_IPR017440;_IPR005811;_IPR016102;_IPR033847;_IPR036291	CoA-binding;_Succinyl-CoA_ligase,_alpha_subunit;_ATP-citrate_lyase/succinyl-CoA_ligase,_active_site;_ATP-citrate_lyase/succinyl-CoA_ligase;_Succinyl-CoA_synthetase-like;_ATP-citrate_lyase/succinyl-CoA_ligase,_conserved_site;_NAD(P)-binding_domain_superfamily	PF02629;_PF00549	CoA_binding_domain;_CoA-ligase	OWP55895.1_succinate--CoA_ligase_subunit_alpha_[Thermoplasmatales_archaeon_B_DKE]	2.5e-158	100	1961136	Archaea,Euryarchaeota,Thermoplasmata,Thermoplasmatales,none,none,Thermoplasmatales_archaeon_B_DKE
B_DKE_Proteom-Thermo_00210	B_DKE_Proteom	Thermoplasmata	B_DKE_Proteom	na	na	0.1	369	264.458	374.669	0.311726	9.42643e-08	arCOG01337	SucC	Succinyl-CoA_synthetase,_beta_subunit	C	1.7e-98	K01903	2.1e-123	409.5	464.23	-	succinyl-CoA_synthetase_beta_subunit_[EC:6.2.1.5]	PF08442	ATP-grasp_domain	3.2e-53	TIGR01016	succinate-CoA_ligase,_beta_subunit	6.2.1.-	3.4e-114	-	-	-	-	-	-	-	-	IPR017866;_IPR005809;_IPR016102;_IPR013815;_IPR011761;_IPR013650;_IPR005811	Succinyl-CoA_synthetase,_beta_subunit,_conserved_site;_Succinate--CoA_synthetase,_beta_subunit;_Succinyl-CoA_synthetase-like;_ATP-grasp_fold,_subdomain_1;_ATP-grasp_fold;_ATP-grasp_fold,_succinyl-CoA_synthetase-type;_ATP-citrate_lyase/succinyl-CoA_ligase	PF08442;_PF00549	ATP-grasp_domain;_CoA-ligase	OWP55896.1_succinate--CoA_ligase_subunit_beta_[Thermoplasmatales_archaeon_B_DKE]	2.5e-203	99.7	1961136	Archaea,Euryarchaeota,Thermoplasmata,Thermoplasmatales,none,none,Thermoplasmatales_archaeon_B_DKE
B_DKE_Proteom-Thermo_00211	B_DKE_Proteom	Thermoplasmata	B_DKE_Proteom	na	na	0.086	545	703.707	737.616	-0.115305	0.0762121	arCOG01257	GroEL	Chaperonin_GroEL,_HSP60_family	O	4.8e-212	K22447	9.1e-235	777.8	589.77	high_score	archaeal_chaperonin	PF00118	TCP-1/cpn60_chaperonin_family	1.9e-182	TIGR02339	thermosome,_various_subunits,_archaeal	-	4.3e-224	-	-	-	-	-	-	-	-	IPR012714;_IPR027410;_IPR027409;_IPR027413;_IPR002194;_IPR002423;_IPR017998	Thermosome,_archaeal;_TCP-1-like_chaperonin_intermediate_domain_superfamily;_GroEL-like_apical_domain_superfamily;_GroEL-like_equatorial_domain_superfamily;_Chaperonin_TCP-1,_conserved_site;_Chaperonin_Cpn60/TCP-1_family;_Chaperone_tailless_complex_polypeptide_1_(TCP-1)	PF00118	TCP-1/cpn60_chaperonin_family	OWP55897.1_thermosome_subunit_[Thermoplasmatales_archaeon_B_DKE]	5.1e-285	100	1961136	Archaea,Euryarchaeota,Thermoplasmata,Thermoplasmatales,none,none,Thermoplasmatales_archaeon_B_DKE
B_DKE_Proteom-Thermo_00212	B_DKE_Proteom	Thermoplasmata	B_DKE_Proteom	na	na	0.063	204	150.03	286.247	0.753541	0.000360919	arCOG00312	AhpC	AhpC/TSA_family_peroxiredoxin	O	2.9e-70	K03386	1.5e-70	234.2	180.43	high_score	peroxiredoxin_(alkyl_hydroperoxide_reductase_subunit_C)_[EC:1.11.1.15]	PF00578	AhpC/TSA_family	4.8e-43	TIGR03137	peroxiredoxin	1.11.1.15	9.4e-34	-	-	-	-	-	-	-	-	IPR013766;_IPR019479;_IPR022915;_IPR000866;_IPR036249;_IPR024706	Thioredoxin_domain;_Peroxiredoxin,_C-terminal;_Peroxiredoxin,_TDXH_subfamily;_Alkyl_hydroperoxide_reductase_subunit_C/_Thiol_specific_antioxidant;_Thioredoxin-like_superfamily;_Peroxiredoxin,_AhpC-type	PF10417;_PF00578	C-terminal_domain_of_1-Cys_peroxiredoxin;_AhpC/TSA_family	OWP55898.1_peroxiredoxin_[Thermoplasmatales_archaeon_B_DKE]	5.8e-117	100	1961136	Archaea,Euryarchaeota,Thermoplasmata,Thermoplasmatales,none,none,Thermoplasmatales_archaeon_B_DKE
B_DKE_Proteom-Thermo_00213	B_DKE_Proteom	Thermoplasmata	B_DKE_Proteom	na	na	0.046	108	113.345	239.943	0.898229	1.89705e-06	arCOG05406	-	Uncharacterized_protein	S	6.8e-32	-	-	-	-	-	-	PF11513	Thermoplasma_acidophilum_protein_TA0956	5.6e-39	-	-	-	-	-	-	-	-	-	-	-	-	IPR021595;_IPR038394	Thermoplasma_acidophilum_protein_TA0956;_TA0956_superfamily	PF11513	Thermoplasma_acidophilum_protein_TA0956	OWP55899.1_hypothetical_protein_B2I17_07845_[Thermoplasmatales_archaeon_B_DKE]	8.5e-51	99.1	1961136	Archaea,Euryarchaeota,Thermoplasmata,Thermoplasmatales,none,none,Thermoplasmatales_archaeon_B_DKE
B_DKE_Proteom-Thermo_00214	B_DKE_Proteom	Thermoplasmata	B_DKE_Proteom	na	na	0.079	101	325.749	326.606	-0.185754	0.0350182	arCOG02694	TatA	Sec-independent_protein_secretion_pathway_component	U	1.5e-15	K03116	3.8e-15	53.1	53.2	-	sec-independent_protein_translocase_protein_TatA	PF02416	mttA/Hcf106_family	6.4e-14	TIGR01411	twin_arginine-targeting_protein_translocase,_TatA/E_family	-	9e-20	-	-	-	-	-	-	-	-	IPR003369;_IPR006312	Sec-independent_protein_translocase_protein_TatA/B/E;_Sec-independent_protein_translocase_protein_TatA/E	PF02416	mttA/Hcf106_family	OWP55901.1_translocase_[Thermoplasmatales_archaeon_B_DKE]	2.9e-45	100	1961136	Archaea,Euryarchaeota,Thermoplasmata,Thermoplasmatales,none,none,Thermoplasmatales_archaeon_B_DKE
B_DKE_Proteom-Thermo_00215	B_DKE_Proteom	Thermoplasmata	B_DKE_Proteom	na	na	0.065	273	21.4982	20.7309	-0.245147	0.0103779	arCOG01919	TatC	Sec-independent_protein_secretion_pathway_component_TatC	U	2.6e-51	K03118	7.8e-54	180.2	38.5	high_score	sec-independent_protein_translocase_protein_TatC	PF00902	Sec-independent_protein_translocase_protein_(TatC)	1.4e-48	TIGR01912	Sec-independent_protein_translocase_TatC	-	7.3e-57	-	-	-	2.A.64.1.1	4.75e-26	-	-	-	IPR002033	Sec-independent_periplasmic_protein_translocase_TatC	PF00902	Sec-independent_protein_translocase_protein_(TatC)	OWP55902.1_translocase_[Thermoplasmatales_archaeon_B_DKE]	1.6e-141	99.6	1961136	Archaea,Euryarchaeota,Thermoplasmata,Thermoplasmatales,none,none,Thermoplasmatales_archaeon_B_DKE
B_DKE_Proteom-Thermo_00216	B_DKE_Proteom	Thermoplasmata	B_DKE_Proteom	na	na	0.101	247	36.2236	34.9278	-0.247302	0.0125588	arCOG00239	CaiD	Enoyl-CoA_hydratase/carnithine_racemase	I	1e-19	K01715	3.5e-33	112.6	328.13	-	enoyl-CoA_hydratase_[EC:4.2.1.17]	PF00378	Enoyl-CoA_hydratase/isomerase	7.5e-20	TIGR02280	phenylacetate_degradation_probable_enoyl-CoA_hydratase_PaaB	4.2.1.17	1.2e-11	-	-	-	-	-	-	-	-	IPR001753;_IPR029045	Enoyl-CoA_hydratase/isomerase;_ClpP/crotonase-like_domain_superfamily	PF00378	Enoyl-CoA_hydratase/isomerase	OWP55903.1_hypothetical_protein_B2I17_07865_[Thermoplasmatales_archaeon_B_DKE]	5.5e-130	96.7	1961136	Archaea,Euryarchaeota,Thermoplasmata,Thermoplasmatales,none,none,Thermoplasmatales_archaeon_B_DKE
B_DKE_Proteom-Thermo_00217	B_DKE_Proteom	Thermoplasmata	B_DKE_Proteom	na	na	0.084	83	380.227	425.518	-0.025958	0.814447	arCOG05405	-	Uncharacterized_protein	S	4.3e-36	-	-	-	-	-	-	-	-	-	-	-	-	-	-	-	-	-	-	-	-	-	-	-	-	-	OWP55904.1_hypothetical_protein_B2I17_07870_[Thermoplasmatales_archaeon_B_DKE]	4.4e-39	98.8	1961136	Archaea,Euryarchaeota,Thermoplasmata,Thermoplasmatales,none,none,Thermoplasmatales_archaeon_B_DKE
B_DKE_Proteom-Thermo_00218	B_DKE_Proteom	Thermoplasmata	B_DKE_Proteom	na	na	0.066	121	176.162	205.486	0.0344896	0.581368	arCOG05378	-	Uncharacterized_protein	S	1.2e-18	-	-	-	-	-	-	-	-	-	-	-	-	-	-	-	-	-	-	-	-	-	-	-	-	-	OWP55905.1_hypothetical_protein_B2I17_07875_[Thermoplasmatales_archaeon_B_DKE]	2.3e-60	96.7	1961136	Archaea,Euryarchaeota,Thermoplasmata,Thermoplasmatales,none,none,Thermoplasmatales_archaeon_B_DKE
B_DKE_Proteom-Thermo_00219	B_DKE_Proteom	Thermoplasmata	B_DKE_Proteom	na	na	0.075	489	78.2865	100.543	0.180252	0.0236931	arCOG01540	NuoN	NADH_dehydrogenase_subunit_N	C	4.4e-115	K22169	1.1e-121	404.7	521.13	-	F420H2_dehydrogenase_subunit_N_[EC:1.5.98.3]	PF00361	Proton-conducting_membrane_transporter	4.1e-58	TIGR01770	proton-translocating_NADH-quinone_oxidoreductase,_chain_N	-	1.2e-90	-	-	-	3.D.9.1.1	1.85e-74	-	-	-	IPR001750;_IPR010096	NADH:quinone_oxidoreductase/Mrp_antiporter,_membrane_subunit;_NAD(P)H-quinone_oxidoreductase,_subunit_N/subunit_2	PF00361	Proton-conducting_membrane_transporter	OWP55906.1_NADH-quinone_oxidoreductase_subunit_N_[Thermoplasmatales_archaeon_B_DKE]	9e-249	99.6	1961136	Archaea,Euryarchaeota,Thermoplasmata,Thermoplasmatales,none,none,Thermoplasmatales_archaeon_B_DKE
B_DKE_Proteom-Thermo_00220	B_DKE_Proteom	Thermoplasmata	B_DKE_Proteom	na	na	0.094	496	65.8206	85.6193	0.190505	0.0183041	arCOG01538	NuoM	NADH_dehydrogenase_subunit_M	C	3.5e-128	K22168	1.4e-152	506.5	616.1	-	F420H2_dehydrogenase_subunit_M_[EC:1.5.98.3]	PF00361	Proton-conducting_membrane_transporter	1.6e-49	TIGR01972	proton-translocating_NADH-quinone_oxidoreductase,_chain_M	-	2.9e-109	-	-	-	3.D.9.1.1	1.67e-89	-	-	-	IPR003918;_IPR010227;_IPR001750	NADH:ubiquinone_oxidoreductase;_NADH-quinone_oxidoreductase,_chain_M/4;_NADH:quinone_oxidoreductase/Mrp_antiporter,_membrane_subunit	PF00361	Proton-conducting_membrane_transporter	OWP55907.1_NADH-quinone_oxidoreductase_subunit_M_[Thermoplasmatales_archaeon_B_DKE]	1.1e-259	99.4	1961136	Archaea,Euryarchaeota,Thermoplasmata,Thermoplasmatales,none,none,Thermoplasmatales_archaeon_B_DKE
B_DKE_Proteom-Thermo_00221	B_DKE_Proteom	Thermoplasmata	B_DKE_Proteom	na	na	0.083	646	50.5624	66.0789	0.197489	0.00274901	arCOG01539	NuoL	NADH_dehydrogenase_subunit__L	C	5.1e-112	K22167	5e-226	749.9	836.13	-	F420H2_dehydrogenase_subunit_L_[EC:1.5.98.3]	PF00361	Proton-conducting_membrane_transporter	1.7e-74	TIGR01974	proton-translocating_NADH-quinone_oxidoreductase,_chain_L	1.6.-.-	1.1e-161	-	-	-	3.D.9.1.1	1.16e-139	-	-	-	IPR010934;_IPR001750;_IPR003945;_IPR001516;_IPR018393	NADH_dehydrogenase_subunit_5,_C-terminal;_NADH:quinone_oxidoreductase/Mrp_antiporter,_membrane_subunit;_NADH-plastoquinone_oxidoreductase,_chain_5;_NADH-Ubiquinone_oxidoreductase_(complex_I),_chain_5_N-terminal;_NADH-plastoquinone_oxidoreductase,_chain_5_subgroup	PF06455;_PF00361;_PF00662	NADH_dehydrogenase_subunit_5_C-terminus;_Proton-conducting_membrane_transporter;_NADH-Ubiquinone_oxidoreductase_(complex_I),_chain_5_N-terminus	OWP55908.1_NADH-quinone_oxidoreductase_subunit_L_[Thermoplasmatales_archaeon_B_DKE]	0	99.5	1961136	Archaea,Euryarchaeota,Thermoplasmata,Thermoplasmatales,none,none,Thermoplasmatales_archaeon_B_DKE
B_DKE_Proteom-Thermo_00222	B_DKE_Proteom	Thermoplasmata	B_DKE_Proteom	na	na	0.05	100	39.8822	51.0558	0.160603	0.251353	arCOG03073	NuoK	NADH_dehydrogenase_subunit_4L_(K,kappa)	C	3.7e-24	K22166	6.2e-32	107.2	144.2	-	F420H2_dehydrogenase_subunit_K_[EC:1.5.98.3]	PF00420	NADH-ubiquinone/plastoquinone_oxidoreductase_chain_4L	4e-17	-	-	-	-	-	-	-	-	-	-	-	-	IPR001133;_IPR039428	NADH-ubiquinone_oxidoreductase_chain_4L/K;_NADH-ubiquinone_oxidoreductase_chain_4L/Mnh_complex_subunit_C1-like	PF00420	NADH-ubiquinone/plastoquinone_oxidoreductase_chain_4L	OWP55909.1_NADH-quinone_oxidoreductase_subunit_K_[Thermoplasmatales_archaeon_B_DKE]	5.9e-38	100	1961136	Archaea,Euryarchaeota,Thermoplasmata,Thermoplasmatales,none,none,Thermoplasmatales_archaeon_B_DKE
B_DKE_Proteom-Thermo_00223	B_DKE_Proteom	Thermoplasmata	B_DKE_Proteom	na	na	0.078	76	226.69	291.335	0.192657	0.0230793	arCOG05181	NuoJ	NADH_dehydrogenase_subunit_J	C	1.5e-07	K05578	6.4e-09	33	230.4	-	NAD(P)H-quinone_oxidoreductase_subunit_6_[EC:7.1.1.2]	PF00499	NADH-ubiquinone/plastoquinone_oxidoreductase_chain_6	8.9e-08	-	-	-	-	-	-	-	-	-	-	-	-	-	-	-	-	OWP55910.1_hypothetical_protein_B2I17_07900_[Thermoplasmatales_archaeon_B_DKE]	1e-29	97.3	1961136	Archaea,Euryarchaeota,Thermoplasmata,Thermoplasmatales,none,none,Thermoplasmatales_archaeon_B_DKE
B_DKE_Proteom-Thermo_00224	B_DKE_Proteom	Thermoplasmata	B_DKE_Proteom	na	na	0.072	83	119.454	147.39	0.127935	0.195375	arCOG04654	NuoJ	NADH_dehydrogenase_subunit_J	C	1.5e-20	K00339	1.4e-18	64.7	113.2	-	NADH-quinone_oxidoreductase_subunit_J_[EC:7.1.1.2]	PF00499	NADH-ubiquinone/plastoquinone_oxidoreductase_chain_6	6.2e-16	-	-	-	-	-	-	-	-	-	-	-	-	IPR001457	NADH:ubiquinone/plastoquinone_oxidoreductase,_chain_6	PF00499	NADH-ubiquinone/plastoquinone_oxidoreductase_chain_6	OWP55911.1_NADH_dehydrogenase_[Thermoplasmatales_archaeon_B_DKE]	6.4e-30	100	1961136	Archaea,Euryarchaeota,Thermoplasmata,Thermoplasmatales,none,none,Thermoplasmatales_archaeon_B_DKE
B_DKE_Proteom-Thermo_00225	B_DKE_Proteom	Thermoplasmata	B_DKE_Proteom	na	na	0.082	145	227.71	292.52	0.171284	0.00564694	arCOG01543	NuoI	NADH_dehydrogenase_subunit_I	C	3.7e-26	K00338	4e-38	128.1	135.1	-	NADH-quinone_oxidoreductase_subunit_I_[EC:7.1.1.2]	PF12838	4Fe-4S_dicluster_domain	9.3e-13	TIGR01971	NADH-quinone_oxidoreductase,_chain_I	-	2.9e-41	-	-	-	-	-	-	-	-	IPR009051;_IPR017896;_IPR010226;_IPR017900	Alpha-helical_ferredoxin;_4Fe-4S_ferredoxin-type,_iron-sulphur_binding_domain;_NADH-quinone_oxidoreductase,_chain_I;_4Fe-4S_ferredoxin,_iron-sulphur_binding,_conserved_site	PF12838	4Fe-4S_dicluster_domain	OWP55912.1_NADH_dehydrogenase_[Thermoplasmatales_archaeon_B_DKE]	6.3e-65	100	1961136	Archaea,Euryarchaeota,Thermoplasmata,Thermoplasmatales,none,none,Thermoplasmatales_archaeon_B_DKE
B_DKE_Proteom-Thermo_00226	B_DKE_Proteom	Thermoplasmata	B_DKE_Proteom	na	na	0.083	347	65.945	86.9527	0.209555	0.000399187	arCOG01546	NuoH	NADH_dehydrogenase_subunit_H	C	3.1e-70	K00337	5.4e-92	305.9	367.63	-	NADH-quinone_oxidoreductase_subunit_H_[EC:7.1.1.2]	PF00146	NADH_dehydrogenase	3.7e-93	-	-	-	-	-	-	-	3.D.1.8.1	9.52e-62	-	-	-	IPR001694;_IPR018086	NADH:ubiquinone_oxidoreductase,_subunit_1/F420H2_oxidoreductase_subunit_H;_NADH:ubiquinone_oxidoreductase,_subunit_1,_conserved_site	PF00146	NADH_dehydrogenase	OWP55913.1_NADH-quinone_oxidoreductase_subunit_H_[Thermoplasmatales_archaeon_B_DKE]	1.7e-164	96	1961136	Archaea,Euryarchaeota,Thermoplasmata,Thermoplasmatales,none,none,Thermoplasmatales_archaeon_B_DKE
B_DKE_Proteom-Thermo_00227	B_DKE_Proteom	Thermoplasmata	B_DKE_Proteom	na	na	0.081	370	145.661	186.675	0.166586	0.0024627	arCOG01548	NuoD	NADH_dehydrogenase_subunit_D	C	1.5e-101	K00333	1.2e-145	482.6	500.4	-	NADH-quinone_oxidoreductase_subunit_D_[EC:7.1.1.2]	PF00346	Respiratory-chain_NADH_dehydrogenase,_49_Kd_subunit	4.5e-94	TIGR01962	NADH_dehydrogenase_(quinone),_D_subunit	1.6.99.5	4.4e-125	-	-	-	3.D.1.5.1	3.31e-110	WP_005210163.1	[NiFe]_Group_4g	8.33e-72	IPR038290;_IPR029014;_IPR001135;_IPR022885	NADH-quinone_oxidoreductase,_subunit_D_superfamily;_[NiFe]-hydrogenase,_large_subunit;_NADH-quinone_oxidoreductase,_subunit_D;_NAD(P)H-quinone_oxidoreductase_subunit_D/H	PF00346	Respiratory-chain_NADH_dehydrogenase,_49_Kd_subunit	OWP56075.1_NADH_dehydrogenase_subunit_D_[Thermoplasmatales_archaeon_B_DKE]	3.3e-211	100	1961136	Archaea,Euryarchaeota,Thermoplasmata,Thermoplasmatales,none,none,Thermoplasmatales_archaeon_B_DKE
B_DKE_Proteom-Thermo_00228	B_DKE_Proteom	Thermoplasmata	B_DKE_Proteom	na	na	0.064	156	130.068	167.91	0.178808	0.00664803	arCOG01551	NuoC	NADH_dehydrogenase_subunit_C	C	6e-30	K00332	1.5e-44	149.8	165.8	-	NADH-quinone_oxidoreductase_subunit_C_[EC:7.1.1.2]	PF00329	Respiratory-chain_NADH_dehydrogenase,_30_Kd_subunit	3.3e-42	TIGR01961	NADH_(or_F420H2)_dehydrogenase,_subunit_C	-	2.9e-40	-	-	-	3.D.1.3.1	6.66e-26	-	-	-	IPR010218;_IPR037232;_IPR001268	NADH_dehydrogenase,_subunit_C;_NADH:ubiquinone_oxidoreductase,_30kDa_subunit_superfamily;_NADH:ubiquinone_oxidoreductase,_30kDa_subunit	PF00329	Respiratory-chain_NADH_dehydrogenase,_30_Kd_subunit	OWP55914.1_NADH-quinone_oxidoreductase_subunit_C_[Thermoplasmatales_archaeon_B_DKE]	9e-86	99.4	1961136	Archaea,Euryarchaeota,Thermoplasmata,Thermoplasmatales,none,none,Thermoplasmatales_archaeon_B_DKE
B_DKE_Proteom-Thermo_00229	B_DKE_Proteom	Thermoplasmata	B_DKE_Proteom	na	na	0.122	155	126.48	149.33	0.0480294	0.543139	arCOG01554	NuoB	F420H2_dehydrogenase_subunit,_related_to_NADH:ubiquinone_oxidoreductase_20_kD_subunit	C	3.1e-52	K00331	7.1e-75	247.2	223.2	high_score	NADH-quinone_oxidoreductase_subunit_B_[EC:7.1.1.2]	PF01058	NADH_ubiquinone_oxidoreductase,_20_Kd_subunit	5.7e-24	TIGR01957	NADH-quinone_oxidoreductase,_B_subunit	-	4.1e-75	-	-	-	3.D.1.3.1	8.24e-68	-	-	-	IPR006138;_IPR006137	NADH-ubiquinone_oxidoreductase,_20_Kd_subunit;_NADH:ubiquinone_oxidoreductase-like,_20kDa_subunit	PF01058	NADH_ubiquinone_oxidoreductase,_20_Kd_subunit	OWP55915.1_NADH_dehydrogenase_subunit_B_[Thermoplasmatales_archaeon_B_DKE]	4.2e-83	100	1961136	Archaea,Euryarchaeota,Thermoplasmata,Thermoplasmatales,none,none,Thermoplasmatales_archaeon_B_DKE
B_DKE_Proteom-Thermo_00230	B_DKE_Proteom	Thermoplasmata	B_DKE_Proteom	na	na	0.068	146	91.0935	129.995	0.322636	0.000163232	arCOG01557	NuoA	NADH_dehydrogenase_subunit_A	C	1.2e-30	K00330	4.7e-23	79.2	107.8	-	NADH-quinone_oxidoreductase_subunit_A_[EC:7.1.1.2]	PF00507	NADH-ubiquinone/plastoquinone_oxidoreductase,_chain_3	5.2e-22	-	-	-	-	-	-	-	-	-	-	-	-	IPR038430;_IPR000440	NADH:ubiquinone_oxidoreductase,_subunit_3_superfamily;_NADH:ubiquinone/plastoquinone_oxidoreductase,_chain_3	PF00507	NADH-ubiquinone/plastoquinone_oxidoreductase,_chain_3	OWP55916.1_NADH_dehydrogenase_[Thermoplasmatales_archaeon_B_DKE]	3.4e-71	100	1961136	Archaea,Euryarchaeota,Thermoplasmata,Thermoplasmatales,none,none,Thermoplasmatales_archaeon_B_DKE
B_DKE_Proteom-Thermo_00231	B_DKE_Proteom	Thermoplasmata	B_DKE_Proteom	na	na	0.053	56	3.78088	4.53956	0.194583	0.794295	-	-	-	-	-	-	-	-	-	-	-	-	-	-	-	-	-	-	-	-	-	-	-	-	-	-	-	-	-	-	-	-	-	-	-
B_DKE_Proteom-Thermo_00232	B_DKE_Proteom	Thermoplasmata	B_DKE_Proteom	na	na	0.063	614	24.2823	31.8272	0.20617	0.0137755	arCOG01719	GatE	Archaeal_Glu-tRNAGln_amidotransferase_subunit_E_(contains_GAD_domain)	J	6.7e-137	K03330	7.1e-188	623.4	299.6	high_score	glutamyl-tRNA(Gln)_amidotransferase_subunit_E_[EC:6.3.5.7]	PF02934	GatB/GatE_catalytic_domain	1.5e-60	TIGR00134	glutamyl-tRNA(Gln)_amidotransferase,_subunit_E	6.3.5.-	8.5e-137	-	-	-	-	-	-	-	-	IPR017958;_IPR014746;_IPR003789;_IPR004414;_IPR017959;_IPR006075;_IPR004115	Glutamyl-tRNA(Gln)_amidotransferase,_subunit_B,_conserved_site;_Glutamine_synthetase/guanido_kinase,_catalytic_domain;_Aspartyl/glutamyl-tRNA_amidotransferase_subunit_B-like;_Glutamyl-tRNA(Gln)_amidotransferase_subunit_E;_Aspartyl/glutamyl-tRNA(Asn/Gln)_amidotransferase,_subunit_B_/E;_Aspartyl/Glutamyl-tRNA(Gln)_amidotransferase,_subunit_B/E,_catalytic;_GAD-like_domain_superfamily	PF02934	GatB/GatE_catalytic_domain	OWP55917.1_glutamyl-tRNA(Gln)_amidotransferase_subunit_E_[Thermoplasmatales_archaeon_B_DKE]	0	99.5	1961136	Archaea,Euryarchaeota,Thermoplasmata,Thermoplasmatales,none,none,Thermoplasmatales_archaeon_B_DKE
B_DKE_Proteom-Thermo_00233	B_DKE_Proteom	Thermoplasmata	B_DKE_Proteom	na	na	0.092	423	27.2005	36.3492	0.234596	0.0280485	arCOG01924	AnsB	L-asparaginase/archaeal_Glu-tRNAGln_amidotransferase_subunit_D	E	5.1e-97	K09482	4.9e-140	464.3	372.9	high_score	glutamyl-tRNA(Gln)_amidotransferase_subunit_D_[EC:6.3.5.7]	PF00710	Asparaginase,_N-terminal	3.5e-49	TIGR02153	glutamyl-tRNA(Gln)_amidotransferase,_subunit_D	6.3.5.-	6.1e-134	-	-	-	-	-	-	-	-	IPR027474;_IPR037222;_IPR006034;_IPR011878;_IPR036152;_IPR006033;_IPR037152;_IPR027475;_IPR027473	L-asparaginase,_N-terminal;_GatD,_N-terminal;_Asparaginase/glutaminase-like;_Glutamyl-tRNA(Gln)_amidotransferase_subunit__D;_Asparaginase/glutaminase-like_superfamily;_L-asparaginase,_type_I;_L-asparaginase,_N-terminal_domain_superfamily;_Asparaginase/glutaminase,_active_site_2;_L-asparaginase,_C-terminal	PF00710	Asparaginase,_N-terminal	OWP55918.1_glutamyl-tRNA(Gln)_amidotransferase_subunit_D_[Thermoplasmatales_archaeon_B_DKE]	1e-232	98.1	1961136	Archaea,Euryarchaeota,Thermoplasmata,Thermoplasmatales,none,none,Thermoplasmatales_archaeon_B_DKE
B_DKE_Proteom-Thermo_00234	B_DKE_Proteom	Thermoplasmata	B_DKE_Proteom	na	na	0.088	270	15.9335	19.5839	0.106645	0.321837	arCOG04291	-	Sugar_isomerase_related_protein	R	1.6e-33	-	-	-	-	-	-	PF01904	Protein_of_unknown_function_DUF72	1.4e-43	-	-	-	-	-	-	-	-	-	-	-	-	IPR036520;_IPR002763	UPF0759_superfamily;_Protein_of_unknown_function_DUF72	PF01904	Protein_of_unknown_function_DUF72	OWP55919.1_hypothetical_protein_B2I17_07950_[Thermoplasmatales_archaeon_B_DKE]	2.6e-157	99.3	1961136	Archaea,Euryarchaeota,Thermoplasmata,Thermoplasmatales,none,none,Thermoplasmatales_archaeon_B_DKE
B_DKE_Proteom-Thermo_00235	B_DKE_Proteom	Thermoplasmata	B_DKE_Proteom	na	na	0.091	382	64.3517	66.4596	-0.146261	0.127897	arCOG01707	CaiA	Acyl-CoA_dehydrogenase	I	8.5e-103	K00248	3e-134	445.4	525.1	-	butyryl-CoA_dehydrogenase_[EC:1.3.8.1]	PF00441	Acyl-CoA_dehydrogenase,_C-terminal_domain	1.4e-50	TIGR03207	cyclohexanecarboxyl-CoA_dehydrogenase	1.1.1.-	3.8e-60	-	-	-	-	-	-	-	-	IPR009075;_IPR036250;_IPR006089;_IPR006091;_IPR013786;_IPR037069;_IPR009100	Acyl-CoA_dehydrogenase/oxidase_C-terminal;_Acyl-CoA_dehydrogenase-like,_C-terminal;_Acyl-CoA_dehydrogenase,_conserved_site;_Acyl-CoA_oxidase/dehydrogenase,_central_domain;_Acyl-CoA_dehydrogenase/oxidase,_N-terminal;_Acyl-CoA_dehydrogenase/oxidase,_N-terminal_domain_superfamily;_Acyl-CoA_dehydrogenase/oxidase,_N-terminal_and_middle_domain_superfamily	PF00441;_PF02770;_PF02771	Acyl-CoA_dehydrogenase,_C-terminal_domain;_Acyl-CoA_dehydrogenase,_middle_domain;_Acyl-CoA_dehydrogenase,_N-terminal_domain	OWP55920.1_acyl-CoA_dehydrogenase_[Thermoplasmatales_archaeon_B_DKE]	1.9e-209	100	1961136	Archaea,Euryarchaeota,Thermoplasmata,Thermoplasmatales,none,none,Thermoplasmatales_archaeon_B_DKE
B_DKE_Proteom-Thermo_00236	B_DKE_Proteom	Thermoplasmata	B_DKE_Proteom	na	na	0.041	194	158.794	211.23	0.224918	0.0288592	arCOG06034	-	Uncharacterized_protein,_DUF3501_family	S	1e-25	-	-	-	-	-	-	PF12007	Protein_of_unknown_function_(DUF3501)	3.1e-51	-	-	-	-	-	-	-	-	-	-	-	-	IPR021890	Protein_of_unknown_function_DUF3501	PF12007	Protein_of_unknown_function_(DUF3501)	OWP55921.1_hypothetical_protein_B2I17_07960_[Thermoplasmatales_archaeon_B_DKE]	7.5e-98	99.5	1961136	Archaea,Euryarchaeota,Thermoplasmata,Thermoplasmatales,none,none,Thermoplasmatales_archaeon_B_DKE
B_DKE_Proteom-Thermo_00237	B_DKE_Proteom	Thermoplasmata	B_DKE_Proteom	na	na	0.078	140	372.97	476.583	0.1646	0.184558	arCOG01097	-	Rubrerythrin	C	1.7e-37	K19824	3.7e-13	47.3	174.17	-	rubrerythrin	PF02915	Rubrerythrin	4.5e-28	-	-	-	-	-	-	-	-	-	WP_016148395.1	[FeFe]_Group_A1	6.71e-25	IPR009040;_IPR003251;_IPR012347;_IPR009078	Ferritin-like_diiron_domain;_Rubrerythrin;_Ferritin-like;_Ferritin-like_superfamily	PF02915	Rubrerythrin	OWP55922.1_rubrerythrin_[Thermoplasmatales_archaeon_B_DKE]	3e-72	100	1961136	Archaea,Euryarchaeota,Thermoplasmata,Thermoplasmatales,none,none,Thermoplasmatales_archaeon_B_DKE
B_DKE_Proteom-Thermo_00238	B_DKE_Proteom	Thermoplasmata	B_DKE_Proteom	na	na	0.071	390	25.7601	32.7686	0.160716	0.0236105	arCOG04110	PRI1	Eukaryotic-type_DNA_primase,_catalytic_(small)_subunit	L	8.7e-65	K02683	3.9e-106	352.9	233.03	high_score	DNA_primase_small_subunit_[EC:2.7.7.102]	PF01896	DNA_primase_small_subunit	3.4e-24	TIGR00335	putative_DNA_primase,_eukaryotic-type,_small_subunit	-	4.1e-55	-	-	-	-	-	-	-	-	IPR014052;_IPR002755;_IPR023639	DNA_primase,_small_subunit,_eukaryotic/archaeal;_DNA_primase,_small_subunit;_DNA_primase_small_subunit_PriS	PF01896	DNA_primase_small_subunit	OWP56076.1_hypothetical_protein_B2I17_07970_[Thermoplasmatales_archaeon_B_DKE]	1.6e-219	99	1961136	Archaea,Euryarchaeota,Thermoplasmata,Thermoplasmatales,none,none,Thermoplasmatales_archaeon_B_DKE
B_DKE_Proteom-Thermo_00239	B_DKE_Proteom	Thermoplasmata	B_DKE_Proteom	na	na	0.092	1120	15.9043	15.8657	-0.192951	0.099729	arCOG03665	-	Subtilase_family_protease	O	1.6e-201	K08677	1.6e-88	295.4	373.27	-	kumamolisin	PF13715	CarboxypepD_reg-like_domain	1e-12	-	-	-	-	-	-	-	-	-	-	-	-	IPR030400;_IPR036852;_IPR008969	Sedolisin_domain;_Peptidase_S8/S53_domain_superfamily;_Carboxypeptidase-like,_regulatory_domain_superfamily	PF13715	CarboxypepD_reg-like_domain	OWP55923.1_hypothetical_protein_B2I17_07975_[Thermoplasmatales_archaeon_B_DKE]	0	98.7	1961136	Archaea,Euryarchaeota,Thermoplasmata,Thermoplasmatales,none,none,Thermoplasmatales_archaeon_B_DKE
B_DKE_Proteom-Thermo_00240	B_DKE_Proteom	Thermoplasmata	B_DKE_Proteom	na	na	0.073	342	46.8906	73.9877	0.482317	0.000370308	arCOG01876	MetE	Methionine_synthase_II_(cobalamin-independent)	E	5.9e-66	K00549	2.4e-51	172.4	44.37	high_score	5-methyltetrahydropteroyltriglutamate--homocysteine_methyltransferase_[EC:2.1.1.14]	PF01717	Cobalamin-independent_synthase,_Catalytic_domain	1.2e-32	TIGR01371	5-methyltetrahydropteroyltriglutamate--homocysteine_S-methyltransferase	2.1.1.14	3.8e-27	-	-	-	-	-	-	-	-	IPR038071;_IPR002629	UROD/MetE-like_superfamily;_Cobalamin-independent_methionine_synthase_MetE,_C-terminal/archaeal	PF01717	Cobalamin-independent_synthase,_Catalytic_domain	OWP55924.1_methionine_synthase_[Thermoplasmatales_archaeon_B_DKE]	5.4e-192	97.9	1961136	Archaea,Euryarchaeota,Thermoplasmata,Thermoplasmatales,none,none,Thermoplasmatales_archaeon_B_DKE
B_DKE_Proteom-Thermo_00241	B_DKE_Proteom	Thermoplasmata	B_DKE_Proteom	na	na	0.078	306	18.8668	35.1539	0.723757	0.000150587	arCOG01877	MetE	Methionine_synthase_II_(cobalamin-independent)	E	3e-39	-	-	-	-	-	-	-	-	-	-	-	-	-	-	-	-	-	-	-	-	-	IPR038071	UROD/MetE-like_superfamily	-	-	OWP55925.1_hypothetical_protein_B2I17_07985_[Thermoplasmatales_archaeon_B_DKE]	2.6e-169	99.7	1961136	Archaea,Euryarchaeota,Thermoplasmata,Thermoplasmatales,none,none,Thermoplasmatales_archaeon_B_DKE
B_DKE_Proteom-Thermo_00242	B_DKE_Proteom	Thermoplasmata	B_DKE_Proteom	na	na	0.083	274	11.3429	14.1742	0.129145	0.699471	arCOG00475	MetF	5,10-methylenetetrahydrofolate_reductase	E	1.6e-36	K00297	5.3e-33	112.2	28.97	high_score	methylenetetrahydrofolate_reductase_(NADPH)_[EC:1.5.1.20]	PF02219	Methylenetetrahydrofolate_reductase	1.3e-18	TIGR00676	methylenetetrahydrofolate_reductase_[NAD(P)H]	1.5.1.20	8.9e-16	-	-	-	-	-	-	-	-	IPR003171;_IPR029041	Methylenetetrahydrofolate_reductase;_FAD-linked_oxidoreductase-like	PF02219	Methylenetetrahydrofolate_reductase	OWP55926.1_5,10-methylenetetrahydrofolate_reductase_[Thermoplasmatales_archaeon_B_DKE]	1.3e-151	99.6	1961136	Archaea,Euryarchaeota,Thermoplasmata,Thermoplasmatales,none,none,Thermoplasmatales_archaeon_B_DKE
B_DKE_Proteom-Thermo_00243	B_DKE_Proteom	Thermoplasmata	B_DKE_Proteom	na	na	0.098	516	65.2429	74.0363	-0.00992137	0.934896	arCOG01252	PutA	Lactaldehyde_dehydrogenase,_Succinate_semialdehyde_dehydrogenase,_a-ketoglutarate_semialdehyde_dehydrogenase_or_other_NAD-dependent_aldehyde_dehydrogenase	C	6.7e-111	K14085	7.9e-200	662.3	757.83	-	aldehyde_dehydrogenase_family_7_member_A1_[EC:1.2.1.31_1.2.1.8_1.2.1.3]	PF00171	Aldehyde_dehydrogenase_family	8e-131	TIGR01804	betaine-aldehyde_dehydrogenase	1.2.1.8	2e-86	-	-	-	-	-	-	-	-	IPR016162;_IPR016161;_IPR016163;_IPR029510;_IPR015590	Aldehyde_dehydrogenase,_N-terminal;_Aldehyde/histidinol_dehydrogenase;_Aldehyde_dehydrogenase,_C-terminal;_Aldehyde_dehydrogenase,_glutamic_acid_active_site;_Aldehyde_dehydrogenase_domain	PF00171	Aldehyde_dehydrogenase_family	OWP55927.1_aldehyde_dehydrogenase_family_protein_[Thermoplasmatales_archaeon_B_DKE]	1.6e-288	98.6	1961136	Archaea,Euryarchaeota,Thermoplasmata,Thermoplasmatales,none,none,Thermoplasmatales_archaeon_B_DKE
B_DKE_Proteom-Thermo_00244	B_DKE_Proteom	Thermoplasmata	B_DKE_Proteom	na	na	0.06	329	73.7244	101.992	0.28532	6.44697e-05	arCOG01726	IspA	Geranylgeranyl_pyrophosphate_synthase	H	1.2e-67	K02523	1.5e-85	284.7	320.07	-	octaprenyl-diphosphate_synthase_[EC:2.5.1.90]	PF00348	Polyprenyl_synthetase	3.9e-66	TIGR02748	heptaprenyl_diphosphate_synthase_component_II	2.5.1.30	1.9e-63	-	-	-	-	-	-	-	-	IPR008949;_IPR000092;_IPR033749	Isoprenoid_synthase_domain_superfamily;_Polyprenyl_synthetase;_Polyprenyl_synthetase,_conserved_site	PF00348	Polyprenyl_synthetase	OWP55928.1_octaprenyl-diphosphate_synthase_[Thermoplasmatales_archaeon_B_DKE]	3.3e-178	100	1961136	Archaea,Euryarchaeota,Thermoplasmata,Thermoplasmatales,none,none,Thermoplasmatales_archaeon_B_DKE
B_DKE_Proteom-Thermo_00245	B_DKE_Proteom	Thermoplasmata	B_DKE_Proteom	na	na	0.043	92	455.884	596.255	0.193513	0.0551476	arCOG01753	Ssh10b	Archaeal_DNA-binding_protein_Alba	K	2.1e-26	K03622	3.3e-34	114.3	60.43	high_score	archaea-specific_DNA-binding_protein	PF01918	Alba	2.9e-18	TIGR00285	DNA-binding_protein_Alba	-	3.1e-33	-	-	-	-	-	-	-	-	IPR013795;_IPR036882;_IPR002775	DNA/RNA-binding_protein_Alba;_Alba-like_domain_superfamily;_DNA/RNA-binding_protein_Alba-like	PF01918	Alba	OWP55929.1_DNA-binding_protein_Alba_[Thermoplasmatales_archaeon_B_DKE]	3.1e-41	100	1961136	Archaea,Euryarchaeota,Thermoplasmata,Thermoplasmatales,none,none,Thermoplasmatales_archaeon_B_DKE
B_DKE_Proteom-Thermo_00246	B_DKE_Proteom	Thermoplasmata	B_DKE_Proteom	na	na	0.068	131	17.7082	21.0132	0.0630381	0.663232	arCOG01580	-	DNA-binding_transcriptional_regulator,_Lrp_family	K	1.1e-17	K06154	2e-33	112.6	197.33	-	Lrp/AsnC_family_transcriptional_regulator,_involved_in_the_regulation_of_lysine_biosynthesis	PF13404	AsnC-type_helix-turn-helix_domain	1.1e-12	TIGR02937	RNA_polymerase_sigma_factor,_sigma-70_family	-	1.9e-06	-	-	-	-	-	-	-	-	IPR036390;_IPR011008;_IPR019888;_IPR000485;_IPR036388	Winged_helix_DNA-binding_domain_superfamily;_Dimeric_alpha-beta_barrel;_Transcription_regulator_AsnC-type;_AsnC-type_HTH_domain;_Winged_helix-like_DNA-binding_domain_superfamily	PF13412	Winged_helix-turn-helix_DNA-binding	OWP55930.1_transcriptional_regulator_[Thermoplasmatales_archaeon_B_DKE]	1e-61	99.2	1961136	Archaea,Euryarchaeota,Thermoplasmata,Thermoplasmatales,none,none,Thermoplasmatales_archaeon_B_DKE
B_DKE_Proteom-Thermo_00247	B_DKE_Proteom	Thermoplasmata	B_DKE_Proteom	na	na	0.065	92	196.705	240.573	0.113652	0.280803	arCOG05390	-	Uncharacterized_protein	S	2.4e-26	-	-	-	-	-	-	-	-	-	-	-	-	-	-	-	-	-	-	-	-	-	-	-	-	-	OWP55931.1_hypothetical_protein_B2I17_08015_[Thermoplasmatales_archaeon_B_DKE]	5.6e-43	100	1961136	Archaea,Euryarchaeota,Thermoplasmata,Thermoplasmatales,none,none,Thermoplasmatales_archaeon_B_DKE
B_DKE_Proteom-Thermo_00248	B_DKE_Proteom	Thermoplasmata	B_DKE_Proteom	na	na	0	75	56.0448	114.531	0.87818	1.26596e-05	-	-	-	-	-	-	-	-	-	-	-	-	-	-	-	-	-	-	-	-	-	-	-	-	-	-	-	-	-	-	OWP55932.1_hypothetical_protein_B2I17_08020_[Thermoplasmatales_archaeon_B_DKE]	1.9e-12	91.1	1961136	Archaea,Euryarchaeota,Thermoplasmata,Thermoplasmatales,none,none,Thermoplasmatales_archaeon_B_DKE
B_DKE_Proteom-Thermo_00249	B_DKE_Proteom	Thermoplasmata	B_DKE_Proteom	na	na	0.052	114	43.9086	84.7471	0.786501	1.96498e-06	arCOG03943	MazF	Toxin-antitoxin_addiction_module_toxin_component_MazF_(an_endoRNAse)	V	3.7e-15	K07171	1.9e-23	80.5	17.83	high_score	mRNA_interferase_MazF_[EC:3.1.-.-]	PF02452	PemK-like,_MazF-like_toxin_of_type_II_toxin-antitoxin_system	1.3e-25	-	-	-	-	-	-	-	-	-	-	-	-	IPR003477;_IPR011067	mRNA_interferase_PemK-like;_Plasmid_maintenance_toxin/Cell_growth_inhibitor	PF02452	PemK-like,_MazF-like_toxin_of_type_II_toxin-antitoxin_system	OWP56077.1_PemK_family_transcriptional_regulator_[Thermoplasmatales_archaeon_B_DKE]	1.6e-55	99.1	1961136	Archaea,Euryarchaeota,Thermoplasmata,Thermoplasmatales,none,none,Thermoplasmatales_archaeon_B_DKE
B_DKE_Proteom-Thermo_00251	B_DKE_Proteom	Thermoplasmata	B_DKE_Proteom	na	na	0.094	180	20.794	18.7552	-0.329773	0.00938128	arCOG02016	RutF	NADH-FMN_oxidoreductase_RutF,_flavin_reductase_(DIM6/NTAB)_family	C	1e-19	K21185	3.6e-25	85.8	191.1	-	flavin_reductase	PF01613	Flavin_reductase_like_domain	2.2e-27	TIGR03615	pyrimidine_utilization_flavin_reductase_protein_F	1.5.1.42	4.6e-08	-	-	-	-	-	-	-	-	IPR002563;_IPR012349	Flavin_reductase_like_domain;_FMN-binding_split_barrel	PF01613	Flavin_reductase_like_domain	OWP55933.1_hypothetical_protein_B2I17_08035_[Thermoplasmatales_archaeon_B_DKE]	7.7e-89	97	1961136	Archaea,Euryarchaeota,Thermoplasmata,Thermoplasmatales,none,none,Thermoplasmatales_archaeon_B_DKE
B_DKE_Proteom-Thermo_00252	B_DKE_Proteom	Thermoplasmata	B_DKE_Proteom	na	na	0.105	85	140.495	157.472	-0.0117208	0.935917	-	-	-	-	-	-	-	-	-	-	-	-	-	-	-	-	-	-	-	-	-	-	-	-	-	-	-	-	-	-	OWP55934.1_hypothetical_protein_B2I17_08040_[Thermoplasmatales_archaeon_B_DKE]	8e-36	100	1961136	Archaea,Euryarchaeota,Thermoplasmata,Thermoplasmatales,none,none,Thermoplasmatales_archaeon_B_DKE
B_DKE_Proteom-Thermo_00253	B_DKE_Proteom	Thermoplasmata	B_DKE_Proteom	na	na	0.096	280	52.0726	60.5425	0.028305	0.738829	arCOG01929	XdhC	Xanthine_and_CO_dehydrogenase_maturation_factor,_XdhC/CoxF_family	O	1.9e-61	K07402	1.5e-50	170.1	47.83	high_score	xanthine_dehydrogenase_accessory_factor	PF13478	XdhC_Rossmann_domain	7.5e-27	TIGR02964	xanthine_dehydrogenase_accessory_protein_XdhC	-	3.8e-13	-	-	-	-	-	-	-	-	IPR003777;_IPR027051	XdhC-_CoxI;_XdhC_Rossmann_domain	PF02625;_PF13478	XdhC_and_CoxI_family;_XdhC_Rossmann_domain	OWP55935.1_hypothetical_protein_B2I17_08045_[Thermoplasmatales_archaeon_B_DKE]	4.6e-149	99.6	1961136	Archaea,Euryarchaeota,Thermoplasmata,Thermoplasmatales,none,none,Thermoplasmatales_archaeon_B_DKE
B_DKE_Proteom-Thermo_00254	B_DKE_Proteom	Thermoplasmata	B_DKE_Proteom	na	na	0.079	151	22.347	30.1276	0.222857	0.13898	arCOG01927	CoxG	Carbon_monoxide_dehydrogenase_subunit_G,_CoxG	C	6.3e-27	K09386	2.9e-30	102.8	151.43	-	uncharacterized_protein	PF06240	Carbon_monoxide_dehydrogenase_subunit_G_(CoxG)	1.8e-28	-	-	-	-	-	-	-	-	-	-	-	-	IPR010419;_IPR023393	Carbon_monoxide_dehydrogenase_subunit_G;_START-like_domain_superfamily	PF06240	Carbon_monoxide_dehydrogenase_subunit_G_(CoxG)	OWP55936.1_hypothetical_protein_B2I17_08050_[Thermoplasmatales_archaeon_B_DKE]	9.1e-67	92.7	1961136	Archaea,Euryarchaeota,Thermoplasmata,Thermoplasmatales,none,none,Thermoplasmatales_archaeon_B_DKE
B_DKE_Proteom-Thermo_00255	B_DKE_Proteom	Thermoplasmata	B_DKE_Proteom	na	na	0.088	203	15.4065	20.7824	0.232049	0.0777069	arCOG01873	MobA	GT-A_family_glycosyltransferase_involved_in_molybdopterin_guanine_dinucleotide_biosynthesis	H	1.4e-41	K07141	3.5e-46	155.4	92.27	high_score	molybdenum_cofactor_cytidylyltransferase_[EC:2.7.7.76]	PF12804	MobA-like_NTP_transferase_domain	6.4e-35	TIGR03310	molybdenum_cofactor_cytidylyltransferase	2.7.7.76	7.3e-40	-	-	-	-	-	-	-	-	IPR029044;_IPR025877	Nucleotide-diphospho-sugar_transferases;_MobA-like_NTP_transferase	PF12804	MobA-like_NTP_transferase_domain	OWP55937.1_hypothetical_protein_B2I17_08055_[Thermoplasmatales_archaeon_B_DKE]	7.6e-101	96.5	1961136	Archaea,Euryarchaeota,Thermoplasmata,Thermoplasmatales,none,none,Thermoplasmatales_archaeon_B_DKE
B_DKE_Proteom-Thermo_00256	B_DKE_Proteom	Thermoplasmata	B_DKE_Proteom	na	na	0.108	683	72.0514	79.8923	-0.0357818	0.550223	arCOG01167	CoxL	Aerobic-type_carbon_monoxide_dehydrogenase,_large_subunit_CoxL/CutL_homolog	C	5.9e-181	K03520	2.9e-176	585.3	803.6	-	aerobic_carbon-monoxide_dehydrogenase_large_subunit_[EC:1.2.5.3]	PF02738	Molybdopterin-binding_domain_of_aldehyde_dehydrogenase	3.3e-111	TIGR02416	carbon-monoxide_dehydrogenase,_large_subunit	1.2.99.2	8.9e-96	-	-	-	-	-	-	-	-	IPR036856;_IPR000674;_IPR008274;_IPR037165	Aldehyde_oxidase/xanthine_dehydrogenase,_a/b_hammerhead_superfamily;_Aldehyde_oxidase/xanthine_dehydrogenase,_a/b_hammerhead;_Aldehyde_oxidase/xanthine_dehydrogenase,_molybdopterin_binding;_Aldehyde_oxidase/xanthine_dehydrogenase,_molybdopterin_binding_domain_superfamily	PF01315;_PF02738	Aldehyde_oxidase_and_xanthine_dehydrogenase,_a/b_hammerhead_domain;_Molybdopterin-binding_domain_of_aldehyde_dehydrogenase	OWP56078.1_carbon_monoxide_dehydrogenase_[Thermoplasmatales_archaeon_B_DKE]	0	99.7	1961136	Archaea,Euryarchaeota,Thermoplasmata,Thermoplasmatales,none,none,Thermoplasmatales_archaeon_B_DKE
B_DKE_Proteom-Thermo_00257	B_DKE_Proteom	Thermoplasmata	B_DKE_Proteom	na	na	0.135	170	58.8616	60.7662	-0.144947	0.144875	arCOG01925	CoxS	Aerobic-type_carbon_monoxide_dehydrogenase,_small_subunit_CoxS/CutS_homolog	C	5.3e-72	K18022	1.4e-74	246.8	306.57	-	glyceraldehyde_dehydrogenase_small_subunit_[EC:1.2.99.8]	PF01799	[2Fe-2S]_binding_domain	9.8e-32	TIGR03193	4-hydroxybenzoyl-CoA_reductase,_gamma_subunit	1.3.7.9	2e-57	-	-	-	-	-	-	-	-	IPR001041;_IPR036884;_IPR036010;_IPR002888;_IPR012675	2Fe-2S_ferredoxin-type_iron-sulfur_binding_domain;_[2Fe-2S]-binding_domain_superfamily;_2Fe-2S_ferredoxin-like_superfamily;_[2Fe-2S]-binding;_Beta-grasp_domain_superfamily	PF00111;_PF01799	2Fe-2S_iron-sulfur_cluster_binding_domain;_[2Fe-2S]_binding_domain	OWP55938.1_carbon_monoxide_dehydrogenase_[Thermoplasmatales_archaeon_B_DKE]	4.6e-91	99.4	1961136	Archaea,Euryarchaeota,Thermoplasmata,Thermoplasmatales,none,none,Thermoplasmatales_archaeon_B_DKE
B_DKE_Proteom-Thermo_00258	B_DKE_Proteom	Thermoplasmata	B_DKE_Proteom	na	na	0.092	291	48.2033	51.3214	-0.0977445	0.235931	arCOG01926	CoxM	Aerobic-type_carbon_monoxide_dehydrogenase,_middle_subunit_CoxM/CutM_homolog	C	6.9e-86	K03519	9e-93	308.3	272.93	high_score	aerobic_carbon-monoxide_dehydrogenase_medium_subunit_[EC:1.2.5.3]	PF00941	FAD_binding_domain_in_molybdopterin_dehydrogenase	4.7e-48	TIGR02963	xanthine_dehydrogenase,_small_subunit	1.17.1.4	2.3e-41	-	-	-	-	-	-	-	-	IPR016169;_IPR005107;_IPR036318;_IPR016166;_IPR036683;_IPR016167;_IPR002346	FAD-binding,_type_PCMH,_subdomain_2;_CO_dehydrogenase_flavoprotein,_C-terminal;_FAD-binding,_type_PCMH-like_superfamily;_FAD-binding_domain,_PCMH-type;_CO_dehydrogenase_flavoprotein,_C-terminal_domain_superfamily;_FAD-binding,_type_PCMH,_subdomain_1;_Molybdopterin_dehydrogenase,_FAD-binding	PF03450;_PF00941	CO_dehydrogenase_flavoprotein_C-terminal_domain;_FAD_binding_domain_in_molybdopterin_dehydrogenase	OWP55939.1_hypothetical_protein_B2I17_08070_[Thermoplasmatales_archaeon_B_DKE]	8.7e-159	100	1961136	Archaea,Euryarchaeota,Thermoplasmata,Thermoplasmatales,none,none,Thermoplasmatales_archaeon_B_DKE
B_DKE_Proteom-Thermo_00259	B_DKE_Proteom	Thermoplasmata	B_DKE_Proteom	na	na	0.078	510	5.96388	8.29391	0.294554	0.0396158	arCOG00143	-	MFS_family_permease	G	1.6e-66	K08169	3.4e-58	194.6	397.37	-	MFS_transporter,_DHA2_family,_multidrug_resistance_protein	PF07690	Major_Facilitator_Superfamily	2.1e-42	TIGR00711	drug_resistance_MFS_transporter,_drug:H+_antiporter-2_(14_Spanner)_(DHA2)_family	-	1e-34	-	-	-	2.A.1.3.70	9.75e-39	-	-	-	IPR011701;_IPR036259;_IPR020846	Major_facilitator_superfamily;_MFS_transporter_superfamily;_Major_facilitator_superfamily_domain	PF07690	Major_Facilitator_Superfamily	OWP56079.1_MFS_transporter_[Thermoplasmatales_archaeon_B_DKE]	8.5e-242	99.6	1961136	Archaea,Euryarchaeota,Thermoplasmata,Thermoplasmatales,none,none,Thermoplasmatales_archaeon_B_DKE
B_DKE_Proteom-Thermo_00260	B_DKE_Proteom	Thermoplasmata	B_DKE_Proteom	na	na	0.09	618	14.5457	12.6581	-0.391412	3.33715e-07	arCOG04708	-	ATP-dependent_helicase_fused_to_N-terminal_NERD_family_(PD-(DE)xK_superfamily)_endonuclease_and_C-terminal_uncharacterized_domain_of_COG3410	V	7.1e-120	K09384	3.9e-90	300.6	88.07	high_score	uncharacterized_protein	PF09848	Uncharacterized_conserved_protein_(DUF2075)	1.5e-59	-	-	-	-	-	-	-	-	-	-	-	-	IPR027417;_IPR018647	P-loop_containing_nucleoside_triphosphate_hydrolase;_Domain_of_unknown_function_DUF2075	PF09848	Uncharacterized_conserved_protein_(DUF2075)	OWP55940.1_hypothetical_protein_B2I17_08080_[Thermoplasmatales_archaeon_B_DKE]	0	99.2	1961136	Archaea,Euryarchaeota,Thermoplasmata,Thermoplasmatales,none,none,Thermoplasmatales_archaeon_B_DKE
B_DKE_Proteom-Thermo_00261	B_DKE_Proteom	Thermoplasmata	B_DKE_Proteom	na	na	0.092	615	11.7945	13.7026	0.0320667	0.760022	arCOG03654	PotE	Amino_acid_transporter	E	1.4e-125	K03294	2.9e-26	89.9	465.4	-	basic_amino_acid/polyamine_antiporter,_APA_family	PF00324	Amino_acid_permease	2.9e-23	TIGR00905	transporter,_basic_amino_acid/polyamine_antiporter_(APA)_family	-	5.7e-08	-	-	-	2.A.3.15.3	6.2e-55	-	-	-	IPR004841;_IPR000644	Amino_acid_permease/_SLC12A_domain;_CBS_domain	PF00324;_PF00571	Amino_acid_permease;_CBS_domain	OWP55941.1_amino_acid_permease_[Thermoplasmatales_archaeon_B_DKE]	0	98	1961136	Archaea,Euryarchaeota,Thermoplasmata,Thermoplasmatales,none,none,Thermoplasmatales_archaeon_B_DKE
B_DKE_Proteom-Thermo_00262	B_DKE_Proteom	Thermoplasmata	B_DKE_Proteom	na	na	0.081	185	0.48938	0.478771	-0.273804	0.72024	arCOG01241	XerC	XerD/XerC_family_integrase	X	1.5e-14	K04763	4.8e-21	73.4	286.43	-	integrase/recombinase_XerD	PF00589	Phage_integrase_family	8.6e-15	TIGR02224	tyrosine_recombinase_XerC	-	9.9e-16	-	-	-	-	-	-	-	-	IPR011010;_IPR013762;_IPR002104	DNA_breaking-rejoining_enzyme,_catalytic_core;_Integrase-like,_catalytic_domain_superfamily;_Integrase,_catalytic_domain	PF00589	Phage_integrase_family	OWP55942.1_hypothetical_protein_B2I17_08090_[Thermoplasmatales_archaeon_B_DKE]	2.7e-52	87.6	1961136	Archaea,Euryarchaeota,Thermoplasmata,Thermoplasmatales,none,none,Thermoplasmatales_archaeon_B_DKE
B_DKE_Proteom-Thermo_00263	B_DKE_Proteom	Thermoplasmata	B_DKE_Proteom	na	na	0.07	156	0.199122	0.315766	0.420654	0.700256	-	-	-	-	-	-	-	-	-	-	-	-	-	-	-	-	-	-	-	-	-	-	-	-	-	-	-	-	-	-	OWP55943.1_hypothetical_protein_B2I17_08095_[Thermoplasmatales_archaeon_B_DKE]	1.2e-66	65.7	1961136	Archaea,Euryarchaeota,Thermoplasmata,Thermoplasmatales,none,none,Thermoplasmatales_archaeon_B_DKE
B_DKE_Proteom-Thermo_00264	B_DKE_Proteom	Thermoplasmata	B_DKE_Proteom	na	na	0.075	173	6.15208	7.31902	0.0621523	0.748287	arCOG07198	-	Uncharacterized_membrane_protein	S	4.1e-07	-	-	-	-	-	-	-	-	-	-	-	-	-	-	-	-	-	-	-	-	-	-	-	-	-	OWP55944.1_hypothetical_protein_B2I17_08100_[Thermoplasmatales_archaeon_B_DKE]	9.4e-84	96.5	1961136	Archaea,Euryarchaeota,Thermoplasmata,Thermoplasmatales,none,none,Thermoplasmatales_archaeon_B_DKE
B_DKE_Proteom-Thermo_00265	B_DKE_Proteom	Thermoplasmata	B_DKE_Proteom	na	na	0.079	176	9.95336	15.3125	0.45	0.0296986	arCOG07198	-	Uncharacterized_membrane_protein	S	1.2e-06	-	-	-	-	-	-	-	-	-	-	-	-	-	-	-	-	-	-	-	-	-	-	-	-	-	OWP55944.1_hypothetical_protein_B2I17_08100_[Thermoplasmatales_archaeon_B_DKE]	3e-45	59.8	1961136	Archaea,Euryarchaeota,Thermoplasmata,Thermoplasmatales,none,none,Thermoplasmatales_archaeon_B_DKE
B_DKE_Proteom-Thermo_00266	B_DKE_Proteom	Thermoplasmata	B_DKE_Proteom	na	na	0.07	156	0.357519	0.228896	-0.834589	0.448046	arCOG03989	XerC	XerD/XerC_family_integrase	X	5.9e-30	-	-	-	-	-	-	-	-	-	-	-	-	-	-	-	-	-	-	-	-	-	IPR011010	DNA_breaking-rejoining_enzyme,_catalytic_core	-	-	EQB70762.1_hypothetical_protein_AMDU1_APLC00047G0003_[Thermoplasmatales_archaeon_A-plasma]	6.3e-71	83.8	667135	Archaea,Euryarchaeota,Thermoplasmata,Thermoplasmatales,none,none,Thermoplasmatales_archaeon_A-plasma
B_DKE_Proteom-Thermo_00268	B_DKE_Proteom	Thermoplasmata	B_DKE_Proteom	na	na	0.109	55	156.391	157.492	-0.134184	0.310686	arCOG02957	SBH1	Preprotein_translocase_subunit_Sec61beta	U	1.2e-15	-	-	-	-	-	-	PF03911	Sec61beta_family	1.9e-14	-	-	-	-	-	-	-	-	-	-	-	-	IPR016482;_IPR023531	Protein_transport_protein_SecG/Sec61-beta/Sbh;_Preprotein_translocase_subunit_SecG	PF03911	Sec61beta_family	OWP55948.1_preprotein_translocase_subunit_SecG_[Thermoplasmatales_archaeon_B_DKE]	8e-21	100	1961136	Archaea,Euryarchaeota,Thermoplasmata,Thermoplasmatales,none,none,Thermoplasmatales_archaeon_B_DKE
B_DKE_Proteom-Thermo_00269	B_DKE_Proteom	Thermoplasmata	B_DKE_Proteom	na	na	0.08	262	15.1439	20.8231	0.304319	0.192077	arCOG01739	LepB	Signal_peptidase_I	U	8.8e-21	K13280	4.8e-18	63.3	59.43	high_score	signal_peptidase_I_[EC:3.4.21.89]	-	-	-	TIGR02228	signal_peptidase_I	3.4.21.89	1.4e-06	-	-	-	-	-	-	-	-	-	-	-	-	OWP56081.1_S26_family_signal_peptidase_[Thermoplasmatales_archaeon_B_DKE]	6.7e-142	99.6	1961136	Archaea,Euryarchaeota,Thermoplasmata,Thermoplasmatales,none,none,Thermoplasmatales_archaeon_B_DKE
B_DKE_Proteom-Thermo_00270	B_DKE_Proteom	Thermoplasmata	B_DKE_Proteom	na	na	0.094	328	31.9374	49.2907	0.437453	0.000620085	arCOG02937	MVD1	Mevalonate_pyrophosphate_decarboxylase	I	1.6e-42	K18689	2.6e-115	382.2	246.2	high_score	mevalonate-3-kinase_[EC:2.7.1.185]	-	-	-	-	-	-	-	-	-	-	-	-	-	-	-	IPR036554;_IPR020568;_IPR014721	GHMP_kinase,_C-terminal_domain_superfamily;_Ribosomal_protein_S5_domain_2-type_fold;_Ribosomal_protein_S5_domain_2-type_fold,_subgroup	-	-	OWP55949.1_hypothetical_protein_B2I17_08140_[Thermoplasmatales_archaeon_B_DKE]	1.1e-181	99.7	1961136	Archaea,Euryarchaeota,Thermoplasmata,Thermoplasmatales,none,none,Thermoplasmatales_archaeon_B_DKE
B_DKE_Proteom-Thermo_00271	B_DKE_Proteom	Thermoplasmata	B_DKE_Proteom	na	na	0.087	468	125.606	172.716	0.270989	0.00541959	arCOG00077	GcvP	Glycine_cleavage_system_protein_P_(pyridoxal-binding),_N-terminal_domain	E	5.1e-147	K00282	8.5e-158	523.2	407.53	high_score	glycine_dehydrogenase_subunit_1_[EC:1.4.4.2]	PF02347	Glycine_cleavage_system_P-protein	2.6e-109	TIGR00461	glycine_dehydrogenase	1.4.4.2	2.5e-69	-	-	-	-	-	-	-	-	IPR015424;_IPR015421;_IPR023010;_IPR015422;_IPR020581	Pyridoxal_phosphate-dependent_transferase;_Pyridoxal_phosphate-dependent_transferase,_major_domain;_Probable_glycine_dehydrogenase_(decarboxylating)_subunit_1;_Pyridoxal_phosphate-dependent_transferase_domain_1;_Glycine_cleavage_system_P_protein	PF02347	Glycine_cleavage_system_P-protein	OWP56082.1_glycine_dehydrogenase_(aminomethyl-transferring)_[Thermoplasmatales_archaeon_B_DKE]	1.6e-242	100	1961136	Archaea,Euryarchaeota,Thermoplasmata,Thermoplasmatales,none,none,Thermoplasmatales_archaeon_B_DKE
B_DKE_Proteom-Thermo_00272	B_DKE_Proteom	Thermoplasmata	B_DKE_Proteom	na	na	0.093	482	115.919	157.741	0.25759	0.00892432	arCOG00076	GcvP	Glycine_cleavage_system_protein_P_(pyridoxal-binding),_C-terminal_domain	E	5.8e-193	K00283	5.6e-201	665.8	504.5	high_score	glycine_dehydrogenase_subunit_2_[EC:1.4.4.2]	PF02347	Glycine_cleavage_system_P-protein	5.7e-14	TIGR00461	glycine_dehydrogenase	1.4.4.2	5.9e-103	-	-	-	-	-	-	-	-	IPR015421;_IPR020581;_IPR000192;_IPR015424;_IPR015422	Pyridoxal_phosphate-dependent_transferase,_major_domain;_Glycine_cleavage_system_P_protein;_Aminotransferase_class_V_domain;_Pyridoxal_phosphate-dependent_transferase;_Pyridoxal_phosphate-dependent_transferase_domain_1	PF00266	Aminotransferase_class-V	OWP55950.1_glycine_dehydrogenase_(aminomethyl-transferring)_[Thermoplasmatales_archaeon_B_DKE]	6.9e-278	99.2	1961136	Archaea,Euryarchaeota,Thermoplasmata,Thermoplasmatales,none,none,Thermoplasmatales_archaeon_B_DKE
B_DKE_Proteom-Thermo_00273	B_DKE_Proteom	Thermoplasmata	B_DKE_Proteom	na	na	0.039	152	111.553	100.919	-0.324805	0.011977	arCOG02113	-	Uncharacterized_protein_YjgD,_DUF1641_family	S	2.7e-12	-	-	-	-	-	-	PF07849	Protein_of_unknown_function_(DUF1641)	2.7e-11	-	-	-	-	-	-	-	-	-	-	-	-	IPR012440	Protein_of_unknown_function_DUF1641	PF07849	Protein_of_unknown_function_(DUF1641)	OWP56083.1_hypothetical_protein_B2I17_08155_[Thermoplasmatales_archaeon_B_DKE]	2.6e-61	99.2	1961136	Archaea,Euryarchaeota,Thermoplasmata,Thermoplasmatales,none,none,Thermoplasmatales_archaeon_B_DKE
B_DKE_Proteom-Thermo_00274	B_DKE_Proteom	Thermoplasmata	B_DKE_Proteom	na	na	0.083	381	194.366	182.906	-0.260172	0.0927758	arCOG01064	HcaD	NAD(FAD)-dependent_dehydrogenase	R	1.3e-98	K17218	2.3e-96	320.7	212.37	high_score	sulfide:quinone_oxidoreductase_[EC:1.8.5.4]	PF07992	Pyridine_nucleotide-disulphide_oxidoreductase	5.9e-20	TIGR03169	pyridine_nucleotide-disulfide_oxidoreductase_family_protein	-	5.1e-16	-	-	-	-	-	-	-	-	IPR036188;_IPR023753	FAD/NAD(P)-binding_domain_superfamily;_FAD/NAD(P)-binding_domain	PF07992	Pyridine_nucleotide-disulphide_oxidoreductase	OWP55951.1_N-acyl_homoserine_lactone_synthase_[Thermoplasmatales_archaeon_B_DKE]	5.6e-222	99.7	1961136	Archaea,Euryarchaeota,Thermoplasmata,Thermoplasmatales,none,none,Thermoplasmatales_archaeon_B_DKE
B_DKE_Proteom-Thermo_00275	B_DKE_Proteom	Thermoplasmata	B_DKE_Proteom	na	na	0.097	82	704.752	637.649	-0.315708	0.0574241	arCOG02062	TusA	TusA-related_sulfurtransferase	P	6.6e-16	K04085	4.4e-17	59.2	69.13	-	tRNA_2-thiouridine_synthesizing_protein_A_[EC:2.8.1.-]	PF01206	Sulfurtransferase_TusA	7.7e-20	-	-	-	-	-	-	-	-	-	-	-	-	IPR001455;_IPR036868	TusA-like_domain;_TusA-like_domain_superfamily	PF01206	Sulfurtransferase_TusA	OWP56084.1_hypothetical_protein_B2I17_08165_[Thermoplasmatales_archaeon_B_DKE]	1.1e-39	100	1961136	Archaea,Euryarchaeota,Thermoplasmata,Thermoplasmatales,none,none,Thermoplasmatales_archaeon_B_DKE
B_DKE_Proteom-Thermo_00276	B_DKE_Proteom	Thermoplasmata	B_DKE_Proteom	na	na	0.079	138	530.971	479.501	-0.327351	0.0339731	arCOG02064	-	Peroxiredoxin_family_protein	C	2.6e-32	K07092	7.4e-19	65.4	69.2	-	uncharacterized_protein	PF13686	DsrE/DsrF/DrsH-like_family	5e-25	-	-	-	-	-	-	-	-	-	-	-	-	IPR032836;_IPR027396	DsrE2-like_family;_DsrEFH-like	PF13686	DsrE/DsrF/DrsH-like_family	OWP55952.1_hypothetical_protein_B2I17_08170_[Thermoplasmatales_archaeon_B_DKE]	2.6e-68	100	1961136	Archaea,Euryarchaeota,Thermoplasmata,Thermoplasmatales,none,none,Thermoplasmatales_archaeon_B_DKE
B_DKE_Proteom-Thermo_00277	B_DKE_Proteom	Thermoplasmata	B_DKE_Proteom	na	na	0.034	116	99.5002	113.03	0.000756009	0.993593	-	-	-	-	-	-	-	-	-	-	-	-	-	-	-	-	-	-	-	-	-	-	-	-	-	-	-	-	-	-	OWP55953.1_hypothetical_protein_B2I17_08175_[Thermoplasmatales_archaeon_B_DKE]	2.6e-53	97.4	1961136	Archaea,Euryarchaeota,Thermoplasmata,Thermoplasmatales,none,none,Thermoplasmatales_archaeon_B_DKE
B_DKE_Proteom-Thermo_00278	B_DKE_Proteom	Thermoplasmata	B_DKE_Proteom	na	na	0.061	276	81.83	101.801	0.133442	0.0960108	arCOG02258	-	RPA_family_protein,_a_subunit_of_RPA_complex_in_P.furiosus	L	4.1e-41	K09746	1.6e-50	169.3	60.53	high_score	uncharacterized_protein	-	-	-	-	-	-	-	-	-	-	-	-	-	-	-	IPR036388	Winged_helix-like_DNA-binding_domain_superfamily	-	-	OWP55954.1_hypothetical_protein_B2I17_08180_[Thermoplasmatales_archaeon_B_DKE]	2e-149	99.3	1961136	Archaea,Euryarchaeota,Thermoplasmata,Thermoplasmatales,none,none,Thermoplasmatales_archaeon_B_DKE
B_DKE_Proteom-Thermo_00279	B_DKE_Proteom	Thermoplasmata	B_DKE_Proteom	na	na	0.08	361	67.0291	86.3698	0.178597	0.100326	arCOG01510	RPA1	Single-stranded_DNA-binding_replication_protein_A_(RPA),_large_(70_kD)_subunit_or_related_ssDNA-binding_protein	L	1.3e-31	K07466	6.9e-20	69.3	22.13	high_score	replication_factor_A1	PF01336	OB-fold_nucleic_acid_binding_domain	1.2e-09	-	-	-	-	-	-	-	-	-	-	-	-	IPR012340	Nucleic_acid-binding,_OB-fold	-	-	OWP56085.1_hypothetical_protein_B2I17_08185_[Thermoplasmatales_archaeon_B_DKE]	6.7e-193	99.4	1961136	Archaea,Euryarchaeota,Thermoplasmata,Thermoplasmatales,none,none,Thermoplasmatales_archaeon_B_DKE
B_DKE_Proteom-Thermo_00280	B_DKE_Proteom	Thermoplasmata	B_DKE_Proteom	na	na	0.054	201	99.2024	119.866	0.081742	0.301039	arCOG05407	-	Uncharacterized_protein	S	2.1e-44	-	-	-	-	-	-	-	-	-	-	-	-	-	-	-	-	-	-	-	-	-	-	-	-	-	OWP56086.1_hypothetical_protein_B2I17_08190_[Thermoplasmatales_archaeon_B_DKE]	8e-103	99	1961136	Archaea,Euryarchaeota,Thermoplasmata,Thermoplasmatales,none,none,Thermoplasmatales_archaeon_B_DKE
B_DKE_Proteom-Thermo_00281	B_DKE_Proteom	Thermoplasmata	B_DKE_Proteom	na	na	0.103	378	3.17797	5.10237	0.506684	0.0148841	arCOG00130	-	MFS_family_permease	G	1.4e-40	K03449	9e-25	84.9	118.6	-	MFS_transporter,_CP_family,_cyanate_transporter	PF07690	Major_Facilitator_Superfamily	1.8e-36	TIGR00896	cyanate_transporter	-	2.7e-15	-	-	-	-	-	-	-	-	IPR011701;_IPR020846;_IPR036259	Major_facilitator_superfamily;_Major_facilitator_superfamily_domain;_MFS_transporter_superfamily	PF07690	Major_Facilitator_Superfamily	OWP55955.1_hypothetical_protein_B2I17_08195_[Thermoplasmatales_archaeon_B_DKE]	2.1e-197	98.4	1961136	Archaea,Euryarchaeota,Thermoplasmata,Thermoplasmatales,none,none,Thermoplasmatales_archaeon_B_DKE
B_DKE_Proteom-Thermo_00282	B_DKE_Proteom	Thermoplasmata	B_DKE_Proteom	na	na	0.074	108	4.54806	6.65687	0.377312	0.272208	-	-	-	-	-	-	-	-	-	-	-	-	-	-	-	-	-	-	-	-	-	-	-	-	-	-	-	-	-	-	OWP55956.1_hypothetical_protein_B2I17_08200_[Thermoplasmatales_archaeon_B_DKE]	1.4e-53	96.3	1961136	Archaea,Euryarchaeota,Thermoplasmata,Thermoplasmatales,none,none,Thermoplasmatales_archaeon_B_DKE
B_DKE_Proteom-Thermo_00283	B_DKE_Proteom	Thermoplasmata	B_DKE_Proteom	na	na	0.08	422	15.5035	19.8935	0.183155	0.0975697	arCOG00138	-	MFS_family_permease	G	1.3e-90	K08153	6.7e-32	108.3	401.93	-	MFS_transporter,_DHA1_family,_multidrug_resistance_protein	PF07690	Major_Facilitator_Superfamily	3e-39	TIGR00710	drug_resistance_transporter,_Bcr/CflA_subfamily	-	7.8e-13	-	-	-	-	-	-	-	-	IPR020846;_IPR036259;_IPR011701	Major_facilitator_superfamily_domain;_MFS_transporter_superfamily;_Major_facilitator_superfamily	PF07690	Major_Facilitator_Superfamily	OWP55957.1_MFS_transporter_[Thermoplasmatales_archaeon_B_DKE]	1.3e-216	96.4	1961136	Archaea,Euryarchaeota,Thermoplasmata,Thermoplasmatales,none,none,Thermoplasmatales_archaeon_B_DKE
B_DKE_Proteom-Thermo_00284	B_DKE_Proteom	Thermoplasmata	B_DKE_Proteom	na	na	0.107	121	259.795	329.362	0.141384	0.172564	arCOG02734	-	Predicted_Fe-Mo_cluster-binding_protein,_NifX_family	O	9.2e-10	-	-	-	-	-	-	-	-	-	-	-	-	-	-	-	-	-	-	-	-	-	IPR036105;_IPR003731	Dinitrogenase_iron-molybdenum_cofactor_biosynthesis_superfamily;_Dinitrogenase_iron-molybdenum_cofactor_biosynthesis	PF02579	Dinitrogenase_iron-molybdenum_cofactor	OWP55958.1_hypothetical_protein_B2I17_08210_[Thermoplasmatales_archaeon_B_DKE]	9.5e-59	98.3	1961136	Archaea,Euryarchaeota,Thermoplasmata,Thermoplasmatales,none,none,Thermoplasmatales_archaeon_B_DKE
B_DKE_Proteom-Thermo_00285	B_DKE_Proteom	Thermoplasmata	B_DKE_Proteom	na	na	0.063	47	119.918	176.928	0.400811	0.0230712	-	-	-	-	-	-	-	-	-	-	-	-	-	-	-	-	-	-	-	-	-	-	-	-	-	-	-	-	-	-	-	-	-	-	-
B_DKE_Proteom-Thermo_00286	B_DKE_Proteom	Thermoplasmata	B_DKE_Proteom	na	na	0.056	193	27.4422	28.6419	-0.144766	0.315506	arCOG01943	PncA	Amidase_related_to_nicotinamidase	Q	2.9e-26	K09020	2.7e-31	106.4	148.63	-	ureidoacrylate_peracid_hydrolase_[EC:3.5.1.110]	PF00857	Isochorismatase_family	4.4e-40	TIGR03614	pyrimidine_utilization_protein_B	-	3e-15	-	-	-	-	-	-	-	-	IPR036380;_IPR000868	Isochorismatase-like_superfamily;_Isochorismatase-like	PF00857	Isochorismatase_family	OWP55959.1_hydrolase_[Thermoplasmatales_archaeon_B_DKE]	3.5e-95	92.2	1961136	Archaea,Euryarchaeota,Thermoplasmata,Thermoplasmatales,none,none,Thermoplasmatales_archaeon_B_DKE
B_DKE_Proteom-Thermo_00287	B_DKE_Proteom	Thermoplasmata	B_DKE_Proteom	na	na	0.039	376	14.4501	16.9842	-0.911315	0.104401	arCOG03965	-	Transposase_related_protein	X	1.1e-29	K07494	5.4e-35	118.6	60.97	high_score	putative_transposase	PF13358	DDE_superfamily_endonuclease	1.2e-27	-	-	-	-	-	-	-	-	-	-	-	-	IPR009057;_IPR038717	Homeobox-like_domain_superfamily;_Tc1-like_transposase,_DDE_domain	PF13565;_PF13358	Homeodomain-like_domain;_DDE_superfamily_endonuclease	WP_081143155.1_IS630_family_transposase_[Ferroplasma_acidiphilum]	5e-183	83.1	74969	Archaea,Euryarchaeota,Thermoplasmata,Thermoplasmatales,Ferroplasmaceae,Ferroplasma,Ferroplasma_acidiphilum
B_DKE_Proteom-Thermo_00288	B_DKE_Proteom	Thermoplasmata	B_DKE_Proteom	na	na	0.102	418	0.818378	0.844478	-0.160901	0.592445	arCOG00144	-	MFS_family_permease	G	4.9e-96	K08166	2.3e-66	221.6	370.17	-	MFS_transporter,_DHA2_family,_methylenomycin_A_resistance_protein	PF07690	Major_Facilitator_Superfamily	7.3e-47	TIGR00711	drug_resistance_MFS_transporter,_drug:H+_antiporter-2_(14_Spanner)_(DHA2)_family	-	5e-56	-	-	-	2.A.1.3.70	7.49e-91	-	-	-	IPR011701;_IPR020846;_IPR036259	Major_facilitator_superfamily;_Major_facilitator_superfamily_domain;_MFS_transporter_superfamily	PF07690	Major_Facilitator_Superfamily	OWP55960.1_hypothetical_protein_B2I17_08220_[Thermoplasmatales_archaeon_B_DKE]	3.8e-216	97.6	1961136	Archaea,Euryarchaeota,Thermoplasmata,Thermoplasmatales,none,none,Thermoplasmatales_archaeon_B_DKE
B_DKE_Proteom-Thermo_00289	B_DKE_Proteom	Thermoplasmata	B_DKE_Proteom	na	na	0.086	197	9.00229	10.1056	-0.0199175	0.906558	arCOG05705	MalK	ABC-type_sugar_transport_system,_ATPase_component	G	6.2e-43	K15497	8.9e-47	157.6	406.3	-	molybdate/tungstate_transport_system_ATP-binding_protein_[EC:7.3.2.5_7.3.2.6]	PF00005	ABC_transporter	1.7e-20	TIGR03265	putative_2-aminoethylphosphonate_ABC_transporter,_ATP-binding_protein	-	1.2e-24	-	-	-	3.A.1.1.16	4.73e-22	-	-	-	IPR030283;_IPR027417;_IPR003439;_IPR003593	Molybdate/tungstate_import_ATP-binding_protein_WtpC;_P-loop_containing_nucleoside_triphosphate_hydrolase;_ABC_transporter-like;_AAA+_ATPase_domain	PF00005	ABC_transporter	OWP56087.1_hypothetical_protein_B2I17_08225_[Thermoplasmatales_archaeon_B_DKE]	3.8e-97	92.9	1961136	Archaea,Euryarchaeota,Thermoplasmata,Thermoplasmatales,none,none,Thermoplasmatales_archaeon_B_DKE
B_DKE_Proteom-Thermo_00290	B_DKE_Proteom	Thermoplasmata	B_DKE_Proteom	na	na	0.08	274	6.89865	8.6333	0.132713	0.355648	arCOG00164	CysU	ABC-type_sulfate_transport_system,_permease_component	O	4.9e-44	K15496	1.1e-52	176.2	241.63	-	molybdate/tungstate_transport_system_permease_protein	PF00528	Binding-protein-dependent_transport_system_inner_membrane_component	9.1e-10	TIGR01581	NifC-like_ABC-type_porter	-	1.8e-25	-	-	-	3.A.1.6.8	2.25e-27	-	-	-	IPR035906;_IPR000515	MetI-like_superfamily;_ABC_transporter_type_1,_transmembrane_domain_MetI-like	PF00528	Binding-protein-dependent_transport_system_inner_membrane_component	OWP56088.1_hypothetical_protein_B2I17_08230_[Thermoplasmatales_archaeon_B_DKE]	5.2e-137	99.3	1961136	Archaea,Euryarchaeota,Thermoplasmata,Thermoplasmatales,none,none,Thermoplasmatales_archaeon_B_DKE
B_DKE_Proteom-Thermo_00291	B_DKE_Proteom	Thermoplasmata	B_DKE_Proteom	na	na	0.078	346	0.491025	0.93269	0.704501	0.111155	arCOG00219	ModA	ABC-type_molybdate_transport_system,_periplasmic_component	P	2.6e-29	K15495	7e-55	184.1	141.6	high_score	molybdate/tungstate_transport_system_substrate-binding_protein	PF13531	Bacterial_extracellular_solute-binding_protein	2.3e-17	TIGR03730	tungstate_ABC_transporter_binding_protein_WtpA	-	4.7e-29	-	-	-	3.A.1.6.5	7.54e-23	-	-	-	-	-	PF13531	Bacterial_extracellular_solute-binding_protein	OWP55961.1_hypothetical_protein_B2I17_08235_[Thermoplasmatales_archaeon_B_DKE]	4.5e-170	92.2	1961136	Archaea,Euryarchaeota,Thermoplasmata,Thermoplasmatales,none,none,Thermoplasmatales_archaeon_B_DKE
B_DKE_Proteom-Thermo_00292	B_DKE_Proteom	Thermoplasmata	B_DKE_Proteom	na	na	0.086	368	9.98185	17.1899	0.306017	0.629064	arCOG06508	-	Transposase,_IS5_family	X	2.7e-106	K07481	2.6e-46	156.4	55.57	high_score	transposase,_IS5_family	PF05598	Transposase_domain_(DUF772)	7.7e-19	-	-	-	-	-	-	-	-	-	-	-	-	IPR008490;_IPR002559	Transposase_InsH,_N-terminal;_Transposase,_IS4-like	PF05598;_PF01609	Transposase_domain_(DUF772);_Transposase_DDE_domain	EQB74052.1_transposase,_IS4_[Ferroplasma_sp._Type_II]	1.4e-153	78.9	261388	Archaea,Euryarchaeota,Thermoplasmata,Thermoplasmatales,Ferroplasmaceae,Ferroplasma,Ferroplasma_sp._Type_II
B_DKE_Proteom-Thermo_00293	B_DKE_Proteom	Thermoplasmata	B_DKE_Proteom	na	na	0.062	145	28.0599	24.7883	-0.371083	0.00390482	arCOG04554	tfx	Transcriptional_regulator	K	3.3e-23	K09714	3.7e-30	102	86.87	high_score	uncharacterized_protein	PF14601	DNA_binding_protein,_TFX,_C-term	3e-12	TIGR00721	DNA-binding_protein,_Tfx_family	-	5.6e-23	-	-	-	-	-	-	-	-	IPR036657;_IPR029291;_IPR004645	DNA-binding_protein_Tfx_superfamily,_archaea;_DNA_binding_protein_Tfx,_C-terminal;_DNA-binding_protein_Tfx,_archaea	PF14601	DNA_binding_protein,_TFX,_C-term	OWP55962.1_hypothetical_protein_B2I17_08240_[Thermoplasmatales_archaeon_B_DKE]	1.1e-69	98.6	1961136	Archaea,Euryarchaeota,Thermoplasmata,Thermoplasmatales,none,none,Thermoplasmatales_archaeon_B_DKE
B_DKE_Proteom-Thermo_00294	B_DKE_Proteom	Thermoplasmata	B_DKE_Proteom	na	na	0.112	240	6.35055	10.2879	0.529459	0.00664113	arCOG04431	GlpF	Glycerol_uptake_facilitator_or_related_permease_(Major_Intrinsic_Protein_Family)	G	5e-54	K06188	1.5e-53	179.2	221.13	-	aquaporin_Z	PF00230	Major_intrinsic_protein	1.5e-49	TIGR00861	MIP_family_channel_proteins	-	5.1e-47	-	-	-	1.A.8.13.2	1.01e-34	-	-	-	IPR000425;_IPR034294;_IPR022357;_IPR023271	Major_intrinsic_protein;_Aquaporin_transporter;_Major_intrinsic_protein,_conserved_site;_Aquaporin-like	PF00230	Major_intrinsic_protein	OWP56089.1_hypothetical_protein_B2I17_08245_[Thermoplasmatales_archaeon_B_DKE]	3.2e-122	98.7	1961136	Archaea,Euryarchaeota,Thermoplasmata,Thermoplasmatales,none,none,Thermoplasmatales_archaeon_B_DKE
B_DKE_Proteom-Thermo_00295	B_DKE_Proteom	Thermoplasmata	B_DKE_Proteom	na	na	0.056	158	6.53023	4.06556	-0.894234	0.000305601	-	-	-	-	-	-	-	-	-	-	-	-	-	-	-	-	-	-	-	-	-	-	-	-	-	-	-	-	-	-	OWP55964.1_hypothetical_protein_B2I17_08255_[Thermoplasmatales_archaeon_B_DKE]	2.8e-82	95.5	1961136	Archaea,Euryarchaeota,Thermoplasmata,Thermoplasmatales,none,none,Thermoplasmatales_archaeon_B_DKE
B_DKE_Proteom-Thermo_00296	B_DKE_Proteom	Thermoplasmata	B_DKE_Proteom	na	na	0.051	97	18.4415	18.5033	-0.186756	0.465181	arCOG01682	ArsR	Transcriptional_regulator_containing_HTH_domain,_ArsR_family	K	3.4e-08	K03892	7.8e-10	36.2	84.73	-	ArsR_family_transcriptional_regulator,_arsenate/arsenite/antimonite-responsive_transcriptional_repressor	PF01022	Bacterial_regulatory_protein,_arsR_family	1e-07	-	-	-	-	-	-	-	-	-	-	-	-	IPR011991;_IPR036390;_IPR001845;_IPR036388	ArsR-like_helix-turn-helix_domain;_Winged_helix_DNA-binding_domain_superfamily;_HTH_ArsR-type_DNA-binding_domain;_Winged_helix-like_DNA-binding_domain_superfamily	PF01022	Bacterial_regulatory_protein,_arsR_family	OWP55965.1_hypothetical_protein_B2I17_08260_[Thermoplasmatales_archaeon_B_DKE]	1.4e-44	97.9	1961136	Archaea,Euryarchaeota,Thermoplasmata,Thermoplasmatales,none,none,Thermoplasmatales_archaeon_B_DKE
B_DKE_Proteom-Thermo_00297	B_DKE_Proteom	Thermoplasmata	B_DKE_Proteom	na	na	0.102	146	3.01556	2.4675	2.24332	0.341402	-	-	-	-	-	-	-	-	-	-	-	-	-	-	-	-	-	-	-	-	-	-	-	-	-	-	-	-	-	-	OWP55966.1_hypothetical_protein_B2I17_08265_[Thermoplasmatales_archaeon_B_DKE]	5e-78	97.9	1961136	Archaea,Euryarchaeota,Thermoplasmata,Thermoplasmatales,none,none,Thermoplasmatales_archaeon_B_DKE
B_DKE_Proteom-Thermo_00298	B_DKE_Proteom	Thermoplasmata	B_DKE_Proteom	na	na	0.05	120	1.2374	1.58801	1.57181	0.510472	-	-	-	-	-	-	-	-	-	-	-	-	-	-	-	-	-	-	-	-	-	-	-	-	-	-	-	-	-	-	-	-	-	-	-
B_DKE_Proteom-Thermo_00299	B_DKE_Proteom	Thermoplasmata	B_DKE_Proteom	na	na	0.067	134	31.7968	37.2059	0.0430054	0.722502	arCOG02219	VapC	PIN_domain_containing_protein	V	1.3e-11	K18828	1.6e-17	62	93.47	-	tRNA(fMet)-specific_endonuclease_VapC_[EC:3.1.-.-]	PF01850	PIN_domain	1.8e-14	-	-	-	-	-	-	-	-	-	-	-	-	IPR022907;_IPR002716;_IPR029060	VapC_family;_PIN_domain;_PIN-like_domain_superfamily	PF01850	PIN_domain	OWP55967.1_hypothetical_protein_B2I17_08270_[Thermoplasmatales_archaeon_B_DKE]	1.3e-64	100	1961136	Archaea,Euryarchaeota,Thermoplasmata,Thermoplasmatales,none,none,Thermoplasmatales_archaeon_B_DKE
B_DKE_Proteom-Thermo_00300	B_DKE_Proteom	Thermoplasmata	B_DKE_Proteom	na	na	0.069	72	48.1816	55.2775	0.0236456	0.880983	arCOG02681	VapB3	RHH/copG_family_antitoxin	V	1.1e-11	-	-	-	-	-	-	PF02697	Putative_antitoxin	2.7e-16	-	-	-	-	-	-	-	-	-	-	-	-	IPR003847	Putative_antitoxin	PF02697	Putative_antitoxin	OWP55968.1_hypothetical_protein_B2I17_08275_[Thermoplasmatales_archaeon_B_DKE]	6.8e-28	95.8	1961136	Archaea,Euryarchaeota,Thermoplasmata,Thermoplasmatales,none,none,Thermoplasmatales_archaeon_B_DKE
B_DKE_Proteom-Thermo_00301	B_DKE_Proteom	Thermoplasmata	B_DKE_Proteom	na	na	0.121	41	19.2239	24.6927	0.192898	0.622924	-	-	-	-	-	-	-	-	-	-	-	-	-	-	-	-	-	-	-	-	-	-	-	-	-	-	-	-	-	-	-	-	-	-	-
B_DKE_Proteom-Thermo_00302	B_DKE_Proteom	Thermoplasmata	B_DKE_Proteom	na	na	0.086	93	8.55699	9.05007	-0.113205	0.677642	arCOG08216	AbrB	AbrB_family_transcriptional_regulator,_antitoxin_component_of_toxin-antitoxin_system	V	2.3e-15	K03925	9.4e-06	23.2	46.37	-	MraZ_protein	PF02381	MraZ_protein,_putative_antitoxin-like	8.3e-06	-	-	-	-	-	-	-	-	-	-	-	-	IPR037914;_IPR007159;_IPR020603;_IPR003444	SpoVT-AbrB_domain_superfamily;_SpoVT-AbrB_domain;_MraZ_domain;_Transcriptional_regulator_MraZ	PF02381	MraZ_protein,_putative_antitoxin-like	OWP55969.1_hypothetical_protein_B2I17_08280_[Thermoplasmatales_archaeon_B_DKE]	1.3e-34	98.7	1961136	Archaea,Euryarchaeota,Thermoplasmata,Thermoplasmatales,none,none,Thermoplasmatales_archaeon_B_DKE
B_DKE_Proteom-Thermo_00303	B_DKE_Proteom	Thermoplasmata	B_DKE_Proteom	na	na	0.065	123	12.7767	16.3961	0.161062	0.432072	arCOG07589	-	PIN_domain_containing_protein	V	2.4e-30	K07064	6.5e-06	24.6	52.77	-	uncharacterized_protein	PF01850	PIN_domain	3e-08	-	-	-	-	-	-	-	-	-	-	-	-	IPR029060;_IPR002716	PIN-like_domain_superfamily;_PIN_domain	PF01850	PIN_domain	OWP55970.1_pilus_assembly_protein_[Thermoplasmatales_archaeon_B_DKE]	3.3e-59	96.7	1961136	Archaea,Euryarchaeota,Thermoplasmata,Thermoplasmatales,none,none,Thermoplasmatales_archaeon_B_DKE
B_DKE_Proteom-Thermo_00304	B_DKE_Proteom	Thermoplasmata	B_DKE_Proteom	na	na	0.049	161	1.02721	1.55061	0.368325	0.419118	-	-	-	-	-	-	-	-	-	-	-	-	-	-	-	-	-	-	-	-	-	-	-	-	-	-	-	-	-	-	-	-	-	-	-
B_DKE_Proteom-Thermo_00306	B_DKE_Proteom	Thermoplasmata	B_DKE_Proteom	na	na	0.047	396	18.4136	19.91	-0.0692371	0.503209	arCOG03573	-	Uncharacterized_protein,_DUF1015_family	S	8.3e-76	-	-	-	-	-	-	PF06245	Protein_of_unknown_function_(DUF1015)	3.4e-81	-	-	-	-	-	-	-	-	-	-	-	-	IPR008323	Uncharacterised_conserved_protein_UCP033563	PF06245	Protein_of_unknown_function_(DUF1015)	OWP55973.1_hypothetical_protein_B2I17_08305_[Thermoplasmatales_archaeon_B_DKE]	7.1e-220	98	1961136	Archaea,Euryarchaeota,Thermoplasmata,Thermoplasmatales,none,none,Thermoplasmatales_archaeon_B_DKE
B_DKE_Proteom-Thermo_00307	B_DKE_Proteom	Thermoplasmata	B_DKE_Proteom	na	na	0.111	286	42.6324	41.5678	-0.21467	0.03693	arCOG01894	Nfo	Endonuclease_IV	L	3.7e-35	K01151	3.1e-95	316.1	104.47	high_score	deoxyribonuclease_IV_[EC:3.1.21.2]	PF01261	Xylose_isomerase-like_TIM_barrel	3.6e-30	TIGR00587	apurinic_endonuclease_(APN1)	-	3.3e-91	-	-	-	-	-	-	-	-	IPR013022;_IPR001719;_IPR018246;_IPR036237	Xylose_isomerase-like,_TIM_barrel_domain;_AP_endonuclease_2;_AP_endonuclease_2,_zinc_binding_site;_Xylose_isomerase-like_superfamily	PF01261	Xylose_isomerase-like_TIM_barrel	OWP55974.1_hypothetical_protein_B2I17_08310_[Thermoplasmatales_archaeon_B_DKE]	8.6e-159	98.9	1961136	Archaea,Euryarchaeota,Thermoplasmata,Thermoplasmatales,none,none,Thermoplasmatales_archaeon_B_DKE
B_DKE_Proteom-Thermo_00308	B_DKE_Proteom	Thermoplasmata	B_DKE_Proteom	na	na	0.067	236	125.035	121.602	-0.225528	0.00860253	arCOG02038	-	Sugar-specific_transcriptional_regulator_TrmB	K	2.7e-21	-	-	-	-	-	-	PF01978	Sugar-specific_transcriptional_regulator_TrmB	6e-21	-	-	-	-	-	-	-	-	-	-	-	-	IPR036388;_IPR036390;_IPR002831	Winged_helix-like_DNA-binding_domain_superfamily;_Winged_helix_DNA-binding_domain_superfamily;_Transcription_regulator_TrmB,_N-terminal	PF01978	Sugar-specific_transcriptional_regulator_TrmB	OWP55975.1_TrmB_family_transcriptional_regulator_[Thermoplasmatales_archaeon_B_DKE]	3.2e-127	100	1961136	Archaea,Euryarchaeota,Thermoplasmata,Thermoplasmatales,none,none,Thermoplasmatales_archaeon_B_DKE
B_DKE_Proteom-Thermo_00309	B_DKE_Proteom	Thermoplasmata	B_DKE_Proteom	na	na	0.112	133	25.7157	32.763	0.169439	0.286607	arCOG00777	PaaI	HGG_motif-containing_thioesterase,_possibly_involved_in_aromatic_compounds_catabolism	Q	1.8e-16	K02614	3.9e-15	53.4	89	-	acyl-CoA_thioesterase_[EC:3.1.2.-]	PF03061	Thioesterase_superfamily	3.1e-13	TIGR00369	uncharacterized_domain_1	-	2.7e-15	-	-	-	-	-	-	-	-	IPR003736;_IPR029069;_IPR006683	Phenylacetic_acid_degradation-related_domain;_HotDog_domain_superfamily;_Thioesterase_domain	PF03061	Thioesterase_superfamily	OWP55976.1_esterase_[Thermoplasmatales_archaeon_B_DKE]	2.2e-64	95.5	1961136	Archaea,Euryarchaeota,Thermoplasmata,Thermoplasmatales,none,none,Thermoplasmatales_archaeon_B_DKE
B_DKE_Proteom-Thermo_00310	B_DKE_Proteom	Thermoplasmata	B_DKE_Proteom	na	na	0.08	396	45.1964	59.809	0.216064	0.000148364	arCOG01704	Dfp	Phosphopantothenoylcysteine_synthetase/decarboxylase	H	2.4e-77	K13038	5.7e-80	266.6	239.2	high_score	phosphopantothenoylcysteine_decarboxylase_/_phosphopantothenate---cysteine_ligase_[EC:4.1.1.36_6.3.2.5]	PF04127	DNA_/_pantothenate_metabolism_flavoprotein	3.2e-35	TIGR00521	phosphopantothenoylcysteine_decarboxylase_/_phosphopantothenate--cysteine_ligase	4.1.1.36|6.3.2.5	1.2e-73	-	-	-	-	-	-	-	-	IPR007085;_IPR035929;_IPR036551;_IPR003382;_IPR005252	DNA/pantothenate_metabolism_flavoprotein,_C-terminal;_CoaB-like_superfamily;_Flavin_prenyltransferase-like;_Flavoprotein;_Coenzyme_A_biosynthesis_bifunctional_protein_CoaBC	PF04127;_PF02441	DNA_/_pantothenate_metabolism_flavoprotein;_Flavoprotein	OWP55977.1_hypothetical_protein_B2I17_08325_[Thermoplasmatales_archaeon_B_DKE]	2e-214	96.2	1961136	Archaea,Euryarchaeota,Thermoplasmata,Thermoplasmatales,none,none,Thermoplasmatales_archaeon_B_DKE
B_DKE_Proteom-Thermo_00311	B_DKE_Proteom	Thermoplasmata	B_DKE_Proteom	na	na	0.086	265	26.1119	33.3925	0.162746	0.0781384	arCOG00062	Nit1	Deaminated_glutathione_amidase	O	3.1e-20	K01506	6.3e-24	82	256.13	-	5-aminopentanamidase_[EC:3.5.1.30]	PF00795	Carbon-nitrogen_hydrolase	1.7e-21	TIGR00546	apolipoprotein_N-acyltransferase	2.3.1.-	4.7e-13	-	-	-	-	-	-	-	-	IPR001110;_IPR003010;_IPR036526	Uncharacterised_protein_family_UPF0012,_conserved_site;_Carbon-nitrogen_hydrolase;_Carbon-nitrogen_hydrolase_superfamily	PF00795	Carbon-nitrogen_hydrolase	OWP55978.1_hypothetical_protein_B2I17_08330_[Thermoplasmatales_archaeon_B_DKE]	1.8e-142	95.1	1961136	Archaea,Euryarchaeota,Thermoplasmata,Thermoplasmatales,none,none,Thermoplasmatales_archaeon_B_DKE
B_DKE_Proteom-Thermo_00312	B_DKE_Proteom	Thermoplasmata	B_DKE_Proteom	na	na	0.118	237	19.806	19.041	-0.231396	0.0775841	arCOG01648	MhpC	Alpha/beta_superfamily_hydrolase	R	1e-30	K05714	2.6e-40	136	300.17	-	2-hydroxy-6-oxonona-2,4-dienedioate_hydrolase_[EC:3.7.1.14]	PF00561	alpha/beta_hydrolase_fold	3.5e-23	TIGR02427	3-oxoadipate_enol-lactonase	3.1.1.24	1.1e-22	-	-	-	-	-	-	-	-	IPR000073;_IPR029058	Alpha/beta_hydrolase_fold-1;_Alpha/Beta_hydrolase_fold	PF12697	Alpha/beta_hydrolase_family	OWP55979.1_hypothetical_protein_B2I17_08335_[Thermoplasmatales_archaeon_B_DKE]	3.2e-127	96.6	1961136	Archaea,Euryarchaeota,Thermoplasmata,Thermoplasmatales,none,none,Thermoplasmatales_archaeon_B_DKE
B_DKE_Proteom-Thermo_00313	B_DKE_Proteom	Thermoplasmata	B_DKE_Proteom	na	na	0.091	886	226.646	91.0573	-1.56597	0.00887097	arCOG01111	PpsA	Phosphoenolpyruvate_synthase/pyruvate_phosphate_dikinase	G	5.3e-177	K01006	0	1319.4	269.13	high_score	pyruvate,_orthophosphate_dikinase_[EC:2.7.9.1]	PF02896	PEP-utilising_enzyme,_TIM_barrel_domain	9.8e-93	TIGR01828	pyruvate,_phosphate_dikinase	2.7.9.1	0	-	-	-	8.A.7.1.4	5.59e-33	-	-	-	IPR013815;_IPR000121;_IPR010121;_IPR008279;_IPR015813;_IPR002192;_IPR036637;_IPR023151;_IPR018274	ATP-grasp_fold,_subdomain_1;_PEP-utilising_enzyme,_C-terminal;_Pyruvate,_phosphate_dikinase;_PEP-utilising_enzyme,_mobile_domain;_Pyruvate/Phosphoenolpyruvate_kinase-like_domain_superfamily;_Pyruvate_phosphate_dikinase,_PEP/pyruvate-binding;_Phosphohistidine_domain_superfamily;_PEP-utilising_enzyme,_conserved_site;_PEP-utilising_enzyme,_active_site	PF02896;_PF00391;_PF01326	PEP-utilising_enzyme,_TIM_barrel_domain;_PEP-utilising_enzyme,_mobile_domain;_Pyruvate_phosphate_dikinase,_PEP/pyruvate_binding_domain	OWP55980.1_pyruvate,_phosphate_dikinase_[Thermoplasmatales_archaeon_B_DKE]	0	98.4	1961136	Archaea,Euryarchaeota,Thermoplasmata,Thermoplasmatales,none,none,Thermoplasmatales_archaeon_B_DKE
B_DKE_Proteom-Thermo_00314	B_DKE_Proteom	Thermoplasmata	B_DKE_Proteom	na	na	0.055	393	19.5637	29.4715	0.403513	1.79727e-07	arCOG03660	-	MFS_family_permease	G	2.5e-119	K08153	1.3e-19	67.8	401.93	-	MFS_transporter,_DHA1_family,_multidrug_resistance_protein	PF07690	Major_Facilitator_Superfamily	1e-27	TIGR00880	multidrug_resistance_protein	-	2.8e-09	-	-	-	2.A.1.37.3	9.98e-22	-	-	-	IPR020846;_IPR036259;_IPR011701	Major_facilitator_superfamily_domain;_MFS_transporter_superfamily;_Major_facilitator_superfamily	PF07690	Major_Facilitator_Superfamily	OWP55981.1_hypothetical_protein_B2I17_08345_[Thermoplasmatales_archaeon_B_DKE]	6.6e-202	97.7	1961136	Archaea,Euryarchaeota,Thermoplasmata,Thermoplasmatales,none,none,Thermoplasmatales_archaeon_B_DKE
B_DKE_Proteom-Thermo_00315	B_DKE_Proteom	Thermoplasmata	B_DKE_Proteom	na	na	0.061	97	5.31836	9.1662	0.587931	0.0553567	arCOG08661	-	Antibiotic_biosynthesis_monooxygenase_(ABM)_superfamily_enzyme	R	6.7e-09	K21481	3.6e-23	79.2	73.8	high_score	heme_oxygenase_(mycobilin-producing)_[EC:1.14.99.57]	PF03992	Antibiotic_biosynthesis_monooxygenase	1.6e-17	-	-	-	-	-	-	-	-	-	-	-	-	IPR007138;_IPR011008	Antibiotic_biosynthesis_monooxygenase_domain;_Dimeric_alpha-beta_barrel	PF03992	Antibiotic_biosynthesis_monooxygenase	OWP55982.1_hypothetical_protein_B2I17_08350_[Thermoplasmatales_archaeon_B_DKE]	4.8e-45	92.7	1961136	Archaea,Euryarchaeota,Thermoplasmata,Thermoplasmatales,none,none,Thermoplasmatales_archaeon_B_DKE
B_DKE_Proteom-Thermo_00316	B_DKE_Proteom	Thermoplasmata	B_DKE_Proteom	na	na	0.073	493	76.9148	98.6846	0.182578	0.0271207	arCOG00405	GRS1	Glycyl-tRNA_synthetase_(class_II)	J	3.1e-126	K01880	3e-161	535.6	97.23	high_score	glycyl-tRNA_synthetase_[EC:6.1.1.14]	PF03129	Anticodon_binding_domain	3.1e-19	TIGR00389	glycine--tRNA_ligase	6.1.1.14	3.5e-158	-	-	-	-	-	-	-	-	IPR002314;_IPR002315;_IPR004154;_IPR006195;_IPR027031;_IPR036621	Aminoacyl-tRNA_synthetase,_class_II_(G/_P/_S/T);_Glycyl-tRNA_synthetase;_Anticodon-binding;_Aminoacyl-tRNA_synthetase,_class_II;_Glycyl-tRNA_synthetase/DNA_polymerase_subunit_gamma-2;_Anticodon-binding_domain_superfamily	PF00587;_PF03129	tRNA_synthetase_class_II_core_domain_(G,_H,_P,_S_and_T);_Anticodon_binding_domain	OWP55983.1_glycine--tRNA_ligase_[Thermoplasmatales_archaeon_B_DKE]	7.1e-278	97.6	1961136	Archaea,Euryarchaeota,Thermoplasmata,Thermoplasmatales,none,none,Thermoplasmatales_archaeon_B_DKE
B_DKE_Proteom-Thermo_00317	B_DKE_Proteom	Thermoplasmata	B_DKE_Proteom	na	na	0.053	281	125.313	158.064	0.14858	0.00298302	arCOG00600	-	CBS_domain	R	4.7e-32	K04767	1.1e-35	120.6	129.73	-	acetoin_utilization_protein_AcuB	PF00571	CBS_domain	1.4e-33	TIGR01302	inosine-5'-monophosphate_dehydrogenase	1.1.1.205	1.1e-14	-	-	-	-	-	-	-	-	IPR000644	CBS_domain	PF00571	CBS_domain	OWP55984.1_CBS_domain-containing_protein_[Thermoplasmatales_archaeon_B_DKE]	2.4e-153	100	1961136	Archaea,Euryarchaeota,Thermoplasmata,Thermoplasmatales,none,none,Thermoplasmatales_archaeon_B_DKE
B_DKE_Proteom-Thermo_00318	B_DKE_Proteom	Thermoplasmata	B_DKE_Proteom	na	na	0.096	125	14.768	19.5541	0.216501	0.193205	arCOG02077	IscU	NifU_homolog_involved_in_Fe-S_cluster_formation	C	8.3e-34	K04488	4.6e-34	115.1	131.7	-	nitrogen_fixation_protein_NifU_and_related_proteins	PF01592	NifU-like_N_terminal_domain	7.9e-27	TIGR01994	SUF_system_FeS_assembly_protein,_NifU_family	-	4.4e-33	-	-	-	-	-	-	-	-	IPR002871	NIF_system_FeS_cluster_assembly,_NifU,_N-terminal	PF01592	NifU-like_N_terminal_domain	OWP55985.1_SUF_system_NifU_family_Fe-S_cluster_assembly_protein_[Thermoplasmatales_archaeon_B_DKE]	2.5e-62	98.4	1961136	Archaea,Euryarchaeota,Thermoplasmata,Thermoplasmatales,none,none,Thermoplasmatales_archaeon_B_DKE
B_DKE_Proteom-Thermo_00319	B_DKE_Proteom	Thermoplasmata	B_DKE_Proteom	na	na	0.083	430	15.5967	21.2191	0.280918	0.0455461	arCOG00065	csdA	Selenocysteine_lyase/Cysteine_desulfurase	O	7.6e-97	K11717	6e-166	549.7	491.3	high_score	cysteine_desulfurase_/_selenocysteine_lyase_[EC:2.8.1.7_4.4.1.16]	PF00266	Aminotransferase_class-V	3.3e-136	TIGR01979	cysteine_desulfurase,_SufS_family	-	4.3e-162	-	-	-	-	-	-	-	-	IPR015422;_IPR000192;_IPR015421;_IPR015424;_IPR020578	Pyridoxal_phosphate-dependent_transferase_domain_1;_Aminotransferase_class_V_domain;_Pyridoxal_phosphate-dependent_transferase,_major_domain;_Pyridoxal_phosphate-dependent_transferase;_Aminotransferase_class-V,_pyridoxal-phosphate_binding_site	PF00266	Aminotransferase_class-V	OWP55986.1_cysteine_desulfurase_[Thermoplasmatales_archaeon_B_DKE]	1.8e-245	98.4	1961136	Archaea,Euryarchaeota,Thermoplasmata,Thermoplasmatales,none,none,Thermoplasmatales_archaeon_B_DKE
B_DKE_Proteom-Thermo_00320	B_DKE_Proteom	Thermoplasmata	B_DKE_Proteom	na	na	0.09	410	34.6602	46.9008	0.268637	0.0516035	arCOG01715	SufB	Cysteine_desulfurase_activator_SufB	O	6.4e-37	K09015	3.7e-53	178.8	265.97	-	Fe-S_cluster_assembly_protein_SufD	PF01458	Uncharacterized_protein_family_(UPF0051)	8.9e-42	TIGR01981	FeS_assembly_protein_SufD	-	1.8e-53	-	-	-	-	-	-	-	-	IPR011542;_IPR037284;_IPR000825	SUF_system_FeS_cluster_assembly,_SufD;_SUF_system_FeS_cluster_assembly,_SufBD_superfamily;_SUF_system_FeS_cluster_assembly,_SufBD	PF01458	Uncharacterized_protein_family_(UPF0051)	OWP55987.1_hypothetical_protein_B2I17_08375_[Thermoplasmatales_archaeon_B_DKE]	4.4e-225	96.8	1961136	Archaea,Euryarchaeota,Thermoplasmata,Thermoplasmatales,none,none,Thermoplasmatales_archaeon_B_DKE
B_DKE_Proteom-Thermo_00321	B_DKE_Proteom	Thermoplasmata	B_DKE_Proteom	na	na	0.076	481	48.7175	63.5128	0.217258	0.113495	arCOG01715	SufB	Cysteine_desulfurase_activator_SufB	O	6e-120	K09014	9.7e-210	694.4	359.1	high_score	Fe-S_cluster_assembly_protein_SufB	PF01458	Uncharacterized_protein_family_(UPF0051)	2.4e-66	TIGR01980	FeS_assembly_protein_SufB	-	3.4e-218	-	-	-	-	-	-	-	-	IPR037284;_IPR010231;_IPR000825	SUF_system_FeS_cluster_assembly,_SufBD_superfamily;_SUF_system_FeS_cluster_assembly,_SufB;_SUF_system_FeS_cluster_assembly,_SufBD	PF01458	Uncharacterized_protein_family_(UPF0051)	OWP55988.1_Fe-S_cluster_assembly_protein_SufB_[Thermoplasmatales_archaeon_B_DKE]	5.1e-281	99.8	1961136	Archaea,Euryarchaeota,Thermoplasmata,Thermoplasmatales,none,none,Thermoplasmatales_archaeon_B_DKE
B_DKE_Proteom-Thermo_00322	B_DKE_Proteom	Thermoplasmata	B_DKE_Proteom	na	na	0.085	246	46.6231	60.2246	0.193796	0.0913355	arCOG04236	SufC	Cysteine_desulfurase_activator_ATPase	O	3.9e-75	K09013	5.6e-101	334.5	156.7	high_score	Fe-S_cluster_assembly_ATP-binding_protein	PF00005	ABC_transporter	2.1e-23	TIGR01978	FeS_assembly_ATPase_SufC	-	2.6e-98	-	-	-	9.B.29.2.12	4.63e-76	-	-	-	IPR010230;_IPR017871;_IPR027417;_IPR003593;_IPR003439	FeS_cluster_assembly_SUF_system,_ATPase_SufC;_ABC_transporter,_conserved_site;_P-loop_containing_nucleoside_triphosphate_hydrolase;_AAA+_ATPase_domain;_ABC_transporter-like	PF00005	ABC_transporter	OWP55989.1_Fe-S_cluster_assembly_ATPase_SufC_[Thermoplasmatales_archaeon_B_DKE]	9.1e-133	99.6	1961136	Archaea,Euryarchaeota,Thermoplasmata,Thermoplasmatales,none,none,Thermoplasmatales_archaeon_B_DKE
B_DKE_Proteom-Thermo_00323	B_DKE_Proteom	Thermoplasmata	B_DKE_Proteom	na	na	0.074	228	18.2862	22.5831	0.120002	0.448557	arCOG01691	-	Transcriptional_regulator_ArsR_family	K	2.7e-89	K09012	6.2e-18	62.6	243.67	-	DeoR_family_transcriptional_regulator,_suf_operon_transcriptional_repressor	PF01022	Bacterial_regulatory_protein,_arsR_family	9.2e-07	TIGR02702	iron-sulfur_cluster_biosynthesis_transcriptional_regulator_SufR	-	3.7e-10	-	-	-	-	-	-	-	-	IPR011991;_IPR005149;_IPR036390;_IPR036388	ArsR-like_helix-turn-helix_domain;_Transcription_regulator_PadR,_N-terminal;_Winged_helix_DNA-binding_domain_superfamily;_Winged_helix-like_DNA-binding_domain_superfamily	PF03551	Transcriptional_regulator_PadR-like_family	OWP55990.1_transcriptional_regulator_[Thermoplasmatales_archaeon_B_DKE]	2.2e-120	99.6	1961136	Archaea,Euryarchaeota,Thermoplasmata,Thermoplasmatales,none,none,Thermoplasmatales_archaeon_B_DKE
B_DKE_Proteom-Thermo_00324	B_DKE_Proteom	Thermoplasmata	B_DKE_Proteom	na	na	0.046	320	24.7196	27.7291	-0.0238497	0.810361	-	-	-	-	-	K00867	1.2e-123	409.8	153.5	high_score	type_I_pantothenate_kinase_[EC:2.7.1.33]	PF00485	Phosphoribulokinase_/_Uridine_kinase_family	5.2e-12	TIGR00554	pantothenate_kinase	2.7.1.33	3.8e-124	-	-	-	-	-	-	-	-	IPR004566;_IPR006083;_IPR027417	Pantothenate_kinase;_Phosphoribulokinase/uridine_kinase;_P-loop_containing_nucleoside_triphosphate_hydrolase	PF00485	Phosphoribulokinase_/_Uridine_kinase_family	OWP55991.1_type_I_pantothenate_kinase_[Thermoplasmatales_archaeon_B_DKE]	4.6e-177	97.8	1961136	Archaea,Euryarchaeota,Thermoplasmata,Thermoplasmatales,none,none,Thermoplasmatales_archaeon_B_DKE
B_DKE_Proteom-Thermo_00325	B_DKE_Proteom	Thermoplasmata	B_DKE_Proteom	na	na	0.104	439	12.9719	17.8859	0.239932	0.32248	arCOG02691	-	MFS_family_permease	G	2.9e-86	K03762	6.1e-60	200.8	435.53	-	MFS_transporter,_MHS_family,_proline/betaine_transporter	PF07690	Major_Facilitator_Superfamily	6.5e-26	TIGR00883	MFS_transporter,_metabolite:H+_symporter_(MHS)_family_protein	-	3e-52	-	-	-	2.A.1.6.9	1.6e-27	-	-	-	IPR020846;_IPR036259;_IPR011701	Major_facilitator_superfamily_domain;_MFS_transporter_superfamily;_Major_facilitator_superfamily	PF07690	Major_Facilitator_Superfamily	OWP56090.1_MFS_transporter_[Thermoplasmatales_archaeon_B_DKE]	4.6e-228	99.5	1961136	Archaea,Euryarchaeota,Thermoplasmata,Thermoplasmatales,none,none,Thermoplasmatales_archaeon_B_DKE
B_DKE_Proteom-Thermo_00326	B_DKE_Proteom	Thermoplasmata	B_DKE_Proteom	na	na	0.076	535	1.29581	1.62355	0.116085	0.629369	arCOG01356	-	Radical_SAM_superfamily_enzyme	C	2.1e-83	K04034	3.7e-110	366.8	260.57	high_score	anaerobic_magnesium-protoporphyrin_IX_monomethyl_ester_cyclase_[EC:1.21.98.3]	PF02310	B12_binding_domain	8.5e-20	TIGR02026	magnesium-protoporphyrin_IX_monomethyl_ester_anaerobic_oxidative_cyclase	-	7.3e-58	-	-	-	-	-	-	-	-	IPR007197;_IPR006158;_IPR034466;_IPR006638;_IPR023404;_IPR036724	Radical_SAM;_Cobalamin_(vitamin_B12)-binding_domain;_Methyltransferase,_class_B;_Elp3/MiaB/NifB;_Radical_SAM,_alpha/beta_horseshoe;_Cobalamin-binding_domain_superfamily	PF04055;_PF02310	Radical_SAM_superfamily;_B12_binding_domain	OWP55994.1_B12-binding_domain-containing_radical_SAM_protein_[Thermoplasmatales_archaeon_B_DKE]	4.3e-297	97.4	1961136	Archaea,Euryarchaeota,Thermoplasmata,Thermoplasmatales,none,none,Thermoplasmatales_archaeon_B_DKE
B_DKE_Proteom-Thermo_00327	B_DKE_Proteom	Thermoplasmata	B_DKE_Proteom	na	na	0.08	321	34.387	45.3768	0.213536	0.0430336	arCOG04468	WcaG	Nucleoside-diphosphate-sugar_epimerase	M	4.4e-83	K15789	5.2e-107	355.4	165.63	high_score	threonine_3-dehydrogenase_[EC:1.1.1.103]	PF01370	NAD_dependent_epimerase/dehydratase_family	2.6e-29	TIGR04180	NAD_dependent_epimerase/dehydratase,_LLPSF_EDH_00030_family	-	4.4e-13	-	-	-	-	-	-	-	-	IPR036291;_IPR001509	NAD(P)-binding_domain_superfamily;_NAD-dependent_epimerase/dehydratase	PF01370	NAD_dependent_epimerase/dehydratase_family	OWP55995.1_NAD-dependent_epimerase_[Thermoplasmatales_archaeon_B_DKE]	4.9e-179	97.5	1961136	Archaea,Euryarchaeota,Thermoplasmata,Thermoplasmatales,none,none,Thermoplasmatales_archaeon_B_DKE
B_DKE_Proteom-Thermo_00328	B_DKE_Proteom	Thermoplasmata	B_DKE_Proteom	na	na	0.088	395	119.468	152.654	0.15512	0.237907	arCOG00113	BioF	7-keto-8-aminopelargonate_synthetase_or_related_enzyme	H	7.1e-144	K00639	3.2e-149	494.6	468.1	high_score	glycine_C-acetyltransferase_[EC:2.3.1.29]	PF00155	Aminotransferase_class_I_and_II	1.5e-66	TIGR01825	putative_pyridoxal_phosphate-dependent_acyltransferase	2.3.1.-	1.9e-168	-	-	-	-	-	-	-	-	IPR010962;_IPR015422;_IPR004839;_IPR001917;_IPR015424;_IPR015421	Putative_8-amino-7-oxononanoate_synthase,_Archaea/Firmicutes_type;_Pyridoxal_phosphate-dependent_transferase_domain_1;_Aminotransferase,_class_I/classII;_Aminotransferase,_class-II,_pyridoxal-phosphate_binding_site;_Pyridoxal_phosphate-dependent_transferase;_Pyridoxal_phosphate-dependent_transferase,_major_domain	PF00155	Aminotransferase_class_I_and_II	OWP55996.1_glycine_C-acetyltransferase_[Thermoplasmatales_archaeon_B_DKE]	6.6e-218	98.7	1961136	Archaea,Euryarchaeota,Thermoplasmata,Thermoplasmatales,none,none,Thermoplasmatales_archaeon_B_DKE
B_DKE_Proteom-Thermo_00329	B_DKE_Proteom	Thermoplasmata	B_DKE_Proteom	na	na	0.089	235	35.9656	47.8522	0.222745	0.0439979	arCOG04115	SfsA	DNA-binding_protein,_stimulates_sugar_fermentation	R	2.5e-77	K06206	4e-56	187.6	55.1	high_score	sugar_fermentation_stimulation_protein_A	PF03749	Sugar_fermentation_stimulation_protein	3.9e-52	TIGR00230	sugar_fermentation_stimulation_protein	-	6e-44	-	-	-	-	-	-	-	-	IPR005224	Sugar_fermentation_stimulation_protein	PF03749	Sugar_fermentation_stimulation_protein	OWP55997.1_sugar_fermentation_stimulation_protein_SfsA_[Thermoplasmatales_archaeon_B_DKE]	1.7e-128	95.7	1961136	Archaea,Euryarchaeota,Thermoplasmata,Thermoplasmatales,none,none,Thermoplasmatales_archaeon_B_DKE
B_DKE_Proteom-Thermo_00330	B_DKE_Proteom	Thermoplasmata	B_DKE_Proteom	na	na	0.028	106	70.6628	74.9952	-0.108127	0.424506	arCOG04231	CutA	Uncharacterized_protein_involved_in_tolerance_to_divalent_cations	P	3.8e-30	K03926	6.3e-36	120.4	40.03	high_score	periplasmic_divalent_cation_tolerance_protein	PF03091	CutA1_divalent_ion_tolerance_protein	7.4e-35	-	-	-	-	-	-	-	-	-	-	-	-	IPR015867;_IPR004323;_IPR011322	Nitrogen_regulatory_protein_PII/ATP_phosphoribosyltransferase,_C-terminal;_Divalent_ion_tolerance_protein,_CutA;_Nitrogen_regulatory_PII-like,_alpha/beta	PF03091	CutA1_divalent_ion_tolerance_protein	OWP55998.1_hypothetical_protein_B2I17_08435_[Thermoplasmatales_archaeon_B_DKE]	7.8e-49	100	1961136	Archaea,Euryarchaeota,Thermoplasmata,Thermoplasmatales,none,none,Thermoplasmatales_archaeon_B_DKE
B_DKE_Proteom-Thermo_00331	B_DKE_Proteom	Thermoplasmata	B_DKE_Proteom	na	na	0.083	215	28.7084	29.0577	-0.180509	0.127829	arCOG00459	Nth	EndoIII-related_endonuclease	L	4.3e-45	K10773	3.6e-64	213.8	125.43	high_score	endonuclease_III_[EC:4.2.99.18]	PF00730	HhH-GPD_superfamily_base_excision_DNA_repair_protein	5.4e-19	TIGR01083	endonuclease_III	4.2.99.18	8.5e-57	-	-	-	-	-	-	-	-	IPR023170;_IPR003651;_IPR003265;_IPR005759;_IPR004036;_IPR000445;_IPR011257	Helix-turn-helix,_base-excision_DNA_repair,_C-terminal;_Endonuclease_III-like,_iron-sulphur_cluster_loop_motif;_HhH-GPD_domain;_Endonuclease_III;_Endonuclease_III-like,_conserved_site-2;_Helix-hairpin-helix_motif;_DNA_glycosylase	PF00633;_PF00730	Helix-hairpin-helix_motif;_HhH-GPD_superfamily_base_excision_DNA_repair_protein	OWP55999.1_endonuclease_III_[Thermoplasmatales_archaeon_B_DKE]	1.2e-117	98.1	1961136	Archaea,Euryarchaeota,Thermoplasmata,Thermoplasmatales,none,none,Thermoplasmatales_archaeon_B_DKE
B_DKE_Proteom-Thermo_00332	B_DKE_Proteom	Thermoplasmata	B_DKE_Proteom	na	na	0.095	480	96.9018	109.657	-0.00703543	0.914918	arCOG00570	-	Geranylgeranyl_reductase,_flavoprotein	I	1e-52	K17830	1.7e-55	186	246.87	-	digeranylgeranylglycerophospholipid_reductase_[EC:1.3.1.101_1.3.7.11]	PF12831	FAD_dependent_oxidoreductase	1.1e-09	TIGR02032	geranylgeranyl_reductase_family	1.3.1.-	5.7e-40	-	-	-	-	-	-	-	-	IPR039649;_IPR036188	Digeranylgeranylglycerophospholipid_reductase,_N-terminal;_FAD/NAD(P)-binding_domain_superfamily	PF12831	FAD_dependent_oxidoreductase	OWP56000.1_hypothetical_protein_B2I17_08445_[Thermoplasmatales_archaeon_B_DKE]	1.5e-280	100	1961136	Archaea,Euryarchaeota,Thermoplasmata,Thermoplasmatales,none,none,Thermoplasmatales_archaeon_B_DKE
B_DKE_Proteom-Thermo_00333	B_DKE_Proteom	Thermoplasmata	B_DKE_Proteom	na	na	0.095	367	15.8056	15.2165	-0.238797	0.039605	arCOG00570	-	Geranylgeranyl_reductase,_flavoprotein	I	7.9e-37	K17830	1.7e-49	166.2	246.87	-	digeranylgeranylglycerophospholipid_reductase_[EC:1.3.1.101_1.3.7.11]	PF01494	FAD_binding_domain	4.2e-09	TIGR02032	geranylgeranyl_reductase_family	1.3.1.-	1.4e-26	-	-	-	-	-	-	-	-	IPR023753;_IPR036188	FAD/NAD(P)-binding_domain;_FAD/NAD(P)-binding_domain_superfamily	PF07992	Pyridine_nucleotide-disulphide_oxidoreductase	OWP56001.1_hypothetical_protein_B2I17_08450_[Thermoplasmatales_archaeon_B_DKE]	2.3e-188	92.1	1961136	Archaea,Euryarchaeota,Thermoplasmata,Thermoplasmatales,none,none,Thermoplasmatales_archaeon_B_DKE
B_DKE_Proteom-Thermo_00334	B_DKE_Proteom	Thermoplasmata	B_DKE_Proteom	na	na	0.083	456	19.6656	21.256	-0.0722052	0.355036	arCOG01228	Ffh	Signal_recognition_particle_GTPase	U	4.6e-131	K03106	3.8e-135	448.6	314.7	high_score	signal_recognition_particle_subunit_SRP54_[EC:3.6.5.4]	PF00448	SRP54-type_protein,_GTPase_domain	7.6e-66	TIGR00959	signal_recognition_particle_protein	-	2.2e-111	-	-	-	3.A.5.7.2	3.59e-129	-	-	-	IPR022941;_IPR036891;_IPR013822;_IPR000897;_IPR004125;_IPR027417;_IPR036225	Signal_recognition_particle,_SRP54_subunit;_Signal_recognition_particle,_SRP54_subunit,_M-domain_superfamily;_Signal_recognition_particle,_SRP54_subunit,_helical_bundle;_Signal_recognition_particle,_SRP54_subunit,_GTPase_domain;_Signal_recognition_particle,_SRP54_subunit,_M-domain;_P-loop_containing_nucleoside_triphosphate_hydrolase;_SRP/SRP_receptor,_N-terminal	PF02978;_PF00448;_PF02881	Signal_peptide_binding_domain;_SRP54-type_protein,_GTPase_domain;_SRP54-type_protein,_helical_bundle_domain	OWP56002.1_signal_recognition_particle_protein_[Thermoplasmatales_archaeon_B_DKE]	4.6e-247	98.5	1961136	Archaea,Euryarchaeota,Thermoplasmata,Thermoplasmatales,none,none,Thermoplasmatales_archaeon_B_DKE
B_DKE_Proteom-Thermo_00335	B_DKE_Proteom	Thermoplasmata	B_DKE_Proteom	na	na	0.134	104	43.5458	57.8298	0.243456	0.175057	arCOG00579	RPB9	DNA-directed_RNA_polymerase,_subunit_M/Transcription_elongation_factor_TFIIS	K	4.1e-22	K03057	1.4e-29	100.5	85.2	high_score	transcription_factor_S	PF01096	Transcription_factor_S-II_(TFIIS)	8.6e-20	TIGR01384	transcription_factor_S	-	2.8e-33	-	-	-	-	-	-	-	-	IPR019761;_IPR006288;_IPR001222;_IPR001529;_IPR012164	DNA-directed_RNA_polymerase_M,_15kDa_subunit,_conserved_site;_Transcription_factor_S;_Zinc_finger,_TFIIS-type;_DNA-directed_RNA_polymerase,_M/15kDa_subunit;_DNA-directed_RNA_polymerase_subunit/transcription_factor_S	PF01096;_PF02150	Transcription_factor_S-II_(TFIIS);_RNA_polymerases_M/15_Kd_subunit	OWP56003.1_transcription_factor_S_[Thermoplasmatales_archaeon_B_DKE]	2.5e-55	100	1961136	Archaea,Euryarchaeota,Thermoplasmata,Thermoplasmatales,none,none,Thermoplasmatales_archaeon_B_DKE
B_DKE_Proteom-Thermo_00336	B_DKE_Proteom	Thermoplasmata	B_DKE_Proteom	na	na	0.087	307	25.0501	33.4479	0.229265	0.0512625	arCOG00196	CcmA	ABC-type_multidrug_transport_system,_ATPase_component	V	5.8e-85	K01990	1.7e-82	274.8	225.27	high_score	ABC-2_type_transport_system_ATP-binding_protein	PF00005	ABC_transporter	2.2e-30	TIGR01188	daunorubicin_resistance_ABC_transporter,_ATP-binding_protein	-	1.7e-85	-	-	-	3.A.1.144.2	9.76e-110	-	-	-	IPR003593;_IPR003439;_IPR027417;_IPR017871	AAA+_ATPase_domain;_ABC_transporter-like;_P-loop_containing_nucleoside_triphosphate_hydrolase;_ABC_transporter,_conserved_site	PF00005	ABC_transporter	OWP56091.1_multidrug_ABC_transporter_ATP-binding_protein_[Thermoplasmatales_archaeon_B_DKE]	2.6e-161	96.7	1961136	Archaea,Euryarchaeota,Thermoplasmata,Thermoplasmatales,none,none,Thermoplasmatales_archaeon_B_DKE
B_DKE_Proteom-Thermo_00337	B_DKE_Proteom	Thermoplasmata	B_DKE_Proteom	na	na	0.081	246	8.72651	12.4407	0.320118	0.0130734	arCOG01462	NatB	ABC-type_Na+_efflux_pump,_permease_component	C	5e-19	K09696	5.3e-11	39.7	226.5	-	sodium_transport_system_permease_protein	PF12679	ABC-2_family_transporter_protein	6.3e-09	-	-	-	-	-	-	-	3.A.1.144.1	4.36e-35	-	-	-	IPR032688	ABC-2_family_transporter_protein	PF12679	ABC-2_family_transporter_protein	OWP56004.1_hypothetical_protein_B2I17_08470_[Thermoplasmatales_archaeon_B_DKE]	8.9e-112	97.9	1961136	Archaea,Euryarchaeota,Thermoplasmata,Thermoplasmatales,none,none,Thermoplasmatales_archaeon_B_DKE
B_DKE_Proteom-Thermo_00338	B_DKE_Proteom	Thermoplasmata	B_DKE_Proteom	na	na	0.036	138	16.7941	13.6754	-0.493421	0.00160245	arCOG04227	-	Predicted_CoA-binding_protein	R	1.6e-42	K06929	9.1e-50	165.7	68.57	high_score	uncharacterized_protein	PF13380	CoA_binding_domain	1.6e-35	TIGR02717	acetyl_coenzyme_A_synthetase_(ADP_forming),_alpha_domain	6.2.1.13	2.8e-10	-	-	-	-	-	-	-	-	IPR036291;_IPR003781	NAD(P)-binding_domain_superfamily;_CoA-binding	PF13380	CoA_binding_domain	OWP56005.1_CoA-binding_protein_[Thermoplasmatales_archaeon_B_DKE]	9.5e-71	100	1961136	Archaea,Euryarchaeota,Thermoplasmata,Thermoplasmatales,none,none,Thermoplasmatales_archaeon_B_DKE
B_DKE_Proteom-Thermo_00339	B_DKE_Proteom	Thermoplasmata	B_DKE_Proteom	na	na	0.083	168	12.7535	13.6771	-0.0965006	0.517076	arCOG00833	RimI	Acetyltransferase_(GNAT)_family	R	2.9e-17	K03825	2.3e-22	77.1	106.1	-	putative_acetyltransferase_[EC:2.3.1.-]	PF00583	Acetyltransferase_(GNAT)_family	2.8e-19	TIGR01575	ribosomal-protein-alanine_acetyltransferase	2.3.1.128	7.5e-13	-	-	-	-	-	-	-	-	IPR000182;_IPR016181	GNAT_domain;_Acyl-CoA_N-acyltransferase	PF00583	Acetyltransferase_(GNAT)_family	OWP56006.1_hypothetical_protein_B2I17_08480_[Thermoplasmatales_archaeon_B_DKE]	3.1e-84	95.8	1961136	Archaea,Euryarchaeota,Thermoplasmata,Thermoplasmatales,none,none,Thermoplasmatales_archaeon_B_DKE
B_DKE_Proteom-Thermo_00340	B_DKE_Proteom	Thermoplasmata	B_DKE_Proteom	na	na	0.083	313	48.6054	49.7448	-0.161147	0.0347764	arCOG00663	GCD1	Nucleoside-diphosphate-sugar_pyrophosphorylase_involved_in_lipopolysaccharide_biosynthesis/translation_initiation_factor_2B,_gamma/epsilon_subunit	M	9.1e-61	K21210	1.1e-40	136.9	290.8	-	NDP-mannose_synthase	PF00483	Nucleotidyl_transferase	3.3e-27	TIGR03992	UDP-N-acetylglucosamine_diphosphorylase/glucosamine-1-phosphate_N-acetyltransferase	2.7.7.23|2.3.1.157	1.1e-28	-	-	-	-	-	-	-	-	IPR005835;_IPR029044	Nucleotidyl_transferase_domain;_Nucleotide-diphospho-sugar_transferases	PF00483	Nucleotidyl_transferase	OWP56007.1_glucose-1-phosphate_adenylyltransferase_[Thermoplasmatales_archaeon_B_DKE]	2.9e-176	99.4	1961136	Archaea,Euryarchaeota,Thermoplasmata,Thermoplasmatales,none,none,Thermoplasmatales_archaeon_B_DKE
B_DKE_Proteom-Thermo_00341	B_DKE_Proteom	Thermoplasmata	B_DKE_Proteom	na	na	0.05	120	70.5924	52.0149	-0.637604	3.19259e-09	arCOG03677	-	Uncharacterized_protein	S	1.1e-48	-	-	-	-	-	-	-	-	-	-	-	-	-	-	-	-	-	-	-	-	-	-	-	-	-	OWP56092.1_hypothetical_protein_B2I17_08490_[Thermoplasmatales_archaeon_B_DKE]	3.1e-62	100	1961136	Archaea,Euryarchaeota,Thermoplasmata,Thermoplasmatales,none,none,Thermoplasmatales_archaeon_B_DKE
B_DKE_Proteom-Thermo_00342	B_DKE_Proteom	Thermoplasmata	B_DKE_Proteom	na	na	0.087	307	7.06832	6.45887	-0.316655	0.0371373	arCOG00271	RhaT	Permease_of_the_drug/metabolite_transporter_(DMT)_superfamily	G	2.5e-30	K03298	1.6e-38	130.3	141.93	-	drug/metabolite_transporter,_DME_family	PF00892	EamA-like_transporter_family	4e-38	TIGR00950	carboxylate/amino_acid/amine_transporter	-	8.6e-36	-	-	-	2.A.7.3.31	3.48e-55	-	-	-	IPR000620	EamA_domain	PF00892	EamA-like_transporter_family	OWP56093.1_hypothetical_protein_B2I17_08495_[Thermoplasmatales_archaeon_B_DKE]	5.1e-149	96	1961136	Archaea,Euryarchaeota,Thermoplasmata,Thermoplasmatales,none,none,Thermoplasmatales_archaeon_B_DKE
B_DKE_Proteom-Thermo_00343	B_DKE_Proteom	Thermoplasmata	B_DKE_Proteom	na	na	0.091	120	121.588	126.875	-0.127295	0.130043	arCOG03681	-	Uncharacterized_protein	S	2.1e-22	-	-	-	-	-	-	-	-	-	-	-	-	-	-	-	-	-	-	-	-	-	-	-	-	-	OWP56094.1_hypothetical_protein_B2I17_08500_[Thermoplasmatales_archaeon_B_DKE]	1.8e-57	92.4	1961136	Archaea,Euryarchaeota,Thermoplasmata,Thermoplasmatales,none,none,Thermoplasmatales_archaeon_B_DKE
B_DKE_Proteom-Thermo_00344	B_DKE_Proteom	Thermoplasmata	B_DKE_Proteom	na	na	0.105	1050	28.8325	29.7158	-0.13185	0.379949	arCOG03675	-	Thermopsin-like_protease	E	1.6e-200	K01385	1.6e-71	239.1	139.6	high_score	thermopsin_[EC:3.4.23.42]	PF05317	Thermopsin	5.7e-70	-	-	-	-	-	-	-	-	-	-	-	-	IPR007742;_IPR007981	Periplasmic_copper-binding_protein_NosD,_beta_helix_domain;_Peptidase_A5,_thermopsin	PF05048;_PF05317	Periplasmic_copper-binding_protein_(NosD);_Thermopsin	OWP56010.1_hypothetical_protein_B2I17_08515_[Thermoplasmatales_archaeon_B_DKE]	0	90.6	1961136	Archaea,Euryarchaeota,Thermoplasmata,Thermoplasmatales,none,none,Thermoplasmatales_archaeon_B_DKE
B_DKE_Proteom-Thermo_00345	B_DKE_Proteom	Thermoplasmata	B_DKE_Proteom	na	na	0.067	417	2.81837	4.39193	0.421977	0.0927586	arCOG02793	-	MFS_family_permease	G	4.8e-125	K08369	2.9e-26	89.7	350.23	-	MFS_transporter,_putative_metabolite:H+_symporter	PF07690	Major_Facilitator_Superfamily	7.4e-14	TIGR00895	MFS_transporter,_aromatic_acid:H+_symporter_(AAHS)_family	-	1.3e-16	-	-	-	2.A.1.1.118	1.67e-38	-	-	-	IPR005828;_IPR020846;_IPR005829;_IPR036259	Major_facilitator,__sugar_transporter-like;_Major_facilitator_superfamily_domain;_Sugar_transporter,_conserved_site;_MFS_transporter_superfamily	PF00083	Sugar_(and_other)_transporter	OWP56011.1_MFS_transporter_[Thermoplasmatales_archaeon_B_DKE]	1.7e-208	95.2	1961136	Archaea,Euryarchaeota,Thermoplasmata,Thermoplasmatales,none,none,Thermoplasmatales_archaeon_B_DKE
B_DKE_Proteom-Thermo_00346	B_DKE_Proteom	Thermoplasmata	B_DKE_Proteom	na	na	0.081	307	18.559	21.5472	0.0279577	0.778532	arCOG00196	CcmA	ABC-type_multidrug_transport_system,_ATPase_component	V	5.2e-77	K01990	1.2e-83	278.5	225.27	high_score	ABC-2_type_transport_system_ATP-binding_protein	PF00005	ABC_transporter	6.3e-30	TIGR01188	daunorubicin_resistance_ABC_transporter,_ATP-binding_protein	-	2.5e-80	-	-	-	3.A.1.109.7	1.34e-62	-	-	-	IPR003439;_IPR003593;_IPR025302;_IPR027417;_IPR017871	ABC_transporter-like;_AAA+_ATPase_domain;_Domain_of_unknown_function_DUF4162;_P-loop_containing_nucleoside_triphosphate_hydrolase;_ABC_transporter,_conserved_site	PF13732;_PF00005	Domain_of_unknown_function_(DUF4162);_ABC_transporter	AKA48540.1_hypothetical_protein_IX51_04870_[uncultured_archaeon]	1.8e-106	62.9	115547	Archaea,none,none,none,none,none,uncultured_archaeon
B_DKE_Proteom-Thermo_00347	B_DKE_Proteom	Thermoplasmata	B_DKE_Proteom	na	na	0.046	367	11.6876	13.2481	-0.00657242	0.944681	arCOG01463	-	ABC-type_multidrug_transport_system,_permease_component	V	1.5e-55	K09694	1.9e-27	93.6	170.43	-	lipooligosaccharide_transport_system_permease_protein	PF12698	ABC-2_family_transporter_protein	1e-36	TIGR01247	daunorubicin_resistance_ABC_transporter_membrane_protein	-	2.1e-15	-	-	-	3.A.1.105.11	4.84e-28	-	-	-	IPR000412	ABC-2_transporter	PF12698	ABC-2_family_transporter_protein	AKA48539.1_hypothetical_protein_IX51_04865_[uncultured_archaeon]	1.1e-126	67.9	115547	Archaea,none,none,none,none,none,uncultured_archaeon
B_DKE_Proteom-Thermo_00348	B_DKE_Proteom	Thermoplasmata	B_DKE_Proteom	na	na	0.062	80	129.789	130.679	-0.170159	0.441337	-	-	-	-	-	-	-	-	-	-	-	-	-	-	-	-	-	-	-	-	-	-	-	-	-	-	-	-	-	-	OWP56022.1_hypothetical_protein_B2I17_08590_[Thermoplasmatales_archaeon_B_DKE]	4.3e-31	93.7	1961136	Archaea,Euryarchaeota,Thermoplasmata,Thermoplasmatales,none,none,Thermoplasmatales_archaeon_B_DKE
B_DKE_Proteom-Thermo_00349	B_DKE_Proteom	Thermoplasmata	B_DKE_Proteom	na	na	0.081	502	9.61745	11.6033	0.080404	0.706633	arCOG00144	-	MFS_family_permease	G	1.5e-86	K03446	4.6e-60	201	336.63	-	MFS_transporter,_DHA2_family,_multidrug_resistance_protein	PF07690	Major_Facilitator_Superfamily	2.7e-48	TIGR00711	drug_resistance_MFS_transporter,_drug:H+_antiporter-2_(14_Spanner)_(DHA2)_family	-	2e-40	-	-	-	2.A.1.3.64	1.45e-43	-	-	-	IPR020846;_IPR011701;_IPR036259	Major_facilitator_superfamily_domain;_Major_facilitator_superfamily;_MFS_transporter_superfamily	PF07690	Major_Facilitator_Superfamily	OWP56023.1_MFS_transporter_[Thermoplasmatales_archaeon_B_DKE]	2.4e-257	98.4	1961136	Archaea,Euryarchaeota,Thermoplasmata,Thermoplasmatales,none,none,Thermoplasmatales_archaeon_B_DKE
B_DKE_Proteom-Thermo_00350	B_DKE_Proteom	Thermoplasmata	B_DKE_Proteom	na	na	0.07	170	30.261	33.2356	-0.0617904	0.736422	arCOG03182	MarR	Transcriptional_regulator,_MarR_family	K	5.1e-21	K15973	2e-19	67.2	113.3	-	MarR_family_transcriptional_regulator,_2-MHQ_and_catechol-resistance_regulon_repressor	PF01047	MarR_family	8.9e-18	TIGR02337	homoprotocatechuate_degradation_operon_regulator,_HpaR	-	1.9e-09	-	-	-	-	-	-	-	-	IPR000835;_IPR036390;_IPR036388;_IPR023187	MarR-type_HTH_domain;_Winged_helix_DNA-binding_domain_superfamily;_Winged_helix-like_DNA-binding_domain_superfamily;_Transcriptional_regulator_MarR-type,_conserved_site	PF01047	MarR_family	OWP56024.1_hypothetical_protein_B2I17_08600_[Thermoplasmatales_archaeon_B_DKE]	7.3e-81	94.7	1961136	Archaea,Euryarchaeota,Thermoplasmata,Thermoplasmatales,none,none,Thermoplasmatales_archaeon_B_DKE
B_DKE_Proteom-Thermo_00351	B_DKE_Proteom	Thermoplasmata	B_DKE_Proteom	na	na	0.063	285	2.68452	6.20018	1.02079	5.69577e-05	arCOG00271	RhaT	Permease_of_the_drug/metabolite_transporter_(DMT)_superfamily	G	9.7e-41	K15268	2.9e-24	83.2	140.33	-	O-acetylserine/cysteine_efflux_transporter	PF00892	EamA-like_transporter_family	3.8e-30	TIGR00950	carboxylate/amino_acid/amine_transporter	-	3.8e-21	-	-	-	-	-	-	-	-	IPR000620	EamA_domain	PF00892	EamA-like_transporter_family	OWP56025.1_EamA_family_transporter_[Thermoplasmatales_archaeon_B_DKE]	5.6e-142	96.1	1961136	Archaea,Euryarchaeota,Thermoplasmata,Thermoplasmatales,none,none,Thermoplasmatales_archaeon_B_DKE
B_DKE_Proteom-Thermo_00352	B_DKE_Proteom	Thermoplasmata	B_DKE_Proteom	na	na	0.072	69	19.4667	22.0891	-0.0432354	0.925994	-	-	-	-	-	-	-	-	-	-	-	-	-	-	-	-	-	-	-	-	-	-	-	-	-	-	-	-	-	-	-	-	-	-	-
B_DKE_Proteom-Thermo_00353	B_DKE_Proteom	Thermoplasmata	B_DKE_Proteom	na	na	0.082	145	47.9242	45.2429	-0.268289	0.0104865	arCOG01580	-	DNA-binding_transcriptional_regulator,_Lrp_family	K	1.9e-14	K03718	2.5e-24	83	137.2	-	Lrp/AsnC_family_transcriptional_regulator,_regulator_for_asnA,_asnC_and_gidA	PF13412	Winged_helix-turn-helix_DNA-binding	1.9e-08	-	-	-	-	-	-	-	-	-	-	-	-	IPR036390;_IPR000485;_IPR019888;_IPR036388	Winged_helix_DNA-binding_domain_superfamily;_AsnC-type_HTH_domain;_Transcription_regulator_AsnC-type;_Winged_helix-like_DNA-binding_domain_superfamily	PF13412	Winged_helix-turn-helix_DNA-binding	OWP56026.1_hypothetical_protein_B2I17_08610_[Thermoplasmatales_archaeon_B_DKE]	1.3e-75	99.3	1961136	Archaea,Euryarchaeota,Thermoplasmata,Thermoplasmatales,none,none,Thermoplasmatales_archaeon_B_DKE
B_DKE_Proteom-Thermo_00354	B_DKE_Proteom	Thermoplasmata	B_DKE_Proteom	na	na	0.073	178	71.8257	96.4541	0.26478	0.110927	arCOG04790	GrpB	Uncharacterized_protein,_nucleotidyltrasferase_superfamily	R	2.8e-40	-	-	-	-	-	-	PF04229	GrpB_protein	1.2e-53	-	-	-	-	-	-	-	-	-	-	-	-	IPR007344	GrpB/Dephospho-CoA_kinase	PF04229	GrpB_protein	OWP56027.1_hypothetical_protein_B2I17_08615_[Thermoplasmatales_archaeon_B_DKE]	2.6e-97	100	1961136	Archaea,Euryarchaeota,Thermoplasmata,Thermoplasmatales,none,none,Thermoplasmatales_archaeon_B_DKE
B_DKE_Proteom-Thermo_00355	B_DKE_Proteom	Thermoplasmata	B_DKE_Proteom	na	na	0.123	211	16.6098	8.912	-1.08973	9.96815e-09	arCOG02008	-	Uncharacterized_membrane_protein,_a_putative_transporter_component	R	2.6e-27	-	-	-	-	-	-	PF06197	Protein_of_unknown_function_(DUF998)	6e-22	-	-	-	-	-	-	-	-	-	-	-	-	IPR009339	Protein_of_unknown_function_DUF998	PF06197	Protein_of_unknown_function_(DUF998)	OWP56028.1_hypothetical_protein_B2I17_08620_[Thermoplasmatales_archaeon_B_DKE]	2.8e-98	98.5	1961136	Archaea,Euryarchaeota,Thermoplasmata,Thermoplasmatales,none,none,Thermoplasmatales_archaeon_B_DKE
B_DKE_Proteom-Thermo_00356	B_DKE_Proteom	Thermoplasmata	B_DKE_Proteom	na	na	0.044	203	17.5688	13.1286	-0.618053	3.50135e-06	-	-	-	-	-	K07734	3.1e-54	181.4	101.4	high_score	transcriptional_regulator	PF04299	Putative_FMN-binding_domain	1.8e-38	-	-	-	-	-	-	-	-	-	-	-	-	IPR007396;_IPR012349	Transcriptional_regulator_PAI_2-type;_FMN-binding_split_barrel	PF04299	Putative_FMN-binding_domain	OWP56029.1_hypothetical_protein_B2I17_08625_[Thermoplasmatales_archaeon_B_DKE]	8.1e-111	98.5	1961136	Archaea,Euryarchaeota,Thermoplasmata,Thermoplasmatales,none,none,Thermoplasmatales_archaeon_B_DKE
B_DKE_Proteom-Thermo_00357	B_DKE_Proteom	Thermoplasmata	B_DKE_Proteom	na	na	0.095	272	10.8709	12.1348	-0.0357689	0.80109	arCOG02200	Fpr	Flavodoxin_reductase_(ferredoxin-NADPH_reductase)_family_1	C	2.7e-44	K21832	2.3e-41	139.1	403.17	-	glycine_betaine_catabolism_B	PF00175	Oxidoreductase_NAD-binding_domain_	9.8e-20	TIGR02160	phenylacetate-CoA_oxygenase/reductase,_PaaK_subunit	-	1.6e-23	-	-	-	-	-	-	-	-	IPR001433;_IPR008333;_IPR001834;_IPR017927;_IPR039261;_IPR001709;_IPR017938	Oxidoreductase_FAD/NAD(P)-binding;_Flavoprotein_pyridine_nucleotide_cytochrome_reductase-like,_FAD-binding_domain;_NADH:cytochrome_b5_reductase_(CBR);_FAD-binding_domain,_ferredoxin_reductase-type;_Ferredoxin-NADP_reductase_(FNR),_nucleotide-binding_domain;_Flavoprotein_pyridine_nucleotide_cytochrome_reductase;_Riboflavin_synthase-like_beta-barrel	PF00175;_PF00970	Oxidoreductase_NAD-binding_domain;_Oxidoreductase_FAD-binding_domain	OWP56030.1_hypothetical_protein_B2I17_08630_[Thermoplasmatales_archaeon_B_DKE]	6.7e-153	98.5	1961136	Archaea,Euryarchaeota,Thermoplasmata,Thermoplasmatales,none,none,Thermoplasmatales_archaeon_B_DKE
B_DKE_Proteom-Thermo_00358	B_DKE_Proteom	Thermoplasmata	B_DKE_Proteom	na	na	0.097	983	1.30799	1.50713	0.0342805	0.8518	arCOG01492	FdhA	Formate_dehydrogenase_subunit_alpha	C	4.2e-237	K00123	1.2e-282	937.3	819.67	high_score	formate_dehydrogenase_major_subunit_[EC:1.17.1.9]	PF00384	Molybdopterin_oxidoreductase	1.1e-78	TIGR01591	formate_dehydrogenase,_alpha_subunit	1.2.1.2	6.2e-253	-	-	-	3.D.1.9.2	6.06e-144	WP_018962529.1	[FeFe]_Group_A3	3.87e-36	IPR006656;_IPR001041;_IPR009010;_IPR017896;_IPR006478;_IPR019574;_IPR017900;_IPR006963;_IPR036010;_IPR006657	Molybdopterin_oxidoreductase;_2Fe-2S_ferredoxin-type_iron-sulfur_binding_domain;_Aspartate_decarboxylase-like_domain_superfamily;_4Fe-4S_ferredoxin-type,_iron-sulphur_binding_domain;_Formate_dehydrogenase,_alpha_subunit;_NADH:ubiquinone_oxidoreductase,_subunit_G,_iron-sulphur_binding;_4Fe-4S_ferredoxin,_iron-sulphur_binding,_conserved_site;_Molybdopterin_oxidoreductase,_4Fe-4S_domain;_2Fe-2S_ferr…	PF00384;_PF13510;_PF10588;_PF04879;_PF12838;_PF01568	Molybdopterin_oxidoreductase;_2Fe-2S_iron-sulfur_cluster_binding_domain;_NADH-ubiquinone_oxidoreductase-G_iron-sulfur_binding_region;_Molybdopterin_oxidoreductase_Fe4S4_domain;_4Fe-4S_dicluster_domain;_Molydopterin_dinucleotide_binding_domain	OWP56031.1_formate_dehydrogenase_subunit_alpha_[Thermoplasmatales_archaeon_B_DKE]	0	99.4	1961136	Archaea,Euryarchaeota,Thermoplasmata,Thermoplasmatales,none,none,Thermoplasmatales_archaeon_B_DKE
B_DKE_Proteom-Thermo_00359	B_DKE_Proteom	Thermoplasmata	B_DKE_Proteom	na	na	0.075	158	0.554557	0.945793	0.552386	0.400378	arCOG07741	-	Uncharacterized_protein_YjgD,_DUF1641_family	S	2e-28	-	-	-	-	-	-	-	-	-	-	-	-	-	-	-	-	-	-	-	-	-	-	-	-	-	OWP56032.1_hypothetical_protein_B2I17_08640_[Thermoplasmatales_archaeon_B_DKE]	7.3e-75	96.8	1961136	Archaea,Euryarchaeota,Thermoplasmata,Thermoplasmatales,none,none,Thermoplasmatales_archaeon_B_DKE
B_DKE_Proteom-Thermo_00360	B_DKE_Proteom	Thermoplasmata	B_DKE_Proteom	na	na	0.105	274	2.27926	2.99473	0.212798	0.366902	arCOG04358	FdhD	Uncharacterized_protein_required_for_formate_dehydrogenase_activity	C	1e-59	K02379	2.3e-77	257.5	48.73	high_score	FdhD_protein	PF02634	FdhD/NarQ_family	2.1e-73	TIGR00129	formate_dehydrogenase_family_accessory_protein_FdhD	-	5.2e-53	-	-	-	-	-	-	-	-	IPR003786;_IPR016193	Sulfur_carrier_protein_FdhD;_Cytidine_deaminase-like	PF02634	FdhD/NarQ_family	OWP56097.1_formate_dehydrogenase_family_accessory_protein_FdhD_[Thermoplasmatales_archaeon_B_DKE]	3e-137	97.7	1961136	Archaea,Euryarchaeota,Thermoplasmata,Thermoplasmatales,none,none,Thermoplasmatales_archaeon_B_DKE
B_DKE_Proteom-Thermo_00361	B_DKE_Proteom	Thermoplasmata	B_DKE_Proteom	na	na	0.089	123	19.5217	12.1696	-0.86964	0.000848844	arCOG06978	-	Uncharacterized_protein	S	3.1e-13	-	-	-	-	-	-	-	-	-	-	-	-	-	-	-	-	-	-	-	-	-	-	-	-	-	OWP56033.1_hypothetical_protein_B2I17_08650_[Thermoplasmatales_archaeon_B_DKE]	3.3e-51	97.5	1961136	Archaea,Euryarchaeota,Thermoplasmata,Thermoplasmatales,none,none,Thermoplasmatales_archaeon_B_DKE
B_DKE_Proteom-Thermo_00362	B_DKE_Proteom	Thermoplasmata	B_DKE_Proteom	na	na	0.081	861	19.5747	13.0476	-0.768992	4.57902e-10	arCOG04082	PvdQ	Acyl-homoserine_lactone_(AHL)_acylase_PvdQ	Q	8.2e-209	K01434	1.2e-166	553.8	391.33	high_score	penicillin_amidase_[EC:3.5.1.11]	PF01804	Penicillin_amidase	2.1e-164	-	-	-	-	-	-	-	-	-	-	-	-	IPR002692;_IPR023343;_IPR029055;_IPR014395	Penicillin/GL-7-ACA/AHL/aculeacin-A_acylase;_Penicillin_amidase_type,_domain_1;_Nucleophile_aminohydrolases,_N-terminal;_Penicillin/GL-7-ACA/AHL_acylase	PF01804	Penicillin_amidase	OWP56034.1_penicillin_amidase_[Thermoplasmatales_archaeon_B_DKE]	0	97.2	1961136	Archaea,Euryarchaeota,Thermoplasmata,Thermoplasmatales,none,none,Thermoplasmatales_archaeon_B_DKE
B_DKE_Proteom-Thermo_00363	B_DKE_Proteom	Thermoplasmata	B_DKE_Proteom	na	na	0.084	767	32.4249	13.5994	-1.37635	0.0089625	arCOG03675	-	Thermopsin-like_protease	E	3.9e-206	K01385	1.8e-75	252.1	139.6	high_score	thermopsin_[EC:3.4.23.42]	PF05317	Thermopsin	7.4e-67	-	-	-	-	-	-	-	-	-	-	-	-	IPR007981	Peptidase_A5,_thermopsin	PF05317	Thermopsin	OWP56035.1_hypothetical_protein_B2I17_08660_[Thermoplasmatales_archaeon_B_DKE]	0	90.4	1961136	Archaea,Euryarchaeota,Thermoplasmata,Thermoplasmatales,none,none,Thermoplasmatales_archaeon_B_DKE
B_DKE_Proteom-Thermo_00364	B_DKE_Proteom	Thermoplasmata	B_DKE_Proteom	na	na	0.106	891	21.2391	27.9044	0.201653	0.00384777	arCOG01492	FdhA	Formate_dehydrogenase_subunit_alpha	C	4.6e-193	K05299	1.3e-300	996.9	1290.4	-	formate_dehydrogenase_(NADP+)_alpha_subunit_[EC:1.17.1.10]	PF00384	Molybdopterin_oxidoreductase	1.6e-91	TIGR01591	formate_dehydrogenase,_alpha_subunit	1.2.1.2	5.5e-238	-	-	-	3.D.1.9.2	3.05e-148	WP_012057804.1	[FeFe]_Group_A1	1.03e-34	IPR006478;_IPR017896;_IPR006656;_IPR001041;_IPR006963;_IPR036010;_IPR009010;_IPR006657;_IPR017900;_IPR027467	Formate_dehydrogenase,_alpha_subunit;_4Fe-4S_ferredoxin-type,_iron-sulphur_binding_domain;_Molybdopterin_oxidoreductase;_2Fe-2S_ferredoxin-type_iron-sulfur_binding_domain;_Molybdopterin_oxidoreductase,_4Fe-4S_domain;_2Fe-2S_ferredoxin-like_superfamily;_Aspartate_decarboxylase-like_domain_superfamily;_Molybdopterin_dinucleotide-binding_domain;_4Fe-4S_ferredoxin,_iron-sulphur_binding,_conserved_sit…	PF00037;_PF00384;_PF01568;_PF12837;_PF13510;_PF04879	4Fe-4S_binding_domain;_Molybdopterin_oxidoreductase;_Molydopterin_dinucleotide_binding_domain;_2Fe-2S_iron-sulfur_cluster_binding_domain;_Molybdopterin_oxidoreductase_Fe4S4_domain	OWP56036.1_formate_dehydrogenase_subunit_alpha_[Thermoplasmatales_archaeon_B_DKE]	0	96.1	1961136	Archaea,Euryarchaeota,Thermoplasmata,Thermoplasmatales,none,none,Thermoplasmatales_archaeon_B_DKE
B_DKE_Proteom-Thermo_00365	B_DKE_Proteom	Thermoplasmata	B_DKE_Proteom	na	na	0.139	488	15.7014	19.9887	0.161431	0.0552848	arCOG04537	NuoF	NADH:ubiquinone_oxidoreductase,_NADH-binding_51_kD_subunit_(chain_F)	C	5.6e-114	K00335	1.1e-148	493.2	563.13	-	NADH-quinone_oxidoreductase_subunit_F_[EC:7.1.1.2]	PF01512	Respiratory-chain_NADH_dehydrogenase_51_Kd_subunit	6.4e-47	TIGR01959	NADH_oxidoreductase_(quinone),_F_subunit	1.6.99.5	1.6e-119	-	-	-	3.D.1.5.1	7.93e-94	WP_005952705.1	[FeFe]_Group_A3	1.18e-54	IPR019575;_IPR011538;_IPR037207;_IPR019554;_IPR037225;_IPR001949	NADH-ubiquinone_oxidoreductase_51kDa_subunit,_iron-sulphur_binding_domain;_NADH-ubiquinone_oxidoreductase_51kDa_subunit,_FMN-binding_domain;_NADH-ubiquinone_oxidoreductase_51kDa_subunit,_iron-sulphur_binding_domain_superfamily;_Soluble_ligand_binding_domain;_NADH-ubiquinone_oxidoreductase_51kDa_subunit,_FMN-binding_domain_superfamily;_NADH:ubiquinone_oxidoreductase,_51kDa_subunit,_conserved_site	PF10589;_PF01512;_PF10531	NADH-ubiquinone_oxidoreductase-F_iron-sulfur_binding_region;_Respiratory-chain_NADH_dehydrogenase_51_Kd_subunit;_SLBB_domain	OWP56037.1_NADH_dehydrogenase_[Thermoplasmatales_archaeon_B_DKE]	5e-276	97.9	1961136	Archaea,Euryarchaeota,Thermoplasmata,Thermoplasmatales,none,none,Thermoplasmatales_archaeon_B_DKE
B_DKE_Proteom-Thermo_00366	B_DKE_Proteom	Thermoplasmata	B_DKE_Proteom	na	na	0.091	338	9.68277	10.2071	-0.121666	0.351496	arCOG01617	Tas	Aryl-alcohol_dehydrogenase_related_enzyme	C	2.7e-71	K05882	3.9e-110	365.5	442.97	-	aryl-alcohol_dehydrogenase_(NADP+)_[EC:1.1.1.91]	PF00248	Aldo/keto_reductase_family	4.6e-82	TIGR01293	voltage-dependent_potassium_channel_beta_subunit	-	6.3e-48	-	-	-	8.A.5.1.6	1.09e-74	-	-	-	IPR023210;_IPR036812;_IPR018170;_IPR020471	NADP-dependent_oxidoreductase_domain;_NADP-dependent_oxidoreductase_domain_superfamily;_Aldo/keto_reductase,_conserved_site;_Aldo/keto_reductase	PF00248	Aldo/keto_reductase_family	OWP56038.1_aldo/keto_reductase_[Thermoplasmatales_archaeon_B_DKE]	1.2e-186	97	1961136	Archaea,Euryarchaeota,Thermoplasmata,Thermoplasmatales,none,none,Thermoplasmatales_archaeon_B_DKE
B_DKE_Proteom-Thermo_00367	B_DKE_Proteom	Thermoplasmata	B_DKE_Proteom	na	na	0.035	57	13.0325	10.409	-0.470736	0.258594	arCOG00312	AhpC	AhpC/TSA_family_peroxiredoxin	O	9.1e-07	-	-	-	-	-	-	-	-	-	-	-	-	-	-	-	-	-	-	-	-	-	-	-	-	-	-	-	-	-	-
B_DKE_Proteom-Thermo_00368	B_DKE_Proteom	Thermoplasmata	B_DKE_Proteom	na	na	0.07	71	16.5733	18.3873	0.00149257	0.995827	-	-	-	-	-	-	-	-	-	-	-	-	-	-	-	-	-	-	-	-	-	-	-	-	-	-	-	-	-	-	-	-	-	-	-
B_DKE_Proteom-Thermo_00369	B_DKE_Proteom	Thermoplasmata	B_DKE_Proteom	na	na	0.093	724	32.0759	36.6522	-0.00677268	0.936436	arCOG04487	KatG	Catalase_(peroxidase_I)	P	0	K03782	0	1190.3	112.43	high_score	catalase-peroxidase_[EC:1.11.1.21]	PF00141	Peroxidase	1.9e-81	TIGR00198	catalase/peroxidase_HPI	1.11.1.6	0	AA2	2.4e-36	__manganese_peroxidase_(EC_1.11.1.13);_versatile_peroxidase_(EC_1.11.1.16);_lignin_peroxidase_(EC_1.11.1.14);_peroxidase_(EC_1.11.1.-)	-	-	-	-	-	IPR002016;_IPR010255;_IPR000763;_IPR019794;_IPR019793	Haem_peroxidase,_plant/fungal/bacterial;_Haem_peroxidase;_Catalase-peroxidase_haem;_Peroxidase,_active_site;_Peroxidases_heam-ligand_binding_site	PF00141	Peroxidase	EQB65969.1_hypothetical_protein_AMDU3_IPLC00001G0135_[Thermoplasmatales_archaeon_I-plasma]	0	71.7	667138	Archaea,Euryarchaeota,Thermoplasmata,Thermoplasmatales,none,none,Thermoplasmatales_archaeon_I-plasma
B_DKE_Proteom-Thermo_00370	B_DKE_Proteom	Thermoplasmata	B_DKE_Proteom	na	na	0.048	145	6.09272	5.12922	-0.452735	0.0596281	-	-	-	-	-	-	-	-	-	-	-	-	-	-	-	-	-	-	-	-	-	-	-	-	-	-	-	-	-	-	-	-	-	-	-
B_DKE_Proteom-Thermo_00371	B_DKE_Proteom	Thermoplasmata	B_DKE_Proteom	na	na	0.109	128	1.28299	0.866001	-0.770586	0.205189	-	-	-	-	-	-	-	-	-	-	-	-	-	-	-	-	-	-	-	-	-	-	-	-	-	-	-	-	-	-	WP_010916685.1_hypothetical_protein_[Thermoplasma_volcanium]	5.2e-31	80.9	50339	Archaea,Euryarchaeota,Thermoplasmata,Thermoplasmatales,Thermoplasmataceae,Thermoplasma,Thermoplasma_volcanium
B_DKE_Proteom-Thermo_00372	B_DKE_Proteom	Thermoplasmata	B_DKE_Proteom	na	na	0.057	104	9.6413	10.6286	-0.0758285	0.834126	-	-	-	-	-	-	-	-	-	-	-	-	-	-	-	-	-	-	-	-	-	-	-	-	-	-	-	-	-	-	WP_084273109.1_hypothetical_protein_[Picrophilus_oshimae]	8e-22	68.1	46632	Archaea,Euryarchaeota,Thermoplasmata,Thermoplasmatales,Picrophilaceae,Picrophilus,Picrophilus_oshimae
B_DKE_Proteom-Thermo_00373	B_DKE_Proteom	Thermoplasmata	B_DKE_Proteom	na	na	0.072	97	5.16474	5.72753	-0.0521345	0.880135	-	-	-	-	-	-	-	-	-	-	-	-	-	-	-	-	-	-	-	-	-	-	-	-	-	-	-	-	-	-	-	-	-	-	-
B_DKE_Proteom-Thermo_00374	B_DKE_Proteom	Thermoplasmata	B_DKE_Proteom	na	na	0.062	509	6.00252	7.02536	0.507442	0.000766172	arCOG03473	-	Transposase	X	4.5e-114	-	-	-	-	-	-	PF01609	Transposase_DDE_domain	1.6e-11	-	-	-	-	-	-	-	-	-	-	-	-	-	-	-	-	EQB73753.1_hypothetical_protein_AMDU4_FER2C00042G0001_[Ferroplasma_sp._Type_II]	8.2e-237	79.9	261388	Archaea,Euryarchaeota,Thermoplasmata,Thermoplasmatales,Ferroplasmaceae,Ferroplasma,Ferroplasma_sp._Type_II
B_DKE_Proteom-Thermo_00375	B_DKE_Proteom	Thermoplasmata	B_DKE_Proteom	na	na	0.042	538	4.40142	5.30693	-0.0240301	0.910177	arCOG03473	-	Transposase	X	1e-42	K07495	1.8e-10	38.5	24.9	high_score	putative_transposase	PF01609	Transposase_DDE_domain	5.6e-13	-	-	-	-	-	-	-	-	-	-	-	-	IPR012337;_IPR002559	Ribonuclease_H-like_superfamily;_Transposase,_IS4-like	PF01609	Transposase_DDE_domain	EQB73473.1_transposase_IS4_family_protein_[Ferroplasma_sp._Type_II]	2.6e-241	80.2	261388	Archaea,Euryarchaeota,Thermoplasmata,Thermoplasmatales,Ferroplasmaceae,Ferroplasma,Ferroplasma_sp._Type_II
B_DKE_Proteom-Thermo_00376	B_DKE_Proteom	Thermoplasmata	B_DKE_Proteom	na	na	0.048	208	0.756315	0.86186	-0.000198781	0.999684	-	-	-	-	-	-	-	-	-	-	-	-	-	-	-	-	-	-	-	-	-	-	-	-	-	-	-	-	-	-	WP_048053976.1_hypothetical_protein_[Thermoplasma_volcanium]	1.4e-28	38.8	50339	Archaea,Euryarchaeota,Thermoplasmata,Thermoplasmatales,Thermoplasmataceae,Thermoplasma,Thermoplasma_volcanium
B_DKE_Proteom-Thermo_00378	B_DKE_Proteom	Thermoplasmata	B_DKE_Proteom	na	na	0.126	237	34.1785	46.2408	0.276614	0.266265	arCOG01720	QcrA	Rieske_Fe-S_protein	C	1.3e-48	K08355	2.1e-21	74.1	136.9	-	arsenite_oxidase_small_subunit_[EC:1.20.2.1_1.20.9.1]	PF00355	Rieske_[2Fe-2S]_domain	1.9e-11	TIGR03171	Rieske_iron-sulfur_protein_SoxL2	-	3.7e-56	-	-	-	-	-	-	-	-	IPR036922;_IPR014349;_IPR017941;_IPR005805	Rieske_[2Fe-2S]_iron-sulphur_domain_superfamily;_Rieske_iron-sulphur_protein;_Rieske_[2Fe-2S]_iron-sulphur_domain;_Rieske_iron-sulphur_protein,_C-terminal	PF00355	Rieske_[2Fe-2S]_domain	OWP56040.1_hypothetical_protein_B2I17_08695_[Thermoplasmatales_archaeon_B_DKE]	7.9e-134	100	1961136	Archaea,Euryarchaeota,Thermoplasmata,Thermoplasmatales,none,none,Thermoplasmatales_archaeon_B_DKE
B_DKE_Proteom-Thermo_00379	B_DKE_Proteom	Thermoplasmata	B_DKE_Proteom	na	na	0.074	567	23.191	30.1523	0.218309	0.320427	arCOG01721	QcrB	Cytochrome_b_subunit_of_the_bc_complex	C	1.9e-106	K00412	3.8e-48	161.8	286.37	-	ubiquinol-cytochrome_c_reductase_cytochrome_b_subunit	PF13631	Cytochrome_b(N-terminal)/b6/petB	1.1e-51	-	-	-	-	-	-	-	3.D.4.1.2	6.18e-107	-	-	-	IPR005797;_IPR036150;_IPR016174;_IPR027387	Cytochrome_b/b6,_N-terminal;_Cytochrome_b/b6,_C-terminal_domain_superfamily;_Di-haem_cytochrome,_transmembrane;_Cytochrome_b/b6-like_domain_superfamily	PF13631	Cytochrome_b(N-terminal)/b6/petB	OWP56098.1_hypothetical_protein_B2I17_08700_[Thermoplasmatales_archaeon_B_DKE]	3.2e-290	99.4	1961136	Archaea,Euryarchaeota,Thermoplasmata,Thermoplasmatales,none,none,Thermoplasmatales_archaeon_B_DKE
B_DKE_Proteom-Thermo_00380	B_DKE_Proteom	Thermoplasmata	B_DKE_Proteom	na	na	0.058	221	10.0755	12.1298	0.105615	0.636401	arCOG00239	CaiD	Enoyl-CoA_hydratase/carnithine_racemase	I	1.5e-07	K07537	1.6e-12	44.5	268.93	-	cyclohexa-1,5-dienecarbonyl-CoA_hydratase_[EC:4.2.1.100]	PF00378	Enoyl-CoA_hydratase/isomerase	1.3e-11	-	-	-	-	-	-	-	-	-	-	-	-	IPR029045;_IPR001753	ClpP/crotonase-like_domain_superfamily;_Enoyl-CoA_hydratase/isomerase	PF00378	Enoyl-CoA_hydratase/isomerase	OWP56041.1_hypothetical_protein_B2I17_08705_[Thermoplasmatales_archaeon_B_DKE]	2.6e-115	98.2	1961136	Archaea,Euryarchaeota,Thermoplasmata,Thermoplasmatales,none,none,Thermoplasmatales_archaeon_B_DKE
B_DKE_Proteom-Thermo_00381	B_DKE_Proteom	Thermoplasmata	B_DKE_Proteom	na	na	0.1	230	51.3458	56.6892	-0.0457986	0.59515	arCOG02245	-	Cytidylyltransferase_family_enzyme	I	6.6e-45	-	-	-	-	-	-	PF01940	Integral_membrane_protein_DUF92	2.8e-44	TIGR00297	TIGR00297_family_protein	-	5.1e-40	-	-	-	-	-	-	-	-	IPR002794	Protein_of_unknown_function_DUF92,_TMEM19	PF01940	Integral_membrane_protein_DUF92	OWP56042.1_hypothetical_protein_B2I17_08710_[Thermoplasmatales_archaeon_B_DKE]	6.3e-112	98.3	1961136	Archaea,Euryarchaeota,Thermoplasmata,Thermoplasmatales,none,none,Thermoplasmatales_archaeon_B_DKE
B_DKE_Proteom-Thermo_00382	B_DKE_Proteom	Thermoplasmata	B_DKE_Proteom	na	na	0.094	339	144.609	158.482	-0.0601209	0.453324	arCOG04075	SNZ1	Pyridoxine_biosynthesis_enzyme	H	1.1e-102	K06215	1.6e-126	418.9	83.63	high_score	pyridoxal_5'-phosphate_synthase_pdxS_subunit_[EC:4.3.3.6]	PF01680	SOR/SNZ_family	4.1e-92	TIGR00343	pyridoxal_5'-phosphate_synthase,_synthase_subunit_Pdx1	-	4e-136	-	-	-	-	-	-	-	-	IPR011060;_IPR033983;_IPR001852;_IPR033755;_IPR013785	Ribulose-phosphate_binding_barrel;_Thiazole_synthase_ThiG;_Pyridoxal_5'-phosphate_synthase_subunit_PdxS/SNZ;_PdxS/SNZ_N-terminal_domain;_Aldolase-type_TIM_barrel	PF05690;_PF01680	Thiazole_biosynthesis_protein_ThiG;_SOR/SNZ_family	OWP56043.1_pyridoxal_biosynthesis_lyase_PdxS_[Thermoplasmatales_archaeon_B_DKE]	3e-179	99.1	1961136	Archaea,Euryarchaeota,Thermoplasmata,Thermoplasmatales,none,none,Thermoplasmatales_archaeon_B_DKE
B_DKE_Proteom-Thermo_00383	B_DKE_Proteom	Thermoplasmata	B_DKE_Proteom	na	na	0.134	342	39.7033	65.0751	0.518497	2.55262e-08	arCOG03776	-	Zn_finger_protein	S	1.3e-14	K03057	6.1e-07	27.6	85.2	-	transcription_factor_S	PF13240	zinc-ribbon_domain	4.6e-13	-	-	-	-	-	-	-	-	-	-	-	-	IPR026870	Zinc-ribbon_domain	PF13240	zinc-ribbon_domain	OWP56044.1_hypothetical_protein_B2I17_08720_[Thermoplasmatales_archaeon_B_DKE]	2.9e-161	99.1	1961136	Archaea,Euryarchaeota,Thermoplasmata,Thermoplasmatales,none,none,Thermoplasmatales_archaeon_B_DKE
B_DKE_Proteom-Thermo_00384	B_DKE_Proteom	Thermoplasmata	B_DKE_Proteom	na	na	0.138	389	41.6732	66.7283	0.481935	3.15265e-10	arCOG01918	HflC	Membrane_protease_subunit,_stomatin/prohibitin_homolog	O	3.4e-50	K21463	3.1e-07	27	194.17	-	membrane-associated_protein_TcaA	PF13421	SPFH_domain-Band_7_family	5.3e-35	-	-	-	-	-	-	-	9.B.250.1.4	4.11e-45	-	-	-	IPR033880;_IPR025874	SPFH_domain,_YdjI-like;_Double_zinc_ribbon	PF13421;_PF12773	SPFH_domain-Band_7_family;_Double_zinc_ribbon	OWP56045.1_hypothetical_protein_B2I17_08725_[Thermoplasmatales_archaeon_B_DKE]	6.4e-165	99.7	1961136	Archaea,Euryarchaeota,Thermoplasmata,Thermoplasmatales,none,none,Thermoplasmatales_archaeon_B_DKE
B_DKE_Proteom-Thermo_00385	B_DKE_Proteom	Thermoplasmata	B_DKE_Proteom	na	na	0.079	188	31.2231	56.7988	0.665217	5.20383e-11	arCOG05710	-	Uncharacterized_protein	S	2.4e-22	-	-	-	-	-	-	-	-	-	-	-	-	-	-	-	-	-	-	-	-	-	-	-	-	-	OWP56046.1_hypothetical_protein_B2I17_08730_[Thermoplasmatales_archaeon_B_DKE]	4.4e-95	99.5	1961136	Archaea,Euryarchaeota,Thermoplasmata,Thermoplasmatales,none,none,Thermoplasmatales_archaeon_B_DKE
B_DKE_Proteom-Thermo_00386	B_DKE_Proteom	Thermoplasmata	B_DKE_Proteom	na	na	0.051	312	2.87704	4.19785	0.3713	0.0828757	arCOG10886	-	Uncharacterized_protein	S	8.6e-45	-	-	-	-	-	-	-	-	-	-	-	-	-	-	-	-	-	-	-	-	-	-	-	-	-	OWP56047.1_hypothetical_protein_B2I17_08735_[Thermoplasmatales_archaeon_B_DKE]	2.2e-171	99	1961136	Archaea,Euryarchaeota,Thermoplasmata,Thermoplasmatales,none,none,Thermoplasmatales_archaeon_B_DKE
B_DKE_Proteom-Thermo_00387	B_DKE_Proteom	Thermoplasmata	B_DKE_Proteom	na	na	0.107	327	35.663	45.3365	0.157067	0.0414999	arCOG02050	-	Sulfite_exporter,_TauE/SafE_family	P	4.8e-56	K07090	5.4e-38	129	34.27	high_score	uncharacterized_protein	PF01925	Sulfite_exporter_TauE/SafE	1.7e-44	-	-	-	-	-	-	-	-	-	-	-	-	IPR002781	Transmembrane_protein_TauE-like	PF01925	Sulfite_exporter_TauE/SafE	OWP56099.1_permease_[Thermoplasmatales_archaeon_B_DKE]	2e-167	98.8	1961136	Archaea,Euryarchaeota,Thermoplasmata,Thermoplasmatales,none,none,Thermoplasmatales_archaeon_B_DKE
B_DKE_Proteom-Thermo_00388	B_DKE_Proteom	Thermoplasmata	B_DKE_Proteom	na	na	0.066	135	25.7867	31.4244	0.089223	0.566106	arCOG05396	-	Uncharacterized_membrane_protein	S	9.9e-30	-	-	-	-	-	-	PF07843	Protein_of_unknown_function_(DUF1634)	1.8e-25	-	-	-	-	-	-	-	-	-	-	-	-	IPR012861	Protein_of_unknown_function_DUF1634	PF07843	Protein_of_unknown_function_(DUF1634)	OWP56048.1_hypothetical_protein_B2I17_08745_[Thermoplasmatales_archaeon_B_DKE]	2.1e-62	98.5	1961136	Archaea,Euryarchaeota,Thermoplasmata,Thermoplasmatales,none,none,Thermoplasmatales_archaeon_B_DKE
B_DKE_Proteom-Thermo_00389	B_DKE_Proteom	Thermoplasmata	B_DKE_Proteom	na	na	0.096	479	123.443	154.038	0.13093	0.0133945	arCOG01292	GltD	NADPH-dependent_glutamate_synthase_beta_chain_or_related_oxidoreductase	E	8e-83	K00266	2.2e-120	400.1	454	-	glutamate_synthase_(NADPH)_small_chain_[EC:1.4.1.13]	PF07992	Pyridine_nucleotide-disulphide_oxidoreductase	1.1e-28	TIGR01316	glutamate_synthase_(NADPH),_homotetrameric	1.4.1.13	1.8e-91	-	-	-	-	-	WP_003514900.1	[FeFe]_Group_A1	3.49e-77	IPR036188;_IPR017900;_IPR023753;_IPR009051;_IPR017896;_IPR028261	FAD/NAD(P)-binding_domain_superfamily;_4Fe-4S_ferredoxin,_iron-sulphur_binding,_conserved_site;_FAD/NAD(P)-binding_domain;_Alpha-helical_ferredoxin;_4Fe-4S_ferredoxin-type,_iron-sulphur_binding_domain;_Dihydroprymidine_dehydrogenase_domain_II	PF07992;_PF14691	Pyridine_nucleotide-disulphide_oxidoreductase;_Dihydroprymidine_dehydrogenase_domain_II,_4Fe-4S_cluster	OWP56049.1_oxidoreductase_[Thermoplasmatales_archaeon_B_DKE]	6.5e-276	99.6	1961136	Archaea,Euryarchaeota,Thermoplasmata,Thermoplasmatales,none,none,Thermoplasmatales_archaeon_B_DKE
B_DKE_Proteom-Thermo_00390	B_DKE_Proteom	Thermoplasmata	B_DKE_Proteom	na	na	0.084	321	23.2402	28.4485	0.108467	0.25422	arCOG00033	Trm5	Wybutosine_(yW)_biosynthesis_enzyme_Trm5,_tRNA_(guanine)_methyltransferase	J	5.5e-65	K15429	5.2e-52	174.9	171.33	high_score	tRNA_(guanine37-N1)-methyltransferase_[EC:2.1.1.228]	PF02475	Met-10+_like-protein	4.1e-52	TIGR03534	protein-(glutamine-N5)_methyltransferase,_release_factor-specific	2.1.1.-	2.6e-09	-	-	-	-	-	-	-	-	IPR029063;_IPR030382	S-adenosyl-L-methionine-dependent_methyltransferase;_SAM-dependent_methyltransferase_TRM5/TYW2-type	PF02475	Met-10+_like-protein	OWP56050.1_hypothetical_protein_B2I17_08755_[Thermoplasmatales_archaeon_B_DKE]	2.4e-173	97.5	1961136	Archaea,Euryarchaeota,Thermoplasmata,Thermoplasmatales,none,none,Thermoplasmatales_archaeon_B_DKE
B_DKE_Proteom-Thermo_00391	B_DKE_Proteom	Thermoplasmata	B_DKE_Proteom	na	na	0.071	687	24.692	35.2294	0.324354	0.000210914	arCOG00553	BRR2	Replicative_superfamily_II_helicase	L	2.6e-168	K03726	7.3e-205	679.9	464.13	high_score	helicase_[EC:3.6.4.-]	PF00270	DEAD/DEAH_box_helicase	4.7e-26	TIGR04121	DEXH_box_helicase,_DNA_ligase-associated	3.6.4.-	7.8e-33	-	-	-	-	-	-	-	-	IPR001650;_IPR014001;_IPR027417;_IPR011545;_IPR036390;_IPR022965	Helicase,_C-terminal;_Helicase_superfamily_1/2,_ATP-binding_domain;_P-loop_containing_nucleoside_triphosphate_hydrolase;_DEAD/DEAH_box_helicase_domain;_Winged_helix_DNA-binding_domain_superfamily;_ATP-dependent_DNA_helicase_Hel308	PF00271;_PF00270;_PF14520	Helicase_conserved_C-terminal_domain;_DEAD/DEAH_box_helicase;_Helix-hairpin-helix_domain	OWP56051.1_hypothetical_protein_B2I17_08760_[Thermoplasmatales_archaeon_B_DKE]	0	98.8	1961136	Archaea,Euryarchaeota,Thermoplasmata,Thermoplasmatales,none,none,Thermoplasmatales_archaeon_B_DKE
B_DKE_Proteom-Thermo_00392	B_DKE_Proteom	Thermoplasmata	B_DKE_Proteom	na	na	0.111	207	40.1522	41.359	-0.143857	0.223576	arCOG01484	RibD	Pyrimidine_reductase,_riboflavin_biosynthesis	H	9.4e-36	K14654	8.6e-46	153.6	202.43	-	2,5-diamino-6-(ribosylamino)-4(3H)-pyrimidinone_5'-phosphate_reductase_[EC:1.1.1.302]	PF01872	RibD_C-terminal_domain	2.2e-35	TIGR00227	riboflavin-specific_deaminase_C-terminal_domain	3.5.4.-	5.4e-42	-	-	-	-	-	-	-	-	IPR002734;_IPR024072	Bacterial_bifunctional_deaminase-reductase,_C-terminal;_Dihydrofolate_reductase-like_domain_superfamily	PF01872	RibD_C-terminal_domain	OWP56052.1_hypothetical_protein_B2I17_08765_[Thermoplasmatales_archaeon_B_DKE]	4.1e-110	99	1961136	Archaea,Euryarchaeota,Thermoplasmata,Thermoplasmatales,none,none,Thermoplasmatales_archaeon_B_DKE
B_DKE_Proteom-Thermo_00393	B_DKE_Proteom	Thermoplasmata	B_DKE_Proteom	na	na	0.087	410	129.141	167.165	0.18929	0.0095653	arCOG04137	SAM1	S-adenosylhomocysteine_hydrolase	H	6.9e-139	K01251	3e-139	462	66.47	high_score	adenosylhomocysteinase_[EC:3.3.1.1]	PF00670	S-adenosyl-L-homocysteine_hydrolase,_NAD_binding_domain	4.4e-54	TIGR00936	adenosylhomocysteinase	3.3.1.1	4.8e-170	-	-	-	-	-	-	-	-	IPR000043;_IPR020082;_IPR015878;_IPR034373;_IPR036291	Adenosylhomocysteinase-like;_S-adenosyl-L-homocysteine_hydrolase,_conserved_site;_S-adenosyl-L-homocysteine_hydrolase,_NAD_binding_domain;_Adenosylhomocysteinase;_NAD(P)-binding_domain_superfamily	PF00670;_PF05221	S-adenosyl-L-homocysteine_hydrolase,_NAD_binding_domain;_S-adenosyl-L-homocysteine_hydrolase	OWP56100.1_adenosylhomocysteinase_[Thermoplasmatales_archaeon_B_DKE]	1.9e-228	99.8	1961136	Archaea,Euryarchaeota,Thermoplasmata,Thermoplasmatales,none,none,Thermoplasmatales_archaeon_B_DKE
B_DKE_Proteom-Thermo_00394	B_DKE_Proteom	Thermoplasmata	B_DKE_Proteom	na	na	0.067	118	69.6862	97.2357	0.308262	0.0313865	arCOG02021	PspE	Rhodanese-related_sulfurtransferase	P	6.4e-16	K21147	1.3e-17	61.3	428	-	sulfur-carrier_protein_adenylyltransferase/sulfurtransferase_[EC:2.7.7.80_2.7.7.-_2.8.1.11_2.8.1.-]	PF00581	Rhodanese-like_domain	4.2e-15	TIGR02981	phage_shock_operon_rhodanese_PspE	2.8.1.1	5.2e-07	-	-	-	-	-	-	-	-	IPR036873;_IPR001763	Rhodanese-like_domain_superfamily;_Rhodanese-like_domain	PF00581	Rhodanese-like_domain	OWP56053.1_hypothetical_protein_B2I17_08775_[Thermoplasmatales_archaeon_B_DKE]	6.4e-60	100	1961136	Archaea,Euryarchaeota,Thermoplasmata,Thermoplasmatales,none,none,Thermoplasmatales_archaeon_B_DKE
B_DKE_Proteom-Thermo_00395	B_DKE_Proteom	Thermoplasmata	B_DKE_Proteom	na	na	0.108	405	117.374	138.327	0.0522304	0.667552	arCOG01696	ApgM	2,3-bisphosphoglycerate-independent_phosphoglycerate_mutase	G	4.2e-108	K15635	2.8e-139	461.9	115.8	high_score	2,3-bisphosphoglycerate-independent_phosphoglycerate_mutase_[EC:5.4.2.12]	PF10143	2,3-bisphosphoglycerate-independent_phosphoglycerate_mutase	5.8e-51	TIGR00306	phosphoglycerate_mutase_(2,3-diphosphoglycerate-independent),_archaeal_form	5.4.2.12	1.7e-128	-	-	-	-	-	-	-	-	IPR017849;_IPR004456;_IPR006124;_IPR017850;_IPR023665	Alkaline_phosphatase-like,_alpha/beta/alpha;_2,3-bisphosphoglycerate-independent_phosphoglycerate_mutase;_Metalloenzyme;_Alkaline-phosphatase-like,_core_domain_superfamily;_2,3-bisphosphoglycerate-independent_phosphoglycerate_mutase,_prokaryotes	PF01676;_PF10143	Metalloenzyme_superfamily;_2,3-bisphosphoglycerate-independent_phosphoglycerate_mutase	OWP56054.1_phosphoglycerate_mutase_[Thermoplasmatales_archaeon_B_DKE]	2.2e-229	99.8	1961136	Archaea,Euryarchaeota,Thermoplasmata,Thermoplasmatales,none,none,Thermoplasmatales_archaeon_B_DKE
B_DKE_Proteom-Thermo_00396	B_DKE_Proteom	Thermoplasmata	B_DKE_Proteom	na	na	0.086	220	72.0781	93.438	0.189123	0.157362	arCOG03853	-	Uncharacterized_membrane_protein	S	6.9e-13	-	-	-	-	-	-	-	-	-	-	-	-	-	-	-	-	-	-	-	-	-	-	-	-	-	OWP56055.1_hypothetical_protein_B2I17_08785_[Thermoplasmatales_archaeon_B_DKE]	6.5e-114	100	1961136	Archaea,Euryarchaeota,Thermoplasmata,Thermoplasmatales,none,none,Thermoplasmatales_archaeon_B_DKE
B_DKE_Proteom-Thermo_00397	B_DKE_Proteom	Thermoplasmata	B_DKE_Proteom	na	na	0.151	99	18.4635	15.9282	-0.404499	0.0430666	arCOG06030	-	Uncharacterized_protein	S	2.1e-27	-	-	-	-	-	-	PF11494	Ta0938	2.8e-34	-	-	-	-	-	-	-	-	-	-	-	-	IPR021585	Ta0938	PF11494	Ta0938	OWP56056.1_hypothetical_protein_B2I17_08790_[Thermoplasmatales_archaeon_B_DKE]	1.6e-51	97.9	1961136	Archaea,Euryarchaeota,Thermoplasmata,Thermoplasmatales,none,none,Thermoplasmatales_archaeon_B_DKE
B_DKE_Proteom-Thermo_00398	B_DKE_Proteom	Thermoplasmata	B_DKE_Proteom	na	na	0.067	281	15.7484	14.5548	-0.296842	0.046701	arCOG06031	-	Pyrroloquinoline_quinone_(Coenzyme_PQQ)_biosynthesis_protein_C	H	1.3e-73	K06137	2.3e-35	120.1	49.9	high_score	pyrroloquinoline-quinone_synthase_[EC:1.3.3.11]	PF03070	TENA/THI-4/PQQC_family	8.1e-31	TIGR04305	putative_folate_metabolism_protein,_CADD_family	-	2.9e-09	-	-	-	-	-	-	-	-	IPR004305;_IPR016084;_IPR039068;_IPR032553	Thiaminase-2/PQQC;_Haem_oxygenase-like,_multi-helical;_Pyrroloquinoline-quinone_synthase-like;_UCP032676,_C2H2_type_zinc-finger_domain	PF03070;_PF16293	TENA/THI-4/PQQC_family;_C2H2_type_zinc-finger_(1_copy)	OWP56057.1_hypothetical_protein_B2I17_08795_[Thermoplasmatales_archaeon_B_DKE]	1.8e-156	97.9	1961136	Archaea,Euryarchaeota,Thermoplasmata,Thermoplasmatales,none,none,Thermoplasmatales_archaeon_B_DKE
B_DKE_Proteom-Thermo_00399	B_DKE_Proteom	Thermoplasmata	B_DKE_Proteom	na	na	0.012	238	43.4054	44.0935	-0.180084	0.0953257	-	-	-	-	-	-	-	-	-	-	-	-	-	-	-	-	-	-	-	-	-	-	-	-	-	-	-	-	-	-	AKA47994.1_hypothetical_protein_IX51_01570_[uncultured_archaeon]	1.9e-79	67.9	115547	Archaea,none,none,none,none,none,uncultured_archaeon
B_DKE_Proteom-Thermo_00400	B_DKE_Proteom	Thermoplasmata	B_DKE_Proteom	na	na	0.049	263	18.1278	19.2439	-0.101247	0.298631	arCOG07186	-	PIN_domain	V	2.8e-09	K07065	7.4e-06	23.6	66.03	-	uncharacterized_protein	-	-	-	-	-	-	-	-	-	-	-	-	-	-	-	-	-	-	-	AKA47993.1_hypothetical_protein_IX51_01565_[uncultured_archaeon]	1.7e-81	66.1	115547	Archaea,none,none,none,none,none,uncultured_archaeon
B_DKE_Proteom-Thermo_00401	B_DKE_Proteom	Thermoplasmata	B_DKE_Proteom	na	na	0.046	107	2.50464	4.57522	0.675815	0.107445	arCOG01205	-	Minimal_nucleotidyltransferase	V	2.9e-24	K07076	2.2e-14	51.5	50.97	high_score	uncharacterized_protein	PF01909	Nucleotidyltransferase_domain	1.4e-11	TIGR03671	CCA-adding_enzyme	2.7.7.25|2.7.7.21	1.9e-06	-	-	-	-	-	-	-	-	IPR002934	Polymerase,_nucleotidyl_transferase_domain	PF01909	Nucleotidyltransferase_domain	OWP56064.1_hypothetical_protein_B2I17_08835_[Thermoplasmatales_archaeon_B_DKE]	7.2e-50	94.3	1961136	Archaea,Euryarchaeota,Thermoplasmata,Thermoplasmatales,none,none,Thermoplasmatales_archaeon_B_DKE
B_DKE_Proteom-Thermo_00402	B_DKE_Proteom	Thermoplasmata	B_DKE_Proteom	na	na	0.082	206	7.35702	8.24437	-0.0278881	0.857924	arCOG00826	WecD	Acetyltransferase_(GNAT)_family	K	6.1e-06	-	-	-	-	-	-	PF00583	Acetyltransferase_(GNAT)_family	1.3e-07	-	-	-	-	-	-	-	-	-	-	-	-	IPR000182;_IPR016181	GNAT_domain;_Acyl-CoA_N-acyltransferase	PF00583	Acetyltransferase_(GNAT)_family	OWP56065.1_hypothetical_protein_B2I17_08840_[Thermoplasmatales_archaeon_B_DKE]	1.6e-106	91.7	1961136	Archaea,Euryarchaeota,Thermoplasmata,Thermoplasmatales,none,none,Thermoplasmatales_archaeon_B_DKE
B_DKE_Proteom-Thermo_00403	B_DKE_Proteom	Thermoplasmata	B_DKE_Proteom	na	na	0.09	110	16.5118	18.2622	-0.0477586	0.81099	-	-	-	-	-	-	-	-	-	-	-	-	-	-	-	-	-	-	-	-	-	-	-	-	-	-	-	-	-	-	-	-	-	-	-
B_DKE_Proteom-Thermo_00404	B_DKE_Proteom	Thermoplasmata	B_DKE_Proteom	na	na	0.091	438	90.3351	91.2353	-0.182086	0.00799704	arCOG00755	DadA	Glycine/D-amino_acid_oxidase_(deaminating)	E	1.6e-37	K00303	1.6e-46	156.8	289	-	sarcosine_oxidase,_subunit_beta_[EC:1.5.3.1]	PF01266	FAD_dependent_oxidoreductase	3e-40	TIGR01377	sarcosine_oxidase,_monomeric_form	-	1.2e-17	-	-	-	-	-	-	-	-	IPR036188;_IPR006076	FAD/NAD(P)-binding_domain_superfamily;_FAD_dependent_oxidoreductase	PF01266	FAD_dependent_oxidoreductase	OWP57213.1_hypothetical_protein_B2I17_02055_[Thermoplasmatales_archaeon_B_DKE]	1.5e-242	97	1961136	Archaea,Euryarchaeota,Thermoplasmata,Thermoplasmatales,none,none,Thermoplasmatales_archaeon_B_DKE
B_DKE_Proteom-Thermo_00405	B_DKE_Proteom	Thermoplasmata	B_DKE_Proteom	na	na	0.096	568	74.227	57.9411	-0.544361	4.92417e-10	arCOG01998	IlvB	Acetolactate_synthase_large_subunit_or_other_thiamine_pyrophosphate-requiring_enzyme	E	1.1e-99	K01652	2.2e-126	420.1	457	-	acetolactate_synthase_I/II/III_large_subunit_[EC:2.2.1.6]	PF02776	Thiamine_pyrophosphate_enzyme,_N-terminal_TPP_binding_domain	2.3e-48	TIGR00118	acetolactate_synthase,_large_subunit,_biosynthetic_type	2.2.1.6	6.5e-101	-	-	-	-	-	-	-	-	IPR011766;_IPR012000;_IPR012001;_IPR029061;_IPR029035	Thiamine_pyrophosphate_enzyme,_C-terminal_TPP-binding;_Thiamine_pyrophosphate_enzyme,_central_domain;_Thiamine_pyrophosphate_enzyme,_N-terminal_TPP-binding_domain;_Thiamin_diphosphate-binding_fold;_DHS-like_NAD/FAD-binding_domain_superfamily	PF02775;_PF00205;_PF02776	Thiamine_pyrophosphate_enzyme,_C-terminal_TPP_binding_domain;_Thiamine_pyrophosphate_enzyme,_central_domain;_Thiamine_pyrophosphate_enzyme,_N-terminal_TPP_binding_domain	OWP57183.1_hypothetical_protein_B2I17_02060_[Thermoplasmatales_archaeon_B_DKE]	0	98.9	1961136	Archaea,Euryarchaeota,Thermoplasmata,Thermoplasmatales,none,none,Thermoplasmatales_archaeon_B_DKE
B_DKE_Proteom-Thermo_00406	B_DKE_Proteom	Thermoplasmata	B_DKE_Proteom	na	na	0.1	555	87.3659	30.6506	-1.69334	2.16419e-22	arCOG01512	HyuB	N-methylhydantoinase_B/acetone_carboxylase,_alpha_subunit	E	1.2e-197	K01474	5.9e-190	629.7	555.57	high_score	N-methylhydantoinase_B_[EC:3.5.2.14]	PF02538	Hydantoinase_B/oxoprolinase	9.6e-175	-	-	-	-	-	-	-	-	-	-	-	-	IPR003692	Hydantoinase_B/oxoprolinase	PF02538	Hydantoinase_B/oxoprolinase	OWP57214.1_hypothetical_protein_B2I17_02065_[Thermoplasmatales_archaeon_B_DKE]	2.8e-299	98.5	1961136	Archaea,Euryarchaeota,Thermoplasmata,Thermoplasmatales,none,none,Thermoplasmatales_archaeon_B_DKE
B_DKE_Proteom-Thermo_00407	B_DKE_Proteom	Thermoplasmata	B_DKE_Proteom	na	na	0.089	674	105.348	34.2584	-1.81062	9.12012e-21	arCOG01511	HyuA	N-methylhydantoinase_A/acetone_carboxylase,_beta_subunit	E	2.5e-158	K01473	1.4e-229	761.6	625.67	high_score	N-methylhydantoinase_A_[EC:3.5.2.14]	PF01968	Hydantoinase/oxoprolinase	6.2e-92	-	-	-	-	-	-	-	-	-	-	-	-	IPR008040;_IPR002821	Hydantoinaseoxoprolinase,_N-terminal;_Hydantoinase_A/oxoprolinase	PF05378;_PF01968	Hydantoinase/oxoprolinase_N-terminal_region;_Hydantoinase/oxoprolinase	OWP57184.1_hypothetical_protein_B2I17_02070_[Thermoplasmatales_archaeon_B_DKE]	0	99.6	1961136	Archaea,Euryarchaeota,Thermoplasmata,Thermoplasmatales,none,none,Thermoplasmatales_archaeon_B_DKE
B_DKE_Proteom-Thermo_00408	B_DKE_Proteom	Thermoplasmata	B_DKE_Proteom	na	na	0.098	489	66.1104	20.0627	-1.90623	5.6516e-13	arCOG02691	-	MFS_family_permease	G	4.6e-86	K03762	1.4e-101	337.9	435.53	-	MFS_transporter,_MHS_family,_proline/betaine_transporter	PF07690	Major_Facilitator_Superfamily	1.9e-27	TIGR00883	MFS_transporter,_metabolite:H+_symporter_(MHS)_family_protein	-	1.4e-88	-	-	-	2.A.1.6.5	1.06e-64	-	-	-	IPR005829;_IPR020846;_IPR011701;_IPR036259	Sugar_transporter,_conserved_site;_Major_facilitator_superfamily_domain;_Major_facilitator_superfamily;_MFS_transporter_superfamily	PF07690	Major_Facilitator_Superfamily	OWP57185.1_MFS_transporter_[Thermoplasmatales_archaeon_B_DKE]	2e-224	100	1961136	Archaea,Euryarchaeota,Thermoplasmata,Thermoplasmatales,none,none,Thermoplasmatales_archaeon_B_DKE
B_DKE_Proteom-Thermo_00409	B_DKE_Proteom	Thermoplasmata	B_DKE_Proteom	na	na	0.036	111	0.891533	0.234963	-2.12771	0.0476734	-	-	-	-	-	-	-	-	-	-	-	PF13358	DDE_superfamily_endonuclease	5.4e-09	-	-	-	-	-	-	-	-	-	-	-	-	IPR038717	Tc1-like_transposase,_DDE_domain	PF13358	DDE_superfamily_endonuclease	OWP57186.1_hypothetical_protein_B2I17_02080_[Thermoplasmatales_archaeon_B_DKE]	3.2e-37	97.5	1961136	Archaea,Euryarchaeota,Thermoplasmata,Thermoplasmatales,none,none,Thermoplasmatales_archaeon_B_DKE
B_DKE_Proteom-Thermo_00410	B_DKE_Proteom	Thermoplasmata	B_DKE_Proteom	na	na	0.082	85	1.97348	1.87092	-0.190682	0.797331	arCOG03883	ISA1214	Transposon-encoded_protein,_a_DNA_binding_protein_of_MazE/VapB_family	X	4.4e-10	-	-	-	-	-	-	PF09853	Putative_transposon-encoded_protein_(DUF2080)	2e-10	-	-	-	-	-	-	-	-	-	-	-	-	IPR019205	Protein_of_unknown_function_DUF2080,_transposon-encoded	PF09853	Putative_transposon-encoded_protein_(DUF2080)	EQB70733.1_hypothetical_protein_AMDU4_FER2C00220G0010_[Ferroplasma_sp._Type_II]	4.5e-15	80.4	261388	Archaea,Euryarchaeota,Thermoplasmata,Thermoplasmatales,Ferroplasmaceae,Ferroplasma,Ferroplasma_sp._Type_II
B_DKE_Proteom-Thermo_00411	B_DKE_Proteom	Thermoplasmata	B_DKE_Proteom	na	na	0.071	445	50.8425	57.8713	-0.00848748	0.924272	arCOG00403	SerS	Seryl-tRNA_synthetase	J	3.4e-117	K01875	1.5e-142	473	84.1	high_score	seryl-tRNA_synthetase_[EC:6.1.1.11]	PF00587	tRNA_synthetase_class_II_core_domain_(G,_H,_P,_S_and_T)	3.5e-39	TIGR00414	serine--tRNA_ligase	6.1.1.11	7.6e-138	-	-	-	-	-	-	-	-	IPR002317;_IPR015866;_IPR033729;_IPR010978;_IPR002314;_IPR006195	Serine-tRNA_ligase,_type1;_Serine-tRNA_synthetase,_type1,_N-terminal;_Serine-tRNA_ligase_catalytic_core_domain;_Class_I_and_II_aminoacyl-tRNA_synthetase,_tRNA-binding_arm;_Aminoacyl-tRNA_synthetase,_class_II_(G/_P/_S/T);_Aminoacyl-tRNA_synthetase,_class_II	PF02403;_PF00587	Seryl-tRNA_synthetase_N-terminal_domain;_tRNA_synthetase_class_II_core_domain_(G,_H,_P,_S_and_T)	OWP56068.1_serine--tRNA_ligase_[Thermoplasmatales_archaeon_B_DKE]	1e-254	99.1	1961136	Archaea,Euryarchaeota,Thermoplasmata,Thermoplasmatales,none,none,Thermoplasmatales_archaeon_B_DKE
B_DKE_Proteom-Thermo_00412	B_DKE_Proteom	Thermoplasmata	B_DKE_Proteom	na	na	0.043	91	9.04252	9.13067	-0.16639	0.555269	arCOG05329	-	Uncharacterized_protein	S	1.4e-20	-	-	-	-	-	-	-	-	-	-	-	-	-	-	-	-	-	-	-	-	-	-	-	-	-	OWP56069.1_hypothetical_protein_B2I17_08860_[Thermoplasmatales_archaeon_B_DKE]	1.7e-39	92.2	1961136	Archaea,Euryarchaeota,Thermoplasmata,Thermoplasmatales,none,none,Thermoplasmatales_archaeon_B_DKE
B_DKE_Proteom-Thermo_00413	B_DKE_Proteom	Thermoplasmata	B_DKE_Proteom	na	na	0.084	259	47.7033	65.5998	0.271598	0.000297053	arCOG01532	UppS	Undecaprenyl_pyrophosphate_synthase	I	1.9e-68	K15888	7.2e-101	334.2	325.53	high_score	tritrans,polycis-undecaprenyl-diphosphate_synthase_[geranylgeranyl-diphosphate_specific]_[EC:2.5.1.89]	PF01255	Putative_undecaprenyl_diphosphate_synthase	3.9e-77	TIGR00055	di-trans,poly-cis-decaprenylcistransferase	2.5.1.31	9.6e-78	-	-	-	-	-	-	-	-	IPR001441;_IPR018520;_IPR036424	Decaprenyl_diphosphate_synthase-like;_Di-trans-poly-cis-decaprenylcistransferase-like,_conserved_site;_Decaprenyl_diphosphate_synthase-like_superfamily	PF01255	Putative_undecaprenyl_diphosphate_synthase	OWP56182.1_di-trans,poly-cis-decaprenylcistransferase_[Thermoplasmatales_archaeon_B_DKE]	1.5e-141	98.1	1961136	Archaea,Euryarchaeota,Thermoplasmata,Thermoplasmatales,none,none,Thermoplasmatales_archaeon_B_DKE
B_DKE_Proteom-Thermo_00414	B_DKE_Proteom	Thermoplasmata	B_DKE_Proteom	na	na	0.089	435	21.0238	28.8676	0.26961	0.000292409	arCOG01115	TiaS	tRNA(Ile2)_2-agmatinylcytidine_synthetase;__containing_Zn-ribbon_domain_and_OB-fold_domain	J	2.2e-84	K06932	2e-119	396.4	233.23	high_score	tRNA(Ile2)-agmatinylcytidine_synthase_[EC:6.3.4.22]	PF08489	Domain_of_unknown_function_(DUF1743)	5.7e-26	-	-	-	-	-	-	-	-	-	-	-	-	IPR013696;_IPR024913	Domain_of_unknown_function_DUF1743;_tRNA(Ile2)_2-agmatinylcytidine_synthetase_TiaS	PF08489	Domain_of_unknown_function_(DUF1743)	OWP56181.1_hypothetical_protein_B2I17_07570_[Thermoplasmatales_archaeon_B_DKE]	5.3e-253	97.7	1961136	Archaea,Euryarchaeota,Thermoplasmata,Thermoplasmatales,none,none,Thermoplasmatales_archaeon_B_DKE
B_DKE_Proteom-Thermo_00415	B_DKE_Proteom	Thermoplasmata	B_DKE_Proteom	na	na	0.092	152	21.8793	29.1783	0.229324	0.0732801	arCOG01038	Fap7	Broad-specificity_NMP_kinase	F	5.4e-30	K18532	5.9e-26	89	55.83	high_score	adenylate_kinase_[EC:2.7.4.3]	PF13238	AAA_domain	5.5e-16	TIGR01359	UMP-CMP_kinase_family	2.7.4.-	9.1e-08	-	-	-	-	-	-	-	-	IPR020618;_IPR027417	Adenylate_kinase_isoenzyme_6;_P-loop_containing_nucleoside_triphosphate_hydrolase	PF13238	AAA_domain	OWP56180.1_hypothetical_protein_B2I17_07565_[Thermoplasmatales_archaeon_B_DKE]	5.9e-74	95.4	1961136	Archaea,Euryarchaeota,Thermoplasmata,Thermoplasmatales,none,none,Thermoplasmatales_archaeon_B_DKE
B_DKE_Proteom-Thermo_00416	B_DKE_Proteom	Thermoplasmata	B_DKE_Proteom	na	na	0.083	204	29.1465	31.0981	-0.0969764	0.312971	arCOG00670	PgsA	Phosphatidylglycerophosphate_synthase	I	7.5e-33	K17884	5.1e-50	167.3	175.4	-	archaetidylinositol_phosphate_synthase_[EC:2.7.8.39]	PF01066	CDP-alcohol_phosphatidyltransferase	1.6e-11	TIGR00473	CDP-diacylglycerol-serine_O-phosphatidyltransferase	2.7.8.8	2.3e-06	-	-	-	4.F.1.3.4	9.52e-36	-	-	-	IPR000462	CDP-alcohol_phosphatidyltransferase	PF01066	CDP-alcohol_phosphatidyltransferase	OWP56179.1_phosphatidylglycerophosphate_synthase_[Thermoplasmatales_archaeon_B_DKE]	1.7e-100	100	1961136	Archaea,Euryarchaeota,Thermoplasmata,Thermoplasmatales,none,none,Thermoplasmatales_archaeon_B_DKE
B_DKE_Proteom-Thermo_00417	B_DKE_Proteom	Thermoplasmata	B_DKE_Proteom	na	na	0.101	455	49.3041	51.1677	-0.134302	0.0573316	arCOG00767	{ManB}	Phosphomannomutase	G	2.8e-135	K03431	1.2e-113	377.6	414.6	-	phosphoglucosamine_mutase_[EC:5.4.2.10]	PF02878	Phosphoglucomutase/phosphomannomutase,_alpha/beta/alpha_domain_I	9.1e-40	TIGR03990	phosphoglucosamine_mutase	5.4.2.10	1.1e-161	-	-	-	-	-	-	-	-	IPR016055;_IPR024086;_IPR036900;_IPR005843;_IPR005846;_IPR016066;_IPR005841;_IPR005844;_IPR005845	Alpha-D-phosphohexomutase,_alpha/beta/alpha_I/II/III;_Phosphoglucosamine_mutase,_archaeal_type;_Alpha-D-phosphohexomutase,_C-terminal_domain_superfamily;_Alpha-D-phosphohexomutase,_C-terminal;_Alpha-D-phosphohexomutase,_alpha/beta/alpha_domain_III;_Alpha-D-phosphohexomutase,_conserved_site;_Alpha-D-phosphohexomutase_superfamily;_Alpha-D-phosphohexomutase,_alpha/beta/alpha_domain_I;_Alpha-D-phosph…	PF00408;_PF02880;_PF02878;_PF02879	Phosphoglucomutase/phosphomannomutase,_C-terminal_domain;_Phosphoglucomutase/phosphomannomutase,_alpha/beta/alpha_domain_III;_Phosphoglucomutase/phosphomannomutase,_alpha/beta/alpha_domain_I;_Phosphoglucomutase/phosphomannomutase,_alpha/beta/alpha_domain_II	OWP56178.1_phosphoglucosamine_mutase_[Thermoplasmatales_archaeon_B_DKE]	6e-255	97.8	1961136	Archaea,Euryarchaeota,Thermoplasmata,Thermoplasmatales,none,none,Thermoplasmatales_archaeon_B_DKE
B_DKE_Proteom-Thermo_00418	B_DKE_Proteom	Thermoplasmata	B_DKE_Proteom	na	na	0.118	809	23.9571	20.3262	-0.416856	0.061738	-	-	-	-	-	-	-	-	-	-	-	-	-	-	-	-	-	-	-	-	-	-	-	-	-	-	-	-	-	-	OWP56177.1_hypothetical_protein_B2I17_07550_[Thermoplasmatales_archaeon_B_DKE]	0	98.4	1961136	Archaea,Euryarchaeota,Thermoplasmata,Thermoplasmatales,none,none,Thermoplasmatales_archaeon_B_DKE
B_DKE_Proteom-Thermo_00419	B_DKE_Proteom	Thermoplasmata	B_DKE_Proteom	na	na	0.083	216	6.9136	7.34062	-0.102525	0.541645	arCOG00464	AlkA	3-methyladenine_DNA_glycosylase/8-oxoguanine_DNA_glycosylase	L	6e-27	K01247	6.8e-60	200	150.97	high_score	DNA-3-methyladenine_glycosylase_II_[EC:3.2.2.21]	PF00730	HhH-GPD_superfamily_base_excision_DNA_repair_protein	3.1e-14	-	-	-	-	-	-	-	-	-	-	-	-	IPR003265;_IPR011257	HhH-GPD_domain;_DNA_glycosylase	PF00730	HhH-GPD_superfamily_base_excision_DNA_repair_protein	OWP56176.1_hypothetical_protein_B2I17_07545_[Thermoplasmatales_archaeon_B_DKE]	6.1e-117	96.7	1961136	Archaea,Euryarchaeota,Thermoplasmata,Thermoplasmatales,none,none,Thermoplasmatales_archaeon_B_DKE
B_DKE_Proteom-Thermo_00420	B_DKE_Proteom	Thermoplasmata	B_DKE_Proteom	na	na	0.077	361	3.31929	4.28165	0.188217	0.285072	arCOG01389	-	Glycosyl_transferase_family_2	M	3.7e-33	K00720	4.3e-31	105.7	120.33	-	ceramide_glucosyltransferase_[EC:2.4.1.80]	PF13506	Glycosyl_transferase_family_21	1.7e-19	TIGR03472	hopanoid_biosynthesis_associated_glycosyl_transferase_protein_HpnI	-	9.6e-29	GT21	6.1e-25	__UDP-Glc:_ceramide_beta-glucosyltransferase_(EC_2.4.1.80).	-	-	-	-	-	IPR029044;_IPR025993	Nucleotide-diphospho-sugar_transferases;_Ceramide_glucosyltransferase	PF13506	Glycosyl_transferase_family_21	OWP56188.1_hypothetical_protein_B2I17_07540_[Thermoplasmatales_archaeon_B_DKE]	9.1e-198	99.2	1961136	Archaea,Euryarchaeota,Thermoplasmata,Thermoplasmatales,none,none,Thermoplasmatales_archaeon_B_DKE
B_DKE_Proteom-Thermo_00421	B_DKE_Proteom	Thermoplasmata	B_DKE_Proteom	na	na	0.068	232	8.45787	8.15573	-0.209662	0.570511	arCOG01128	TenA	Transcriptional_activator_TenA	K	1.4e-13	K06137	2.5e-17	61.1	49.9	high_score	pyrroloquinoline-quinone_synthase_[EC:1.3.3.11]	PF14518	Iron-containing_redox_enzyme	1.3e-24	TIGR04305	putative_folate_metabolism_protein,_CADD_family	-	5.8e-13	-	-	-	-	-	-	-	-	IPR016084;_IPR039068	Haem_oxygenase-like,_multi-helical;_Pyrroloquinoline-quinone_synthase-like	PF14518	Iron-containing_redox_enzyme	OWP56175.1_TenA_family_transcriptional_regulator_[Thermoplasmatales_archaeon_B_DKE]	4.3e-132	99.6	1961136	Archaea,Euryarchaeota,Thermoplasmata,Thermoplasmatales,none,none,Thermoplasmatales_archaeon_B_DKE
B_DKE_Proteom-Thermo_00422	B_DKE_Proteom	Thermoplasmata	B_DKE_Proteom	na	na	0.086	139	84.8367	91.8671	-0.0804019	0.370128	arCOG04212	-	Predicted_DNA-binding_protein_with_PD1-like_DNA-binding_motif	R	5.6e-22	K06934	9e-30	100.9	34.4	high_score	uncharacterized_protein	PF03479	Domain_of_unknown_function_(DUF296)	1.6e-15	-	-	-	-	-	-	-	-	-	-	-	-	IPR005175	PPC_domain	PF03479	Domain_of_unknown_function_(DUF296)	OWP56187.1_hypothetical_protein_B2I17_07530_[Thermoplasmatales_archaeon_B_DKE]	5.6e-71	98.6	1961136	Archaea,Euryarchaeota,Thermoplasmata,Thermoplasmatales,none,none,Thermoplasmatales_archaeon_B_DKE
B_DKE_Proteom-Thermo_00423	B_DKE_Proteom	Thermoplasmata	B_DKE_Proteom	na	na	0.069	346	46.1207	51.0829	-0.0378905	0.577511	arCOG00984	EutG	Alcohol_dehydrogenase,_class_IV	C	1.3e-37	K00217	6.8e-67	223.7	322.27	-	maleylacetate_reductase_[EC:1.3.1.32]	PF00465	Iron-containing_alcohol_dehydrogenase_	5e-62	TIGR02638	lactaldehyde_reductase	1.1.1.77	7.2e-33	-	-	-	-	-	-	-	-	IPR001670;_IPR039697	Alcohol_dehydrogenase,_iron-type/glycerol_dehydrogenase_GldA;_Iron-type_alcohol_dehydrogenase-like	PF00465	Iron-containing_alcohol_dehydrogenase	OWP56174.1_hypothetical_protein_B2I17_07525_[Thermoplasmatales_archaeon_B_DKE]	1.1e-189	98.8	1961136	Archaea,Euryarchaeota,Thermoplasmata,Thermoplasmatales,none,none,Thermoplasmatales_archaeon_B_DKE
B_DKE_Proteom-Thermo_00424	B_DKE_Proteom	Thermoplasmata	B_DKE_Proteom	na	na	0.083	381	67.1991	64.9382	-0.234793	0.000212855	arCOG06976	HmgA	Homogentisate_1,2-dioxygenase	Q	5.4e-127	K00451	1.3e-54	183.2	63.17	high_score	homogentisate_1,2-dioxygenase_[EC:1.13.11.5]	PF04209	homogentisate_1,2-dioxygenase	2.4e-15	TIGR01015	homogentisate_1,2-dioxygenase	1.13.11.5	5.1e-14	-	-	-	-	-	-	-	-	IPR005708;_IPR011051	Homogentisate_1,2-dioxygenase;_RmlC-like_cupin_domain_superfamily	PF04209	homogentisate_1,2-dioxygenase	OWP56173.1_hypothetical_protein_B2I17_07520_[Thermoplasmatales_archaeon_B_DKE]	9.5e-222	98.9	1961136	Archaea,Euryarchaeota,Thermoplasmata,Thermoplasmatales,none,none,Thermoplasmatales_archaeon_B_DKE
B_DKE_Proteom-Thermo_00425	B_DKE_Proteom	Thermoplasmata	B_DKE_Proteom	na	na	0.093	300	98.6038	85.5637	-0.396621	0.000118548	arCOG00235	MhpD	2-keto-4-pentenoate_hydratase/2-oxohepta-3-ene-1,7-dioic_acid_hydratase_(catechol_pathway)	Q	3.9e-37	K16171	2.7e-44	149	182.37	-	fumarylacetoacetate_(FAA)_hydrolase_[EC:3.7.1.2]	PF01557	Fumarylacetoacetate_(FAA)_hydrolase_family	7.4e-55	TIGR02303	4-hydroxyphenylacetate_degradation_bifunctional_isomerase/decarboxylase,_C-terminal_subunit	4.1.1.68|5.3.3.10	2.2e-22	-	-	-	-	-	-	-	-	IPR036663;_IPR011234	Fumarylacetoacetase-like,_C-terminal_domain_superfamily;_Fumarylacetoacetase-like,_C-terminal	PF01557	Fumarylacetoacetate_(FAA)_hydrolase_family	OWP56172.1_hypothetical_protein_B2I17_07515_[Thermoplasmatales_archaeon_B_DKE]	3e-170	97.3	1961136	Archaea,Euryarchaeota,Thermoplasmata,Thermoplasmatales,none,none,Thermoplasmatales_archaeon_B_DKE
B_DKE_Proteom-Thermo_00426	B_DKE_Proteom	Thermoplasmata	B_DKE_Proteom	na	na	0.08	362	128.632	113.933	-0.374189	0.00163579	arCOG02706	GloA	Lactoylglutathione_lyase_or_related_enzyme	E	1.4e-43	K00457	6.9e-120	398.4	74.97	high_score	4-hydroxyphenylpyruvate_dioxygenase_[EC:1.13.11.27]	PF00903	Glyoxalase/Bleomycin_resistance_protein/Dioxygenase_superfamily	6.3e-20	TIGR01263	4-hydroxyphenylpyruvate_dioxygenase	1.13.11.27	2e-118	-	-	-	-	-	-	-	-	IPR029068;_IPR005956;_IPR037523;_IPR004360	Glyoxalase/Bleomycin_resistance_protein/Dihydroxybiphenyl_dioxygenase;_4-hydroxyphenylpyruvate_dioxygenase;_Vicinal_oxygen_chelate_(VOC)_domain;_Glyoxalase/fosfomycin_resistance/dioxygenase_domain	PF00903	Glyoxalase/Bleomycin_resistance_protein/Dioxygenase_superfamily	OWP56171.1_4-hydroxyphenylpyruvate_dioxygenase_[Thermoplasmatales_archaeon_B_DKE]	3.5e-205	98.9	1961136	Archaea,Euryarchaeota,Thermoplasmata,Thermoplasmatales,none,none,Thermoplasmatales_archaeon_B_DKE
B_DKE_Proteom-Thermo_00427	B_DKE_Proteom	Thermoplasmata	B_DKE_Proteom	na	na	0.09	388	46.3667	44.3799	-0.270773	0.039282	arCOG01876	MetE	Methionine_synthase_II_(cobalamin-independent)	E	8.6e-24	K00549	5.5e-32	108.7	44.37	high_score	5-methyltetrahydropteroyltriglutamate--homocysteine_methyltransferase_[EC:2.1.1.14]	-	-	-	-	-	-	-	-	-	-	-	-	-	-	-	IPR038071	UROD/MetE-like_superfamily	-	-	OWP56170.1_hypothetical_protein_B2I17_07505_[Thermoplasmatales_archaeon_B_DKE]	1e-218	98.2	1961136	Archaea,Euryarchaeota,Thermoplasmata,Thermoplasmatales,none,none,Thermoplasmatales_archaeon_B_DKE
B_DKE_Proteom-Thermo_00428	B_DKE_Proteom	Thermoplasmata	B_DKE_Proteom	na	na	0.09	398	5.53338	5.50378	-0.19199	0.198438	arCOG00130	-	MFS_family_permease	G	3.7e-36	K08153	1.8e-23	80.5	401.93	-	MFS_transporter,_DHA1_family,_multidrug_resistance_protein	PF07690	Major_Facilitator_Superfamily	1.5e-28	TIGR00890	oxalate/formate_antiporter_family_transporter	-	8.2e-14	-	-	-	-	-	-	-	-	IPR020846;_IPR011701;_IPR036259	Major_facilitator_superfamily_domain;_Major_facilitator_superfamily;_MFS_transporter_superfamily	PF07690	Major_Facilitator_Superfamily	OWP56169.1_hypothetical_protein_B2I17_07500_[Thermoplasmatales_archaeon_B_DKE]	3.4e-206	99.7	1961136	Archaea,Euryarchaeota,Thermoplasmata,Thermoplasmatales,none,none,Thermoplasmatales_archaeon_B_DKE
B_DKE_Proteom-Thermo_00429	B_DKE_Proteom	Thermoplasmata	B_DKE_Proteom	na	na	0.044	225	32.7889	36.0269	-0.0556564	0.534019	arCOG03031	YwfI	Chlorite_dismutase	R	3.8e-29	K00435	2.6e-13	47.9	266.93	-	Fe-coproporphyrin_III_decarboxylase_[EC:1.11.1.-]	PF06778	Chlorite_dismutase	2.7e-44	-	-	-	-	-	-	-	-	-	-	-	-	IPR011008;_IPR010644	Dimeric_alpha-beta_barrel;_Putative_heme-dependent_peroxidase/Chlorite_dismutase	PF06778	Chlorite_dismutase	OWP56186.1_hypothetical_protein_B2I17_07495_[Thermoplasmatales_archaeon_B_DKE]	3e-122	100	1961136	Archaea,Euryarchaeota,Thermoplasmata,Thermoplasmatales,none,none,Thermoplasmatales_archaeon_B_DKE
B_DKE_Proteom-Thermo_00430	B_DKE_Proteom	Thermoplasmata	B_DKE_Proteom	na	na	0.103	481	18.0654	21.802	0.0802959	0.341019	arCOG00038	ThiI	tRNA_S(4)U_4-thiouridine_synthase	J	3e-77	K03151	1.9e-108	360.6	113.87	high_score	tRNA_uracil_4-sulfurtransferase_[EC:2.8.1.4]	PF02568	Thiamine_biosynthesis_protein_(ThiI)	1.7e-47	TIGR00342	tRNA_sulfurtransferase_ThiI	2.8.1.4	6e-81	-	-	-	-	-	-	-	-	IPR020536;_IPR004114;_IPR014729;_IPR036873;_IPR003720;_IPR001763	Thil,_AANH_domain;_THUMP_domain;_Rossmann-like_alpha/beta/alpha_sandwich_fold;_Rhodanese-like_domain_superfamily;_tRNA_sulfurtransferase_ThiI;_Rhodanese-like_domain	PF02568;_PF02926;_PF00581	Thiamine_biosynthesis_protein_(ThiI);_THUMP_domain;_Rhodanese-like_domain	OWP56168.1_tRNA_4-thiouridine(8)_synthase_ThiI_[Thermoplasmatales_archaeon_B_DKE]	7.2e-267	98.8	1961136	Archaea,Euryarchaeota,Thermoplasmata,Thermoplasmatales,none,none,Thermoplasmatales_archaeon_B_DKE
B_DKE_Proteom-Thermo_00431	B_DKE_Proteom	Thermoplasmata	B_DKE_Proteom	na	na	0.067	221	45.3666	35.1122	-0.566163	0.000768487	arCOG03142	-	Nuclease_of_RNase_H_fold,_RuvC/YqgF_family	L	8.3e-35	-	-	-	-	-	-	-	-	-	-	-	-	-	-	-	-	-	-	-	-	-	-	-	-	-	OWP56167.1_hypothetical_protein_B2I17_07485_[Thermoplasmatales_archaeon_B_DKE]	1.7e-122	100	1961136	Archaea,Euryarchaeota,Thermoplasmata,Thermoplasmatales,none,none,Thermoplasmatales_archaeon_B_DKE
B_DKE_Proteom-Thermo_00432	B_DKE_Proteom	Thermoplasmata	B_DKE_Proteom	na	na	0.097	451	69.5598	103.467	0.396607	0.00133202	arCOG00427	RecJ/Cdc45	Single-stranded_DNA-specific_exonuclease_RecJ	L	6.6e-72	K07463	2.7e-52	175.4	320.7	-	archaea-specific_RecJ-like_exonuclease	PF02272	DHHA1_domain	1.8e-16	TIGR00644	single-stranded-DNA-specific_exonuclease_RecJ	3.1.-.-	1.3e-12	-	-	-	-	-	-	-	-	IPR038763;_IPR003156	DHH_phosphoesterase_superfamily;_DHHA1_domain	PF02272	DHHA1_domain	OWP56166.1_single-stranded_DNA_exonuclease_RecJ_[Thermoplasmatales_archaeon_B_DKE]	6.5e-254	99.6	1961136	Archaea,Euryarchaeota,Thermoplasmata,Thermoplasmatales,none,none,Thermoplasmatales_archaeon_B_DKE
B_DKE_Proteom-Thermo_00433	B_DKE_Proteom	Thermoplasmata	B_DKE_Proteom	na	na	0.084	119	754.986	1000.29	0.227918	0.00872137	arCOG04185	RpsO	Ribosomal_protein_S15P	J	6.6e-32	K02953	1.5e-27	93.9	200.83	-	small_subunit_ribosomal_protein_S13e	PF08069	Ribosomal_S13/S15_N-terminal_domain	1e-10	-	-	-	-	-	-	-	-	-	-	-	-	IPR009068;_IPR000589;_IPR012606;_IPR023029	S15/NS1,_RNA-binding;_Ribosomal_protein_S15;_Ribosomal_protein_S13/S15,_N-terminal;_Ribosomal_protein_S15P	PF00312;_PF08069	Ribosomal_protein_S15;_Ribosomal_S13/S15_N-terminal_domain	OWP56165.1_30S_ribosomal_protein_S15_[Thermoplasmatales_archaeon_B_DKE]	2.5e-59	100	1961136	Archaea,Euryarchaeota,Thermoplasmata,Thermoplasmatales,none,none,Thermoplasmatales_archaeon_B_DKE
B_DKE_Proteom-Thermo_00434	B_DKE_Proteom	Thermoplasmata	B_DKE_Proteom	na	na	0.062	224	23.7702	29.8289	0.129379	0.242542	arCOG04122	Emg1	rRNA_pseudouridine-1189_N-methylase_Emg1,_Nep1/Mra1_family	J	6.8e-64	K14568	2.8e-32	109.7	46.2	high_score	rRNA_small_subunit_pseudouridine_methyltransferase_Nep1_[EC:2.1.1.260]	PF03587	EMG1/NEP1_methyltransferase	1.1e-44	-	-	-	-	-	-	-	-	-	-	-	-	IPR005304;_IPR023503;_IPR029026;_IPR029028	Ribosomal_biogenesis,_methyltransferase,_EMG1/NEP1;_Ribosome_biogenesis_methyltransferase_NEP1,_archaea;_tRNA_(guanine-N1-)-methyltransferase,_N-terminal;_Alpha/beta_knot_methyltransferases	PF03587	EMG1/NEP1_methyltransferase	OWP56164.1_16S_rRNA_methyltransferase_[Thermoplasmatales_archaeon_B_DKE]	8.3e-117	98.7	1961136	Archaea,Euryarchaeota,Thermoplasmata,Thermoplasmatales,none,none,Thermoplasmatales_archaeon_B_DKE
B_DKE_Proteom-Thermo_00435	B_DKE_Proteom	Thermoplasmata	B_DKE_Proteom	na	na	0.14	171	25.3027	27.7786	-0.0503586	0.721016	arCOG02431	-	Predicted_Rossmann_fold_nucleotide-binding_protein	R	5.4e-24	K22522	1.4e-06	25.5	75.6	-	cytokinin_riboside_5'-monophosphate_phosphoribohydrolase_[EC:3.2.2.-]	-	-	-	TIGR00725	TIGR00725_family_protein	-	5.3e-38	-	-	-	-	-	-	-	-	IPR005268	Conserved_hypothetical_protein_CHP00725	-	-	OWP56163.1_TIGR00725_family_protein_[Thermoplasmatales_archaeon_B_DKE]	4.9e-85	98.2	1961136	Archaea,Euryarchaeota,Thermoplasmata,Thermoplasmatales,none,none,Thermoplasmatales_archaeon_B_DKE
B_DKE_Proteom-Thermo_00436	B_DKE_Proteom	Thermoplasmata	B_DKE_Proteom	na	na	0.066	257	57.5049	78.9069	0.297497	0.0565472	arCOG05366	-	Cell_surface_protein	R	2.1e-50	-	-	-	-	-	-	-	-	-	-	-	-	-	-	-	-	-	-	-	-	-	IPR013783	Immunoglobulin-like_fold	-	-	OWP56162.1_hypothetical_protein_B2I17_07460_[Thermoplasmatales_archaeon_B_DKE]	6.2e-132	97.3	1961136	Archaea,Euryarchaeota,Thermoplasmata,Thermoplasmatales,none,none,Thermoplasmatales_archaeon_B_DKE
B_DKE_Proteom-Thermo_00437	B_DKE_Proteom	Thermoplasmata	B_DKE_Proteom	na	na	0.079	2109	89.2111	138.778	0.474593	0.00110623	arCOG05365	AglB	Oligosaccharyltransferase_membrane_subunit	M	0	K07151	1.8e-67	226	206.27	high_score	dolichyl-diphosphooligosaccharide---protein_glycosyltransferase_[EC:2.4.99.18]	PF13620	Carboxypeptidase_regulatory-like_domain	1.1e-14	TIGR04154	oligosaccharyl_transferase,_archaeosortase_A_system-associated	2.4.1.-	6.8e-51	GT66	1.3e-71	__dolichyl-diphosphooligosaccharide√É¬¢√¢‚Äö¬¨√¢‚Ç¨¬ùprotein_glycotransferase_(EC_2.4.99.18);_undecaprenyl-diphosphooligosaccharide√É¬¢√¢‚Äö¬¨√¢‚Ç¨¬ùprotein_glycotransferase_(EC_2.4.99.19)_	-	-	-	-	-	IPR010814;_IPR008969;_IPR038731	Protein_of_unknown_function_DUF1416;_Carboxypeptidase-like,_regulatory_domain_superfamily;_Glycosyltransferase_RgtA/B/C/D-like	PF07210;_PF13620;_PF13231	Protein_of_unknown_function_(DUF1416);_Carboxypeptidase_regulatory-like_domain;_Dolichyl-phosphate-mannose-protein_mannosyltransferase	OWP56161.1_hypothetical_protein_B2I17_07455_[Thermoplasmatales_archaeon_B_DKE]	0	96.7	1961136	Archaea,Euryarchaeota,Thermoplasmata,Thermoplasmatales,none,none,Thermoplasmatales_archaeon_B_DKE
B_DKE_Proteom-Thermo_00438	B_DKE_Proteom	Thermoplasmata	B_DKE_Proteom	na	na	0.063	157	96.2472	86.787	-0.342113	2.3605e-05	arCOG05379	-	Extracellular_substrate-binding_protein	R	3.9e-30	-	-	-	-	-	-	PF09821	C-terminal_AAA-associated_domain	1e-30	-	-	-	-	-	-	-	-	-	-	-	-	IPR018632	C-terminal_AAA-associated_domain	PF09821	C-terminal_AAA-associated_domain	OWP56160.1_hypothetical_protein_B2I17_07450_[Thermoplasmatales_archaeon_B_DKE]	7.5e-80	100	1961136	Archaea,Euryarchaeota,Thermoplasmata,Thermoplasmatales,none,none,Thermoplasmatales_archaeon_B_DKE
B_DKE_Proteom-Thermo_00439	B_DKE_Proteom	Thermoplasmata	B_DKE_Proteom	na	na	0.071	420	4.42442	7.81771	0.646753	0.00071558	arCOG03654	PotE	Amino_acid_transporter	E	1.5e-44	K03294	3.6e-16	56.6	465.4	-	basic_amino_acid/polyamine_antiporter,_APA_family	PF00324	Amino_acid_permease	2.4e-17	-	-	-	-	-	-	-	2.A.3.15.1	1.56e-67	-	-	-	IPR002293;_IPR004841	Amino_acid/polyamine_transporter_I;_Amino_acid_permease/_SLC12A_domain	PF00324	Amino_acid_permease	OWP56159.1_hypothetical_protein_B2I17_07445_[Thermoplasmatales_archaeon_B_DKE]	3.6e-206	95.7	1961136	Archaea,Euryarchaeota,Thermoplasmata,Thermoplasmatales,none,none,Thermoplasmatales_archaeon_B_DKE
B_DKE_Proteom-Thermo_00440	B_DKE_Proteom	Thermoplasmata	B_DKE_Proteom	na	na	0.065	336	8.04071	8.94823	-0.0371806	0.821324	arCOG01804	-	Transcriptional_regulator,_contains_HTH_domain	K	6.8e-44	K02051	8.3e-12	43.4	104.07	-	NitT/TauT_family_transport_system_substrate-binding_protein	-	-	-	-	-	-	-	-	-	-	-	-	-	-	-	IPR036390	Winged_helix_DNA-binding_domain_superfamily	-	-	OWP56158.1_hypothetical_protein_B2I17_07440_[Thermoplasmatales_archaeon_B_DKE]	6.7e-171	94.6	1961136	Archaea,Euryarchaeota,Thermoplasmata,Thermoplasmatales,none,none,Thermoplasmatales_archaeon_B_DKE
B_DKE_Proteom-Thermo_00441	B_DKE_Proteom	Thermoplasmata	B_DKE_Proteom	na	na	0.083	539	26.0016	28.2064	-0.0696304	0.350381	arCOG00412	PheT	Phenylalanyl-tRNA_synthetase_beta_subunit	J	9.6e-76	K01890	6.4e-79	264	107.1	high_score	phenylalanyl-tRNA_synthetase_beta_chain_[EC:6.1.1.20]	PF03484	tRNA_synthetase_B5_domain	3e-11	TIGR00471	phenylalanine--tRNA_ligase,_beta_subunit	6.1.1.20	2e-91	-	-	-	-	-	-	-	-	IPR020825;_IPR005147;_IPR004531;_IPR009061	Phenylalanyl-tRNA_synthetase,_B3/B4;_tRNA_synthetase,_B5-domain;_Phenylalanyl-tRNA_synthetase,_class_IIc,_beta_subunit,_archae/euk_cytosolic;_Putative_DNA-binding_domain_superfamily	PF03484	tRNA_synthetase_B5_domain	OWP56157.1_phenylalanine--tRNA_ligase_subunit_beta_[Thermoplasmatales_archaeon_B_DKE]	1.1e-300	96.8	1961136	Archaea,Euryarchaeota,Thermoplasmata,Thermoplasmatales,none,none,Thermoplasmatales_archaeon_B_DKE
B_DKE_Proteom-Thermo_00442	B_DKE_Proteom	Thermoplasmata	B_DKE_Proteom	na	na	0.056	107	68.4776	95.9153	0.289119	0.0472121	arCOG06966	-	CopG/RHH_family_DNA_binding_protein	V	2e-26	K07722	4.3e-09	34.2	48.2	-	CopG_family_transcriptional_regulator,_nickel-responsive_regulator	PF01402	Ribbon-helix-helix_protein,_copG_family	3.9e-11	-	-	-	-	-	-	-	-	-	-	-	-	IPR010985;_IPR002145	Ribbon-helix-helix;_Ribbon-helix-helix_protein,_CopG	PF01402	Ribbon-helix-helix_protein,_copG_family	OWP56156.1_hypothetical_protein_B2I17_07430_[Thermoplasmatales_archaeon_B_DKE]	2.7e-49	100	1961136	Archaea,Euryarchaeota,Thermoplasmata,Thermoplasmatales,none,none,Thermoplasmatales_archaeon_B_DKE
B_DKE_Proteom-Thermo_00443	B_DKE_Proteom	Thermoplasmata	B_DKE_Proteom	na	na	0.118	169	31.6568	37.8874	0.0649373	0.587029	arCOG01849	PaaY	Isoleucine_patch_superfamily_protein	R	1.4e-35	K01726	2e-44	149.1	168.07	-	gamma-carbonic_anhydrase_[EC:4.2.1.-]	PF00132	Bacterial_transferase_hexapeptide_(six_repeats)	2.8e-14	TIGR02287	phenylacetic_acid_degradation_protein_PaaY	-	9.7e-31	-	-	-	-	-	-	-	-	IPR011004;_IPR001451	Trimeric_LpxA-like_superfamily;_Hexapeptide_repeat	PF00132;_PF14602	Bacterial_transferase_hexapeptide_(six_repeats);_Hexapeptide_repeat_of_succinyl-transferase	OWP56155.1_gamma_carbonic_anhydrase_family_protein_[Thermoplasmatales_archaeon_B_DKE]	1.3e-50	87.5	1961136	Archaea,Euryarchaeota,Thermoplasmata,Thermoplasmatales,none,none,Thermoplasmatales_archaeon_B_DKE
B_DKE_Proteom-Thermo_00444	B_DKE_Proteom	Thermoplasmata	B_DKE_Proteom	na	na	0.115	259	114.794	2751	4.39583	0	arCOG01829	FlaB	Archaeal_flagellins	N	3.9e-49	K07325	1.8e-59	198.7	54.07	high_score	archaeal_flagellin_FlaB	PF01917	Archaebacterial_flagellin	1.5e-45	TIGR02537	archaeal_flagellin_N-terminal-like_domain	-	6.2e-06	-	-	-	-	-	-	-	-	IPR013373;_IPR002774	Flagellin/pilin,_N-terminal;_Flagellin,_archaea	PF01917	Archaebacterial_flagellin	OWP56154.1_flagellin_[Thermoplasmatales_archaeon_B_DKE]	3e-118	97.1	1961136	Archaea,Euryarchaeota,Thermoplasmata,Thermoplasmatales,none,none,Thermoplasmatales_archaeon_B_DKE
B_DKE_Proteom-Thermo_00445	B_DKE_Proteom	Thermoplasmata	B_DKE_Proteom	na	na	0.055	163	169.907	3116.2	4.00461	0	arCOG05119	FlaC	Archaellum_protein_C	N	6.8e-13	K07822	7.8e-30	101.3	125.13	-	archaeal_flagellar_protein_FlaC	PF05377	Flagella_accessory_protein_C_(FlaC)	1.6e-18	-	-	-	-	-	-	-	-	-	-	-	-	IPR009205	Predicted_archaeal_flagellar_protein_C	PF05377	Flagella_accessory_protein_C_(FlaC)	OWP56153.1_hypothetical_protein_B2I17_07415_[Thermoplasmatales_archaeon_B_DKE]	2.8e-61	100	1961136	Archaea,Euryarchaeota,Thermoplasmata,Thermoplasmatales,none,none,Thermoplasmatales_archaeon_B_DKE
B_DKE_Proteom-Thermo_00446	B_DKE_Proteom	Thermoplasmata	B_DKE_Proteom	na	na	0.056	232	188.803	2597.3	3.58986	0	arCOG02964	FlaD	Archaellum_protein_D/E	N	6.3e-40	K07327	5e-51	171.7	211.47	-	archaeal_flagellar_protein_FlaD	PF04659	Archaeal_flagella_protein_	4.8e-27	-	-	-	-	-	-	-	-	-	-	-	-	IPR006752	Archaeal_flagella_protein_FlaD/E_domain	PF04659	Archaeal_flagella_protein	OWP56152.1_flagellar_protein_E_[Thermoplasmatales_archaeon_B_DKE]	6e-126	99.6	1961136	Archaea,Euryarchaeota,Thermoplasmata,Thermoplasmatales,none,none,Thermoplasmatales_archaeon_B_DKE
B_DKE_Proteom-Thermo_00447	B_DKE_Proteom	Thermoplasmata	B_DKE_Proteom	na	na	0.078	140	14.3269	61.0358	1.90132	5.89394e-51	arCOG01824	FlaF	Archaellum_protein_F,_archaellin_of_FlaG/FlaF_family	N	8.2e-13	K07329	1.2e-25	87.8	75.47	high_score	archaeal_flagellar_protein_FlaF	-	-	-	-	-	-	-	-	-	-	-	-	-	-	-	-	-	-	-	OWP56151.1_hypothetical_protein_B2I17_07405_[Thermoplasmatales_archaeon_B_DKE]	1.9e-66	99.3	1961136	Archaea,Euryarchaeota,Thermoplasmata,Thermoplasmatales,none,none,Thermoplasmatales_archaeon_B_DKE
B_DKE_Proteom-Thermo_00448	B_DKE_Proteom	Thermoplasmata	B_DKE_Proteom	na	na	0.093	150	17.3784	61.5194	1.63112	1.22031e-42	arCOG01822	FlaG	Archaellum_protein_G,_archaellin_of_FlaG/FlaF_family	N	2.3e-28	K07330	2.7e-34	115.9	76.27	high_score	archaeal_flagellar_protein_FlaG	PF01917	Archaebacterial_flagellin	8.9e-17	-	-	-	-	-	-	-	-	-	-	-	-	IPR002774	Flagellin,_archaea	PF01917	Archaebacterial_flagellin	OWP56150.1_flagellar_protein_G_[Thermoplasmatales_archaeon_B_DKE]	1.3e-70	98	1961136	Archaea,Euryarchaeota,Thermoplasmata,Thermoplasmatales,none,none,Thermoplasmatales_archaeon_B_DKE
B_DKE_Proteom-Thermo_00449	B_DKE_Proteom	Thermoplasmata	B_DKE_Proteom	na	na	0.071	224	21.6257	65.192	1.40501	2.35114e-49	arCOG04148	FlaH	KaiC_family_ATPase_involved_in_biogenesis_of_archaellum	N	2.1e-39	K07331	2.8e-53	178.2	142.97	high_score	archaeal_flagellar_protein_FlaH	PF06745	KaiC	1e-14	TIGR03881	KaiC_domain_protein,_PAE1156_family	-	1.3e-12	-	-	-	-	-	-	-	-	IPR014774;_IPR027417	KaiC-like_domain;_P-loop_containing_nucleoside_triphosphate_hydrolase	PF06745	KaiC	OWP56149.1_flagellar_accessory_protein_FlaH_[Thermoplasmatales_archaeon_B_DKE]	4.1e-116	99.1	1961136	Archaea,Euryarchaeota,Thermoplasmata,Thermoplasmatales,none,none,Thermoplasmatales_archaeon_B_DKE
B_DKE_Proteom-Thermo_00450	B_DKE_Proteom	Thermoplasmata	B_DKE_Proteom	na	na	0.066	540	16.9434	49.6342	1.36546	6.42544e-71	arCOG01817	FlaI	ATPase_involved_in_archaellum/pili_biosynthesis	N	2.3e-145	K07332	7.8e-177	586.7	360.8	high_score	archaeal_flagellar_protein_FlaI	PF00437	Type_II/IV_secretion_system_protein	1.6e-45	TIGR03819	helicase/secretion_neighborhood_ATPase	-	6e-43	-	-	-	3.A.7.18.1	1.13e-45	-	-	-	IPR001482;_IPR027417	Type_II/IV_secretion_system_protein;_P-loop_containing_nucleoside_triphosphate_hydrolase	PF00437	Type_II/IV_secretion_system_protein	OWP56148.1_hypothetical_protein_B2I17_07390_[Thermoplasmatales_archaeon_B_DKE]	4.2e-308	99.8	1961136	Archaea,Euryarchaeota,Thermoplasmata,Thermoplasmatales,none,none,Thermoplasmatales_archaeon_B_DKE
B_DKE_Proteom-Thermo_00451	B_DKE_Proteom	Thermoplasmata	B_DKE_Proteom	na	na	0.067	552	13.5791	36.4398	1.24272	2.02573e-45	arCOG01809	FlaJ	Archaellum_assembly_protein_J,_TadC_family	N	1.2e-127	K07333	7.5e-67	223.5	101.07	high_score	archaeal_flagellar_protein_FlaJ	PF00482	Type_II_secretion_system_(T2SS),_protein_F	1.3e-11	-	-	-	-	-	-	-	-	-	-	-	-	IPR018076	Type_II_secretion_system_F_domain	PF00482	Type_II_secretion_system_(T2SS),_protein_F	OWP56185.1_flagellar_assembly_protein_FlaJ_[Thermoplasmatales_archaeon_B_DKE]	3e-277	100	1961136	Archaea,Euryarchaeota,Thermoplasmata,Thermoplasmatales,none,none,Thermoplasmatales_archaeon_B_DKE
B_DKE_Proteom-Thermo_00452	B_DKE_Proteom	Thermoplasmata	B_DKE_Proteom	na	na	0.074	661	7.06539	10.9131	0.450142	0.00255899	arCOG04816	-	TraG/TraD/VirD4_family_enzyme,_ATPase	U	2.3e-40	K06915	6.2e-33	112	126.9	-	uncharacterized_protein	PF10412	Type_IV_secretion-system_coupling_protein_DNA-binding_domain	1.9e-16	TIGR03743	conjugative_coupling_factor_TraD,_SXT/TOL_subfamily	-	6.9e-08	-	-	-	-	-	-	-	-	IPR002789;_IPR008571;_IPR019476;_IPR027417	Helicase_HerA,_central_domain;_Helicase_HerA;_Type_IV_secretion_system_coupling_protein_TraD,_DNA-binding_domain;_P-loop_containing_nucleoside_triphosphate_hydrolase	PF01935;_PF10412	Domain_of_unknown_function_DUF87;_Type_IV_secretion-system_coupling_protein_DNA-binding_domain	OWP56147.1_hypothetical_protein_B2I17_07380_[Thermoplasmatales_archaeon_B_DKE]	0	95.8	1961136	Archaea,Euryarchaeota,Thermoplasmata,Thermoplasmatales,none,none,Thermoplasmatales_archaeon_B_DKE
B_DKE_Proteom-Thermo_00453	B_DKE_Proteom	Thermoplasmata	B_DKE_Proteom	na	na	0.094	264	38.8702	44.2429	-0.00413589	0.969033	arCOG00215	CinA	Predicted_nucleotide-utilizing_enzyme_related_to_molybdopterin-biosynthesis_enzyme_MoeA	R	5.4e-52	K03742	9.7e-52	173.6	218.8	-	nicotinamide-nucleotide_amidase_[EC:3.5.1.42]	PF00994	Probable_molybdopterin_binding_domain	8.2e-27	TIGR00200	competence/damage-inducible_protein_CinA_N-terminal_domain	-	4e-33	-	-	-	-	-	-	-	-	IPR036425;_IPR001453	MoaB/Mog-like_domain_superfamily;_MoaB/Mog_domain	PF00994	Probable_molybdopterin_binding_domain	OWP56146.1_hypothetical_protein_B2I17_07375_[Thermoplasmatales_archaeon_B_DKE]	2.3e-142	98.9	1961136	Archaea,Euryarchaeota,Thermoplasmata,Thermoplasmatales,none,none,Thermoplasmatales_archaeon_B_DKE
B_DKE_Proteom-Thermo_00454	B_DKE_Proteom	Thermoplasmata	B_DKE_Proteom	na	na	0.111	331	15.1383	19.7281	0.204616	0.0850666	arCOG06008	-	Predicted_metal_permease	R	5.8e-92	K08970	1.6e-13	48	47.03	high_score	nickel/cobalt_transporter_(NicO)_family_protein	-	-	-	-	-	-	-	-	-	-	-	-	-	-	-	-	-	-	-	OWP56145.1_hypothetical_protein_B2I17_07370_[Thermoplasmatales_archaeon_B_DKE]	5.6e-178	99.4	1961136	Archaea,Euryarchaeota,Thermoplasmata,Thermoplasmatales,none,none,Thermoplasmatales_archaeon_B_DKE
B_DKE_Proteom-Thermo_00455	B_DKE_Proteom	Thermoplasmata	B_DKE_Proteom	na	na	0.074	135	16.5859	18.8708	-0.000503609	0.997467	arCOG02100	TroR	Mn-dependent_transcriptional_regulator_(DtxR_family)	K	7.6e-16	K03709	7.9e-24	81.9	109.8	-	DtxR_family_transcriptional_regulator,_Mn-dependent_transcriptional_regulator	PF02742	Iron_dependent_repressor,_metal_binding_and_dimerisation_domain	6.3e-19	-	-	-	-	-	-	-	-	-	-	-	-	IPR036421;_IPR000835;_IPR036388;_IPR022689;_IPR036390;_IPR001367	Iron_dependent_repressor,_metal_binding_and_dimerisation_domain_superfamily;_MarR-type_HTH_domain;_Winged_helix-like_DNA-binding_domain_superfamily;_Iron_dependent_repressor;_Winged_helix_DNA-binding_domain_superfamily;_Iron_dependent_repressor,_metal_binding_and_dimerisation_domain	PF12802;_PF02742	MarR_family;_Iron_dependent_repressor,_metal_binding_and_dimerisation_domain	OWP56144.1_iron-dependent_repressor_[Thermoplasmatales_archaeon_B_DKE]	2.8e-67	98.5	1961136	Archaea,Euryarchaeota,Thermoplasmata,Thermoplasmatales,none,none,Thermoplasmatales_archaeon_B_DKE
B_DKE_Proteom-Thermo_00456	B_DKE_Proteom	Thermoplasmata	B_DKE_Proteom	na	na	0.102	175	12.6223	16.0666	0.157429	0.266161	arCOG01091	CCC1	Predicted_Fe2+/Mn2+_transporter,_VIT1/CCC1_family	P	1.2e-15	-	-	-	-	-	-	-	-	-	-	-	-	-	-	-	-	-	-	-	-	-	-	-	-	-	OWP56143.1_hypothetical_protein_B2I17_07360_[Thermoplasmatales_archaeon_B_DKE]	3.6e-83	98.3	1961136	Archaea,Euryarchaeota,Thermoplasmata,Thermoplasmatales,none,none,Thermoplasmatales_archaeon_B_DKE
B_DKE_Proteom-Thermo_00457	B_DKE_Proteom	Thermoplasmata	B_DKE_Proteom	na	na	0.073	95	324.725	370.17	0.00632198	0.952079	arCOG04140	-	Uncharacterized_protein	S	4.6e-25	K09732	1.1e-31	106.1	83.23	high_score	uncharacterized_protein	PF02680	Uncharacterized_ArCR,_COG1888	7.5e-33	-	-	-	-	-	-	-	-	-	-	-	-	IPR003831;_IPR023129	Protein_of_unknown_function_DUF211;_MTH889-like_domain_superfamily	PF02680	Uncharacterized_ArCR,_COG1888	OWP56142.1_hypothetical_protein_B2I17_07355_[Thermoplasmatales_archaeon_B_DKE]	2.9e-42	100	1961136	Archaea,Euryarchaeota,Thermoplasmata,Thermoplasmatales,none,none,Thermoplasmatales_archaeon_B_DKE
B_DKE_Proteom-Thermo_00458	B_DKE_Proteom	Thermoplasmata	B_DKE_Proteom	na	na	0.097	584	76.2385	40.8952	-1.04065	6.38531e-05	arCOG00009	PotE	Amino_acid_transporter	E	9.7e-99	K03294	5.5e-63	210.9	465.4	-	basic_amino_acid/polyamine_antiporter,_APA_family	PF13520	Amino_acid_permease	7.1e-35	TIGR00909	amino_acid_transporter	-	2.6e-45	-	-	-	2.A.3.11.1	1.27e-78	-	-	-	IPR002293	Amino_acid/polyamine_transporter_I	PF13520	Amino_acid_permease	OWP56141.1_amino_acid_transporter_[Thermoplasmatales_archaeon_B_DKE]	3.9e-307	94.7	1961136	Archaea,Euryarchaeota,Thermoplasmata,Thermoplasmatales,none,none,Thermoplasmatales_archaeon_B_DKE
B_DKE_Proteom-Thermo_00459	B_DKE_Proteom	Thermoplasmata	B_DKE_Proteom	na	na	0.118	76	112.775	60.3919	-1.07815	2.39351e-06	-	-	-	-	-	-	-	-	-	-	-	-	-	-	-	-	-	-	-	-	-	-	-	-	-	-	-	-	-	-	OWP56140.1_hypothetical_protein_B2I17_07345_[Thermoplasmatales_archaeon_B_DKE]	1.5e-25	88	1961136	Archaea,Euryarchaeota,Thermoplasmata,Thermoplasmatales,none,none,Thermoplasmatales_archaeon_B_DKE
B_DKE_Proteom-Thermo_00460	B_DKE_Proteom	Thermoplasmata	B_DKE_Proteom	na	na	0.021	47	63.6838	76.3412	0.111504	0.661924	arCOG05353	-	Uncharacterized_protein	S	3.8e-09	-	-	-	-	-	-	-	-	-	-	-	-	-	-	-	-	-	-	-	-	-	-	-	-	-	OWP56139.1_hypothetical_protein_B2I17_07340_[Thermoplasmatales_archaeon_B_DKE]	4.9e-11	89.7	1961136	Archaea,Euryarchaeota,Thermoplasmata,Thermoplasmatales,none,none,Thermoplasmatales_archaeon_B_DKE
B_DKE_Proteom-Thermo_00461	B_DKE_Proteom	Thermoplasmata	B_DKE_Proteom	na	na	0.07	85	16.8392	14.7916	-0.390614	0.170793	arCOG05353	-	Uncharacterized_protein	S	1.7e-27	-	-	-	-	-	-	-	-	-	-	-	-	-	-	-	-	-	-	-	-	-	-	-	-	-	OWP56139.1_hypothetical_protein_B2I17_07340_[Thermoplasmatales_archaeon_B_DKE]	6.5e-38	94	1961136	Archaea,Euryarchaeota,Thermoplasmata,Thermoplasmatales,none,none,Thermoplasmatales_archaeon_B_DKE
B_DKE_Proteom-Thermo_00462	B_DKE_Proteom	Thermoplasmata	B_DKE_Proteom	na	na	0.062	509	6.00252	7.02536	0.507442	0.000766172	arCOG03473	-	Transposase	X	4.5e-114	-	-	-	-	-	-	PF01609	Transposase_DDE_domain	1.6e-11	-	-	-	-	-	-	-	-	-	-	-	-	-	-	-	-	EQB73753.1_hypothetical_protein_AMDU4_FER2C00042G0001_[Ferroplasma_sp._Type_II]	8.2e-237	79.9	261388	Archaea,Euryarchaeota,Thermoplasmata,Thermoplasmatales,Ferroplasmaceae,Ferroplasma,Ferroplasma_sp._Type_II
B_DKE_Proteom-Thermo_00463	B_DKE_Proteom	Thermoplasmata	B_DKE_Proteom	na	na	0.115	121	7.87432	12.1647	0.457007	0.0403712	-	-	-	-	-	-	-	-	-	-	-	PF15777	Tryptophan_RNA-binding_attenuator_protein_inhibitory_protein	7e-06	-	-	-	-	-	-	-	-	-	-	-	-	IPR036410	Heat_shock_protein_DnaJ,_cysteine-rich_domain_superfamily	-	-	OWP56138.1_hypothetical_protein_B2I17_07335_[Thermoplasmatales_archaeon_B_DKE]	9.9e-56	95.8	1961136	Archaea,Euryarchaeota,Thermoplasmata,Thermoplasmatales,none,none,Thermoplasmatales_archaeon_B_DKE
B_DKE_Proteom-Thermo_00464	B_DKE_Proteom	Thermoplasmata	B_DKE_Proteom	na	na	0.062	177	4.97455	4.63618	-0.310942	0.221907	arCOG01585	-	DNA-binding_transcriptional_regulator,_Lrp_family	K	3.6e-12	K06154	5.2e-16	56.2	197.33	-	Lrp/AsnC_family_transcriptional_regulator,_involved_in_the_regulation_of_lysine_biosynthesis	PF08394	Archaeal_TRASH_domain	5.1e-14	-	-	-	-	-	-	-	-	-	-	-	-	IPR019885;_IPR036388;_IPR000485;_IPR019888;_IPR036390;_IPR013603;_IPR011017	Transcription_regulator_HTH,_AsnC-type,_conserved_site;_Winged_helix-like_DNA-binding_domain_superfamily;_AsnC-type_HTH_domain;_Transcription_regulator_AsnC-type;_Winged_helix_DNA-binding_domain_superfamily;_TRASH_transcription_regulator_C-terminal,_archaeal;_TRASH_domain	PF13412;_PF08394	Winged_helix-turn-helix_DNA-binding;_Archaeal_TRASH_domain	OWP56137.1_hypothetical_protein_B2I17_07330_[Thermoplasmatales_archaeon_B_DKE]	1.3e-93	100	1961136	Archaea,Euryarchaeota,Thermoplasmata,Thermoplasmatales,none,none,Thermoplasmatales_archaeon_B_DKE
B_DKE_Proteom-Thermo_00465	B_DKE_Proteom	Thermoplasmata	B_DKE_Proteom	na	na	0.093	695	44.1317	40.7299	-0.295247	0.00130565	arCOG01576	ZntA	Cation_transport_ATPase	P	2.5e-155	K01533	1.2e-194	646.2	664.8	-	P-type_Cu2+_transporter_[EC:7.2.2.9]	PF00122	E1-E2_ATPase	4e-46	TIGR01525	heavy_metal_translocating_P-type_ATPase	3.6.3.-	4.3e-152	-	-	-	3.A.3.5.26	0	-	-	-	IPR011017;_IPR008250;_IPR001757;_IPR007029;_IPR027256;_IPR036412;_IPR023298;_IPR018303;_IPR023299;_IPR023214	TRASH_domain;_P-type_ATPase,_A_domain_superfamily;_P-type_ATPase;_YHS_domain;_P-type_ATPase,_subfamily_IB;_HAD-like_superfamily;_P-type_ATPase,_transmembrane_domain_superfamily;_P-type_ATPase,_phosphorylation_site;_P-type_ATPase,_cytoplasmic_domain_N;_HAD_superfamily	PF00702;_PF04945;_PF00122	haloacid_dehalogenase-like_hydrolase;_YHS_domain;_E1-E2_ATPase	OWP56135.1_ATPase_[Thermoplasmatales_archaeon_B_DKE]	0	98.1	1961136	Archaea,Euryarchaeota,Thermoplasmata,Thermoplasmatales,none,none,Thermoplasmatales_archaeon_B_DKE
B_DKE_Proteom-Thermo_00466	B_DKE_Proteom	Thermoplasmata	B_DKE_Proteom	na	na	0.094	106	27.3439	28.6857	-0.1229	0.544557	arCOG05383	-	Uncharacterized_protein	S	3.4e-28	-	-	-	-	-	-	-	-	-	-	-	-	-	-	-	-	-	-	-	-	-	-	-	-	-	OWP56134.1_hypothetical_protein_B2I17_07315_[Thermoplasmatales_archaeon_B_DKE]	1.3e-48	96.2	1961136	Archaea,Euryarchaeota,Thermoplasmata,Thermoplasmatales,none,none,Thermoplasmatales_archaeon_B_DKE
B_DKE_Proteom-Thermo_00467	B_DKE_Proteom	Thermoplasmata	B_DKE_Proteom	na	na	0.057	140	131.052	122.164	-0.290843	0.000420175	-	-	-	-	-	-	-	-	-	-	-	-	-	-	-	-	-	-	-	-	-	-	-	-	-	-	-	-	-	-	OWP56133.1_hypothetical_protein_B2I17_07310_[Thermoplasmatales_archaeon_B_DKE]	2.8e-70	98.6	1961136	Archaea,Euryarchaeota,Thermoplasmata,Thermoplasmatales,none,none,Thermoplasmatales_archaeon_B_DKE
B_DKE_Proteom-Thermo_00468	B_DKE_Proteom	Thermoplasmata	B_DKE_Proteom	na	na	0.067	133	84.4915	58.1847	-0.737142	1.65128e-06	arCOG01842	-	Sterol_carrier_protein	I	1e-33	-	-	-	-	-	-	PF02036	SCP-2_sterol_transfer_family	1.1e-11	-	-	-	-	-	-	-	-	-	-	-	-	IPR003033;_IPR036527	SCP2_sterol-binding_domain;_SCP2_sterol-binding_domain_superfamily	PF02036	SCP-2_sterol_transfer_family	OWP56132.1_sterol_carrier_protein_[Thermoplasmatales_archaeon_B_DKE]	7e-71	100	1961136	Archaea,Euryarchaeota,Thermoplasmata,Thermoplasmatales,none,none,Thermoplasmatales_archaeon_B_DKE
B_DKE_Proteom-Thermo_00469	B_DKE_Proteom	Thermoplasmata	B_DKE_Proteom	na	na	0.091	503	38.8633	48.3782	0.121467	0.109697	arCOG00340	GlcD	FAD/FMN-containing_dehydrogenase_fused_to_Heterodisulfide_reductase,_subunit_B	C	7.8e-21	K00803	4.4e-100	333.5	325	high_score	alkyldihydroxyacetonephosphate_synthase_[EC:2.5.1.26]	PF01565	FAD_binding_domain_	1.9e-22	TIGR00387	glycolate_oxidase,_subunit_GlcD	-	3.4e-19	-	-	-	-	-	-	-	-	IPR016166;_IPR036318;_IPR004113;_IPR006094;_IPR016164	FAD-binding_domain,_PCMH-type;_FAD-binding,_type_PCMH-like_superfamily;_FAD-linked_oxidase,_C-terminal;_FAD_linked_oxidase,_N-terminal;_FAD-linked_oxidase-like,_C-terminal	PF02913;_PF01565	FAD_linked_oxidases,_C-terminal_domain;_FAD_binding_domain	OWP56130.1_hypothetical_protein_B2I17_07295_[Thermoplasmatales_archaeon_B_DKE]	5.5e-278	95.8	1961136	Archaea,Euryarchaeota,Thermoplasmata,Thermoplasmatales,none,none,Thermoplasmatales_archaeon_B_DKE
B_DKE_Proteom-Thermo_00470	B_DKE_Proteom	Thermoplasmata	B_DKE_Proteom	na	na	0.096	446	63.0314	77.9298	0.110296	0.116251	arCOG00753	GlpA	Glycerol-3-phosphate_dehydrogenase	C	2.5e-60	K00111	1.5e-98	328.3	144.47	high_score	glycerol-3-phosphate_dehydrogenase_[EC:1.1.5.3]	PF01266	FAD_dependent_oxidoreductase	8.1e-44	TIGR03377	glycerol-3-phosphate_dehydrogenase,_anaerobic,_A_subunit	1.1.5.3	1.8e-50	-	-	-	-	-	-	-	-	IPR000447;_IPR006076;_IPR036188	FAD-dependent_glycerol-3-phosphate_dehydrogenase;_FAD_dependent_oxidoreductase;_FAD/NAD(P)-binding_domain_superfamily	PF01266	FAD_dependent_oxidoreductase	OWP56129.1_hypothetical_protein_B2I17_07290_[Thermoplasmatales_archaeon_B_DKE]	1.7e-254	99.3	1961136	Archaea,Euryarchaeota,Thermoplasmata,Thermoplasmatales,none,none,Thermoplasmatales_archaeon_B_DKE
B_DKE_Proteom-Thermo_00471	B_DKE_Proteom	Thermoplasmata	B_DKE_Proteom	na	na	0.11	289	35.7868	43.6932	0.103036	0.151062	arCOG08932	LCB5	Diacylglycerol_kinase_family_enzyme	I	1.7e-25	K07029	1.9e-55	185.6	164.1	high_score	diacylglycerol_kinase_(ATP)_[EC:2.7.1.107]	PF00781	Diacylglycerol_kinase_catalytic_domain	4.9e-17	TIGR00147	lipid_kinase,_YegS/Rv2252/BmrU_family	2.7.1.-	2.7e-33	-	-	-	-	-	-	-	-	IPR017438;_IPR016064;_IPR001206	Inorganic_polyphosphate/ATP-NAD_kinase,_N-terminal;_NAD_kinase/diacylglycerol_kinase-like_domain_superfamily;_Diacylglycerol_kinase,_catalytic_domain	PF00781	Diacylglycerol_kinase_catalytic_domain	OWP56128.1_hypothetical_protein_B2I17_07285_[Thermoplasmatales_archaeon_B_DKE]	1.7e-154	97.9	1961136	Archaea,Euryarchaeota,Thermoplasmata,Thermoplasmatales,none,none,Thermoplasmatales_archaeon_B_DKE
B_DKE_Proteom-Thermo_00472	B_DKE_Proteom	Thermoplasmata	B_DKE_Proteom	na	na	0.084	154	17.1721	16.9339	-0.216706	0.156524	arCOG07384	HisB	Histidinol_phosphatase_or_related_phosphatase	E	1.8e-44	K03273	7.9e-48	160	142.03	high_score	D-glycero-D-manno-heptose_1,7-bisphosphate_phosphatase_[EC:3.1.3.82_3.1.3.83]	PF08645	Polynucleotide_kinase_3_phosphatase	2.7e-09	TIGR01656	histidinol-phosphate_phosphatase_domain	-	2.6e-42	-	-	-	-	-	-	-	-	IPR004446;_IPR006543;_IPR006549;_IPR023214;_IPR013954;_IPR036412	D,D-heptose_1,7-bisphosphate_phosphatase;_Histidinol-phosphate_phosphatase;_HAD-superfamily_hydrolase,subfamily_IIIA;_HAD_superfamily;_Polynucleotide_kinase_3_phosphatase;_HAD-like_superfamily	PF08645	Polynucleotide_kinase_3_phosphatase	OWP56127.1_D,D-heptose_1,7-bisphosphate_phosphatase_[Thermoplasmatales_archaeon_B_DKE]	1.1e-83	96.7	1961136	Archaea,Euryarchaeota,Thermoplasmata,Thermoplasmatales,none,none,Thermoplasmatales_archaeon_B_DKE
B_DKE_Proteom-Thermo_00473	B_DKE_Proteom	Thermoplasmata	B_DKE_Proteom	na	na	0.065	518	31.3918	40.796	0.187429	0.00714185	arCOG01391	-	Glycosyl_transferase_family_2	M	1.1e-47	K11936	4.7e-34	115.4	299.73	-	poly-beta-1,6-N-acetyl-D-glucosamine_synthase_[EC:2.4.1.-]	PF00535	Glycosyl_transferase_family_2	1.4e-18	TIGR03937	poly-beta-1,6_N-acetyl-D-glucosamine_synthase	2.4.1.-	2.6e-20	-	-	-	-	-	-	-	-	IPR029044;_IPR001173	Nucleotide-diphospho-sugar_transferases;_Glycosyltransferase_2-like	PF00535	Glycosyl_transferase_family_2	OWP56126.1_hypothetical_protein_B2I17_07275_[Thermoplasmatales_archaeon_B_DKE]	8.8e-271	94.4	1961136	Archaea,Euryarchaeota,Thermoplasmata,Thermoplasmatales,none,none,Thermoplasmatales_archaeon_B_DKE
B_DKE_Proteom-Thermo_00474	B_DKE_Proteom	Thermoplasmata	B_DKE_Proteom	na	na	0.067	575	11.0604	15.1903	0.261782	0.00806833	arCOG03812	-	Uncharacterized_membrane_protein,_DUF2079_family	S	5.7e-51	-	-	-	-	-	-	PF09852	Predicted_membrane_protein_(DUF2079)	4.1e-37	-	-	-	-	-	-	-	-	-	-	-	-	IPR018650	Sulfolobus_virus_STSV1,_Orf64	PF09852	Predicted_membrane_protein_(DUF2079)	OWP56125.1_hypothetical_protein_B2I17_07270_[Thermoplasmatales_archaeon_B_DKE]	5.9e-292	92.2	1961136	Archaea,Euryarchaeota,Thermoplasmata,Thermoplasmatales,none,none,Thermoplasmatales_archaeon_B_DKE
B_DKE_Proteom-Thermo_00475	B_DKE_Proteom	Thermoplasmata	B_DKE_Proteom	na	na	0.064	604	5.18199	6.49223	0.135444	0.207457	arCOG03701	-	Uncharacterized_membrane_protein,_DUF2029_family	S	1.5e-71	-	-	-	-	-	-	-	-	-	-	-	-	-	-	-	-	-	-	-	-	-	-	-	-	-	OWP56124.1_hypothetical_protein_B2I17_07265_[Thermoplasmatales_archaeon_B_DKE]	2.4e-304	92.5	1961136	Archaea,Euryarchaeota,Thermoplasmata,Thermoplasmatales,none,none,Thermoplasmatales_archaeon_B_DKE
B_DKE_Proteom-Thermo_00476	B_DKE_Proteom	Thermoplasmata	B_DKE_Proteom	na	na	0.068	601	9.04337	12.0606	0.230778	0.0215791	arCOG03812	-	Uncharacterized_membrane_protein,_DUF2079_family	S	5.9e-59	K22902	2.6e-06	23.9	106.57	-	D-galactosaminyltransferase	PF09852	Predicted_membrane_protein_(DUF2079)	1.5e-35	-	-	-	-	-	-	-	-	-	-	-	-	IPR018650	Sulfolobus_virus_STSV1,_Orf64	PF09852	Predicted_membrane_protein_(DUF2079)	OWP56122.1_hypothetical_protein_B2I17_07255_[Thermoplasmatales_archaeon_B_DKE]	0	95.5	1961136	Archaea,Euryarchaeota,Thermoplasmata,Thermoplasmatales,none,none,Thermoplasmatales_archaeon_B_DKE
B_DKE_Proteom-Thermo_00477	B_DKE_Proteom	Thermoplasmata	B_DKE_Proteom	na	na	0.072	412	41.5042	56.5064	0.276024	0.0406865	arCOG01403	AglL	Glycosyltransferase	M	4.9e-49	K00754	9.9e-34	114.7	321	-	L-malate_glycosyltransferase_[EC:2.4.1.-]	PF00534	Glycosyl_transferases_group_1	2.6e-28	TIGR03449	D-inositol-3-phosphate_glycosyltransferase	2.4.1.250	3e-18	GT4	3e-22	__sucrose_synthase_(EC_2.4.1.13);_sucrose-phosphate_synthase_(EC_2.4.1.14);_alpha-glucosyltransferase_(EC_2.4.1.52);_lipopolysaccharide_N-acetylglucosaminyltransferase_(EC_2.4.1.56);_phosphatidylinositol_alpha-mannosyltransferase_(EC_2.4.1.57);_GDP-Man:_Man1GlcNAc2-PP-dolichol_alpha-1,3-mannosyltransferase_(EC_2.4.1.132);_GDP-Man:_Man3GlcNAc2-PP-dolichol/Man4GlcNAc2-PP-dolichol_alpha-1,2-mannosyl…	-	-	-	-	-	IPR001296;_IPR028098	Glycosyl_transferase,_family_1;_Glycosyltransferase_subfamily_4-like,_N-terminal_domain	PF00534;_PF13439	Glycosyl_transferases_group_1;_Glycosyltransferase_Family_4	OWP56121.1_hypothetical_protein_B2I17_07250_[Thermoplasmatales_archaeon_B_DKE]	9.9e-233	99	1961136	Archaea,Euryarchaeota,Thermoplasmata,Thermoplasmatales,none,none,Thermoplasmatales_archaeon_B_DKE
B_DKE_Proteom-Thermo_00478	B_DKE_Proteom	Thermoplasmata	B_DKE_Proteom	na	na	0.062	369	15.3878	17.7335	0.0240974	0.829005	arCOG01403	AglL	Glycosyltransferase	M	1.4e-30	K12993	3e-25	86.4	225.33	-	alpha-1,2-mannosyltransferase/rhamnosyltransferase_[EC:2.4.1.-]	PF00534	Glycosyl_transferases_group_1	5.5e-17	TIGR04047	glycosyltransferase,_MSMEG_0565_family	-	6.5e-14	-	-	-	-	-	-	-	-	IPR001296	Glycosyl_transferase,_family_1	PF00534	Glycosyl_transferases_group_1	OWP56120.1_hypothetical_protein_B2I17_07245_[Thermoplasmatales_archaeon_B_DKE]	3e-196	94.6	1961136	Archaea,Euryarchaeota,Thermoplasmata,Thermoplasmatales,none,none,Thermoplasmatales_archaeon_B_DKE
B_DKE_Proteom-Thermo_00479	B_DKE_Proteom	Thermoplasmata	B_DKE_Proteom	na	na	0.058	534	9.82427	11.1643	0.00145189	0.989748	arCOG03812	-	Uncharacterized_membrane_protein,_DUF2079_family	S	4.8e-46	-	-	-	-	-	-	PF09852	Predicted_membrane_protein_(DUF2079)	1.3e-22	-	-	-	-	-	-	-	-	-	-	-	-	IPR018650	Sulfolobus_virus_STSV1,_Orf64	PF09852	Predicted_membrane_protein_(DUF2079)	OWP56119.1_hypothetical_protein_B2I17_07240_[Thermoplasmatales_archaeon_B_DKE]	6.9e-287	95.3	1961136	Archaea,Euryarchaeota,Thermoplasmata,Thermoplasmatales,none,none,Thermoplasmatales_archaeon_B_DKE
B_DKE_Proteom-Thermo_00480	B_DKE_Proteom	Thermoplasmata	B_DKE_Proteom	na	na	0.043	46	1.81771	0.439238	-2.04779	0.225558	-	-	-	-	-	-	-	-	-	-	-	-	-	-	-	-	-	-	-	-	-	-	-	-	-	-	-	-	-	-	-	-	-	-	-
B_DKE_Proteom-Thermo_00481	B_DKE_Proteom	Thermoplasmata	B_DKE_Proteom	na	na	0.112	186	56.816	59.9357	-0.111087	0.133554	arCOG05355	GmhA	Phosphoheptose_isomerase	G	8.3e-49	K03271	2.1e-69	230.2	92.5	high_score	D-sedoheptulose_7-phosphate_isomerase_[EC:5.3.1.28]	PF13580	SIS_domain	1.4e-27	TIGR00441	phosphoheptose_isomerase	5.3.1.28	2e-56	-	-	-	-	-	-	-	-	IPR001347;_IPR035461;_IPR004515	Sugar_isomerase_(SIS);_GmhA/DiaA;_Phosphoheptose_isomerase	PF13580	SIS_domain	OWP56118.1_phosphoheptose_isomerase_[Thermoplasmatales_archaeon_B_DKE]	7e-93	97.8	1961136	Archaea,Euryarchaeota,Thermoplasmata,Thermoplasmatales,none,none,Thermoplasmatales_archaeon_B_DKE
B_DKE_Proteom-Thermo_00482	B_DKE_Proteom	Thermoplasmata	B_DKE_Proteom	na	na	0.078	255	35.0697	41.7709	0.0627715	0.46834	arCOG02702	-	SAM-dependent_methyltransferase	Q	1.4e-10	K22438	9.1e-11	39.6	134.6	-	trans-aconitate_3-methyltransferase_[EC:2.1.1.145]	PF08241	Methyltransferase_domain	8.5e-10	-	-	-	-	-	-	-	-	-	-	-	-	IPR013216;_IPR029063	Methyltransferase_type_11;_S-adenosyl-L-methionine-dependent_methyltransferase	PF08241	Methyltransferase_domain	OWP56117.1_hypothetical_protein_B2I17_07230_[Thermoplasmatales_archaeon_B_DKE]	6.8e-131	92.1	1961136	Archaea,Euryarchaeota,Thermoplasmata,Thermoplasmatales,none,none,Thermoplasmatales_archaeon_B_DKE
B_DKE_Proteom-Thermo_00483	B_DKE_Proteom	Thermoplasmata	B_DKE_Proteom	na	na	0.086	324	271.334	309.521	-0.00305233	0.960505	arCOG01369	WcaG	Nucleoside-diphosphate-sugar_epimerase	M	3.4e-65	K01784	4.9e-53	178.5	232.83	-	UDP-glucose_4-epimerase_[EC:5.1.3.2]	PF01370	NAD_dependent_epimerase/dehydratase_family	2e-38	TIGR02197	ADP-glyceromanno-heptose_6-epimerase	5.1.3.20	4.8e-41	-	-	-	-	-	-	-	-	IPR036291;_IPR001509	NAD(P)-binding_domain_superfamily;_NAD-dependent_epimerase/dehydratase	PF01370	NAD_dependent_epimerase/dehydratase_family	OWP56116.1_nucleoside-diphosphate_sugar_epimerase_[Thermoplasmatales_archaeon_B_DKE]	2e-164	96.4	1961136	Archaea,Euryarchaeota,Thermoplasmata,Thermoplasmatales,none,none,Thermoplasmatales_archaeon_B_DKE
B_DKE_Proteom-Thermo_00484	B_DKE_Proteom	Thermoplasmata	B_DKE_Proteom	na	na	0.106	330	112.856	132.908	0.0482629	0.499121	arCOG01030	-	Predicted_kinase_related_to_galactokinase_and_mevalonate_kinase	R	1.2e-95	K07031	1.4e-117	390.2	202.93	high_score	D-glycero-alpha-D-manno-heptose-7-phosphate_kinase_[EC:2.7.1.168]	PF00288	GHMP_kinases_N_terminal_domain	1.6e-11	TIGR00549	mevalonate_kinase	2.7.1.36	2.5e-19	-	-	-	-	-	-	-	-	IPR036554;_IPR001174;_IPR020568;_IPR014606;_IPR006204;_IPR013750	GHMP_kinase,_C-terminal_domain_superfamily;_Galactokinase/homoserine_kinase;_Ribosomal_protein_S5_domain_2-type_fold;_D,D-heptose_7-phosphate_kinase;_GHMP_kinase_N-terminal_domain;_GHMP_kinase,_C-terminal_domain	PF00288;_PF08544	GHMP_kinases_N_terminal_domain;_GHMP_kinases_C_terminal	OWP56184.1_kinase_[Thermoplasmatales_archaeon_B_DKE]	4.1e-173	95.7	1961136	Archaea,Euryarchaeota,Thermoplasmata,Thermoplasmatales,none,none,Thermoplasmatales_archaeon_B_DKE
B_DKE_Proteom-Thermo_00485	B_DKE_Proteom	Thermoplasmata	B_DKE_Proteom	na	na	0.089	223	70.2208	67.2775	-0.254333	0.00401297	arCOG01916	-	RHH-fold_DNA-binding_ptotein	R	1.4e-40	-	-	-	-	-	-	PF13240	zinc-ribbon_domain	4.4e-09	-	-	-	-	-	-	-	-	-	-	-	-	IPR021648;_IPR026870	Vacuolar_protein_sorting_protein_36,_GLUE_domain;_Zinc-ribbon_domain	PF11605;_PF13240	Vacuolar_protein_sorting_protein_36_Vps36;_zinc-ribbon_domain	OWP56115.1_hypothetical_protein_B2I17_07215_[Thermoplasmatales_archaeon_B_DKE]	2.4e-100	91.3	1961136	Archaea,Euryarchaeota,Thermoplasmata,Thermoplasmatales,none,none,Thermoplasmatales_archaeon_B_DKE
B_DKE_Proteom-Thermo_00486	B_DKE_Proteom	Thermoplasmata	B_DKE_Proteom	na	na	0.05	335	27.8496	30.5295	-0.0561023	0.496956	arCOG01397	-	Glycosyl_transferase_family_2	M	1e-56	K17250	2.7e-15	54.4	254.9	-	GalNAc5-diNAcBac-PP-undecaprenol_beta-1,3-glucosyltransferase_[EC:2.4.1.293]	PF00535	Glycosyl_transferase_family_2	1.1e-13	TIGR04017	colanic_acid_biosynthesis_glycosyltransferase_WcaA	2.4.-.-	1.6e-06	-	-	-	-	-	-	-	-	IPR029044;_IPR001173	Nucleotide-diphospho-sugar_transferases;_Glycosyltransferase_2-like	PF00535	Glycosyl_transferase_family_2	OWP56114.1_hypothetical_protein_B2I17_07210_[Thermoplasmatales_archaeon_B_DKE]	1.1e-93	50.8	1961136	Archaea,Euryarchaeota,Thermoplasmata,Thermoplasmatales,none,none,Thermoplasmatales_archaeon_B_DKE
B_DKE_Proteom-Thermo_00487	B_DKE_Proteom	Thermoplasmata	B_DKE_Proteom	na	na	0.077	347	8.86651	9.7155	-0.0543048	0.646599	arCOG01403	AglL	Glycosyltransferase	M	2.8e-35	K12994	1.7e-31	106.8	300.73	-	mannosyl-N-acetyl-alpha-D-glucosaminyl-diphospho-ditrans,octacis-undecaprenol_3-alpha-mannosyltransferase_/_alpha-1,3-rhamnosyltransferase_[EC:2.4.1.349_2.4.1.-]	PF00534	Glycosyl_transferases_group_1	2.9e-17	TIGR04047	glycosyltransferase,_MSMEG_0565_family	-	1.2e-10	-	-	-	-	-	-	-	-	IPR001296	Glycosyl_transferase,_family_1	PF00534	Glycosyl_transferases_group_1	EQB70694.1_mannosyltransferase_B_[Thermoplasmatales_archaeon_A-plasma]	5.5e-51	38.3	667135	Archaea,Euryarchaeota,Thermoplasmata,Thermoplasmatales,none,none,Thermoplasmatales_archaeon_A-plasma
B_DKE_Proteom-Thermo_00488	B_DKE_Proteom	Thermoplasmata	B_DKE_Proteom	na	na	0.079	263	20.3544	21.0485	-0.134883	0.220259	arCOG01383	-	Glycosyl_transferase_family_2	M	1.4e-16	K20444	3.3e-26	90	140	-	O-antigen_biosynthesis_protein_[EC:2.4.1.-]	PF13641	Glycosyltransferase_like_family_2	8.7e-13	TIGR01556	rhamnosyltransferase	2.4.1.-	1e-05	-	-	-	-	-	-	-	-	IPR029044	Nucleotide-diphospho-sugar_transferases	PF13641	Glycosyltransferase_like_family_2	WP_034507554.1_glycosyltransferase_[Agrobacterium_rhizogenes]	7e-14	31.6	359	Bacteria,Proteobacteria,Alphaproteobacteria,Rhizobiales,Rhizobiaceae,Agrobacterium,Agrobacterium_rhizogenes
B_DKE_Proteom-Thermo_00489	B_DKE_Proteom	Thermoplasmata	B_DKE_Proteom	na	na	0.064	233	25.0958	26.8349	-0.0973733	0.3377	arCOG00666	GCD1	N-acetylglucosamine-1-phosphate_uridyltransferase	M	7e-30	K00966	5.3e-39	131.6	303.2	-	mannose-1-phosphate_guanylyltransferase_[EC:2.7.7.13]	PF00483	Nucleotidyl_transferase	2.7e-26	TIGR03992	UDP-N-acetylglucosamine_diphosphorylase/glucosamine-1-phosphate_N-acetyltransferase	2.7.7.23|2.3.1.157	1.5e-24	-	-	-	-	-	-	-	-	IPR005835;_IPR029044	Nucleotidyl_transferase_domain;_Nucleotide-diphospho-sugar_transferases	PF00483	Nucleotidyl_transferase	EQB67805.1_hypothetical_protein_AMDU2_EPLC00002G0007_[Thermoplasmatales_archaeon_E-plasma]	9.7e-68	52.6	667137	Archaea,Euryarchaeota,Thermoplasmata,Thermoplasmatales,none,none,Thermoplasmatales_archaeon_E-plasma
B_DKE_Proteom-Thermo_00490	B_DKE_Proteom	Thermoplasmata	B_DKE_Proteom	na	na	0.097	422	58.506	70.4122	0.0816252	0.217847	arCOG00252	WecC	UDP-N-acetyl-D-mannosaminuronate_dehydrogenase	M	1.6e-78	K02472	1.9e-113	376.8	444.53	-	UDP-N-acetyl-D-mannosaminuronic_acid_dehydrogenase_[EC:1.1.1.336]	PF03721	UDP-glucose/GDP-mannose_dehydrogenase_family,_NAD_binding_domain	4.8e-43	TIGR03026	nucleotide_sugar_dehydrogenase	-	2e-113	-	-	-	-	-	-	-	-	IPR014027;_IPR014026;_IPR001732;_IPR017476;_IPR008927;_IPR036291;_IPR028359;_IPR036220	UDP-glucose/GDP-mannose_dehydrogenase,_C-terminal;_UDP-glucose/GDP-mannose_dehydrogenase,_dimerisation;_UDP-glucose/GDP-mannose_dehydrogenase,_N-terminal;_UDP-glucose/GDP-mannose_dehydrogenase;_6-phosphogluconate_dehydrogenase-like,_C-terminal_domain_superfamily;_NAD(P)-binding_domain_superfamily;_UDP-N-acetyl-D-mannosamine/glucosamine_dehydrogenase;_UDP-glucose/GDP-mannose_dehydrogenase,_C-termi…	PF00984;_PF03721;_PF03720	UDP-glucose/GDP-mannose_dehydrogenase_family,_central_domain;_UDP-glucose/GDP-mannose_dehydrogenase_family,_NAD_binding_domain;_UDP-glucose/GDP-mannose_dehydrogenase_family,_UDP_binding_domain	EQB67806.1_hypothetical_protein_AMDU2_EPLC00002G0008_[Thermoplasmatales_archaeon_E-plasma]	2.4e-133	54.4	667137	Archaea,Euryarchaeota,Thermoplasmata,Thermoplasmatales,none,none,Thermoplasmatales_archaeon_E-plasma
B_DKE_Proteom-Thermo_00491	B_DKE_Proteom	Thermoplasmata	B_DKE_Proteom	na	na	0.093	311	67.8876	79.1505	0.0307274	0.585908	arCOG01369	WcaG	Nucleoside-diphosphate-sugar_epimerase	M	4.8e-70	K08678	3.1e-91	303.3	457.17	-	UDP-glucuronate_decarboxylase_[EC:4.1.1.35]	PF01370	NAD_dependent_epimerase/dehydratase_family	1.2e-50	TIGR01181	dTDP-glucose_4,6-dehydratase	4.2.1.46	4.5e-43	-	-	-	-	-	-	-	-	IPR001509;_IPR036291	NAD-dependent_epimerase/dehydratase;_NAD(P)-binding_domain_superfamily	PF01370	NAD_dependent_epimerase/dehydratase_family	EQB67807.1_hypothetical_protein_AMDU2_EPLC00002G0009_[Thermoplasmatales_archaeon_E-plasma]	4.6e-105	63.2	667137	Archaea,Euryarchaeota,Thermoplasmata,Thermoplasmatales,none,none,Thermoplasmatales_archaeon_E-plasma
B_DKE_Proteom-Thermo_00492	B_DKE_Proteom	Thermoplasmata	B_DKE_Proteom	na	na	0.094	371	151.246	175.355	0.0226687	0.674304	arCOG01369	WcaG	Nucleoside-diphosphate-sugar_epimerase	M	2.7e-66	K17947	7.8e-106	351.6	228.77	high_score	dTDP-L-rhamnose_4-epimerase_[EC:5.1.3.25]	PF01370	NAD_dependent_epimerase/dehydratase_family	4.6e-43	TIGR01179	UDP-glucose_4-epimerase_GalE	5.1.3.2	5.6e-40	-	-	-	-	-	-	-	-	IPR001509;_IPR036291	NAD-dependent_epimerase/dehydratase;_NAD(P)-binding_domain_superfamily	PF01370	NAD_dependent_epimerase/dehydratase_family	EQB67808.1_NAD-dependent_epimerase/dehydratase_[Thermoplasmatales_archaeon_E-plasma]	2.5e-126	61.2	667137	Archaea,Euryarchaeota,Thermoplasmata,Thermoplasmatales,none,none,Thermoplasmatales_archaeon_E-plasma
B_DKE_Proteom-Thermo_00493	B_DKE_Proteom	Thermoplasmata	B_DKE_Proteom	na	na	0.047	274	18.8814	19.5989	-0.132426	0.330293	arCOG01397	-	Glycosyl_transferase_family_2	M	3.9e-48	K17250	1.5e-10	38.8	254.9	-	GalNAc5-diNAcBac-PP-undecaprenol_beta-1,3-glucosyltransferase_[EC:2.4.1.293]	PF00535	Glycosyl_transferase_family_2	1.2e-06	-	-	-	-	-	-	-	-	-	-	-	-	IPR029044	Nucleotide-diphospho-sugar_transferases	-	-	WP_010917120.1_glycosyltransferase_family_2_protein_[Thermoplasma_volcanium]	1e-20	34.7	50339	Archaea,Euryarchaeota,Thermoplasmata,Thermoplasmatales,Thermoplasmataceae,Thermoplasma,Thermoplasma_volcanium
B_DKE_Proteom-Thermo_00494	B_DKE_Proteom	Thermoplasmata	B_DKE_Proteom	na	na	0.071	380	22.4183	22.7559	-0.163901	0.0704567	arCOG01403	AglL	Glycosyltransferase	M	2.3e-41	K16150	6.3e-26	88.9	436.03	-	glycogen_synthase_[EC:2.4.1.11]	PF00534	Glycosyl_transferases_group_1	1.8e-24	TIGR04047	glycosyltransferase,_MSMEG_0565_family	-	8.3e-10	GT4	3.5e-25	__sucrose_synthase_(EC_2.4.1.13);_sucrose-phosphate_synthase_(EC_2.4.1.14);_alpha-glucosyltransferase_(EC_2.4.1.52);_lipopolysaccharide_N-acetylglucosaminyltransferase_(EC_2.4.1.56);_phosphatidylinositol_alpha-mannosyltransferase_(EC_2.4.1.57);_GDP-Man:_Man1GlcNAc2-PP-dolichol_alpha-1,3-mannosyltransferase_(EC_2.4.1.132);_GDP-Man:_Man3GlcNAc2-PP-dolichol/Man4GlcNAc2-PP-dolichol_alpha-1,2-mannosyl…	-	-	-	-	-	IPR001296	Glycosyl_transferase,_family_1	PF00534	Glycosyl_transferases_group_1	PVU69865.1_glycosyltransferase_[Sulfolobales_archaeon_SCGC_AB-777_K20]	3.6e-27	32.1	2005261	Archaea,Crenarchaeota,Thermoprotei,Sulfolobales,none,none,Sulfolobales_archaeon_SCGC_AB-777_K20
B_DKE_Proteom-Thermo_00495	B_DKE_Proteom	Thermoplasmata	B_DKE_Proteom	na	na	0.056	250	8.74859	9.07758	-0.132488	0.369747	arCOG05112	OCH1	Mannosyltransferase_OCH1_or_related_enzyme	M	1.1e-11	K00568	9.1e-12	42.7	262.97	-	2-polyprenyl-6-hydroxyphenyl_methylase_/_3-demethylubiquinone-9_3-methyltransferase_[EC:2.1.1.222_2.1.1.64]	PF08242	Methyltransferase_domain	2.8e-07	-	-	-	-	-	-	-	-	-	-	-	-	IPR029063	S-adenosyl-L-methionine-dependent_methyltransferase	PF13489	Methyltransferase_domain	WP_010917139.1_methyltransferase_domain-containing_protein_[Thermoplasma_volcanium]	1.2e-31	37.4	50339	Archaea,Euryarchaeota,Thermoplasmata,Thermoplasmatales,Thermoplasmataceae,Thermoplasma,Thermoplasma_volcanium
B_DKE_Proteom-Thermo_00496	B_DKE_Proteom	Thermoplasmata	B_DKE_Proteom	na	na	0.077	154	0.771058	0.723998	-0.29474	0.648083	-	-	-	-	-	-	-	-	-	-	-	-	-	-	-	-	-	-	-	-	-	-	-	-	-	-	-	-	-	-	OWP57200.1_hypothetical_protein_B2I17_02165_[Thermoplasmatales_archaeon_B_DKE]	3.2e-59	97.3	1961136	Archaea,Euryarchaeota,Thermoplasmata,Thermoplasmatales,none,none,Thermoplasmatales_archaeon_B_DKE
B_DKE_Proteom-Thermo_00497	B_DKE_Proteom	Thermoplasmata	B_DKE_Proteom	na	na	0.099	121	5.08339	3.58981	-0.688339	0.0374219	arCOG03317	-	Retron-type_reverse_transcriptase	X	2.1e-08	K00986	2.8e-13	47.1	273.9	-	RNA-directed_DNA_polymerase_[EC:2.7.7.49]	PF08388	Group_II_intron,_maturase-specific_domain	6.1e-06	TIGR04416	group_II_intron_reverse_transcriptase/maturase	2.7.7.49	1.4e-12	-	-	-	-	-	-	-	-	IPR013597	Group_II_intron,_maturase-specific	PF08388	Group_II_intron,_maturase-specific_domain	EQB72901.1_hypothetical_protein_AMDU4_FER2C00122G0001_[Ferroplasma_sp._Type_II]	4.9e-23	52.4	261388	Archaea,Euryarchaeota,Thermoplasmata,Thermoplasmatales,Ferroplasmaceae,Ferroplasma,Ferroplasma_sp._Type_II
B_DKE_Proteom-Thermo_00498	B_DKE_Proteom	Thermoplasmata	B_DKE_Proteom	na	na	0.08	100	35.6001	38.6904	-0.0730958	0.602505	arCOG01242	XerC	XerD/XerC_family_integrase	X	4.8e-14	K04763	5.4e-06	24	286.43	-	integrase/recombinase_XerD	-	-	-	TIGR02225	tyrosine_recombinase_XerD	-	9.4e-06	-	-	-	-	-	-	-	-	-	-	-	-	EQB70197.1_DNA_integration/recombination/inversion_protein_[Thermoplasmatales_archaeon_A-plasma]	4e-10	36	667135	Archaea,Euryarchaeota,Thermoplasmata,Thermoplasmatales,none,none,Thermoplasmatales_archaeon_A-plasma
B_DKE_Proteom-Thermo_00499	B_DKE_Proteom	Thermoplasmata	B_DKE_Proteom	na	na	0.051	252	1.82141	2.1366	0.047768	0.864545	arCOG01242	XerC	XerD/XerC_family_integrase	X	1.4e-31	K04763	1.2e-11	42.5	286.43	-	integrase/recombinase_XerD	PF00589	Phage_integrase_family	7.5e-15	TIGR02225	tyrosine_recombinase_XerD	-	1.1e-06	-	-	-	-	-	-	-	-	IPR002104;_IPR011010;_IPR013762	Integrase,_catalytic_domain;_DNA_breaking-rejoining_enzyme,_catalytic_core;_Integrase-like,_catalytic_domain_superfamily	PF00589	Phage_integrase_family	RLI97828.1_hypothetical_protein_DRP00_03345_[Candidatus_Aenigmarchaeota_archaeon]	2.6e-18	28.6	2093792	Archaea,Candidatus_Aenigmarchaeota,none,none,none,none,Candidatus_Aenigmarchaeota_archaeon
B_DKE_Proteom-Thermo_00500	B_DKE_Proteom	Thermoplasmata	B_DKE_Proteom	na	na	0.075	304	48.5855	41.4166	-0.423864	5.205e-06	arCOG01400	-	SAM-dependent_methyltransferase	Q	2.6e-60	-	-	-	-	-	-	PF05050	Methyltransferase_FkbM_domain	5.7e-14	TIGR01444	methyltransferase,_FkbM_family	-	3.5e-26	-	-	-	-	-	-	-	-	IPR006342;_IPR029063	Methyltransferase_FkbM;_S-adenosyl-L-methionine-dependent_methyltransferase	PF05050	Methyltransferase_FkbM_domain	BAB60030.1_hypothetical_protein_[Thermoplasma_volcanium_GSS1]	4.6e-110	69.4	273116	Archaea,Euryarchaeota,Thermoplasmata,Thermoplasmatales,Thermoplasmataceae,Thermoplasma,Thermoplasma_volcanium
B_DKE_Proteom-Thermo_00501	B_DKE_Proteom	Thermoplasmata	B_DKE_Proteom	na	na	0.082	134	1.02219	3.56256	1.62033	0.000336219	arCOG02754	-	Transposase,_IS5_family	X	9e-07	-	-	-	-	-	-	-	-	-	-	-	-	-	-	-	-	-	-	-	-	-	-	-	-	-	OWP57513.1_hypothetical_protein_B2I17_00405_[Thermoplasmatales_archaeon_B_DKE]	1.3e-56	82	1961136	Archaea,Euryarchaeota,Thermoplasmata,Thermoplasmatales,none,none,Thermoplasmatales_archaeon_B_DKE
B_DKE_Proteom-Thermo_00502	B_DKE_Proteom	Thermoplasmata	B_DKE_Proteom	na	na	0.069	304	4.96725	80.132	3.83271	1.04271e-232	arCOG01402	AglP	SAM-dependent_methyltransferase	Q	4.4e-36	K02191	1.1e-06	25.9	207.23	-	cobalt-precorrin-6B_(C15)-methyltransferase_[EC:2.1.1.196]	PF05050	Methyltransferase_FkbM_domain	2.3e-21	TIGR01444	methyltransferase,_FkbM_family	-	3.3e-30	-	-	-	-	-	-	-	-	IPR006342;_IPR029063	Methyltransferase_FkbM;_S-adenosyl-L-methionine-dependent_methyltransferase	PF05050	Methyltransferase_FkbM_domain	AKA49276.1_hypothetical_protein_IX51_09355_[uncultured_archaeon]	4.8e-51	35.8	115547	Archaea,none,none,none,none,none,uncultured_archaeon
B_DKE_Proteom-Thermo_00503	B_DKE_Proteom	Thermoplasmata	B_DKE_Proteom	na	na	0.081	98	1.22682	1.04827	-0.427848	0.575261	arCOG01891	Tmk	Thymidylate_kinase	F	1.2e-06	-	-	-	-	-	-	PF02223	Thymidylate_kinase	2.5e-06	TIGR00041	dTMP_kinase	2.7.4.9	3.2e-08	-	-	-	-	-	-	-	-	IPR039430	Thymidylate_kinase-like_domain	PF02223	Thymidylate_kinase	-	-	-	-	-
B_DKE_Proteom-Thermo_00504	B_DKE_Proteom	Thermoplasmata	B_DKE_Proteom	na	na	0.076	78	0.585019	0.817433	0.251856	0.846811	-	-	-	-	-	-	-	-	-	-	-	-	-	-	-	-	-	-	-	-	-	-	-	-	-	-	-	-	-	-	-	-	-	-	-
B_DKE_Proteom-Thermo_00505	B_DKE_Proteom	Thermoplasmata	B_DKE_Proteom	na	na	0.076	342	193.894	240.423	0.123593	0.0434462	arCOG01376	WcaG	Nucleoside-diphosphate-sugar_epimerase	M	2.7e-87	K01784	4.1e-50	168.9	232.83	-	UDP-glucose_4-epimerase_[EC:5.1.3.2]	PF01370	NAD_dependent_epimerase/dehydratase_family	2.7e-37	TIGR01179	UDP-glucose_4-epimerase_GalE	5.1.3.2	2.9e-27	-	-	-	-	-	-	-	-	IPR036291;_IPR001509	NAD(P)-binding_domain_superfamily;_NAD-dependent_epimerase/dehydratase	PF01370	NAD_dependent_epimerase/dehydratase_family	OWP57195.1_hypothetical_protein_B2I17_02130_[Thermoplasmatales_archaeon_B_DKE]	3.5e-183	95.6	1961136	Archaea,Euryarchaeota,Thermoplasmata,Thermoplasmatales,none,none,Thermoplasmatales_archaeon_B_DKE
B_DKE_Proteom-Thermo_00506	B_DKE_Proteom	Thermoplasmata	B_DKE_Proteom	na	na	0.085	188	144.092	186.007	0.177366	0.00411157	arCOG04188	RfbC	dTDP-4-dehydrorhamnose_3,5-epimerase_or_related_enzyme	M	4.9e-49	K01790	4.9e-64	212.8	37.37	high_score	dTDP-4-dehydrorhamnose_3,5-epimerase_[EC:5.1.3.13]	PF00908	dTDP-4-dehydrorhamnose_3,5-epimerase	5.1e-68	TIGR01221	dTDP-4-dehydrorhamnose_3,5-epimerase	5.1.3.13	1e-69	-	-	-	-	-	-	-	-	IPR000888;_IPR011051;_IPR014710	dTDP-4-dehydrorhamnose_3,5-epimerase-related;_RmlC-like_cupin_domain_superfamily;_RmlC-like_jelly_roll_fold	PF00908	dTDP-4-dehydrorhamnose_3,5-epimerase	OWP57194.1_dTDP-4-dehydrorhamnose_3,5-epimerase_[Thermoplasmatales_archaeon_B_DKE]	8.6e-99	92.5	1961136	Archaea,Euryarchaeota,Thermoplasmata,Thermoplasmatales,none,none,Thermoplasmatales_archaeon_B_DKE
B_DKE_Proteom-Thermo_00507	B_DKE_Proteom	Thermoplasmata	B_DKE_Proteom	na	na	0.093	279	67.8981	76.8285	-0.00946375	0.889943	arCOG01367	RfbD	dTDP-4-dehydrorhamnose_reductase	M	7.4e-69	K00067	6.2e-53	177.8	118.53	high_score	dTDP-4-dehydrorhamnose_reductase_[EC:1.1.1.133]	PF04321	RmlD_substrate_binding_domain	7.3e-49	TIGR01214	dTDP-4-dehydrorhamnose_reductase	1.1.1.133	8.2e-54	-	-	-	-	-	-	-	-	IPR036291;_IPR029903	NAD(P)-binding_domain_superfamily;_RmlD-like_substrate_binding_domain	PF04321	RmlD_substrate_binding_domain	OWP57193.1_hypothetical_protein_B2I17_02120_[Thermoplasmatales_archaeon_B_DKE]	1.1e-147	94.6	1961136	Archaea,Euryarchaeota,Thermoplasmata,Thermoplasmatales,none,none,Thermoplasmatales_archaeon_B_DKE
B_DKE_Proteom-Thermo_00508	B_DKE_Proteom	Thermoplasmata	B_DKE_Proteom	na	na	0.112	356	95.3046	108.466	-0.004639	0.941442	arCOG00667	RfbA	dTDP-glucose_pyrophosphorylase	M	1.7e-128	K23144	2.1e-88	294.3	417.77	-	UDP-N-acetylglucosamine_diphosphorylase_/_glucose-1-phosphate_thymidylyltransferase_/_UDP-N-acetylgalactosamine_diphosphorylase_/_glucosamine-1-phosphate_N-acetyltransferase_/_galactosamine-1-phosphate_N-acetyltransferase_[EC:2.7.7.23_2.7.7.24_2.7.7.83_2.3.1.157_2.3.1.276]	PF00483	Nucleotidyl_transferase	1e-53	TIGR01208	glucose-1-phosphate_thymidylyltransferase	2.7.7.24	6.7e-129	-	-	-	-	-	-	-	-	IPR005908;_IPR005835;_IPR029044	Glucose-1-phosphate_thymidylyltransferase,_long_form;_Nucleotidyl_transferase_domain;_Nucleotide-diphospho-sugar_transferases	PF00483	Nucleotidyl_transferase	OWP57192.1_glucose-1-phosphate_thymidylyltransferase_[Thermoplasmatales_archaeon_B_DKE]	1.4e-190	93	1961136	Archaea,Euryarchaeota,Thermoplasmata,Thermoplasmatales,none,none,Thermoplasmatales_archaeon_B_DKE
B_DKE_Proteom-Thermo_00509	B_DKE_Proteom	Thermoplasmata	B_DKE_Proteom	na	na	0.076	117	11.9495	10.0179	-0.451763	0.0460042	arCOG05380	-	Uncharacterized_membrane_protein	S	2.9e-19	K00389	1.1e-23	81.1	29.3	high_score	putative_membrane_protein	PF02656	Domain_of_unknown_function_(DUF202)	1e-16	-	-	-	-	-	-	-	-	-	-	-	-	IPR003807	Domain_of_unknown_function_DUF202	PF02656	Domain_of_unknown_function_(DUF202)	OWP57191.1_hypothetical_protein_B2I17_02110_[Thermoplasmatales_archaeon_B_DKE]	1.8e-38	100	1961136	Archaea,Euryarchaeota,Thermoplasmata,Thermoplasmatales,none,none,Thermoplasmatales_archaeon_B_DKE
B_DKE_Proteom-Thermo_00510	B_DKE_Proteom	Thermoplasmata	B_DKE_Proteom	na	na	0.076	355	7.02299	14.3708	0.856364	2.96099e-06	arCOG00130	-	MFS_family_permease	G	3.4e-31	K08152	1.2e-34	117.1	154.4	-	MFS_transporter,_DHA1_family,_multidrug_resistance_protein_B	PF07690	Major_Facilitator_Superfamily	3.7e-40	TIGR00880	multidrug_resistance_protein	-	9.8e-13	-	-	-	-	-	-	-	-	IPR011701;_IPR020846;_IPR036259	Major_facilitator_superfamily;_Major_facilitator_superfamily_domain;_MFS_transporter_superfamily	PF07690	Major_Facilitator_Superfamily	OWP57190.1_MFS_transporter_[Thermoplasmatales_archaeon_B_DKE]	2.8e-183	97.7	1961136	Archaea,Euryarchaeota,Thermoplasmata,Thermoplasmatales,none,none,Thermoplasmatales_archaeon_B_DKE
B_DKE_Proteom-Thermo_00511	B_DKE_Proteom	Thermoplasmata	B_DKE_Proteom	na	na	0.079	377	2.60679	3.16438	0.0746794	0.79093	arCOG04191	MET3	ATP_sulfurylase_(sulfate_adenylyltransferase)	P	1.1e-126	K00958	3e-119	395.8	257.93	high_score	sulfate_adenylyltransferase_[EC:2.7.7.4]	PF01747	ATP-sulfurylase	2.6e-73	TIGR00339	sulfate_adenylyltransferase	2.7.7.4	4.3e-100	-	-	-	-	-	-	-	-	IPR024951;_IPR014729;_IPR002650;_IPR015947;_IPR025980	Sulphate_adenylyltransferase_catalytic_domain;_Rossmann-like_alpha/beta/alpha_sandwich_fold;_Sulphate_adenylyltransferase;_PUA-like_superfamily;_ATP-sulfurylase_PUA-like_domain	PF01747;_PF14306	ATP-sulfurylase;_PUA-like_domain	OWP57215.1_sulfate_adenylyltransferase_[Thermoplasmatales_archaeon_B_DKE]	2.2e-215	96.8	1961136	Archaea,Euryarchaeota,Thermoplasmata,Thermoplasmatales,none,none,Thermoplasmatales_archaeon_B_DKE
B_DKE_Proteom-Thermo_00512	B_DKE_Proteom	Thermoplasmata	B_DKE_Proteom	na	na	0.071	237	1.81423	2.08982	-0.019426	0.967685	arCOG00124	CysH	3'-phosphoadenosine_5'-phosphosulfate_sulfotransferase_(PAPS_reductase)/FAD_synthetase_or_related_enzyme	E	4.5e-73	K00390	1.6e-68	228.3	166.83	high_score	phosphoadenosine_phosphosulfate_reductase_[EC:1.8.4.8_1.8.4.10]	PF01507	Phosphoadenosine_phosphosulfate_reductase_family	9.1e-37	TIGR02055	adenylylsulfate_reductase,_thioredoxin_dependent	1.8.4.10	3e-69	-	-	-	-	-	-	-	-	IPR014729;_IPR002500;_IPR004511	Rossmann-like_alpha/beta/alpha_sandwich_fold;_Phosphoadenosine_phosphosulphate_reductase;_Phosphoadenosine_phosphosulphate/adenosine_5'-phosphosulphate_reductase	PF01507	Phosphoadenosine_phosphosulfate_reductase_family	OWP57188.1_phosphoadenosine_phosphosulfate_reductase_[Thermoplasmatales_archaeon_B_DKE]	2.6e-121	89	1961136	Archaea,Euryarchaeota,Thermoplasmata,Thermoplasmatales,none,none,Thermoplasmatales_archaeon_B_DKE
B_DKE_Proteom-Thermo_00513	B_DKE_Proteom	Thermoplasmata	B_DKE_Proteom	na	na	0.07	325	3.82163	3.14208	-0.459043	0.0151948	arCOG04896	-	(2R)-phospho-3-sulfolactate_synthase_(PSL_synthase,_CoM_biosynthesis)	H	3.2e-57	K08097	1.3e-74	248.2	112.17	high_score	phosphosulfolactate_synthase_[EC:4.4.1.19]	PF02679	(2R)-phospho-3-sulfolactate_synthase_(ComA)	8.5e-56	TIGR03849	phosphosulfolactate_synthase	4.4.1.19	5.2e-59	-	-	-	-	-	-	-	-	IPR013785;_IPR036390;_IPR003830;_IPR036112	Aldolase-type_TIM_barrel;_Winged_helix_DNA-binding_domain_superfamily;_(2R)-phospho-3-sulpholactate_synthase,_ComA;_(2R)-phospho-3-sulpholactate_synthase,_ComA_superfamily	PF02679	(2R)-phospho-3-sulfolactate_synthase_(ComA)	OWP57187.1_hypothetical_protein_B2I17_02085_[Thermoplasmatales_archaeon_B_DKE]	5.3e-173	95.7	1961136	Archaea,Euryarchaeota,Thermoplasmata,Thermoplasmatales,none,none,Thermoplasmatales_archaeon_B_DKE
B_DKE_Proteom-Thermo_00514	B_DKE_Proteom	Thermoplasmata	B_DKE_Proteom	na	na	0.056	124	0.34796	0.390768	-0.0886617	0.935303	arCOG03167	-	ATPase,_AAA+_superfamily_fused_to_HTH_and__PD-(DE)xK_endonuclease_domains	R	6e-13	K07133	6.1e-12	43.3	98.2	-	uncharacterized_protein	PF13173	AAA_domain	8.1e-11	-	-	-	-	-	-	-	-	-	-	-	-	-	-	PF13173	AAA_domain	AEE93033.1_AAA+_family_ATPase_[Acidianus_hospitalis_W1]	1.2e-24	52.2	933801	Archaea,Crenarchaeota,Thermoprotei,Sulfolobales,Sulfolobaceae,Acidianus,Acidianus_hospitalis
B_DKE_Proteom-Thermo_00515	B_DKE_Proteom	Thermoplasmata	B_DKE_Proteom	na	na	0.06	82	0.131971	0.131177	-0.0157769	0.995508	-	-	-	-	-	-	-	-	-	-	-	-	-	-	-	-	-	-	-	-	-	-	-	-	-	-	-	-	-	-	AEE93033.1_AAA+_family_ATPase_[Acidianus_hospitalis_W1]	1.9e-10	51.4	933801	Archaea,Crenarchaeota,Thermoprotei,Sulfolobales,Sulfolobaceae,Acidianus,Acidianus_hospitalis
B_DKE_Proteom-Thermo_00516	B_DKE_Proteom	Thermoplasmata	B_DKE_Proteom	na	na	0.083	143	3.43721	2.16838	-0.862845	0.00892902	arCOG03167	-	ATPase,_AAA+_superfamily_fused_to_HTH_and__PD-(DE)xK_endonuclease_domains	R	6e-17	K07133	4.1e-14	50.4	98.2	-	uncharacterized_protein	PF13635	Domain_of_unknown_function_(DUF4143)	9.5e-08	-	-	-	-	-	-	-	-	-	-	-	-	IPR025420	Domain_of_unknown_function_DUF4143	PF13635	Domain_of_unknown_function_(DUF4143)	WP_110271910.1_ATP-binding_protein_[Acidianus_brierleyi]	3.5e-28	47.8	41673	Archaea,Crenarchaeota,Thermoprotei,Sulfolobales,Sulfolobaceae,Acidianus,Acidianus_brierleyi
B_DKE_Proteom-Thermo_00517	B_DKE_Proteom	Thermoplasmata	B_DKE_Proteom	na	na	0.084	226	50.1273	46.0094	-0.322056	0.00111915	-	-	-	-	-	-	-	-	-	-	-	-	-	-	-	-	-	-	-	-	-	-	-	-	-	-	-	-	-	-	WP_048101022.1_hypothetical_protein_[Acidiplasma_sp._MBA-1]	7.5e-33	36.6	1293648	Archaea,Euryarchaeota,Thermoplasmata,Thermoplasmatales,Ferroplasmaceae,Acidiplasma,Acidiplasma_sp._MBA-1
B_DKE_Proteom-Thermo_00518	B_DKE_Proteom	Thermoplasmata	B_DKE_Proteom	na	na	0.081	221	3.24322	3.42853	-0.130036	0.599005	-	-	-	-	-	-	-	-	-	-	-	-	-	-	-	-	-	-	-	-	-	-	-	-	-	-	-	-	-	-	OWP57202.1_hypothetical_protein_B2I17_02175_[Thermoplasmatales_archaeon_B_DKE]	1.5e-118	95.5	1961136	Archaea,Euryarchaeota,Thermoplasmata,Thermoplasmatales,none,none,Thermoplasmatales_archaeon_B_DKE
B_DKE_Proteom-Thermo_00519	B_DKE_Proteom	Thermoplasmata	B_DKE_Proteom	na	na	0.084	202	4.06797	4.87582	0.090337	0.680091	-	-	-	-	-	-	-	-	-	-	-	-	-	-	-	-	-	-	-	-	-	-	-	-	-	-	-	-	-	-	OWP57201.1_hypothetical_protein_B2I17_02170_[Thermoplasmatales_archaeon_B_DKE]	6.2e-95	98.9	1961136	Archaea,Euryarchaeota,Thermoplasmata,Thermoplasmatales,none,none,Thermoplasmatales_archaeon_B_DKE
B_DKE_Proteom-Thermo_00520	B_DKE_Proteom	Thermoplasmata	B_DKE_Proteom	na	na	0.07	213	12.3341	8.77923	-0.684097	1.22729e-05	-	-	-	-	-	-	-	-	-	-	-	-	-	-	-	-	-	-	-	-	-	-	-	-	-	-	-	-	-	-	OWP57200.1_hypothetical_protein_B2I17_02165_[Thermoplasmatales_archaeon_B_DKE]	1e-119	96.7	1961136	Archaea,Euryarchaeota,Thermoplasmata,Thermoplasmatales,none,none,Thermoplasmatales_archaeon_B_DKE
B_DKE_Proteom-Thermo_00521	B_DKE_Proteom	Thermoplasmata	B_DKE_Proteom	na	na	0.076	65	2.69279	2.12276	-0.514021	0.512089	-	-	-	-	-	-	-	-	-	-	-	-	-	-	-	-	-	-	-	-	-	-	-	-	-	-	-	-	-	-	-	-	-	-	-
B_DKE_Proteom-Thermo_00522	B_DKE_Proteom	Thermoplasmata	B_DKE_Proteom	na	na	0.055	269	44.1235	49.8314	-0.012085	0.871488	arCOG00895	-	Glycosyl_transferase_family_2	M	8.1e-33	K00729	6e-30	101.7	210.6	-	dolichyl-phosphate_beta-glucosyltransferase_[EC:2.4.1.117]	PF00535	Glycosyl_transferase_family_2	1.2e-17	TIGR04182	glycosyltransferase,_TIGR04182_family	-	2e-08	-	-	-	-	-	-	-	-	IPR029044;_IPR001173	Nucleotide-diphospho-sugar_transferases;_Glycosyltransferase_2-like	PF00535	Glycosyl_transferase_family_2	WP_054964354.1_glycosyltransferase_[Acidiplasma_aeolicum]	6e-61	46.2	507754	Archaea,Euryarchaeota,Thermoplasmata,Thermoplasmatales,Ferroplasmaceae,Acidiplasma,Acidiplasma_aeolicum
B_DKE_Proteom-Thermo_00523	B_DKE_Proteom	Thermoplasmata	B_DKE_Proteom	na	na	0.047	360	6.01335	9.03212	0.397946	0.00138291	arCOG04918	-	Transposase	X	2.5e-51	K07493	2.7e-99	330.1	49.2	high_score	putative_transposase	PF00872	Transposase,_Mutator_family	1.5e-87	-	-	-	-	-	-	-	-	-	-	-	-	IPR001207	Transposase,_mutator_type	PF00872	Transposase,_Mutator_family	WP_009886106.1_IS256-like_element_ISFac8_family_transposase_[Ferroplasma_acidarmanus]	5.1e-100	49.9	97393	Archaea,Euryarchaeota,Thermoplasmata,Thermoplasmatales,Ferroplasmaceae,Ferroplasma,Ferroplasma_acidarmanus
B_DKE_Proteom-Thermo_00524	B_DKE_Proteom	Thermoplasmata	B_DKE_Proteom	na	na	0.064	386	9.82467	10.1936	-0.141577	0.228792	arCOG01415	RfaG	Glycosyltransferase	M	1.6e-11	-	-	-	-	-	-	-	-	-	-	-	-	-	-	-	-	-	-	-	-	-	-	-	-	-	WP_055032342.1_MULTISPECIES:_glycosyltransferase_family_1_protein_[Acidiplasma]	1e-85	44.2	312540	Archaea,Euryarchaeota,Thermoplasmata,Thermoplasmatales,Ferroplasmaceae,Acidiplasma,Acidiplasma_cupricumulans
B_DKE_Proteom-Thermo_00525	B_DKE_Proteom	Thermoplasmata	B_DKE_Proteom	na	na	0.051	235	47.8109	48.6936	-0.165231	0.0974638	arCOG01792	-	SAM-dependent_methyltransferase	Q	1.4e-07	K22438	1.4e-07	29.1	134.6	-	trans-aconitate_3-methyltransferase_[EC:2.1.1.145]	PF08241	Methyltransferase_domain	3.8e-08	-	-	-	-	-	-	-	-	-	-	-	-	IPR013216;_IPR029063	Methyltransferase_type_11;_S-adenosyl-L-methionine-dependent_methyltransferase	PF08241	Methyltransferase_domain	QBM01226.1_undecaprenyl-phosphate_4-deoxy-4-formamido-L-arabinose_transferase_[uncultured_archaeon]	4.3e-07	35.1	115547	Archaea,none,none,none,none,none,uncultured_archaeon
B_DKE_Proteom-Thermo_00526	B_DKE_Proteom	Thermoplasmata	B_DKE_Proteom	na	na	0.07	369	23.3424	24.2546	-0.133335	0.129132	arCOG01403	AglL	Glycosyltransferase	M	5.4e-34	K00754	9.3e-15	52.2	321	-	L-malate_glycosyltransferase_[EC:2.4.1.-]	PF00534	Glycosyl_transferases_group_1	4.5e-17	-	-	-	-	-	-	-	-	-	-	-	-	IPR001296	Glycosyl_transferase,_family_1	PF00534	Glycosyl_transferases_group_1	WP_110381115.1_glycosyltransferase_family_1_protein_[Acidianus_sulfidivorans]	2e-22	27.8	312539	Archaea,Crenarchaeota,Thermoprotei,Sulfolobales,Sulfolobaceae,Acidianus,Acidianus_sulfidivorans
B_DKE_Proteom-Thermo_00527	B_DKE_Proteom	Thermoplasmata	B_DKE_Proteom	na	na	0.078	369	21.4889	23.0685	-0.0890659	0.298606	arCOG01403	AglL	Glycosyltransferase	M	2.6e-50	K00754	2.3e-32	110.2	321	-	L-malate_glycosyltransferase_[EC:2.4.1.-]	PF00534	Glycosyl_transferases_group_1	6.5e-22	TIGR03088	sugar_transferase,_PEP-CTERM/EpsH1_system_associated	-	6.2e-17	GT4	8.8e-22	__sucrose_synthase_(EC_2.4.1.13);_sucrose-phosphate_synthase_(EC_2.4.1.14);_alpha-glucosyltransferase_(EC_2.4.1.52);_lipopolysaccharide_N-acetylglucosaminyltransferase_(EC_2.4.1.56);_phosphatidylinositol_alpha-mannosyltransferase_(EC_2.4.1.57);_GDP-Man:_Man1GlcNAc2-PP-dolichol_alpha-1,3-mannosyltransferase_(EC_2.4.1.132);_GDP-Man:_Man3GlcNAc2-PP-dolichol/Man4GlcNAc2-PP-dolichol_alpha-1,2-mannosyl…	-	-	-	-	-	IPR001296;_IPR028098	Glycosyl_transferase,_family_1;_Glycosyltransferase_subfamily_4-like,_N-terminal_domain	PF00534;_PF13439	Glycosyl_transferases_group_1;_Glycosyltransferase_Family_4	EQB65315.1_glycosyltransferase_[Thermoplasmatales_archaeon_E-plasma]	1.6e-88	46.2	667137	Archaea,Euryarchaeota,Thermoplasmata,Thermoplasmatales,none,none,Thermoplasmatales_archaeon_E-plasma
B_DKE_Proteom-Thermo_00528	B_DKE_Proteom	Thermoplasmata	B_DKE_Proteom	na	na	0.072	250	24.7291	28.6445	0.0254075	0.810113	-	-	-	-	-	-	-	-	-	-	-	-	-	-	-	-	-	-	-	-	-	-	-	-	-	-	IPR029063	S-adenosyl-L-methionine-dependent_methyltransferase	-	-	WP_010917139.1_methyltransferase_domain-containing_protein_[Thermoplasma_volcanium]	1.7e-25	34.6	50339	Archaea,Euryarchaeota,Thermoplasmata,Thermoplasmatales,Thermoplasmataceae,Thermoplasma,Thermoplasma_volcanium
B_DKE_Proteom-Thermo_00529	B_DKE_Proteom	Thermoplasmata	B_DKE_Proteom	na	na	0.069	833	25.223	29.4362	0.0293639	0.680321	arCOG03812	-	Uncharacterized_membrane_protein,_DUF2079_family	S	5.4e-49	-	-	-	-	-	-	PF09852	Predicted_membrane_protein_(DUF2079)	9.1e-31	-	-	-	-	-	-	-	-	-	-	-	-	IPR013320;_IPR018650	Concanavalin_A-like_lectin/glucanase_domain_superfamily;_Sulfolobus_virus_STSV1,_Orf64	PF09852;_PF13385	Predicted_membrane_protein_(DUF2079);_Concanavalin_A-like_lectin/glucanases_superfamily	EQB65316.1_hypothetical_protein_AMDU2_EPLC00011G0002_[Thermoplasmatales_archaeon_E-plasma]	3.6e-141	46.6	667137	Archaea,Euryarchaeota,Thermoplasmata,Thermoplasmatales,none,none,Thermoplasmatales_archaeon_E-plasma
B_DKE_Proteom-Thermo_00530	B_DKE_Proteom	Thermoplasmata	B_DKE_Proteom	na	na	0.075	173	1.25783	1.3089	-0.151316	0.756889	arCOG04792	-	Transposase	X	1.3e-07	-	-	-	-	-	-	-	-	-	-	-	-	-	-	-	-	-	-	-	-	-	-	-	-	-	SIM83957.1_ISBst12_group_IS66_family_transposase_[Cuniculiplasma_divulgatum]	1.3e-13	33.5	1673428	Archaea,Euryarchaeota,Thermoplasmata,Thermoplasmatales,Cuniculiplasmataceae,Cuniculiplasma,Cuniculiplasma_divulgatum
B_DKE_Proteom-Thermo_00531	B_DKE_Proteom	Thermoplasmata	B_DKE_Proteom	na	na	0.04	50	5.36412	4.09277	-0.550046	0.512935	-	-	-	-	-	-	-	-	-	-	-	-	-	-	-	-	-	-	-	-	-	-	-	-	-	-	-	-	-	-	-	-	-	-	-
B_DKE_Proteom-Thermo_00532	B_DKE_Proteom	Thermoplasmata	B_DKE_Proteom	na	na	0.072	69	5.54791	8.32095	0.375931	0.416694	-	-	-	-	-	-	-	-	-	-	-	-	-	-	-	-	-	-	-	-	-	-	-	-	-	-	-	-	-	-	WP_010916942.1_hypothetical_protein_[Thermoplasma_volcanium]	4.2e-11	59.7	50339	Archaea,Euryarchaeota,Thermoplasmata,Thermoplasmatales,Thermoplasmataceae,Thermoplasma,Thermoplasma_volcanium
B_DKE_Proteom-Thermo_00533	B_DKE_Proteom	Thermoplasmata	B_DKE_Proteom	na	na	0.049	387	84.8642	127.296	0.398457	0.00158121	arCOG01403	AglL	Glycosyltransferase	M	3.3e-32	K08256	1e-20	71.5	262.23	-	phosphatidyl-myo-inositol_alpha-mannosyltransferase_[EC:2.4.1.345]	PF00534	Glycosyl_transferases_group_1	1.9e-15	TIGR02149	glycogen_synthase,_Corynebacterium_family	-	7.9e-08	-	-	-	-	-	-	-	-	IPR001296	Glycosyl_transferase,_family_1	PF00534	Glycosyl_transferases_group_1	EQB65317.1_hypothetical_protein_AMDU2_EPLC00011G0003_[Thermoplasmatales_archaeon_E-plasma]	4e-82	43.5	667137	Archaea,Euryarchaeota,Thermoplasmata,Thermoplasmatales,none,none,Thermoplasmatales_archaeon_E-plasma
B_DKE_Proteom-Thermo_00534	B_DKE_Proteom	Thermoplasmata	B_DKE_Proteom	na	na	0.052	76	8.73665	11.1941	0.15625	0.654416	-	-	-	-	-	-	-	-	-	-	-	PF13683	Integrase_core_domain	3.6e-07	-	-	-	-	-	-	-	-	-	-	-	-	IPR001584;_IPR012337	Integrase,_catalytic_core;_Ribonuclease_H-like_superfamily	PF13683	Integrase_core_domain	WP_083755840.1_hypothetical_protein_[Thermoplasma_volcanium]	1.3e-16	67.7	50339	Archaea,Euryarchaeota,Thermoplasmata,Thermoplasmatales,Thermoplasmataceae,Thermoplasma,Thermoplasma_volcanium
B_DKE_Proteom-Thermo_00535	B_DKE_Proteom	Thermoplasmata	B_DKE_Proteom	na	na	0.035	84	1.05524	1.48857	0.291418	0.709631	arCOG10339	Tra6	Transposase	X	1.6e-20	-	-	-	-	-	-	PF00665	Integrase_core_domain	8.7e-09	-	-	-	-	-	-	-	-	-	-	-	-	IPR012337;_IPR001584;_IPR036397	Ribonuclease_H-like_superfamily;_Integrase,_catalytic_core;_Ribonuclease_H_superfamily	PF00665	Integrase_core_domain	WP_010917125.1_transposase_[Thermoplasma_volcanium]	2.1e-25	84.2	50339	Archaea,Euryarchaeota,Thermoplasmata,Thermoplasmatales,Thermoplasmataceae,Thermoplasma,Thermoplasma_volcanium
B_DKE_Proteom-Thermo_00536	B_DKE_Proteom	Thermoplasmata	B_DKE_Proteom	na	na	0.084	95	8.19229	5.84322	-0.729369	0.10283	-	-	-	-	-	-	-	-	-	-	-	-	-	-	-	-	-	-	-	-	-	-	-	-	-	-	-	-	-	-	-	-	-	-	-
B_DKE_Proteom-Thermo_00537	B_DKE_Proteom	Thermoplasmata	B_DKE_Proteom	na	na	0.046	107	21.2759	14.9899	-0.0977606	0.835779	arCOG11984	-	HTH_containing_DNA_binding_protein_associated_with_Tra6-like_transposase	X	1.8e-07	K07483	1.9e-09	35.8	43.97	-	transposase	PF01527	Transposase	4.9e-11	-	-	-	-	-	-	-	-	-	-	-	-	IPR010921;_IPR002514	Trp_repressor/replication_initiator;_Transposase_IS3/IS911family	PF01527	Transposase	WP_010917123.1_transposase,_partial_[Thermoplasma_volcanium]	1.7e-14	65.5	50339	Archaea,Euryarchaeota,Thermoplasmata,Thermoplasmatales,Thermoplasmataceae,Thermoplasma,Thermoplasma_volcanium
B_DKE_Proteom-Thermo_00538	B_DKE_Proteom	Thermoplasmata	B_DKE_Proteom	na	na	0.073	136	39.9834	44.6103	-0.0310779	0.80715	arCOG01453	-	HTH_domain_or_stand_alone_protein_assocaited_with_casposons	V	2.5e-25	-	-	-	-	-	-	-	-	-	-	-	-	-	-	-	-	-	-	-	-	-	-	-	-	-	WP_010901742.1_hypothetical_protein,_partial_[Thermoplasma_acidophilum]	3.7e-35	60	2303	Archaea,Euryarchaeota,Thermoplasmata,Thermoplasmatales,Thermoplasmataceae,Thermoplasma,Thermoplasma_acidophilum
B_DKE_Proteom-Thermo_00539	B_DKE_Proteom	Thermoplasmata	B_DKE_Proteom	na	na	0.07	341	28.3664	35.6824	0.13857	0.108432	arCOG04347	-	SAM-dependent_methyltransferase	Q	8e-16	K00568	2.3e-23	80.7	262.97	-	2-polyprenyl-6-hydroxyphenyl_methylase_/_3-demethylubiquinone-9_3-methyltransferase_[EC:2.1.1.222_2.1.1.64]	PF13489	Methyltransferase_domain	1.5e-19	TIGR01983	3-demethylubiquinone-9_3-O-methyltransferase	2.1.1.64	2.4e-18	-	-	-	-	-	-	-	-	IPR029063	S-adenosyl-L-methionine-dependent_methyltransferase	PF13489	Methyltransferase_domain	OIO31236.1_hypothetical_protein_AUJ77_00295_[Candidatus_Nomurabacteria_bacterium_CG1_02_43_90]	2.6e-45	42	1805281	Bacteria,Candidatus_Nomurabacteria,none,none,none,none,Candidatus_Nomurabacteria_bacterium_CG1_02_43_90
B_DKE_Proteom-Thermo_00540	B_DKE_Proteom	Thermoplasmata	B_DKE_Proteom	na	na	0.056	88	9.49862	10.3433	-0.0455343	0.870243	arCOG11984	-	HTH_containing_DNA_binding_protein_associated_with_Tra6-like_transposase	X	1.4e-11	K07483	2.4e-08	32.2	43.97	-	transposase	PF01527	Transposase	3.6e-10	-	-	-	-	-	-	-	-	-	-	-	-	IPR002514;_IPR010921	Transposase_IS3/IS911family;_Trp_repressor/replication_initiator	PF01527	Transposase	AKA49074.1_hypothetical_protein_IX51_08135_[uncultured_archaeon]	2.3e-30	82.4	115547	Archaea,none,none,none,none,none,uncultured_archaeon
B_DKE_Proteom-Thermo_00541	B_DKE_Proteom	Thermoplasmata	B_DKE_Proteom	na	na	0.072	166	7.1893	7.62785	-0.596563	0.411111	arCOG10339	Tra6	Transposase	X	6.1e-33	K14173	1.7e-06	24.4	726.17	-	alpha-farnesene_synthase_[EC:4.2.3.46]	PF13276	HTH-like_domain	2.1e-14	-	-	-	-	-	-	-	-	-	-	-	-	IPR025948;_IPR012337;_IPR038965	HTH-like_domain;_Ribonuclease_H-like_superfamily;_Transposase_InsF-like	PF13276	HTH-like_domain	AKA49073.1_hypothetical_protein_IX51_08130_[uncultured_archaeon]	3e-63	80.3	115547	Archaea,none,none,none,none,none,uncultured_archaeon
B_DKE_Proteom-Thermo_00542	B_DKE_Proteom	Thermoplasmata	B_DKE_Proteom	na	na	0.062	64	10.6698	8.71326	-0.464304	0.292113	arCOG10339	Tra6	Transposase	X	6.5e-12	K07497	4.4e-06	24.6	12.37	high_score	putative_transposase	PF00665	Integrase_core_domain	2.8e-12	-	-	-	-	-	-	-	-	-	-	-	-	IPR001584;_IPR012337;_IPR036397	Integrase,_catalytic_core;_Ribonuclease_H-like_superfamily;_Ribonuclease_H_superfamily	PF00665	Integrase_core_domain	WP_077076027.1_IS3_family_transposase_[Cuniculiplasma_divulgatum]	9.9e-23	85.7	1673428	Archaea,Euryarchaeota,Thermoplasmata,Thermoplasmatales,Cuniculiplasmataceae,Cuniculiplasma,Cuniculiplasma_divulgatum
B_DKE_Proteom-Thermo_00543	B_DKE_Proteom	Thermoplasmata	B_DKE_Proteom	na	na	0.047	253	2.68381	2.42687	-0.00605345	0.993405	arCOG06699	IstB	IstB_transposon_helper_protein,_DNA_replication_protein_DnaC_homolog	X	3.1e-68	K02315	8.7e-28	95.3	141.3	-	DNA_replication_protein_DnaC	PF01695	IstB-like_ATP_binding_protein	3.6e-63	TIGR00362	chromosomal_replication_initiator_protein_DnaA	-	2.5e-10	-	-	-	-	-	-	-	-	IPR002611;_IPR027417;_IPR028350;_IPR003593	IstB-like_ATP-binding_protein;_P-loop_containing_nucleoside_triphosphate_hydrolase;_DNA_replication_protein_DnaC/insertion_sequence_putative_ATP-binding_protein;_AAA+_ATPase_domain	PF01695	IstB-like_ATP_binding_protein	AKA48383.1_hypothetical_protein_IX51_03945_[uncultured_archaeon]	1.8e-115	81.7	115547	Archaea,none,none,none,none,none,uncultured_archaeon
B_DKE_Proteom-Thermo_00544	B_DKE_Proteom	Thermoplasmata	B_DKE_Proteom	na	na	0.07	398	4.13169	4.36446	0.0103837	0.958278	arCOG02126	-	Transposase	X	2.6e-113	K07482	2.1e-07	27.8	143.37	-	transposase,_IS30_family	PF00665	Integrase_core_domain	8.3e-25	TIGR01764	DNA_binding_domain,_excisionase_family	-	5.6e-07	-	-	-	-	-	-	-	-	IPR012337;_IPR001584;_IPR036397;_IPR009057;_IPR017894	Ribonuclease_H-like_superfamily;_Integrase,_catalytic_core;_Ribonuclease_H_superfamily;_Homeobox-like_domain_superfamily;_HTH_domain,_IS21_transposase-type	PF00665;_PF13384	Integrase_core_domain;_Homeodomain-like_domain	AKA48382.1_hypothetical_protein_IX51_03940_[uncultured_archaeon]	4.6e-150	66.6	115547	Archaea,none,none,none,none,none,uncultured_archaeon
B_DKE_Proteom-Thermo_00545	B_DKE_Proteom	Thermoplasmata	B_DKE_Proteom	na	na	0.031	319	10.9973	9.68229	-0.382044	0.0045491	arCOG01397	-	Glycosyl_transferase_family_2	M	4.5e-63	K17250	3.4e-14	50.8	254.9	-	GalNAc5-diNAcBac-PP-undecaprenol_beta-1,3-glucosyltransferase_[EC:2.4.1.293]	PF00535	Glycosyl_transferase_family_2	2.2e-16	TIGR04017	colanic_acid_biosynthesis_glycosyltransferase_WcaA	2.4.-.-	4.1e-06	-	-	-	-	-	-	-	-	IPR001173;_IPR029044	Glycosyltransferase_2-like;_Nucleotide-diphospho-sugar_transferases	PF00535	Glycosyl_transferase_family_2	WP_081143152.1_glycosyltransferase_family_2_protein_[Ferroplasma_acidiphilum]	4.1e-117	70.1	74969	Archaea,Euryarchaeota,Thermoplasmata,Thermoplasmatales,Ferroplasmaceae,Ferroplasma,Ferroplasma_acidiphilum
B_DKE_Proteom-Thermo_00546	B_DKE_Proteom	Thermoplasmata	B_DKE_Proteom	na	na	0.044	90	0.655329	1.0564	0.522208	0.582499	-	-	-	-	-	-	-	-	-	-	-	-	-	-	-	-	-	-	-	-	-	-	-	-	-	-	-	-	-	-	-	-	-	-	-
B_DKE_Proteom-Thermo_00547	B_DKE_Proteom	Thermoplasmata	B_DKE_Proteom	na	na	0.06	82	0.443437	0.31845	-0.760672	0.650933	arCOG01403	AglL	Glycosyltransferase	M	1.4e-06	K12989	7.1e-08	29.2	301.7	-	mannosyltransferase_[EC:2.4.1.-]	PF00534	Glycosyl_transferases_group_1	2.2e-10	-	-	-	-	-	-	-	-	-	-	-	-	IPR001296	Glycosyl_transferase,_family_1	PF00534	Glycosyl_transferases_group_1	-	-	-	-	-
B_DKE_Proteom-Thermo_00548	B_DKE_Proteom	Thermoplasmata	B_DKE_Proteom	na	na	0.043	209	4.84066	6.15587	0.1692	0.376585	arCOG04119	-	Predicted_nucleotidyltransferase	R	3.9e-08	-	-	-	-	-	-	-	-	-	-	-	-	-	-	-	-	-	-	-	-	-	-	-	-	-	OWP57160.1_hypothetical_protein_B2I17_01920_[Thermoplasmatales_archaeon_B_DKE]	3.4e-104	92.3	1961136	Archaea,Euryarchaeota,Thermoplasmata,Thermoplasmatales,none,none,Thermoplasmatales_archaeon_B_DKE
B_DKE_Proteom-Thermo_00549	B_DKE_Proteom	Thermoplasmata	B_DKE_Proteom	na	na	0.043	209	6.53575	8.27418	0.155492	0.368105	-	-	-	-	-	-	-	-	-	-	-	-	-	-	-	-	-	-	-	-	-	-	-	-	-	-	-	-	-	-	OWP57159.1_hypothetical_protein_B2I17_01915_[Thermoplasmatales_archaeon_B_DKE]	1.6e-106	94.7	1961136	Archaea,Euryarchaeota,Thermoplasmata,Thermoplasmatales,none,none,Thermoplasmatales_archaeon_B_DKE
B_DKE_Proteom-Thermo_00550	B_DKE_Proteom	Thermoplasmata	B_DKE_Proteom	na	na	0.056	424	8.29577	8.8942	-0.083807	0.440767	arCOG03168	-	ATPase,_AAA+_superfamily_fused_to_HTH_and__PD-(DE)xK_endonuclease_domains	R	8.4e-80	K07133	2.3e-74	248.7	98.2	high_score	uncharacterized_protein	PF13173	AAA_domain	3.1e-31	-	-	-	-	-	-	-	-	-	-	-	-	IPR027417;_IPR025420	P-loop_containing_nucleoside_triphosphate_hydrolase;_Domain_of_unknown_function_DUF4143	PF13635;_PF13173	Domain_of_unknown_function_(DUF4143);_AAA_domain	OWP57158.1_hypothetical_protein_B2I17_01910_[Thermoplasmatales_archaeon_B_DKE]	1e-232	96.5	1961136	Archaea,Euryarchaeota,Thermoplasmata,Thermoplasmatales,none,none,Thermoplasmatales_archaeon_B_DKE
B_DKE_Proteom-Thermo_00551	B_DKE_Proteom	Thermoplasmata	B_DKE_Proteom	na	na	0.048	83	6.06442	3.84884	-0.840578	0.0469484	-	-	-	-	-	-	-	-	-	-	-	-	-	-	-	-	-	-	-	-	-	-	-	-	-	-	-	-	-	-	OWP57157.1_hypothetical_protein_B2I17_01905_[Thermoplasmatales_archaeon_B_DKE]	1.2e-25	86.1	1961136	Archaea,Euryarchaeota,Thermoplasmata,Thermoplasmatales,none,none,Thermoplasmatales_archaeon_B_DKE
B_DKE_Proteom-Thermo_00552	B_DKE_Proteom	Thermoplasmata	B_DKE_Proteom	na	na	0.052	190	7.09486	8.02691	-0.0130618	0.941854	arCOG01203	-	Minimal_nucleotidyltransferase	V	2.7e-11	K07076	9.8e-12	42.9	50.97	-	uncharacterized_protein	PF01909	Nucleotidyltransferase_domain	1.3e-09	-	-	-	-	-	-	-	-	-	-	-	-	IPR002934	Polymerase,_nucleotidyl_transferase_domain	PF01909	Nucleotidyltransferase_domain	OWP57156.1_hypothetical_protein_B2I17_01900_[Thermoplasmatales_archaeon_B_DKE]	9.6e-98	98.4	1961136	Archaea,Euryarchaeota,Thermoplasmata,Thermoplasmatales,none,none,Thermoplasmatales_archaeon_B_DKE
B_DKE_Proteom-Thermo_00553	B_DKE_Proteom	Thermoplasmata	B_DKE_Proteom	na	na	0.11	372	10.412	11.9291	0.00276954	0.98054	arCOG00754	LhgO	L-2-hydroxyglutarate_oxidase_LhgO	G	1.2e-72	K00109	2.2e-102	340.5	455	-	2-hydroxyglutarate_dehydrogenase_[EC:1.1.99.2]	PF01266	FAD_dependent_oxidoreductase	7.4e-67	TIGR02352	glycine_oxidase_ThiO	1.4.3.19	3.1e-20	-	-	-	-	-	-	-	-	IPR036188;_IPR006076	FAD/NAD(P)-binding_domain_superfamily;_FAD_dependent_oxidoreductase	PF01266	FAD_dependent_oxidoreductase	OWP57155.1_hypothetical_protein_B2I17_01895_[Thermoplasmatales_archaeon_B_DKE]	5.3e-201	95.7	1961136	Archaea,Euryarchaeota,Thermoplasmata,Thermoplasmatales,none,none,Thermoplasmatales_archaeon_B_DKE
B_DKE_Proteom-Thermo_00554	B_DKE_Proteom	Thermoplasmata	B_DKE_Proteom	na	na	0.12	250	2.96877	2.47512	-0.438591	0.0874471	arCOG00576	-	Predicted_divalent_heavy-metal_cations_transporter	P	2.2e-16	K07238	1.1e-17	61.8	115.03	-	zinc_transporter,_ZIP_family	-	-	-	-	-	-	-	-	-	-	-	-	-	-	-	-	-	-	-	OWP57153.1_hypothetical_protein_B2I17_01885_[Thermoplasmatales_archaeon_B_DKE]	2.7e-108	96.4	1961136	Archaea,Euryarchaeota,Thermoplasmata,Thermoplasmatales,none,none,Thermoplasmatales_archaeon_B_DKE
B_DKE_Proteom-Thermo_00555	B_DKE_Proteom	Thermoplasmata	B_DKE_Proteom	na	na	0.088	553	5.93193	4.73087	-0.523818	0.00036104	arCOG01999	-	Pyruvate_oxidase	G	1.3e-181	K00156	1.5e-190	631.9	687.23	-	pyruvate_dehydrogenase_(quinone)_[EC:1.2.5.1]	PF02776	Thiamine_pyrophosphate_enzyme,_N-terminal_TPP_binding_domain	5.2e-44	TIGR02720	pyruvate_oxidase	1.2.3.3	3e-119	-	-	-	-	-	-	-	-	IPR012001;_IPR029061;_IPR029035;_IPR011766;_IPR012000	Thiamine_pyrophosphate_enzyme,_N-terminal_TPP-binding_domain;_Thiamin_diphosphate-binding_fold;_DHS-like_NAD/FAD-binding_domain_superfamily;_Thiamine_pyrophosphate_enzyme,_C-terminal_TPP-binding;_Thiamine_pyrophosphate_enzyme,_central_domain	PF02776;_PF02775;_PF00205	Thiamine_pyrophosphate_enzyme,_N-terminal_TPP_binding_domain;_Thiamine_pyrophosphate_enzyme,_C-terminal_TPP_binding_domain;_Thiamine_pyrophosphate_enzyme,_central_domain	OWP57152.1_pyruvate_dehydrogenase_[Thermoplasmatales_archaeon_B_DKE]	2.0e-310	98.2	1961136	Archaea,Euryarchaeota,Thermoplasmata,Thermoplasmatales,none,none,Thermoplasmatales_archaeon_B_DKE
B_DKE_Proteom-Thermo_00556	B_DKE_Proteom	Thermoplasmata	B_DKE_Proteom	na	na	0.06	50	6.69238	6.49391	-0.0291772	0.97216	-	-	-	-	-	-	-	-	-	-	-	-	-	-	-	-	-	-	-	-	-	-	-	-	-	-	-	-	-	-	-	-	-	-	-
B_DKE_Proteom-Thermo_00557	B_DKE_Proteom	Thermoplasmata	B_DKE_Proteom	na	na	0.044	113	4.18154	3.9225	-0.297556	0.40219	arCOG03473	-	Transposase	X	3.7e-12	K07495	7.5e-09	33.2	24.9	high_score	putative_transposase	PF01609	Transposase_DDE_domain	6.5e-07	-	-	-	-	-	-	-	-	-	-	-	-	IPR012337;_IPR002559	Ribonuclease_H-like_superfamily;_Transposase,_IS4-like	PF01609	Transposase_DDE_domain	EQB73473.1_transposase_IS4_family_protein_[Ferroplasma_sp._Type_II]	3.5e-39	76.6	261388	Archaea,Euryarchaeota,Thermoplasmata,Thermoplasmatales,Ferroplasmaceae,Ferroplasma,Ferroplasma_sp._Type_II
B_DKE_Proteom-Thermo_00558	B_DKE_Proteom	Thermoplasmata	B_DKE_Proteom	na	na	0.047	63	0.9819	1.33195	0.228891	0.850892	-	-	-	-	-	-	-	-	-	-	-	-	-	-	-	-	-	-	-	-	-	-	-	-	-	-	-	-	-	-	OWP57150.1_hypothetical_protein_B2I17_01870_[Thermoplasmatales_archaeon_B_DKE]	1.4e-24	100	1961136	Archaea,Euryarchaeota,Thermoplasmata,Thermoplasmatales,none,none,Thermoplasmatales_archaeon_B_DKE
B_DKE_Proteom-Thermo_00559	B_DKE_Proteom	Thermoplasmata	B_DKE_Proteom	na	na	0	40	0.374601	0.565369	-0.0157769	0.995502	-	-	-	-	-	-	-	-	-	-	-	-	-	-	-	-	-	-	-	-	-	-	-	-	-	-	-	-	-	-	-	-	-	-	-
B_DKE_Proteom-Thermo_00560	B_DKE_Proteom	Thermoplasmata	B_DKE_Proteom	na	na	0.06	181	23.4149	26.0687	-0.0259955	0.855315	arCOG01585	-	DNA-binding_transcriptional_regulator,_Lrp_family	K	1.1e-16	K03718	6.4e-08	29.8	137.2	-	Lrp/AsnC_family_transcriptional_regulator,_regulator_for_asnA,_asnC_and_gidA	PF08394	Archaeal_TRASH_domain	6.5e-14	-	-	-	-	-	-	-	-	-	-	-	-	IPR011017;_IPR036390;_IPR013603;_IPR036388	TRASH_domain;_Winged_helix_DNA-binding_domain_superfamily;_TRASH_transcription_regulator_C-terminal,_archaeal;_Winged_helix-like_DNA-binding_domain_superfamily	PF08394;_PF13412	Archaeal_TRASH_domain;_Winged_helix-turn-helix_DNA-binding	OWP57149.1_hypothetical_protein_B2I17_01865_[Thermoplasmatales_archaeon_B_DKE]	7.5e-84	93.6	1961136	Archaea,Euryarchaeota,Thermoplasmata,Thermoplasmatales,none,none,Thermoplasmatales_archaeon_B_DKE
B_DKE_Proteom-Thermo_00561	B_DKE_Proteom	Thermoplasmata	B_DKE_Proteom	na	na	0.153	65	142.493	137.248	-0.202106	0.318916	arCOG04508	ZntA	TRASH/YHS-like_protein,_metallochaperone	P	1.5e-12	K23254	4.9e-08	29.5	1568.7	-	P-type_Ag+_transporter_[EC:7.2.2.15]	PF04945	YHS_domain	2.4e-15	-	-	-	-	-	-	-	-	-	-	-	-	IPR012348;_IPR009078;_IPR011017;_IPR007029	Ribonucleotide_reductase-like;_Ferritin-like_superfamily;_TRASH_domain;_YHS_domain	PF04945	YHS_domain	OWP57148.1_hypothetical_protein_B2I17_01860_[Thermoplasmatales_archaeon_B_DKE]	3.5e-31	100	1961136	Archaea,Euryarchaeota,Thermoplasmata,Thermoplasmatales,none,none,Thermoplasmatales_archaeon_B_DKE
B_DKE_Proteom-Thermo_00562	B_DKE_Proteom	Thermoplasmata	B_DKE_Proteom	na	na	0.086	703	18.7291	17.2227	-0.286509	0.0752717	arCOG01576	ZntA	Cation_transport_ATPase	P	3.9e-206	K17686	2.8e-250	830.4	750.2	high_score	P-type_Cu+_transporter_[EC:7.2.2.8]	PF00122	E1-E2_ATPase	4.8e-57	TIGR01525	heavy_metal_translocating_P-type_ATPase	3.6.3.-	9.7e-188	-	-	-	3.A.3.5.15	0	-	-	-	IPR018303;_IPR011017;_IPR023299;_IPR001757;_IPR008250;_IPR023214;_IPR027256;_IPR007029;_IPR036412;_IPR023298	P-type_ATPase,_phosphorylation_site;_TRASH_domain;_P-type_ATPase,_cytoplasmic_domain_N;_P-type_ATPase;_P-type_ATPase,_A_domain_superfamily;_HAD_superfamily;_P-type_ATPase,_subfamily_IB;_YHS_domain;_HAD-like_superfamily;_P-type_ATPase,_transmembrane_domain_superfamily	PF00122;_PF00702;_PF04945	E1-E2_ATPase;_haloacid_dehalogenase-like_hydrolase;_YHS_domain	OWP57147.1_copper-translocating_P-type_ATPase_[Thermoplasmatales_archaeon_B_DKE]	0	98.8	1961136	Archaea,Euryarchaeota,Thermoplasmata,Thermoplasmatales,none,none,Thermoplasmatales_archaeon_B_DKE
B_DKE_Proteom-Thermo_00563	B_DKE_Proteom	Thermoplasmata	B_DKE_Proteom	na	na	0.068	102	8.90802	9.36426	-0.115393	0.696622	arCOG05383	-	Uncharacterized_protein	S	1.6e-08	-	-	-	-	-	-	-	-	-	-	-	-	-	-	-	-	-	-	-	-	-	-	-	-	-	OWP57146.1_hypothetical_protein_B2I17_01850_[Thermoplasmatales_archaeon_B_DKE]	2.2e-48	97	1961136	Archaea,Euryarchaeota,Thermoplasmata,Thermoplasmatales,none,none,Thermoplasmatales_archaeon_B_DKE
B_DKE_Proteom-Thermo_00564	B_DKE_Proteom	Thermoplasmata	B_DKE_Proteom	na	na	0.058	189	1.19881	1.92412	0.8269	0.0329341	arCOG02129	-	Transposase	X	5.4e-18	K07494	6.9e-20	69.2	60.97	high_score	putative_transposase	PF13358	DDE_superfamily_endonuclease	1.8e-33	-	-	-	-	-	-	-	-	-	-	-	-	IPR038717	Tc1-like_transposase,_DDE_domain	PF13358	DDE_superfamily_endonuclease	SIM84126.1_IS630_family_transposase_OrfB_[Cuniculiplasma_divulgatum]	1.5e-98	92	1673428	Archaea,Euryarchaeota,Thermoplasmata,Thermoplasmatales,Cuniculiplasmataceae,Cuniculiplasma,Cuniculiplasma_divulgatum
B_DKE_Proteom-Thermo_00565	B_DKE_Proteom	Thermoplasmata	B_DKE_Proteom	na	na	0.101	167	2.17199	3.05011	0.613688	0.384666	arCOG02127	-	Transposase	X	1.9e-07	K07499	1e-18	65.2	67.37	-	putative_transposase	PF13592	Winged_helix-turn_helix	5.4e-13	-	-	-	-	-	-	-	-	-	-	-	-	IPR009057;_IPR025959	Homeobox-like_domain_superfamily;_Winged_helix-turn_helix_domain	PF13551;_PF13592	Winged_helix-turn_helix	SIM84095.1_IS630_family_transposase_OrfA_[Cuniculiplasma_divulgatum]	1.6e-85	92.2	1673428	Archaea,Euryarchaeota,Thermoplasmata,Thermoplasmatales,Cuniculiplasmataceae,Cuniculiplasma,Cuniculiplasma_divulgatum
B_DKE_Proteom-Thermo_00566	B_DKE_Proteom	Thermoplasmata	B_DKE_Proteom	na	na	0.09	321	84.6239	115.957	0.260937	0.0297268	arCOG01430	CysK	Cysteine_synthase	E	4.6e-80	K01697	2.9e-139	462.2	409.17	high_score	cystathionine_beta-synthase_[EC:4.2.1.22]	PF00291	Pyridoxal-phosphate_dependent_enzyme	6.9e-72	TIGR01137	cystathionine_beta-synthase	4.2.1.22	4.7e-126	-	-	-	-	-	-	-	-	IPR036052;_IPR001926;_IPR001216	Tryptophan_synthase_beta_subunit-like_PLP-dependent_enzyme;_Pyridoxal-phosphate_dependent_enzyme;_Cysteine_synthase/cystathionine_beta-synthase,_pyridoxal-phosphate_attachment_site	PF00291	Pyridoxal-phosphate_dependent_enzyme	OWP57144.1_cystathionine_beta-synthase_[Thermoplasmatales_archaeon_B_DKE]	2e-180	99.4	1961136	Archaea,Euryarchaeota,Thermoplasmata,Thermoplasmatales,none,none,Thermoplasmatales_archaeon_B_DKE
B_DKE_Proteom-Thermo_00567	B_DKE_Proteom	Thermoplasmata	B_DKE_Proteom	na	na	0.088	384	58.5056	78.2545	0.229082	0.0129268	arCOG00060	MetC	Cystathionine_beta-lyase/cystathionine_gamma-synthase	E	5.7e-139	K01758	5.9e-153	506.6	546.37	-	cystathionine_gamma-lyase_[EC:4.4.1.1]	PF01053	Cys/Met_metabolism_PLP-dependent_enzyme	4.4e-144	TIGR02080	O-succinylhomoserine_(thiol)-lyase	2.5.1.48	4.2e-121	-	-	-	-	-	-	-	-	IPR000277;_IPR015422;_IPR015424;_IPR015421	Cys/Met_metabolism,_pyridoxal_phosphate-dependent_enzyme;_Pyridoxal_phosphate-dependent_transferase_domain_1;_Pyridoxal_phosphate-dependent_transferase;_Pyridoxal_phosphate-dependent_transferase,_major_domain	PF01053	Cys/Met_metabolism_PLP-dependent_enzyme	OWP57143.1_cystathionine_gamma-synthase_[Thermoplasmatales_archaeon_B_DKE]	1e-215	100	1961136	Archaea,Euryarchaeota,Thermoplasmata,Thermoplasmatales,none,none,Thermoplasmatales_archaeon_B_DKE
B_DKE_Proteom-Thermo_00568	B_DKE_Proteom	Thermoplasmata	B_DKE_Proteom	na	na	0.118	194	15.4562	18.014	0.0303942	0.805916	arCOG03700	SoxE	Sulfocyanin	C	1.1e-28	K18683	5.5e-20	69.5	390.2	-	rusticyanin	PF00127	Copper_binding_proteins,_plastocyanin/azurin_family	3.3e-07	TIGR03095	rusticyanin	-	1.1e-63	-	-	-	-	-	-	-	-	IPR001243;_IPR028871;_IPR008972;_IPR033138;_IPR000923	Rusticyanin;_Blue_(type_1)_copper_protein,_binding_site;_Cupredoxin;_Multicopper_oxidases,_conserved_site;_Blue_(type_1)_copper_domain	PF00127	Copper_binding_proteins,_plastocyanin/azurin_family	OWP57142.1_rusticyanin_[Thermoplasmatales_archaeon_B_DKE]	5.8e-90	87.6	1961136	Archaea,Euryarchaeota,Thermoplasmata,Thermoplasmatales,none,none,Thermoplasmatales_archaeon_B_DKE
B_DKE_Proteom-Thermo_00569	B_DKE_Proteom	Thermoplasmata	B_DKE_Proteom	na	na	0.116	120	19.73	21.2424	-0.0869802	0.577965	arCOG03911	-	Uncharacterized_membrane_protein	S	3e-15	K08982	7.9e-15	52.2	33.93	high_score	putative_membrane_protein	PF09851	Short_C-terminal_domain	7.6e-08	-	-	-	-	-	-	-	-	-	-	-	-	IPR018649	SHOCT_domain	PF09851	Short_C-terminal_domain	OWP57209.1_hypothetical_protein_B2I17_01825_[Thermoplasmatales_archaeon_B_DKE]	3.2e-30	98.6	1961136	Archaea,Euryarchaeota,Thermoplasmata,Thermoplasmatales,none,none,Thermoplasmatales_archaeon_B_DKE
B_DKE_Proteom-Thermo_00570	B_DKE_Proteom	Thermoplasmata	B_DKE_Proteom	na	na	0.104	96	7.73864	12.2754	0.482488	0.0761496	-	-	-	-	-	-	-	-	-	-	-	-	-	-	-	-	-	-	-	-	-	-	-	-	-	-	-	-	-	-	OWP57140.1_hypothetical_protein_B2I17_01815_[Thermoplasmatales_archaeon_B_DKE]	9.3e-33	74.5	1961136	Archaea,Euryarchaeota,Thermoplasmata,Thermoplasmatales,none,none,Thermoplasmatales_archaeon_B_DKE
B_DKE_Proteom-Thermo_00571	B_DKE_Proteom	Thermoplasmata	B_DKE_Proteom	na	na	0.049	161	35.1219	40.8358	0.030408	0.77937	arCOG01191	-	HEPN_domain_containing_protein	V	6.7e-06	-	-	-	-	-	-	PF05168	HEPN_domain	2.4e-21	-	-	-	-	-	-	-	-	-	-	-	-	IPR007842	HEPN_domain	PF05168	HEPN_domain	OWP55503.1_hypothetical_protein_B2I17_09370_[Thermoplasmatales_archaeon_B_DKE]	2.4e-49	95.4	1961136	Archaea,Euryarchaeota,Thermoplasmata,Thermoplasmatales,none,none,Thermoplasmatales_archaeon_B_DKE
B_DKE_Proteom-Thermo_00572	B_DKE_Proteom	Thermoplasmata	B_DKE_Proteom	na	na	0.048	104	73.6957	72.4891	-0.215603	0.0490206	arCOG01205	-	Minimal_nucleotidyltransferase	V	1e-16	K07076	1.6e-07	29.3	50.97	-	uncharacterized_protein	PF01909	Nucleotidyltransferase_domain	5.2e-08	-	-	-	-	-	-	-	-	-	-	-	-	IPR002934	Polymerase,_nucleotidyl_transferase_domain	PF01909	Nucleotidyltransferase_domain	OWP55504.1_hypothetical_protein_B2I17_09375_[Thermoplasmatales_archaeon_B_DKE]	3.9e-45	92.2	1961136	Archaea,Euryarchaeota,Thermoplasmata,Thermoplasmatales,none,none,Thermoplasmatales_archaeon_B_DKE
B_DKE_Proteom-Thermo_00573	B_DKE_Proteom	Thermoplasmata	B_DKE_Proteom	na	na	0.086	151	1.07734	1.00775	-0.230048	0.737072	-	-	-	-	-	-	-	-	-	-	-	-	-	-	-	-	-	-	-	-	-	-	-	-	-	-	-	-	-	-	-	-	-	-	-
B_DKE_Proteom-Thermo_00574	B_DKE_Proteom	Thermoplasmata	B_DKE_Proteom	na	na	0.1	100	6.52953	5.57058	-0.434909	0.207602	-	-	-	-	-	-	-	-	-	-	-	-	-	-	-	-	-	-	-	-	-	-	-	-	-	-	-	-	-	-	OWP55505.1_hypothetical_protein_B2I17_09380_[Thermoplasmatales_archaeon_B_DKE]	8.8e-34	86.7	1961136	Archaea,Euryarchaeota,Thermoplasmata,Thermoplasmatales,none,none,Thermoplasmatales_archaeon_B_DKE
B_DKE_Proteom-Thermo_00575	B_DKE_Proteom	Thermoplasmata	B_DKE_Proteom	na	na	0.098	890	8.49189	10.6648	0.154244	0.283573	-	-	-	-	-	-	-	-	-	-	-	-	-	-	-	-	-	-	-	-	-	-	-	-	-	-	-	-	-	-	OWP55508.1_hypothetical_protein_B2I17_09395_[Thermoplasmatales_archaeon_B_DKE]	0	91.7	1961136	Archaea,Euryarchaeota,Thermoplasmata,Thermoplasmatales,none,none,Thermoplasmatales_archaeon_B_DKE
B_DKE_Proteom-Thermo_00576	B_DKE_Proteom	Thermoplasmata	B_DKE_Proteom	na	na	0.058	189	1.19881	1.92412	0.8269	0.0329341	arCOG02129	-	Transposase	X	5.4e-18	K07494	6.9e-20	69.2	60.97	high_score	putative_transposase	PF13358	DDE_superfamily_endonuclease	1.8e-33	-	-	-	-	-	-	-	-	-	-	-	-	IPR038717	Tc1-like_transposase,_DDE_domain	PF13358	DDE_superfamily_endonuclease	SIM84126.1_IS630_family_transposase_OrfB_[Cuniculiplasma_divulgatum]	1.5e-98	92	1673428	Archaea,Euryarchaeota,Thermoplasmata,Thermoplasmatales,Cuniculiplasmataceae,Cuniculiplasma,Cuniculiplasma_divulgatum
B_DKE_Proteom-Thermo_00577	B_DKE_Proteom	Thermoplasmata	B_DKE_Proteom	na	na	0.101	167	2.17199	3.05011	0.613688	0.384666	arCOG02127	-	Transposase	X	1.9e-07	K07499	1e-18	65.2	67.37	-	putative_transposase	PF13592	Winged_helix-turn_helix	5.4e-13	-	-	-	-	-	-	-	-	-	-	-	-	IPR009057;_IPR025959	Homeobox-like_domain_superfamily;_Winged_helix-turn_helix_domain	PF13551;_PF13592	Winged_helix-turn_helix	SIM84095.1_IS630_family_transposase_OrfA_[Cuniculiplasma_divulgatum]	1.6e-85	92.2	1673428	Archaea,Euryarchaeota,Thermoplasmata,Thermoplasmatales,Cuniculiplasmataceae,Cuniculiplasma,Cuniculiplasma_divulgatum
B_DKE_Proteom-Thermo_00578	B_DKE_Proteom	Thermoplasmata	B_DKE_Proteom	na	na	0.06	329	11.643	14.0672	0.0726895	0.591655	arCOG05398	-	Glycosyl_transferase_family_2	M	6.8e-23	-	-	-	-	-	-	-	-	-	-	-	-	-	-	-	-	-	-	-	-	-	IPR029044	Nucleotide-diphospho-sugar_transferases	-	-	OWP55509.1_hypothetical_protein_B2I17_09400_[Thermoplasmatales_archaeon_B_DKE]	9.2e-181	97.9	1961136	Archaea,Euryarchaeota,Thermoplasmata,Thermoplasmatales,none,none,Thermoplasmatales_archaeon_B_DKE
B_DKE_Proteom-Thermo_00579	B_DKE_Proteom	Thermoplasmata	B_DKE_Proteom	na	na	0.098	61	39.2237	43.1445	-0.00554848	0.980927	-	-	-	-	-	-	-	-	-	-	-	-	-	-	-	-	-	-	-	-	-	-	-	-	-	-	-	-	-	-	OWP55510.1_hypothetical_protein_B2I17_09405_[Thermoplasmatales_archaeon_B_DKE]	4.5e-25	98.3	1961136	Archaea,Euryarchaeota,Thermoplasmata,Thermoplasmatales,none,none,Thermoplasmatales_archaeon_B_DKE
B_DKE_Proteom-Thermo_00580	B_DKE_Proteom	Thermoplasmata	B_DKE_Proteom	na	na	0.074	161	38.9094	58.7121	0.405901	3.01483e-05	-	-	-	-	-	-	-	-	-	-	-	-	-	-	-	-	-	-	-	-	-	-	-	-	-	-	-	-	-	-	OWP55511.1_hypothetical_protein_B2I17_09410_[Thermoplasmatales_archaeon_B_DKE]	3.3e-83	99.4	1961136	Archaea,Euryarchaeota,Thermoplasmata,Thermoplasmatales,none,none,Thermoplasmatales_archaeon_B_DKE
B_DKE_Proteom-Thermo_00581	B_DKE_Proteom	Thermoplasmata	B_DKE_Proteom	na	na	0.089	245	92.945	494.883	2.22389	2.50801e-77	arCOG00194	CcmA	ABC-type_multidrug_transport_system,_ATPase_component	V	9e-56	K01990	4.8e-60	201.1	225.27	-	ABC-2_type_transport_system_ATP-binding_protein	PF00005	ABC_transporter	1.2e-23	TIGR03522	gliding_motility-associated_ABC_transporter_ATP-binding_subunit_GldA	-	1.9e-54	-	-	-	3.A.1.138.1	9.66e-52	-	-	-	IPR003439;_IPR017871;_IPR003593;_IPR027417	ABC_transporter-like;_ABC_transporter,_conserved_site;_AAA+_ATPase_domain;_P-loop_containing_nucleoside_triphosphate_hydrolase	PF00005	ABC_transporter	OWP55512.1_hypothetical_protein_B2I17_09415_[Thermoplasmatales_archaeon_B_DKE]	2.3e-128	98.4	1961136	Archaea,Euryarchaeota,Thermoplasmata,Thermoplasmatales,none,none,Thermoplasmatales_archaeon_B_DKE
B_DKE_Proteom-Thermo_00582	B_DKE_Proteom	Thermoplasmata	B_DKE_Proteom	na	na	0.09	266	72.0621	358.734	2.1299	9.4473e-70	arCOG03689	NosY	ABC-type_transport_system_involved_in_multi-copper_enzyme_maturation,_permease_component	O	4e-46	K19341	6.1e-09	33	159.7	-	Cu-processing_system_permease_protein	PF12698	ABC-2_family_transporter_protein	5.3e-10	-	-	-	-	-	-	-	-	-	-	-	-	-	-	PF12698	ABC-2_family_transporter_protein	OWP55513.1_hypothetical_protein_B2I17_09420_[Thermoplasmatales_archaeon_B_DKE]	1.3e-103	82.6	1961136	Archaea,Euryarchaeota,Thermoplasmata,Thermoplasmatales,none,none,Thermoplasmatales_archaeon_B_DKE
B_DKE_Proteom-Thermo_00583	B_DKE_Proteom	Thermoplasmata	B_DKE_Proteom	na	na	0.08	324	25.196	17.335	-0.726258	1.1917e-10	arCOG00177	PotA	ABC-type_spermidine/putrescine_transport_system,_ATPase_component	E	3.8e-89	K17314	1.6e-141	468.4	479.9	-	trehalose_transport_system_ATP-binding_protein	PF00005	ABC_transporter	1.3e-36	TIGR03265	putative_2-aminoethylphosphonate_ABC_transporter,_ATP-binding_protein	-	3.8e-85	-	-	-	3.A.1.1.15	2.66e-119	-	-	-	IPR027417;_IPR017871;_IPR003439;_IPR003593	P-loop_containing_nucleoside_triphosphate_hydrolase;_ABC_transporter,_conserved_site;_ABC_transporter-like;_AAA+_ATPase_domain	PF00005	ABC_transporter	OWP55514.1_ABC_transporter_[Thermoplasmatales_archaeon_B_DKE]	1.6e-177	98.5	1961136	Archaea,Euryarchaeota,Thermoplasmata,Thermoplasmatales,none,none,Thermoplasmatales_archaeon_B_DKE
B_DKE_Proteom-Thermo_00584	B_DKE_Proteom	Thermoplasmata	B_DKE_Proteom	na	na	0.086	394	28.6004	18.3673	-0.823191	1.11142e-20	arCOG03287	GDB1	Glycogen_debranching_enzyme	G	2.5e-65	K03931	1.5e-11	41.2	214.03	-	putative_isomerase	PF06202	Amylo-alpha-1,6-glucosidase_	2.9e-07	-	-	-	-	-	-	-	-	-	-	-	-	IPR032790;_IPR012341;_IPR008928	Glycogen_debranching_enzyme,_C-terminal;_Six-hairpin_glycosidase-like_superfamily;_Six-hairpin_glycosidase_superfamily	PF06202	Amylo-alpha-1,6-glucosidase	OWP55515.1_hypothetical_protein_B2I17_09430_[Thermoplasmatales_archaeon_B_DKE]	3.5e-219	96.9	1961136	Archaea,Euryarchaeota,Thermoplasmata,Thermoplasmatales,none,none,Thermoplasmatales_archaeon_B_DKE
B_DKE_Proteom-Thermo_00585	B_DKE_Proteom	Thermoplasmata	B_DKE_Proteom	na	na	0.074	281	39.8886	23.1735	-0.971438	6.10259e-22	arCOG00159	UgpE	ABC-type_sugar_transport_system,_permease_component	G	2.2e-34	K17313	1e-97	324.5	280.87	high_score	trehalose_transport_system_permease_protein	PF00528	Binding-protein-dependent_transport_system_inner_membrane_component	2.5e-12	TIGR03255	2-aminoethylphosphonate_ABC_transport_system,_membrane_component_PhnV	-	4.7e-14	-	-	-	3.A.1.1.15	3.12e-71	-	-	-	IPR000515;_IPR035906	ABC_transporter_type_1,_transmembrane_domain_MetI-like;_MetI-like_superfamily	PF00528	Binding-protein-dependent_transport_system_inner_membrane_component	OWP55548.1_sugar_ABC_transporter_permease_[Thermoplasmatales_archaeon_B_DKE]	1.3e-135	98.5	1961136	Archaea,Euryarchaeota,Thermoplasmata,Thermoplasmatales,none,none,Thermoplasmatales_archaeon_B_DKE
B_DKE_Proteom-Thermo_00586	B_DKE_Proteom	Thermoplasmata	B_DKE_Proteom	na	na	0.075	278	65.1749	34.3069	-1.1195	7.15752e-24	arCOG00157	UgpA	ABC-type_sugar_transport_system,_permease_component	G	1.1e-43	K17312	9.2e-98	324.4	311.83	high_score	trehalose_transport_system_permease_protein	PF00528	Binding-protein-dependent_transport_system_inner_membrane_component	1.2e-11	TIGR00969	sulfate_ABC_transporter,_permease_protein	-	3.5e-10	-	-	-	3.A.1.1.15	1.51e-69	-	-	-	IPR000515;_IPR035906	ABC_transporter_type_1,_transmembrane_domain_MetI-like;_MetI-like_superfamily	PF00528	Binding-protein-dependent_transport_system_inner_membrane_component	OWP55549.1_hypothetical_protein_B2I17_09440_[Thermoplasmatales_archaeon_B_DKE]	1.1e-137	99.6	1961136	Archaea,Euryarchaeota,Thermoplasmata,Thermoplasmatales,none,none,Thermoplasmatales_archaeon_B_DKE
B_DKE_Proteom-Thermo_00587	B_DKE_Proteom	Thermoplasmata	B_DKE_Proteom	na	na	0.082	471	370.848	168.289	-1.33112	2.02151e-15	arCOG00153	UgpB	ABC-type_trehalose_transport_system,_periplasmic_component	G	2.7e-86	K17311	8.9e-159	526.2	377.13	high_score	trehalose_transport_system_substrate-binding_protein	PF01547	Bacterial_extracellular_solute-binding_protein	1.3e-21	-	-	-	-	-	-	-	3.A.1.1.15	1.63e-122	-	-	-	IPR006059	Bacterial_extracellular_solute-binding_protein	PF01547	Bacterial_extracellular_solute-binding_protein	OWP55516.1_hypothetical_protein_B2I17_09445_[Thermoplasmatales_archaeon_B_DKE]	7.5e-261	96.2	1961136	Archaea,Euryarchaeota,Thermoplasmata,Thermoplasmatales,none,none,Thermoplasmatales_archaeon_B_DKE
B_DKE_Proteom-Thermo_00588	B_DKE_Proteom	Thermoplasmata	B_DKE_Proteom	na	na	0.087	263	59.0326	48.8473	-0.479904	5.74589e-05	arCOG01659	-	Dienelactone_hydrolase_or_related_enzyme	Q	3.3e-47	K01061	9.2e-48	160.7	77.17	high_score	carboxymethylenebutenolidase_[EC:3.1.1.45]	PF01738	Dienelactone_hydrolase_family	3.9e-53	-	-	-	-	-	-	-	-	-	-	-	-	IPR002925;_IPR029058	Dienelactone_hydrolase;_Alpha/Beta_hydrolase_fold	PF01738	Dienelactone_hydrolase_family	OWP55517.1_hypothetical_protein_B2I17_09450_[Thermoplasmatales_archaeon_B_DKE]	2.3e-142	95.4	1961136	Archaea,Euryarchaeota,Thermoplasmata,Thermoplasmatales,none,none,Thermoplasmatales_archaeon_B_DKE
B_DKE_Proteom-Thermo_00589	B_DKE_Proteom	Thermoplasmata	B_DKE_Proteom	na	na	0.081	37	44.4063	50.0859	-0.061267	0.86463	arCOG08400	-	Uncharacterized_protein	S	3.1e-07	-	-	-	-	-	-	-	-	-	-	-	-	-	-	-	-	-	-	-	-	-	-	-	-	-	-	-	-	-	-
B_DKE_Proteom-Thermo_00590	B_DKE_Proteom	Thermoplasmata	B_DKE_Proteom	na	na	0.065	183	39.2376	50.1388	0.165218	0.0717828	arCOG05402	-	Uncharacterized_protein	S	5.3e-45	-	-	-	-	-	-	-	-	-	-	-	-	-	-	-	-	-	-	-	-	-	-	-	-	-	OWP55518.1_hypothetical_protein_B2I17_09455_[Thermoplasmatales_archaeon_B_DKE]	3.9e-96	96.2	1961136	Archaea,Euryarchaeota,Thermoplasmata,Thermoplasmatales,none,none,Thermoplasmatales_archaeon_B_DKE
B_DKE_Proteom-Thermo_00591	B_DKE_Proteom	Thermoplasmata	B_DKE_Proteom	na	na	0.106	234	25.2658	26.9761	-0.0821184	0.540713	arCOG00858	PyrH	Uridylate_kinase	F	3.2e-51	K09903	7.7e-41	137.7	78.1	high_score	uridylate_kinase_[EC:2.7.4.22]	PF00696	Amino_acid_kinase_family	1.3e-25	TIGR02076	putative_uridylate_kinase	2.7.4.-	4.4e-70	-	-	-	-	-	-	-	-	IPR001048;_IPR036393;_IPR011817;_IPR011818	Aspartate/glutamate/uridylate_kinase;_Acetylglutamate_kinase-like_superfamily;_Uridylate_kinase;_Uridylate_kinase,_archaeal/spirochete,_putative	PF00696	Amino_acid_kinase_family	OWP55519.1_uridylate_kinase_[Thermoplasmatales_archaeon_B_DKE]	3.3e-124	99.1	1961136	Archaea,Euryarchaeota,Thermoplasmata,Thermoplasmatales,none,none,Thermoplasmatales_archaeon_B_DKE
B_DKE_Proteom-Thermo_00592	B_DKE_Proteom	Thermoplasmata	B_DKE_Proteom	na	na	0.084	416	54.7698	58.4396	-0.0890304	0.26247	arCOG01742	eRF1	Peptide_chain_release_factor_eRF1	J	5.2e-122	K03265	1e-116	387.6	82.23	high_score	peptide_chain_release_factor_subunit_1	PF03464	eRF1_domain_2	7.2e-42	TIGR03676	peptide_chain_release_factor_1,_archaeal_and_eukaryotic_forms	-	4.4e-164	-	-	-	-	-	-	-	-	IPR005142;_IPR005140;_IPR005141;_IPR004403;_IPR029064;_IPR020918;_IPR024049	eRF1_domain_3;_eRF1_domain_1/Pelota-like;_eRF1_domain_2;_Peptide_chain_release_factor_eRF1/aRF1;_50S_ribosomal_protein_L30e-like;_Peptide_chain_release_factor_aRF1;_Peptide_Chain_Release_Factor_eRF1/aRF1,_N-terminal	PF03465;_PF03464;_PF03463	eRF1_domain_3;_eRF1_domain_2;_eRF1_domain_1	OWP55520.1_peptide_chain_release_factor_1_[Thermoplasmatales_archaeon_B_DKE]	3.7e-235	99.8	1961136	Archaea,Euryarchaeota,Thermoplasmata,Thermoplasmatales,none,none,Thermoplasmatales_archaeon_B_DKE
B_DKE_Proteom-Thermo_00593	B_DKE_Proteom	Thermoplasmata	B_DKE_Proteom	na	na	0.082	85	72.5183	74.9621	-0.138602	0.297977	arCOG02155	-	Protein_implicated_in_RNA_metabolism,_contains_PRC-barrel_domain	R	2.3e-12	-	-	-	-	-	-	PF05239	PRC-barrel_domain	1.7e-15	TIGR02888	sporulation_protein,_YlmC/YmxH_family	-	9.1e-06	-	-	-	-	-	-	-	-	IPR027275;_IPR011033	PRC-barrel_domain;_PRC-barrel-like_superfamily	PF05239	PRC-barrel_domain	OWP55521.1_hypothetical_protein_B2I17_09470_[Thermoplasmatales_archaeon_B_DKE]	1.1e-37	100	1961136	Archaea,Euryarchaeota,Thermoplasmata,Thermoplasmatales,none,none,Thermoplasmatales_archaeon_B_DKE
B_DKE_Proteom-Thermo_00594	B_DKE_Proteom	Thermoplasmata	B_DKE_Proteom	na	na	0.01	95	398.801	497.226	0.122434	0.345817	arCOG03350	-	Uncharacterized_protein	S	1.1e-43	K09700	1.5e-32	109.1	83.13	high_score	uncharacterized_protein	-	-	-	TIGR04535	ferritin-like_protein	-	1e-26	-	-	-	-	-	-	-	-	IPR009078	Ferritin-like_superfamily	-	-	OWP55522.1_ferritin_[Thermoplasmatales_archaeon_B_DKE]	2.9e-42	100	1961136	Archaea,Euryarchaeota,Thermoplasmata,Thermoplasmatales,none,none,Thermoplasmatales_archaeon_B_DKE
B_DKE_Proteom-Thermo_00595	B_DKE_Proteom	Thermoplasmata	B_DKE_Proteom	na	na	0.112	80	71.7563	74.3441	-0.134188	0.460346	-	-	-	-	-	-	-	-	-	-	-	-	-	-	-	-	-	-	-	-	-	-	-	-	-	-	-	-	-	-	-	-	-	-	-
B_DKE_Proteom-Thermo_00596	B_DKE_Proteom	Thermoplasmata	B_DKE_Proteom	na	na	0.071	70	36.1726	31.1655	-0.389909	0.0722329	-	-	-	-	-	-	-	-	-	-	-	-	-	-	-	-	-	-	-	-	-	-	-	-	-	-	-	-	-	-	-	-	-	-	-
B_DKE_Proteom-Thermo_00597	B_DKE_Proteom	Thermoplasmata	B_DKE_Proteom	na	na	0.061	65	3.42404	6.24119	0.700672	0.267975	-	-	-	-	-	-	-	-	-	-	-	-	-	-	-	-	-	-	-	-	-	-	-	-	-	-	-	-	-	-	OWP57079.1_hypothetical_protein_B2I17_02655_[Thermoplasmatales_archaeon_B_DKE]	6.6e-14	69.8	1961136	Archaea,Euryarchaeota,Thermoplasmata,Thermoplasmatales,none,none,Thermoplasmatales_archaeon_B_DKE
B_DKE_Proteom-Thermo_00598	B_DKE_Proteom	Thermoplasmata	B_DKE_Proteom	na	na	0.121	256	2.08096	2.01159	-0.245438	0.35031	-	-	-	-	-	-	-	-	-	-	-	-	-	-	-	-	-	-	-	-	-	-	-	-	-	-	-	-	-	-	EQB73394.1_hypothetical_protein_AMDU4_FER2C00073G0040_[Ferroplasma_sp._Type_II]	5e-09	38.7	261388	Archaea,Euryarchaeota,Thermoplasmata,Thermoplasmatales,Ferroplasmaceae,Ferroplasma,Ferroplasma_sp._Type_II
B_DKE_Proteom-Thermo_00599	B_DKE_Proteom	Thermoplasmata	B_DKE_Proteom	na	na	0.075	119	2.3241	1.51176	-14.5978	NA	-	-	-	-	-	-	-	-	-	-	-	-	-	-	-	-	-	-	-	-	-	-	-	-	-	-	-	-	-	-	OWP55525.1_hypothetical_protein_B2I17_09490_[Thermoplasmatales_archaeon_B_DKE]	1.6e-42	90.4	1961136	Archaea,Euryarchaeota,Thermoplasmata,Thermoplasmatales,none,none,Thermoplasmatales_archaeon_B_DKE
B_DKE_Proteom-Thermo_00600	B_DKE_Proteom	Thermoplasmata	B_DKE_Proteom	na	na	0.058	189	6.03045	3.28182	-1.07162	1.60524e-06	arCOG01490	FolA	Dihydrofolate_reductase	H	1.1e-13	K00082	2.5e-09	34.4	212.5	-	5-amino-6-(5-phosphoribosylamino)uracil_reductase_[EC:1.1.1.193]	PF01872	RibD_C-terminal_domain	1.5e-22	-	-	-	-	-	-	-	-	-	-	-	-	IPR002734;_IPR024072	Bacterial_bifunctional_deaminase-reductase,_C-terminal;_Dihydrofolate_reductase-like_domain_superfamily	PF01872	RibD_C-terminal_domain	OWP55526.1_hypothetical_protein_B2I17_09495_[Thermoplasmatales_archaeon_B_DKE]	4.3e-98	95.2	1961136	Archaea,Euryarchaeota,Thermoplasmata,Thermoplasmatales,none,none,Thermoplasmatales_archaeon_B_DKE
B_DKE_Proteom-Thermo_00601	B_DKE_Proteom	Thermoplasmata	B_DKE_Proteom	na	na	0.046	130	7.64882	6.77903	-0.364242	0.117218	arCOG05975	-	Uncharacterized_membrane_protein	S	3.9e-16	-	-	-	-	-	-	-	-	-	-	-	-	-	-	-	-	-	-	-	-	-	-	-	-	-	OWP55551.1_hypothetical_protein_B2I17_09510_[Thermoplasmatales_archaeon_B_DKE]	2.1e-40	87.6	1961136	Archaea,Euryarchaeota,Thermoplasmata,Thermoplasmatales,none,none,Thermoplasmatales_archaeon_B_DKE
B_DKE_Proteom-Thermo_00602	B_DKE_Proteom	Thermoplasmata	B_DKE_Proteom	na	na	0.092	205	411.946	1284.33	1.44668	3.43139e-45	arCOG04349	-	Uncharacterized_membrane_protein,_DUF981_family	S	7.4e-53	K08980	1.6e-52	176	122.3	high_score	putative_membrane_protein	PF06168	Protein_of_unknown_function_(DUF981)	2.6e-53	-	-	-	-	-	-	-	-	-	-	-	-	IPR009324	Protein_of_unknown_function_DUF981	PF06168	Protein_of_unknown_function_(DUF981)	OWP55528.1_hypothetical_protein_B2I17_09515_[Thermoplasmatales_archaeon_B_DKE]	8.2e-103	98	1961136	Archaea,Euryarchaeota,Thermoplasmata,Thermoplasmatales,none,none,Thermoplasmatales_archaeon_B_DKE
B_DKE_Proteom-Thermo_00603	B_DKE_Proteom	Thermoplasmata	B_DKE_Proteom	na	na	0.087	205	9.25238	10.7379	0.0206448	0.886996	arCOG01997	MarC	Multiple_antibiotic_transporter	U	1.6e-41	K05595	4e-52	174.1	53.4	high_score	multiple_antibiotic_resistance_protein	PF01914	MarC_family_integral_membrane_protein	1e-43	TIGR00427	membrane_protein,_MarC_family	-	1e-43	-	-	-	2.A.95.1.6	7.74e-29	-	-	-	IPR002771	Multiple_antibiotic_resistance_(MarC)-related	PF01914	MarC_family_integral_membrane_protein	OWP55529.1_hypothetical_protein_B2I17_09520_[Thermoplasmatales_archaeon_B_DKE]	3.6e-98	100	1961136	Archaea,Euryarchaeota,Thermoplasmata,Thermoplasmatales,none,none,Thermoplasmatales_archaeon_B_DKE
B_DKE_Proteom-Thermo_00604	B_DKE_Proteom	Thermoplasmata	B_DKE_Proteom	na	na	0.083	625	60.6307	50.116	-0.495614	0.00220846	arCOG05865	PepCK	Phosphoenolpyruvate_carboxykinase,_GTP-dependent	C	5.9e-146	K01596	3.1e-221	733.3	122.93	high_score	phosphoenolpyruvate_carboxykinase_(GTP)_[EC:4.1.1.32]	PF00821	Phosphoenolpyruvate_carboxykinase_C-terminal_P-loop_domain	1e-139	-	-	-	-	-	-	-	-	-	-	-	-	IPR008210;_IPR008209;_IPR035077;_IPR013035;_IPR035078	Phosphoenolpyruvate_carboxykinase,_N-terminal;_Phosphoenolpyruvate_carboxykinase,_GTP-utilising;_Phosphoenolpyruvate_carboxykinase,_GTP-utilising,_C-terminal;_Phosphoenolpyruvate_carboxykinase,_C-terminal;_Phosphoenolpyruvate_carboxykinase,_GTP-utilising,_N-terminal	PF00821;_PF17297	Phosphoenolpyruvate_carboxykinase_C-terminal_P-loop_domain;_Phosphoenolpyruvate_carboxykinase_N-terminal_domain	OWP55552.1_phosphoenolpyruvate_carboxykinase_[Thermoplasmatales_archaeon_B_DKE]	0	97.4	1961136	Archaea,Euryarchaeota,Thermoplasmata,Thermoplasmatales,none,none,Thermoplasmatales_archaeon_B_DKE
B_DKE_Proteom-Thermo_00605	B_DKE_Proteom	Thermoplasmata	B_DKE_Proteom	na	na	0.057	543	20.3214	30.5859	0.412472	0.000254241	arCOG00174	-	ABC-type_anion_transport_system,_duplicated_permease_component	P	4.2e-102	K02050	4.4e-49	164.9	132.07	high_score	NitT/TauT_family_transport_system_permease_protein	PF00528	Binding-protein-dependent_transport_system_inner_membrane_component	2.2e-27	TIGR01183	nitrate_ABC_transporter,_permease_protein	-	2.5e-16	-	-	-	3.A.1.17.9	1.3e-37	-	-	-	IPR000515;_IPR035906	ABC_transporter_type_1,_transmembrane_domain_MetI-like;_MetI-like_superfamily	PF00528	Binding-protein-dependent_transport_system_inner_membrane_component	OWP55530.1_hypothetical_protein_B2I17_09530_[Thermoplasmatales_archaeon_B_DKE]	2.6e-265	98.5	1961136	Archaea,Euryarchaeota,Thermoplasmata,Thermoplasmatales,none,none,Thermoplasmatales_archaeon_B_DKE
B_DKE_Proteom-Thermo_00606	B_DKE_Proteom	Thermoplasmata	B_DKE_Proteom	na	na	0.064	281	55.4898	77.2607	0.287265	0.00193363	arCOG06977	-	Uncharacterized_protein	S	1.8e-23	-	-	-	-	-	-	-	-	-	-	-	-	-	-	-	-	-	-	-	-	-	-	-	-	-	OWP55531.1_hypothetical_protein_B2I17_09535_[Thermoplasmatales_archaeon_B_DKE]	4.5e-136	97.1	1961136	Archaea,Euryarchaeota,Thermoplasmata,Thermoplasmatales,none,none,Thermoplasmatales_archaeon_B_DKE
B_DKE_Proteom-Thermo_00607	B_DKE_Proteom	Thermoplasmata	B_DKE_Proteom	na	na	0.085	257	15.8785	17.8956	-0.0188721	0.869238	arCOG01729	-	Aromatic_ring-opening_dioxygenase,_LigB_subunit	Q	8.8e-63	K00455	3.3e-07	27.2	185.9	-	3,4-dihydroxyphenylacetate_2,3-dioxygenase_[EC:1.13.11.15]	PF02900	Catalytic_LigB_subunit_of_aromatic_ring-opening_dioxygenase	4e-11	-	-	-	-	-	-	-	-	-	-	-	-	IPR004183	Extradiol_ring-cleavage_dioxygenase,_class_III_enzyme,_subunit_B	PF02900	Catalytic_LigB_subunit_of_aromatic_ring-opening_dioxygenase	OWP55532.1_hypothetical_protein_B2I17_09540_[Thermoplasmatales_archaeon_B_DKE]	1e-142	99.6	1961136	Archaea,Euryarchaeota,Thermoplasmata,Thermoplasmatales,none,none,Thermoplasmatales_archaeon_B_DKE
B_DKE_Proteom-Thermo_00608	B_DKE_Proteom	Thermoplasmata	B_DKE_Proteom	na	na	0.038	77	516.202	708.415	0.29492	0.000368321	arCOG01885	RPS17A	Ribosomal_protein_S17E	J	4.5e-10	K02962	9.1e-15	52.1	30.17	high_score	small_subunit_ribosomal_protein_S17e	PF00833	Ribosomal_S17	3.9e-13	-	-	-	-	-	-	-	-	-	-	-	-	IPR036401;_IPR001210	Ribosomal_protein_S17e-like_superfamily;_Ribosomal_protein_S17e	PF00833	Ribosomal_S17	OWP55533.1_30S_ribosomal_protein_S17e_[Thermoplasmatales_archaeon_B_DKE]	1.2e-30	100	1961136	Archaea,Euryarchaeota,Thermoplasmata,Thermoplasmatales,none,none,Thermoplasmatales_archaeon_B_DKE
B_DKE_Proteom-Thermo_00609	B_DKE_Proteom	Thermoplasmata	B_DKE_Proteom	na	na	0.047	147	48.9729	34.2955	-0.717633	4.69668e-07	arCOG02053	UspA	Nucleotide-binding_protein,__UspA_family	T	1.3e-18	K06149	2.5e-09	35.4	121.73	-	universal_stress_protein_A	PF00582	Universal_stress_protein_family	7.3e-20	-	-	-	-	-	-	-	-	-	-	-	-	IPR014729;_IPR006015;_IPR006016	Rossmann-like_alpha/beta/alpha_sandwich_fold;_Universal_stress_protein_A;_UspA	PF00582	Universal_stress_protein_family	OWP55534.1_universal_stress_protein_[Thermoplasmatales_archaeon_B_DKE]	2.8e-68	100	1961136	Archaea,Euryarchaeota,Thermoplasmata,Thermoplasmatales,none,none,Thermoplasmatales_archaeon_B_DKE
B_DKE_Proteom-Thermo_00610	B_DKE_Proteom	Thermoplasmata	B_DKE_Proteom	na	na	0.078	406	6.97966	18.0789	1.37738	0.00578562	arCOG03585	-	Transposase	X	9.5e-38	K07486	1.1e-35	121.2	32.3	high_score	transposase	PF01548	Transposase	6.3e-22	-	-	-	-	-	-	-	-	-	-	-	-	IPR003346;_IPR002525	Transposase,_IS116/IS110/IS902;_Transposase,_IS111A/IS1328/IS1533,_N-terminal	PF02371;_PF01548	Transposase_IS116/IS110/IS902_family;_Transposase	OWP56061.1_hypothetical_protein_B2I17_08815_[Thermoplasmatales_archaeon_B_DKE]	6.1e-227	98.3	1961136	Archaea,Euryarchaeota,Thermoplasmata,Thermoplasmatales,none,none,Thermoplasmatales_archaeon_B_DKE
B_DKE_Proteom-Thermo_00611	B_DKE_Proteom	Thermoplasmata	B_DKE_Proteom	na	na	0.078	358	45.8074	66.1047	0.522779	0.00922986	arCOG00679	-	Transposable_element,_IS605_OrfB_family,_contains_RNAse_H_fold_nuclease_and_Zn_finger_domains	X	9.8e-45	K07496	8.1e-31	105.7	27.33	high_score	putative_transposase	PF07282	Putative_transposase_DNA-binding_domain	5.7e-18	TIGR01766	transposase,_IS605_OrfB_family	-	6.4e-09	-	-	-	-	-	-	-	-	IPR010095	Transposase_IS605,_OrfB,_C-terminal	PF07282	Putative_transposase_DNA-binding_domain	OWP56101.1_transposase_[Thermoplasmatales_archaeon_B_DKE]	3.7e-183	92.2	1961136	Archaea,Euryarchaeota,Thermoplasmata,Thermoplasmatales,none,none,Thermoplasmatales_archaeon_B_DKE
B_DKE_Proteom-Thermo_00612	B_DKE_Proteom	Thermoplasmata	B_DKE_Proteom	na	na	0.093	171	129.199	131.937	-0.154503	0.058228	arCOG01487	ComEB	Deoxycytidylate_deaminase	F	6.7e-64	K01493	8e-41	137	74.67	high_score	dCMP_deaminase_[EC:3.5.4.12]	PF00383	Cytidine_and_deoxycytidylate_deaminase_zinc-binding_region	7.3e-28	TIGR02571	ComE_operon_protein_2	-	5.8e-34	-	-	-	3.A.11.1.4	1.07e-27	-	-	-	IPR016192;_IPR035105;_IPR016473;_IPR002125;_IPR015517;_IPR016193	APOBEC/CMP_deaminase,_zinc-binding;_Deoxycytidylate_deaminase_domain;_Deoxycytidylate_deaminase;_Cytidine_and_deoxycytidylate_deaminase_domain;_Deoxycytidylate_deaminase-related;_Cytidine_deaminase-like	PF00383	Cytidine_and_deoxycytidylate_deaminase_zinc-binding_region	OWP56590.1_cytidine_deaminase_[Thermoplasmatales_archaeon_B_DKE]	1.4e-92	99.4	1961136	Archaea,Euryarchaeota,Thermoplasmata,Thermoplasmatales,none,none,Thermoplasmatales_archaeon_B_DKE
B_DKE_Proteom-Thermo_00613	B_DKE_Proteom	Thermoplasmata	B_DKE_Proteom	na	na	0.1	229	43.2735	44.3299	-0.14112	0.257915	arCOG03117	DedA	Uncharacterized_membrane-associated_protein,_DedA_family	S	1e-56	K03975	5.7e-26	88.7	136.37	-	membrane-associated_protein	PF09335	SNARE_associated_Golgi_protein	1.8e-20	-	-	-	-	-	-	-	9.B.27.2.5	2.17e-35	-	-	-	IPR032816	SNARE_associated_Golgi_protein	PF09335	SNARE_associated_Golgi_protein	OWP56612.1_hypothetical_protein_B2I17_05910_[Thermoplasmatales_archaeon_B_DKE]	1.3e-112	98.1	1961136	Archaea,Euryarchaeota,Thermoplasmata,Thermoplasmatales,none,none,Thermoplasmatales_archaeon_B_DKE
B_DKE_Proteom-Thermo_00614	B_DKE_Proteom	Thermoplasmata	B_DKE_Proteom	na	na	0.091	480	12.532	18.2759	0.371471	0.00664536	arCOG00144	-	MFS_family_permease	G	1.7e-99	K03446	7.7e-70	233.2	336.63	-	MFS_transporter,_DHA2_family,_multidrug_resistance_protein	PF07690	Major_Facilitator_Superfamily	4.6e-45	TIGR00711	drug_resistance_MFS_transporter,_drug:H+_antiporter-2_(14_Spanner)_(DHA2)_family	-	9.3e-54	-	-	-	2.A.1.3.33	1.13e-37	-	-	-	IPR020846;_IPR011701;_IPR036259	Major_facilitator_superfamily_domain;_Major_facilitator_superfamily;_MFS_transporter_superfamily	PF07690	Major_Facilitator_Superfamily	OWP56589.1_MFS_transporter_[Thermoplasmatales_archaeon_B_DKE]	4.8e-255	97.9	1961136	Archaea,Euryarchaeota,Thermoplasmata,Thermoplasmatales,none,none,Thermoplasmatales_archaeon_B_DKE
B_DKE_Proteom-Thermo_00615	B_DKE_Proteom	Thermoplasmata	B_DKE_Proteom	na	na	0.07	57	276.67	289.343	-0.072677	0.495279	-	-	-	-	-	-	-	-	-	-	-	-	-	-	-	-	-	-	-	-	-	-	-	-	-	-	-	-	-	-	EQB65941.1_hypothetical_protein_AMDU3_IPLC00001G0107_[Thermoplasmatales_archaeon_I-plasma]	1.9e-09	60.7	667138	Archaea,Euryarchaeota,Thermoplasmata,Thermoplasmatales,none,none,Thermoplasmatales_archaeon_I-plasma
B_DKE_Proteom-Thermo_00616	B_DKE_Proteom	Thermoplasmata	B_DKE_Proteom	na	na	0.063	238	264.14	312.223	0.0621605	0.423268	-	-	-	-	-	-	-	-	-	-	-	-	-	-	-	-	-	-	-	-	-	-	-	-	-	-	-	-	-	-	OWP56588.1_hypothetical_protein_B2I17_05900_[Thermoplasmatales_archaeon_B_DKE]	6.7e-133	98.3	1961136	Archaea,Euryarchaeota,Thermoplasmata,Thermoplasmatales,none,none,Thermoplasmatales_archaeon_B_DKE
B_DKE_Proteom-Thermo_00617	B_DKE_Proteom	Thermoplasmata	B_DKE_Proteom	na	na	0.101	255	274.995	338.919	0.1259	0.131666	arCOG00962	FrdB	Succinate_dehydrogenase/fumarate_reductase,_Fe-S_protein_subunit	C	3.7e-42	K00240	2.4e-61	204.5	96.3	high_score	succinate_dehydrogenase_/_fumarate_reductase,_iron-sulfur_subunit_[EC:1.3.5.1_1.3.5.4]	PF13085	2Fe-2S_iron-sulfur_cluster_binding_domain	1.9e-28	TIGR00384	succinate_dehydrogenase_and_fumarate_reductase_iron-sulfur_protein	-	4.2e-47	-	-	-	3.D.10.1.1	1.17e-25	-	-	-	IPR036010;_IPR017896;_IPR004489;_IPR025192;_IPR012675;_IPR001041;_IPR006058;_IPR009051	2Fe-2S_ferredoxin-like_superfamily;_4Fe-4S_ferredoxin-type,_iron-sulphur_binding_domain;_Succinate_dehydrogenase/fumarate_reductase_iron-sulphur_protein;_Succinate_dehydogenase/fumarate_reductase_N-terminal;_Beta-grasp_domain_superfamily;_2Fe-2S_ferredoxin-type_iron-sulfur_binding_domain;_2Fe-2S_ferredoxin,_iron-sulphur_binding_site;_Alpha-helical_ferredoxin	PF13183;_PF13085	4Fe-4S_dicluster_domain;_2Fe-2S_iron-sulfur_cluster_binding_domain	OWP56587.1_succinate_dehydrogenase/fumarate_reductase_iron-sulfur_subunit_[Thermoplasmatales_archaeon_B_DKE]	8.8e-147	99.2	1961136	Archaea,Euryarchaeota,Thermoplasmata,Thermoplasmatales,none,none,Thermoplasmatales_archaeon_B_DKE
B_DKE_Proteom-Thermo_00618	B_DKE_Proteom	Thermoplasmata	B_DKE_Proteom	na	na	0.11	572	259.919	317.209	0.109542	0.161652	arCOG00571	SdhA	Succinate_dehydrogenase/fumarate_reductase,_flavoprotein_subunit	C	1e-168	K00239	3.8e-211	699.8	606	high_score	succinate_dehydrogenase_/_fumarate_reductase,_flavoprotein_subunit_[EC:1.3.5.1_1.3.5.4]	PF00890	FAD_binding_domain	2.1e-101	TIGR01812	succinate_dehydrogenase_or_fumarate_reductase,_flavoprotein_subunit	-	1.2e-175	-	-	-	3.D.10.1.4	5.1e-127	-	-	-	IPR036188;_IPR014006;_IPR027477;_IPR015939;_IPR037099;_IPR003953	FAD/NAD(P)-binding_domain_superfamily;_Succinate_dehydrogenase/fumarate_reductase,_flavoprotein_subunit;_Succinate_dehydrogenase/fumarate_reductase_flavoprotein,_catalytic_domain_superfamily;_Fumarate_reductase/succinate_dehydrogenase_flavoprotein-like,_C-terminal;_Fumarate_reductase/succinate_dehydrogenase_flavoprotein-like,_C-terminal_domain_superfamily;_FAD-dependent_oxidoreductase_2,_FAD_bind…	PF02910;_PF00890	Fumarate_reductase_flavoprotein_C-term;_FAD_binding_domain	OWP56586.1_fumarate_reductase/succinate_dehydrogenase_flavoprotein_subunit_[Thermoplasmatales_archaeon_B_DKE]	0	99.1	1961136	Archaea,Euryarchaeota,Thermoplasmata,Thermoplasmatales,none,none,Thermoplasmatales_archaeon_B_DKE
B_DKE_Proteom-Thermo_00619	B_DKE_Proteom	Thermoplasmata	B_DKE_Proteom	na	na	0.057	781	24.8084	50.1049	0.83569	2.67622e-13	arCOG03702	-	Uncharacterized_membrane_protein,_DUF2029_family	S	3.2e-73	-	-	-	-	-	-	PF09594	Glycosyltransferase_family_87	1.8e-06	-	-	-	-	-	-	-	-	-	-	-	-	IPR018584	Glycosyltransferase_family_87	PF09594	Glycosyltransferase_family_87	OWP56585.1_hypothetical_protein_B2I17_05885_[Thermoplasmatales_archaeon_B_DKE]	0	89.5	1961136	Archaea,Euryarchaeota,Thermoplasmata,Thermoplasmatales,none,none,Thermoplasmatales_archaeon_B_DKE
[truncated: 1,437 more rows]
