# Supplementary material for: The importance of biofilm formation for cultivation of a Micrarchaeon and its interactions with its Thermoplasmatales host
Source: Nat Commun. 2022 Apr 1;13:1735. doi: 10.1038/s41467-022-29263-y (PMC8975820; doi:10.1038/s41467-022-29263-y)
Supplement: Supplementary file 11 — Supplementary Data S7 [file 41467_2022_29263_MOESM11_ESM.xlsx]

## Sheet: Suppl Data S7
								A_DKE_Proteom	GCA_002214165	GCA_001896515	GCA_003660965	Ga0052122	GCA_002792955	GCA_002792935	GCA_002792915	GCA_002763275	GCA_001871475	GCA_001871495	GCA_002778455	GCA_002778425	GCA_002507385	LFW_Bin_00029	LFW_Bin_00035	LFW_Bin_00121_3	LFW_Bin_00125_1	LFW_Bin_00156_1	LFW_Bin_00242_1	LFW_Bin_00281_3_2	LFW_Bin_00283_2	GCA_002204695	B_DKE_Proteom	GCA_900090055	GCA_002204655	GCA_002078355	GCA_000447225	GCA_001856825	GCA_002503205	GCA_002502705	GCA_000965745	GCA_000008265	GCA_000195915	GCA_000011185
								A_DKE_Proteom	GCA_002214165	GCA_001896515	GCA_003660965	Ga0052122	GCA_002792955	GCA_002792935	GCA_002792915	GCA_002763275	GCA_001871475	GCA_001871495	GCA_002778455	GCA_002778425	GCA_002507385	LFW_Bin_00029	LFW_Bin_00035	LFW_Bin_00121_3	LFW_Bin_00125_1	LFW_Bin_00156_1	LFW_Bin_00242_1	LFW_Bin_00281_3_2	LFW_Bin_00283_2	GCA_002204695	B_DKE_Proteom	GCA_900090055	GCA_002204655	GCA_002078355	GCA_000447225	GCA_001856825	GCA_002503205	GCA_002502705	GCA_000965745	GCA_000008265	GCA_000195915	GCA_000011185
								Micrarchaeota	Micrarchaeota	Micrarchaeota	Micrarchaeota	Micrarchaeota	Micrarchaeota	Micrarchaeota	Micrarchaeota	Micrarchaeota	Micrarchaeota	Micrarchaeota	Micrarchaeota	Micrarchaeota	Micrarchaeota	Micrarchaeota	Micrarchaeota	Micrarchaeota	Micrarchaeota	Micrarchaeota	Micrarchaeota	Micrarchaeota	Micrarchaeota	Micrarchaeota	Euryarchaeota	Euryarchaeota	Euryarchaeota	Euryarchaeota	Euryarchaeota	Euryarchaeota	Euryarchaeota	Euryarchaeota	Euryarchaeota	Euryarchaeota	Euryarchaeota	Euryarchaeota
								none	none	none	none	none	none	none	none	none	none	none	none	none	none	none	none	none	none	none	none	none	none	none	Thermoplasmata	Thermoplasmata	Thermoplasmata	Thermoplasmata	Thermoplasmata	Thermoplasmata	Thermoplasmata	Thermoplasmata	Thermoplasmata	Thermoplasmata	Thermoplasmata	Thermoplasmata
								none	none	none	none	none	none	none	none	none	none	none	none	none	none	none	none	none	none	none	none	none	none	none	Thermoplasmatales	Thermoplasmatales	Thermoplasmatales	Thermoplasmatales	Thermoplasmatales	Thermoplasmatales	Thermoplasmatales	Thermoplasmatales	Thermoplasmatales	Thermoplasmatales	Thermoplasmatales	Thermoplasmatales
								none	none	none	none	none	none	none	none	none	none	none	none	none	none	none	none	none	none	none	none	none	none	none	none	Cuniculiplasmataceae	Cuniculiplasmataceae	Ferroplasmaceae	none	none	none	none	none	Picrophilaceae	Thermoplasmataceae	Thermoplasmataceae
								none	Candidatus_Mancarchaeum	Candidatus_Micrarchaeum	none	none	none	none	none	none	none	none	none	none	none	none	none	none	none	none	none	none	none	none	none	Cuniculiplasma	Cuniculiplasma	Ferroplasma	none	none	none	none	none	Picrophilus	Thermoplasma	Thermoplasma
arcog	Pathway	GeneID	Gene	COG	PFAM	CD	TIGR	A_DKE_Proteom	Candidatus_Mancarchaeum_acidiphilum_Mia14	Candidatus_Micrarchaeum_sp__AZ1	Candidatus_Micrarchaeota_archaeon	Candidatus_Micrarchaeota_archaeon_ARMAN-2	Candidatus_Micrarchaeota_archaeon_CG_4_10_14_0_2_um_filter_49_7	Candidatus_Micrarchaeota_archaeon_CG_4_10_14_0_2_um_filter_55_9	Candidatus_Micrarchaeota_archaeon_CG_4_10_14_0_2_um_filter_60_11	Candidatus_Micrarchaeota_archaeon_CG09_land_8_20_14_0_10_55_25	Candidatus_Micrarchaeota_archaeon_CG1_02_47_40	Candidatus_Micrarchaeota_archaeon_CG1_02_51_15	Candidatus_Micrarchaeota_archaeon_CG10_big_fil_rev_8_21_14_0_10_45_29	Candidatus_Micrarchaeota_archaeon_CG10_big_fil_rev_8_21_14_0_10_59_7	Candidatus_Micrarchaeota_archaeon_UBA97	LFW_Bin_00029	LFW_Bin_00035	LFW_Bin_00121_3	LFW_Bin_00125_1	LFW_Bin_00156_1	LFW_Bin_00242_1	LFW_Bin_00281_3_2	LFW_Bin_00283_2	Thermoplasmatales_archaeon_ARMAN	B_DKE_Proteom	Cuniculiplasma_divulgatum	Cuniculiplasma_sp__C_DKE	Ferroplasma_acidiphilum	Thermoplasmatales_archaeon_A-plasma	Thermoplasmatales_archaeon_I-plasma	Thermoplasmatales_archaeon_UBA447	Thermoplasmatales_archaeon_UBA582	uncultured_archaeon	Picrophilus_torridus	Thermoplasma_acidophilum	Thermoplasma_volcanium	Comment	Link	Phylogeny
mevalonate pathway III (Thermoplasma)																																											Mevalonate pathway in Thermoplasmatales differs from other Archaea	https://biocyc.org/META/NEW-IMAGE?type=PATHWAY&object=PWY-7524
arCOG01278	I	PaaJ	Acetyl-CoA acetyltransferase	COG00183		cd00829	TIGR01930	0	1	0	1	0	1	0	1	0	1	1	1	0	2	1	1	1	1	0	0	1	1	0	1	2	2	1	3	4	2	2	4	2	3	4			COG00183
arCOG01279	I	PaaJ	Acetyl-CoA acetyltransferase	COG00183		cd00829		0	0	0	0	0	0	0	0	0	0	0	0	0	0	0	0	0	0	0	0	0	0	0	0	1	1	0	0	0	0	0	0	0	0	0
arCOG01280	I	PaaJ	Acetyl-CoA acetyltransferase	COG00183		cd00829		0	0	0	0	0	0	0	0	0	0	0	0	0	0	0	0	0	0	0	0	0	0	0	1	1	1	1	1	1	1	0	1	1	1	1
arCOG01281	I	PaaJ	Acetyl-CoA acetyltransferase	COG00183		cd00829		0	0	0	0	0	0	0	0	0	0	0	0	0	0	0	0	0	0	0	0	0	0	0	0	0	0	1	0	0	0	0	0	0	0	0
arCOG01282	I	PaaJ	Acetyl-CoA acetyltransferase	COG00183	pfam00108,pfam02803	cd00751	TIGR01930	1	0	1	0	1	0	0	0	0	0	0	0	0	0	0	0	0	0	0	0	0	0	1	3	1	1	4	2	1	2	2	2	1	1	0
arCOG01767	I	PksG	3-hydroxy-3-methylglutaryl CoA synthase	COG03425	pfam08545,pfam08541	cd00827	TIGR00748	1	2	1	1	1	0	0	1	0	1	1	1	0	1	1	1	1	1	0	0	1	1	1	1	2	2	1	1	1	0	0	1	1	1	1			arCOG01767
arCOG04260	I	HMG1	Hydroxymethylglutaryl-CoA reductase	COG01257	pfam00368	cd00643	TIGR00533	0	1	0	1	1	1	0	1	1	1	1	1	0	1	1	1	1	1	0	0	1	1	0	1	1	1	1	2	1	1	1	1	1	1	1			arCOG04260
arCOG02937	I	MVD1	Mevalonate pyrophosphate decarboxylase	COG03407	pfam00288		TIGR01240	2	2	2	0	1	1	0	1	1	0	0	1	0	1	1	1	1	1	0	0	1	1	2	2	2	2	2	3	0	2	1	2	2	3	3	incl. put. Mevalonate-3 kinase specific (Thermoplasmatales homologs)	https://biocyc.org/gene?orgid=META&id=MONOMER-18735	arCOG02937
arCOG01968/ arCOG01967	G	Pgk2	2-phosphoglycerate kinase fused to 3H domain	COG02074	pfam13238,pfam02829			1	1	1	0	0	0	0	0	0	0	0	0	0	0	0	0	0	0	0	0	0	0	1	1	1	1	1	1	0	1	1	1	1	1	1	Mevalonate-3-phosphate 5-kinase		COG02074 (combine arCOG01968/ arCOG01967)
arCOG02937	I	MVD1	Mevalonate pyrophosphate decarboxylase	COG03407	pfam00288		TIGR01240	2	2	2	0	1	1	0	1	1	0	0	1	0	1	1	1	1	1	0	0	1	1	2	2	2	2	2	3	0	2	1	2	2	3	3	incl. put. Mevalonate 3,5-bisphosphate decarboxylase (Thermoplasmatales homologs)	https://biocyc.org/gene?orgid=META&id=MONOMER-18735	arCOG02937
arCOG00860	I	-	Isopentenyl phosphate kinase, enzyme of modified mevalonate pathway	COG01608	pfam00696	cd04241	TIGR02075	1	1	1	0	2	1	0	0	0	1	1	1	0	0	1	1	0	1	0	0	1	1	1	1	1	1	1	1	1	1	1	1	1	1	1			arCOG00860
arCOG00613	H	LldD/Idi	FMN-dependent dehydrogenase, includes L-lactate dehydrogenase and type II isopentenyl diphosphate isomerase	COG01304	pfam01070	cd02811	TIGR02151	1	1	1	1	1	1	0	0	0	1	0	1	0	1	1	1	1	0	0	1	1	1	1	1	1	1	1	1	1	1	1	1	1	1	1			arCOG00613
mevalonate pathway I																																												https://biocyc.org/META/NEW-IMAGE?type=PATHWAY&object=PWY-922
arCOG01278	I	PaaJ	Acetyl-CoA acetyltransferase	COG00183		cd00829	TIGR01930	0	1	0	1	0	1	0	1	0	1	1	1	0	2	1	1	1	1	0	0	1	1	0	1	2	2	1	3	4	2	2	4	2	3	4			COG00183
arCOG01279	I	PaaJ	Acetyl-CoA acetyltransferase	COG00183		cd00829		0	0	0	0	0	0	0	0	0	0	0	0	0	0	0	0	0	0	0	0	0	0	0	0	1	1	0	0	0	0	0	0	0	0	0
arCOG01280	I	PaaJ	Acetyl-CoA acetyltransferase	COG00183		cd00829		0	0	0	0	0	0	0	0	0	0	0	0	0	0	0	0	0	0	0	0	0	0	0	1	1	1	1	1	1	1	0	1	1	1	1
arCOG01281	I	PaaJ	Acetyl-CoA acetyltransferase	COG00183		cd00829		0	0	0	0	0	0	0	0	0	0	0	0	0	0	0	0	0	0	0	0	0	0	0	0	0	0	1	0	0	0	0	0	0	0	0
arCOG01282	I	PaaJ	Acetyl-CoA acetyltransferase	COG00183	pfam00108,pfam02803	cd00751	TIGR01930	1	0	1	0	1	0	0	0	0	0	0	0	0	0	0	0	0	0	0	0	0	0	1	3	1	1	4	2	1	2	2	2	1	1	0
arCOG01767	I	PksG	3-hydroxy-3-methylglutaryl CoA synthase	COG03425	pfam08545,pfam08541	cd00827	TIGR00748	1	2	1	1	1	0	0	1	0	1	1	1	0	1	1	1	1	1	0	0	1	1	1	1	2	2	1	1	1	0	0	1	1	1	1
arCOG04260	I	HMG1	Hydroxymethylglutaryl-CoA reductase	COG01257	pfam00368	cd00643	TIGR00533	0	1	0	1	1	1	0	1	1	1	1	1	0	1	1	1	1	1	0	0	1	1	0	1	1	1	1	2	1	1	1	1	1	1	1
arCOG01028	I	ERG12	Mevalonate kinase	COG01577	pfam00288		TIGR00549	0	0	0	1	1	1	0	1	1	1	1	1	0	1	1	1	1	1	0	0	1	1	0	0	0	0	0	0	1	0	0	0	0	0	0
arCOG01032	I	ERG8	Phosphomevalonate kinase	COG03890	pfam00288,pfam08544		TIGR01220	0	0	0	0	0	1	0	1	1	0	0	0	0	1	0	0	1	0	0	0	0	0	0	0	0	0	0	0	0	0	0	0	0	0	0
arCOG02937	I	MVD1	Mevalonate pyrophosphate decarboxylase	COG03407	pfam00288		TIGR01240	2	2	2	0	1	1	0	1	1	0	0	1	0	1	1	1	1	1	0	0	1	1	2	2	2	2	2	3	0	2	1	2	2	3	3	incl. put. diphosphomevalonate decarboxylases (Micrarchaeota homologs)
arCOG01081	I	Idi	Isopentenyldiphosphate isomerase	COG01443	pfam00293	cd02885	TIGR02150	0	0	0	0	0	0	2	2	1	0	1	0	0	0	0	0	0	1	0	0	0	0	0	0	0	0	0	0	0	0	0	0	0	0	0
mevalonate pathway IV																																												https://biocyc.org/META/NEW-IMAGE?type=PATHWAY&object=PWY-8125
arCOG01278	I	PaaJ	Acetyl-CoA acetyltransferase	COG00183		cd00829	TIGR01930	0	1	0	1	0	1	0	1	0	1	1	1	0	2	1	1	1	1	0	0	1	1	0	1	2	2	1	3	4	2	2	4	2	3	4			COG00183
arCOG01279	I	PaaJ	Acetyl-CoA acetyltransferase	COG00183		cd00829		0	0	0	0	0	0	0	0	0	0	0	0	0	0	0	0	0	0	0	0	0	0	0	0	1	1	0	0	0	0	0	0	0	0	0
arCOG01280	I	PaaJ	Acetyl-CoA acetyltransferase	COG00183		cd00829		0	0	0	0	0	0	0	0	0	0	0	0	0	0	0	0	0	0	0	0	0	0	0	1	1	1	1	1	1	1	0	1	1	1	1
arCOG01281	I	PaaJ	Acetyl-CoA acetyltransferase	COG00183		cd00829		0	0	0	0	0	0	0	0	0	0	0	0	0	0	0	0	0	0	0	0	0	0	0	0	0	0	1	0	0	0	0	0	0	0	0
arCOG01282	I	PaaJ	Acetyl-CoA acetyltransferase	COG00183	pfam00108,pfam02803	cd00751	TIGR01930	1	0	1	0	1	0	0	0	0	0	0	0	0	0	0	0	0	0	0	0	0	0	1	3	1	1	4	2	1	2	2	2	1	1	0
arCOG01767	I	PksG	3-hydroxy-3-methylglutaryl CoA synthase	COG03425	pfam08545,pfam08541	cd00827	TIGR00748	1	2	1	1	1	0	0	1	0	1	1	1	0	1	1	1	1	1	0	0	1	1	1	1	2	2	1	1	1	0	0	1	1	1	1
arCOG04260	I	HMG1	Hydroxymethylglutaryl-CoA reductase	COG01257	pfam00368	cd00643	TIGR00533	0	1	0	1	1	1	0	1	1	1	1	1	0	1	1	1	1	1	0	0	1	1	0	1	1	1	1	2	1	1	1	1	1	1	1
arCOG01028	I	ERG12	Mevalonate kinase	COG01577	pfam00288		TIGR00549	0	0	0	1	1	1	0	1	1	1	1	1	0	1	1	1	1	1	0	0	1	1	0	0	0	0	0	0	1	0	0	0	0	0	0
arCOG04279	C	-	Swiveling domain associated with predicted aconitase	COG01786	pfam01989	cd01356		0	0	0	0	0	1	0	0	0	1	1	1	0	0	1	1	0	0	0	0	1	1	0	0	0	0	0	0	2	0	0	0	0	0	0
arCOG01671	H	UbiD	3-polyprenyl-4-hydroxybenzoate decarboxylase or related decarboxylase	COG00043	pfam01977		TIGR03701	0	1	0	0	0	1	0	0	0	1	1	1	0	0	1	1	0	0	0	0	1	1	0	1	1	1	1	1	2	5	0	8	1	2	1	candidate for anhydromevalonate phosphate decarboxylase
arCOG00860	I	-	Isopentenyl phosphate kinase, enzyme of modified mevalonate pathway	COG01608	pfam00696	cd04241	TIGR02075	1	1	1	0	2	1	0	0	0	1	1	1	0	0	1	1	0	1	0	0	1	1	1	1	1	1	1	1	1	1	1	1	1	1	1
arCOG00613	H	LldD/Idi	FMN-dependent dehydrogenase, includes L-lactate dehydrogenase and type II isopentenyl diphosphate isomerase	COG01304	pfam01070	cd02811	TIGR02151	1	1	1	1	1	1	0	0	0	1	0	1	0	1	1	1	1	0	0	1	1	1	1	1	1	1	1	1	1	1	1	1	1	1	1
mevalonate pathway II
arCOG01278	I	PaaJ	Acetyl-CoA acetyltransferase	COG00183		cd00829	TIGR01930	0	1	0	1	0	1	0	1	0	1	1	1	0	2	1	1	1	1	0	0	1	1	0	1	2	2	1	3	4	2	2	4	2	3	4			COG00183
arCOG01279	I	PaaJ	Acetyl-CoA acetyltransferase	COG00183		cd00829		0	0	0	0	0	0	0	0	0	0	0	0	0	0	0	0	0	0	0	0	0	0	0	0	1	1	0	0	0	0	0	0	0	0	0
arCOG01280	I	PaaJ	Acetyl-CoA acetyltransferase	COG00183		cd00829		0	0	0	0	0	0	0	0	0	0	0	0	0	0	0	0	0	0	0	0	0	0	0	1	1	1	1	1	1	1	0	1	1	1	1
arCOG01281	I	PaaJ	Acetyl-CoA acetyltransferase	COG00183		cd00829		0	0	0	0	0	0	0	0	0	0	0	0	0	0	0	0	0	0	0	0	0	0	0	0	0	0	1	0	0	0	0	0	0	0	0
arCOG01282	I	PaaJ	Acetyl-CoA acetyltransferase	COG00183	pfam00108,pfam02803	cd00751	TIGR01930	1	0	1	0	1	0	0	0	0	0	0	0	0	0	0	0	0	0	0	0	0	0	1	3	1	1	4	2	1	2	2	2	1	1	0
arCOG01767	I	PksG	3-hydroxy-3-methylglutaryl CoA synthase	COG03425	pfam08545,pfam08541	cd00827	TIGR00748	1	2	1	1	1	0	0	1	0	1	1	1	0	1	1	1	1	1	0	0	1	1	1	1	2	2	1	1	1	0	0	1	1	1	1
arCOG04260	I	HMG1	Hydroxymethylglutaryl-CoA reductase	COG01257	pfam00368	cd00643	TIGR00533	0	1	0	1	1	1	0	1	1	1	1	1	0	1	1	1	1	1	0	0	1	1	0	1	1	1	1	2	1	1	1	1	1	1	1
arCOG01028	I	ERG12	Mevalonate kinase	COG01577	pfam00288		TIGR00549	0	0	0	1	1	1	0	1	1	1	1	1	0	1	1	1	1	1	0	0	1	1	0	0	0	0	0	0	1	0	0	0	0	0	0
arCOG02937	I	MVD1	Mevalonate pyrophosphate decarboxylase	COG03407	pfam00288		TIGR01240	2	2	2	0	1	1	0	1	1	0	0	1	0	1	1	1	1	1	0	0	1	1	2	2	2	2	2	3	0	2	1	2	2	3	3	incl. put. Mevalonate-3 kinase specific (Thermoplasmatales homologs)	https://biocyc.org/gene?orgid=META&id=MONOMER-18735
arCOG00860	I	-	Isopentenyl phosphate kinase, enzyme of modified mevalonate pathway	COG01608	pfam00696	cd04241	TIGR02075	1	1	1	0	2	1	0	0	0	1	1	1	0	0	1	1	0	1	0	0	1	1	1	1	1	1	1	1	1	1	1	1	1	1	1
arCOG00613	H	LldD/Idi	FMN-dependent dehydrogenase, includes L-lactate dehydrogenase and type II isopentenyl diphosphate isomerase	COG01304	pfam01070	cd02811	TIGR02151	1	1	1	1	1	1	0	0	0	1	0	1	0	1	1	1	1	0	0	1	1	1	1	1	1	1	1	1	1	1	1	1	1	1	1
Lipid biosynthesis
arCOG00982	C	GldA	Glycerol dehydrogenase or related enzyme	COG00371	pfam13685	cd08173	TIGR01357	0	0	0	0	0	0	0	1	0	0	0	0	0	0	0	0	0	0	0	0	0	0	0	1	1	1	1	1	1	2	2	1	1	1	1	Glycerol-1P dehydrogenase
arCOG01726	H	IspA	Geranylgeranyl pyrophosphate synthase	COG00142	pfam00348	cd00685	TIGR02748	2	2	2	1	3	1	1	0	0	1	1	1	1	1	1	1	1	3	0	1	1	1	2	2	2	2	2	2	2	2	1	2	2	2	2			arCOG01726
arCOG01727	H	IspA	Geranylgeranyl pyrophosphate synthase	COG00142	pfam00348	cd00685	TIGR02748	0	0	0	0	0	0	0	0	0	0	0	0	0	0	0	0	0	0	0	0	0	0	0	0	0	0	0	0	0	0	0	0	0	0	0
arCOG01085	I	PcrB	(S)-3-O-geranylgeranylglyceryl phosphate synthase, TIM-barrel fold	COG01646	pfam01884	cd02812	TIGR01768	1	1	1	1	2	0	1	1	0	1	1	1	1	1	1	1	1	1	0	1	1	1	1	1	1	1	1	1	1	1	0	1	1	1	1			arCOG01085
arCOG00476	H	UbiA	4-hydroxybenzoate polyprenyltransferase or related prenyltransferase	COG00382	pfam01040	cd13961	TIGR01476	1	1	1	1	1	1	1	1	1	1	2	1	1	1	1	1	1	1	0	1	2	2	1	1	1	1	1	1	1	1	0	1	1	1	1			COG00382
arCOG00477	H	UbiA	4-hydroxybenzoate polyprenyltransferase or related prenyltransferase	COG00382	pfam01040	cd13959	TIGR01475	0	0	0	0	0	0	0	0	0	0	0	0	0	0	0	0	0	0	0	0	0	0	0	1	1	1	2	1	0	0	0	1	2	1	1
arCOG00478	H	UbiA	4-hydroxybenzoate polyprenyltransferase or related prenyltransferase	COG00382	pfam01040	cd13956	TIGR01475	0	0	0	0	0	0	0	0	0	0	0	0	0	0	0	0	0	0	0	0	0	0	0	0	0	0	0	0	0	0	0	0	0	0	0
arCOG00481	H	UbiA	4-hydroxybenzoate polyprenyltransferase or related prenyltransferase	COG00382	pfam01040	cd13967		0	0	0	0	0	0	0	0	0	0	0	0	0	0	0	0	0	0	0	0	0	0	0	0	0	0	0	0	0	0	0	0	0	0	0
arCOG00482	H	UbiA	4-hydroxybenzoate polyprenyltransferase or related prenyltransferase	COG00382	pfam01040	cd13956	TIGR01475	0	0	0	0	0	0	0	0	0	0	0	0	0	0	0	0	0	0	0	0	0	0	0	0	0	0	0	0	0	0	0	0	0	0	0
arCOG00483	H	UbiA	4-hydroxybenzoate polyprenyltransferase or related prenyltransferase	COG00382	pfam01040	cd13956		0	0	0	0	0	0	0	0	0	0	0	0	0	0	0	0	0	0	0	0	0	0	0	0	0	0	0	0	0	0	0	0	0	0	0
arCOG00484	H	UbiA	4-hydroxybenzoate polyprenyltransferase or related prenyltransferase	COG00382	pfam01040	cd13961	TIGR01476	0	0	0	0	0	0	0	0	0	0	0	0	0	0	0	0	0	0	0	0	0	0	0	0	0	0	0	0	0	0	0	0	0	0	0
arCOG04106	I	CdsA	CDP-diglyceride synthetase	COG00575	pfam01864			1	1	1	1	1	1	1	1	1	1	1	1	2	1	1	1	1	0	0	1	1	1	1	1	1	1	1	1	1	1	1	1	1	1	1			arCOG04106
arCOG00670	I	PgsA	Phosphatidylglycerophosphate synthase	COG00558	pfam01066			0	0	0	1	0	1	0	0	0	1	1	1	0	0	0	1	1	0	0	1	0	1	0	1	1	1	1	1	1	1	0	1	1	1	1
arCOG00671	I	PssA	Phosphatidylserine synthase	COG01183	pfam01066		TIGR04217	0	0	0	0	0	0	1	1	1	0	1	0	0	1	0	0	0	0	0	0	0	0	0	0	0	0	0	0	0	0	0	0	0	0	0
arCOG00672	I	PgsA	Phosphatidylglycerophosphate synthase	COG00558	pfam01066			0	0	0	0	0	0	0	0	0	0	0	0	0	0	0	0	0	0	0	0	0	0	0	0	0	0	0	0	0	0	0	0	0	0	0
arCOG00674	I	PgsA	Phosphatidylglycerophosphate synthase	COG00558	pfam01066			0	0	0	0	0	0	0	0	0	0	0	0	0	0	0	0	0	0	0	0	0	0	0	0	0	0	0	0	0	0	0	0	0	0	0
arCOG09739	I	PgsA	Phosphatidylglycerophosphate synthase	COG00558	pfam01066		TIGR00560	0	0	0	0	0	0	0	0	0	0	0	0	0	0	0	0	0	0	0	0	0	0	0	0	0	0	0	0	0	0	0	0	0	0	0
arCOG00570	I	-	Geranylgeranyl reductase, flavoprotein	COG00644	pfam13450		TIGR02032	3	0	0	0	1	0	0	1	1	1	1	0	1	1	1	0	1	1	0	0	1	1	0	6	2	2	2	2	2	3	1	3	3	3	3	putative 2,3- digeranylgeranylglycerophospholipids		arCOG00570
