# Supplementary material for: The importance of biofilm formation for cultivation of a Micrarchaeon and its interactions with its Thermoplasmatales host
Source: Nat Commun. 2022 Apr 1;13:1735. doi: 10.1038/s41467-022-29263-y (PMC8975820; doi:10.1038/s41467-022-29263-y)
Supplement: Supplementary file 12 — Supplementary Data S8 [file 41467_2022_29263_MOESM12_ESM.xlsx]

## Sheet: Suppl Data S8
accession	taxid	bioproject	biosample	refseq_category	speciesID	organism	intraspecific_name	isolate	assembly	rel_date	asm	submitter	gcf_name	ftp_path		Kingdom	Phylum	Class	Order	Family	Genus	Species
GCA_900107195.1	660517	PRJEB16617	SAMN04487946	representative_genome	660517	Halobellus_clavatus	strain=CGMCC_1.10118	none	Contig	2016-10-22	IMG-taxon_2617270777_annotated_assembly	DOE_-_JOINT_GENOME_INSTITUTE	GCF_900107195.1	ftp://ftp.ncbi.nlm.nih.gov/genomes/all/GCA/900/107/195/GCA_900107195.1_IMG-taxon_2617270777_annotated_assembly		Archaea	Euryarchaeota	Halobacteria	Haloferacales	Haloferacaceae	Halobellus	Halobellus_clavatus
GCA_000306765.2	523841	PRJNA43185	SAMN02603397	representative_genome	2252	Haloferax_mediterranei_ATCC_33500	strain=CGMCC_1.2087	none	Complete_Genome	2014-05-27	ASM30676v2	Institute_of_Microbiology,_Chinese_Academy_of_Sciences	GCF_000306765.2	ftp://ftp.ncbi.nlm.nih.gov/genomes/all/GCA/000/306/765/GCA_000306765.2_ASM30676v2		Archaea	Euryarchaeota	Halobacteria	Haloferacales	Haloferacaceae	Haloferax	Haloferax_mediterranei
GCA_000025685.1	309800	PRJNA12524	SAMN02604027	representative_genome	2246	Haloferax_volcanii_DS2	strain=DS2	none	Complete_Genome	2010-03-23	ASM2568v1	TIGR	GCF_000025685.1	ftp://ftp.ncbi.nlm.nih.gov/genomes/all/GCA/000/025/685/GCA_000025685.1_ASM2568v1		Archaea	Euryarchaeota	Halobacteria	Haloferacales	Haloferacaceae	Haloferax	Haloferax_volcanii
GCA_000172995.2	469382	PRJNA20743	SAMN00002580	representative_genome	60847	Halogeometricum_borinquense_DSM_11551	strain=PR_3	none	Complete_Genome	2010-11-22	ASM17299v2	US_DOE_Joint_Genome_Institute_(JGI-PGF)	GCF_000172995.2	ftp://ftp.ncbi.nlm.nih.gov/genomes/all/GCA/000/172/995/GCA_000172995.2_ASM17299v2		Archaea	Euryarchaeota	Halobacteria	Haloferacales	Haloferacaceae	Halogeometricum	Halogeometricum_borinquense
GCA_003351065.1	1236180	PRJNA482879	SAMN09717241	na	1236180	Halopelagius_longus	strain=BC12-B1	none	Scaffold	2018-07-31	ASM335106v1	Zhejiang_University	GCF_003351065.1	ftp://ftp.ncbi.nlm.nih.gov/genomes/all/GCA/003/351/065/GCA_003351065.1_ASM335106v1		Archaea	Euryarchaeota	Halobacteria	Haloferacales	Haloferacaceae	Halopelagius	Halopelagius_longus
GCA_900107665.1	555874	PRJEB16634	SAMN04488065	representative_genome	555874	Haloplanus_vescus	strain=CGMCC_1.8712	none	Scaffold	2016-10-22	IMG-taxon_2617270898_annotated_assembly	DOE_-_JOINT_GENOME_INSTITUTE	GCF_900107665.1	ftp://ftp.ncbi.nlm.nih.gov/genomes/all/GCA/900/107/665/GCA_900107665.1_IMG-taxon_2617270898_annotated_assembly		Archaea	Euryarchaeota	Halobacteria	Haloferacales	Haloferacaceae	Haloplanus	Haloplanus_vescus
GCA_001469955.1	1514971	PRJNA305170	SAMN04318426	representative_genome	1514971	Haloprofundus_marisrubri	strain=SB9	none	Contig	2015-12-18	ASM146995v1	Red_Sea_Research_Center,_Saudi_Arabia	GCF_001469955.1	ftp://ftp.ncbi.nlm.nih.gov/genomes/all/GCA/001/469/955/GCA_001469955.1_ASM146995v1		Archaea	Euryarchaeota	Halobacteria	Haloferacales	Haloferacaceae	Haloprofundus	Haloprofundus_marisrubri
GCA_000237865.1	768065	PRJEA49335	SAMEA2272799	representative_genome	293091	Haloquadratum_walsbyi_C23	none	none	Complete_Genome	2011-05-31	ASM23786v1	Max-Planck-Institute_of_Biochemistry	GCF_000237865.1	ftp://ftp.ncbi.nlm.nih.gov/genomes/all/GCA/000/237/865/GCA_000237865.1_ASM23786v1		Archaea	Euryarchaeota	Halobacteria	Haloferacales	Haloferacaceae	Haloquadratum	Haloquadratum_walsbyi
GCA_002844195.1	1985678	PRJNA406866	SAMN07633033	na	1985678	Haloferacaceae_archaeon_SYSU_A9-0	strain=SYSU_A9-0	none	Scaffold	2017-12-15	ASM284419v1	Sun_Yat-Sen_University	GCF_002844195.1	ftp://ftp.ncbi.nlm.nih.gov/genomes/all/GCA/002/844/195/GCA_002844195.1_ASM284419v1		Archaea	Euryarchaeota	Halobacteria	Haloferacales	Haloferacaceae	none	Haloferacaceae_archaeon_SYSU_A9-0
GCA_002788215.1	1073996	PRJNA53493	SAMN00117514	na	1073996	Halohasta_litchfieldiae	strain=tADL	none	Complete_Genome	2017-11-20	ASM278821v1	JGI-PSF	GCF_002788215.1	ftp://ftp.ncbi.nlm.nih.gov/genomes/all/GCA/002/788/215/GCA_002788215.1_ASM278821v1		Archaea	Euryarchaeota	Halobacteria	Haloferacales	Halorubraceae	Halohasta	Halohasta_litchfieldiae
GCA_001282785.1	1480675	PRJEB9600	SAMEA3451356	representative_genome	1480675	Halolamina_sediminis	strain=halo7	none	Contig	2015-08-17	halo7	JEJU_NATIONAL_UNIVERSITY	GCF_001282785.1	ftp://ftp.ncbi.nlm.nih.gov/genomes/all/GCA/001/282/785/GCA_001282785.1_halo7		Archaea	Euryarchaeota	Halobacteria	Haloferacales	Halorubraceae	Halolamina	Halolamina_sediminis
GCA_003605575.1	2216978	PRJNA474712	SAMN09370719	na	2216978	Halonotius_sp._F13-13	strain=F13-13	none	Scaffold	2018-10-02	ASM360557v1	University_of_Sevilla,_Spain	GCF_003605575.1	ftp://ftp.ncbi.nlm.nih.gov/genomes/all/GCA/003/605/575/GCA_003605575.1_ASM360557v1		Archaea	Euryarchaeota	Halobacteria	Haloferacales	Halorubraceae	Halonotius	Halonotius_sp__F13-13
GCA_900108505.1	1267564	PRJEB15788	SAMN05192561	representative_genome	1267564	Halopenitus_malekzadehii	strain=IBRC-M10418	none	Scaffold	2016-10-27	IMG-taxon_2651870118_annotated_assembly	DOE_-_JOINT_GENOME_INSTITUTE	GCF_900108505.1	ftp://ftp.ncbi.nlm.nih.gov/genomes/all/GCA/900/108/505/GCA_900108505.1_IMG-taxon_2651870118_annotated_assembly		Archaea	Euryarchaeota	Halobacteria	Haloferacales	Halorubraceae	Halopenitus	Halopenitus_malekzadehii
GCA_000337035.1	1227466	PRJNA174913	SAMN02471634	representative_genome	64713	Halorubrum_coriense_DSM_10284	strain=DSM_10284	none	Contig	2013-02-04	ASM33703v1	University_of_California,_Davis	GCF_000337035.1	ftp://ftp.ncbi.nlm.nih.gov/genomes/all/GCA/000/337/035/GCA_000337035.1_ASM33703v1		Archaea	Euryarchaeota	Halobacteria	Haloferacales	Halorubraceae	Halorubrum	Halorubrum_coriense
GCA_000337335.1	1227468	PRJNA174915	SAMN02471649	na	29283	Halorubrum_distributum_JCM_10118	strain=JCM_10118	none	Contig	2013-02-04	ASM33733v1	University_of_California,_Davis	GCF_000337335.1	ftp://ftp.ncbi.nlm.nih.gov/genomes/all/GCA/000/337/335/GCA_000337335.1_ASM33733v1		Archaea	Euryarchaeota	Halobacteria	Haloferacales	Halorubraceae	Halorubrum	Halorubrum_distributum
GCA_002252985.1	1383851	PRJNA232799	SAMN02716035	na	1383851	Halorubrum_halodurans	strain=Cb34	none	Scaffold	2017-08-15	ASM225298v1	University_of_Conn.	GCF_002252985.1	ftp://ftp.ncbi.nlm.nih.gov/genomes/all/GCA/002/252/985/GCA_002252985.1_ASM225298v1		Archaea	Euryarchaeota	Halobacteria	Haloferacales	Halorubraceae	Halorubrum	Halorubrum_halodurans
GCA_000022205.1	416348	PRJNA18455	SAMN02598407	representative_genome	2247	Halorubrum_lacusprofundi_ATCC_49239	strain=ATCC_49239	none	Complete_Genome	2009-02-04	ASM2220v1	US_DOE_Joint_Genome_Institute_(JGI-PGF)	GCF_000022205.1	ftp://ftp.ncbi.nlm.nih.gov/genomes/all/GCA/000/022/205/GCA_000022205.1_ASM2220v1		Archaea	Euryarchaeota	Halobacteria	Haloferacales	Halorubraceae	Halorubrum	Halorubrum_lacusprofundi
GCA_002215285.1	2247	PRJNA343348	SAMN05786778	na	2247	Halorubrum_lacusprofundi	strain=HLS1	none	Scaffold	2017-07-06	ASM221528v1	University_of_NSW	GCF_002215285.1	ftp://ftp.ncbi.nlm.nih.gov/genomes/all/GCA/002/215/285/GCA_002215285.1_ASM221528v1		Archaea	Euryarchaeota	Halobacteria	Haloferacales	Halorubraceae	Halorubrum	Halorubrum_lacusprofundi
GCA_000337915.1	1227484	PRJNA174920	SAMN02471663	na	2248	Halorubrum_saccharovorum_DSM_1137	strain=DSM_1137	none	Contig	2013-02-04	ASM33791v1	University_of_California,_Davis	GCF_000337915.1	ftp://ftp.ncbi.nlm.nih.gov/genomes/all/GCA/000/337/915/GCA_000337915.1_ASM33791v1		Archaea	Euryarchaeota	Halobacteria	Haloferacales	Halorubraceae	Halorubrum	Halorubrum_saccharovorum
GCA_000337415.1	1227485	PRJNA174921	SAMN02471631	representative_genome	119434	Halorubrum_tebenquichense_DSM_14210	strain=DSM_14210	none	Contig	2013-02-04	ASM33741v1	University_of_California,_Davis	GCF_000337415.1	ftp://ftp.ncbi.nlm.nih.gov/genomes/all/GCA/000/337/415/GCA_000337415.1_ASM33741v1		Archaea	Euryarchaeota	Halobacteria	Haloferacales	Halorubraceae	Halorubrum	Halorubrum_tebenquichense
GCA_002906575.1	755307	PRJNA430969	SAMN08381148	na	755307	Salinigranum_rubrum	strain=GX10	none	Complete_Genome	2018-01-30	ASM290657v1	ZheJiang_University	GCF_002906575.1	ftp://ftp.ncbi.nlm.nih.gov/genomes/all/GCA/002/906/575/GCA_002906575.1_ASM290657v1		Archaea	Euryarchaeota	Halobacteria	Haloferacales	Halorubraceae	Salinigranum	Salinigranum_rubrum
GCA_000755225.1	1457250	PRJDB3110	SAMD00019894	representative_genome	1457250	Halapricum_salinum	strain=CBA1105	none	Contig	2014-09-11	ASM75522v1	Korea_Basic_Science_Institute	GCF_000755225.1	ftp://ftp.ncbi.nlm.nih.gov/genomes/all/GCA/000/755/225/GCA_000755225.1_ASM75522v1		Archaea	Euryarchaeota	Halobacteria	Halobacteriales	Haloarculaceae	Halapricum	Halapricum_salinum
GCA_003634715.1	182779	PRJNA332792	SAMN05445701	na	182779	Haloarcula_quadrata	strain=DSM_11927	none	Contig	2018-10-11	ASM363471v1	DOE_Joint_Genome_Institute	GCF_003634715.1	ftp://ftp.ncbi.nlm.nih.gov/genomes/all/GCA/003/634/715/GCA_003634715.1_ASM363471v1		Archaea	Euryarchaeota	Halobacteria	Halobacteriales	Haloarculaceae	Haloarcula	Haloarcula_quadrata
GCA_000023965.1	485914	PRJNA27945	SAMN00002610	representative_genome	57705	Halomicrobium_mukohataei_DSM_12286	strain=DSM_12286	none	Complete_Genome	2009-09-03	ASM2396v1	US_DOE_Joint_Genome_Institute_(JGI-PGF)	GCF_000023965.1	ftp://ftp.ncbi.nlm.nih.gov/genomes/all/GCA/000/023/965/GCA_000023965.1_ASM2396v1		Archaea	Euryarchaeota	Halobacteria	Halobacteriales	Haloarculaceae	Halomicrobium	Halomicrobium_mukohataei
GCA_900114435.1	767519	PRJEB17444	SAMN05216559	representative_genome	767519	Halomicrobium_zhouii	strain=CGMCC_1.10457	none	Scaffold	2016-11-02	IMG-taxon_2667527389_annotated_assembly	DOE_-_JOINT_GENOME_INSTITUTE	GCF_900114435.1	ftp://ftp.ncbi.nlm.nih.gov/genomes/all/GCA/900/114/435/GCA_900114435.1_IMG-taxon_2667527389_annotated_assembly		Archaea	Euryarchaeota	Halobacteria	Halobacteriales	Haloarculaceae	Halomicrobium	Halomicrobium_zhouii
GCA_000470655.1	1033806	PRJEB1233	SAMEA2271992	representative_genome	430914	Halorhabdus_tiamatea_SARL4B	strain=type_strain:_SARL4B	none	Complete_Genome	2013-08-01	HATI1	MPI_BREMEN	GCF_000470655.1	ftp://ftp.ncbi.nlm.nih.gov/genomes/all/GCA/000/470/655/GCA_000470655.1_HATI1		Archaea	Euryarchaeota	Halobacteria	Halobacteriales	Haloarculaceae	Halorhabdus	Halorhabdus_tiamatea
GCA_900102305.1	660518	PRJEB15830	SAMN05216218	representative_genome	660518	Halorientalis_regularis	strain=IBRC-M_10760	none	Scaffold	2016-10-21	IMG-taxon_2651870125_annotated_assembly	DOE_-_JOINT_GENOME_INSTITUTE	GCF_900102305.1	ftp://ftp.ncbi.nlm.nih.gov/genomes/all/GCA/900/102/305/GCA_900102305.1_IMG-taxon_2651870125_annotated_assembly		Archaea	Euryarchaeota	Halobacteria	Halobacteriales	Haloarculaceae	Halorientalis	Halorientalis_regularis
GCA_000337455.1	797114	PRJNA174924	SAMN02471654	representative_genome	171164	Halosimplex_carlsbadense_2-9-1	strain=2-9-1	none	Contig	2013-02-04	ASM33745v1	University_of_California,_Davis	GCF_000337455.1	ftp://ftp.ncbi.nlm.nih.gov/genomes/all/GCA/000/337/455/GCA_000337455.1_ASM33745v1		Archaea	Euryarchaeota	Halobacteria	Halobacteriales	Haloarculaceae	Halosimplex	Halosimplex_carlsbadense
GCA_000026045.1	348780	PRJNA15742	SAMEA3138222	representative_genome	2257	Natronomonas_pharaonis_DSM_2160	strain=Gabara	none	Complete_Genome	2005-09-28	ASM2604v1	Max_Planck_Institute	GCF_000026045.1	ftp://ftp.ncbi.nlm.nih.gov/genomes/all/GCA/000/026/045/GCA_000026045.1_ASM2604v1		Archaea	Euryarchaeota	Halobacteria	Halobacteriales	Haloarculaceae	Natronomonas	Natronomonas_pharaonis
GCA_000187225.2	797209	PRJNA50445	SAMN02470763	na	367189	Haladaptatus_paucihalophilus_DX253	strain=DX253	none	Contig	2011-01-31	ASM18722v1	Oklahoma_State_University	GCF_000187225.1	ftp://ftp.ncbi.nlm.nih.gov/genomes/all/GCA/000/187/225/GCA_000187225.2_ASM18722v1		Archaea	Euryarchaeota	Halobacteria	Halobacteriales	Halobacteriaceae	Haladaptatus	Haladaptatus_paucihalophilus
GCA_000196895.1	795797	PRJNA49517	SAMN02603490	representative_genome	413810	Halalkalicoccus_jeotgali_B3	strain=B3	none	Complete_Genome	2010-06-23	ASM19689v1	Kyung_Hee_University	GCF_000196895.1	ftp://ftp.ncbi.nlm.nih.gov/genomes/all/GCA/000/196/895/GCA_000196895.1_ASM19689v1		Archaea	Euryarchaeota	Halobacteria	Halobacteriales	Halobacteriaceae	Halalkalicoccus	Halalkalicoccus_jeotgali
GCA_001011115.1	1604004	PRJNA253523	SAMN02899090	representative_genome	1604004	Halanaeroarchaeum_sulfurireducens	strain=HSR2	none	Complete_Genome	2015-05-21	ASM101111v1	C.N.R._-_Institute_for_Coastal_Marine_Environment_(IAMC)	GCF_001011115.1	ftp://ftp.ncbi.nlm.nih.gov/genomes/all/GCA/001/011/115/GCA_001011115.1_ASM101111v1		Archaea	Euryarchaeota	Halobacteria	Halobacteriales	Halobacteriaceae	Halanaeroarchaeum	Halanaeroarchaeum_sulfurireducens
GCA_003721175.1	1853682	PRJNA503943	SAMN10386251	na	1853682	Halarchaeum_sp._CBA1220	strain=CBA1220	none	Contig	2018-11-11	ASM372117v1	World_Institute_of_Kimchi	GCF_003721175.1	ftp://ftp.ncbi.nlm.nih.gov/genomes/all/GCA/003/721/175/GCA_003721175.1_ASM372117v1		Archaea	Euryarchaeota	Halobacteria	Halobacteriales	Halobacteriaceae	Halarchaeum	Halarchaeum_sp__CBA1220
GCA_000006805.1	64091	PRJNA217	SAMN02604216	representative_genome	2242	Halobacterium_salinarum_NRC-1	strain=NRC-1;_ATCC_700922	none	Complete_Genome	2001-01-09	ASM680v1	University_of_Massachusetts-Amherst,_University_of_Washington	GCF_000006805.1	ftp://ftp.ncbi.nlm.nih.gov/genomes/all/GCA/000/006/805/GCA_000006805.1_ASM680v1		Archaea	Euryarchaeota	Halobacteria	Halobacteriales	Halobacteriaceae	Halobacterium	Halobacterium_salinarum
GCA_001886955.1	1873524	PRJNA328078	SAMN05363636	representative_genome	1873524	Halodesulfurarchaeum_formicicum	strain=HSR6	none	Complete_Genome	2016-11-28	ASM188695v1	Immanuel_Kant_Baltic_Federal_University	GCF_001886955.1	ftp://ftp.ncbi.nlm.nih.gov/genomes/all/GCA/001/886/955/GCA_001886955.1_ASM188695v1		Archaea	Euryarchaeota	Halobacteria	Halobacteriales	Halobacteriaceae	Halodesulfurarchaeum	Halodesulfurarchaeum_formicicum
GCA_004087835.1	2505977	PRJNA514419	SAMN10724366	na	2505977	Halorussus_sp._RC-68	strain=RC-68	none	Complete_Genome	2019-01-21	ASM408783v1	Jiangsu_University	GCF_004087835.1	ftp://ftp.ncbi.nlm.nih.gov/genomes/all/GCA/004/087/835/GCA_004087835.1_ASM408783v1		Archaea	Euryarchaeota	Halobacteria	Halobacteriales	Halobacteriaceae	Halorussus	Halorussus_sp__RC-68
GCA_003675855.1	1547897	PRJNA495149	SAMN10220147	na	1547897	Halostella_salina	strain=CBA1114	none	Contig	2018-10-22	ASM367585v1	Jiangsu_University	GCF_003675855.1	ftp://ftp.ncbi.nlm.nih.gov/genomes/all/GCA/003/675/855/GCA_003675855.1_ASM367585v1		Archaea	Euryarchaeota	Halobacteria	Halobacteriales	Halobacteriaceae	Halostella	Halostella_salina
GCA_900100385.1	890420	PRJEB16002	SAMN05216226	representative_genome	890420	Halovenus_aranensis	strain=IBRC-M10015	none	Scaffold	2016-10-21	IMG-taxon_2651870124_annotated_assembly	DOE_-_JOINT_GENOME_INSTITUTE	GCF_900100385.1	ftp://ftp.ncbi.nlm.nih.gov/genomes/all/GCA/900/100/385/GCA_900100385.1_IMG-taxon_2651870124_annotated_assembly		Archaea	Euryarchaeota	Halobacteria	Halobacteriales	Halobacteriaceae	Halovenus	Halovenus_aranensis
GCA_000334895.1	1232219	PRJDB105	SAMD00011631	representative_genome	1232219	Halococcus_agarilyticus	strain=197A	none	Contig	2013-01-29	ASM33489v1	Japan_Agency_for_Marine-Earth_Science_and_Technology	GCF_000334895.1	ftp://ftp.ncbi.nlm.nih.gov/genomes/all/GCA/000/334/895/GCA_000334895.1_ASM33489v1		Archaea	Euryarchaeota	Halobacteria	Halobacteriales	Halococcaceae	Halococcus	Halococcus_agarilyticus
GCA_007118145.1	1904752	PRJNA453733	SAMN10606192	na	1904752	Halobacteriales_archaeon	none	CSSed162cmA_512	Contig	2019-07-18	ASM711814v1	Institute_for_Biodiversity_and_Ecosystem_dynamics,_Faculty_of_Science,_University_of_Amsterdam	na	ftp://ftp.ncbi.nlm.nih.gov/genomes/all/GCA/007/118/145/GCA_007118145.1_ASM711814v1		Archaea	Euryarchaeota	Halobacteria	Halobacteriales	none	none	Halobacteriales_archaeon
GCA_003021305.1	1919149	PRJNA351262	SAMN06020752	na	1919149	Halobacteriales_archaeon_QH_10_67_22	none	QH_10_67_22	Scaffold	2018-03-27	ASM302130v1	None	na	ftp://ftp.ncbi.nlm.nih.gov/genomes/all/GCA/003/021/305/GCA_003021305.1_ASM302130v1		Archaea	Euryarchaeota	Halobacteria	Halobacteriales	none	none	Halobacteriales_archaeon_QH_10_67_22
GCA_003020965.1	1919175	PRJNA351262	SAMN06020776	na	1919175	Halobacteriales_archaeon_QS_4_69_225	none	QS_4_69_225	Scaffold	2018-03-27	ASM302096v1	None	na	ftp://ftp.ncbi.nlm.nih.gov/genomes/all/GCA/003/020/965/GCA_003020965.1_ASM302096v1		Archaea	Euryarchaeota	Halobacteria	Halobacteriales	none	none	Halobacteriales_archaeon_QS_4_69_225
GCA_003020945.1	1919183	PRJNA351262	SAMN06020785	na	1919183	Halobacteriales_archaeon_QS_6_71_20	none	QS_6_71_20	Scaffold	2018-03-27	ASM302094v1	None	na	ftp://ftp.ncbi.nlm.nih.gov/genomes/all/GCA/003/020/945/GCA_003020945.1_ASM302094v1		Archaea	Euryarchaeota	Halobacteria	Halobacteriales	none	none	Halobacteriales_archaeon_QS_6_71_20
GCA_003023185.1	1919190	PRJNA351262	SAMN06020792	na	1919190	Halobacteriales_archaeon_QS_9_67_17	none	QS_9_67_17	Scaffold	2018-03-27	ASM302318v1	None	na	ftp://ftp.ncbi.nlm.nih.gov/genomes/all/GCA/003/023/185/GCA_003023185.1_ASM302318v1		Archaea	Euryarchaeota	Halobacteria	Halobacteriales	none	none	Halobacteriales_archaeon_QS_9_67_17
GCA_000226975.3	358396	PRJNA16192	SAMN02470038	representative_genome	229731	Halobiforma_lacisalsi_AJ5	strain=AJ5	none	Complete_Genome	2017-01-23	ASM22697v3	College_of_Life_Sciences,_Zhejiang_University	GCF_000226975.2	ftp://ftp.ncbi.nlm.nih.gov/genomes/all/GCA/000/226/975/GCA_000226975.3_ASM22697v3		Archaea	Euryarchaeota	Halobacteria	Natrialbales	Natrialbaceae	Halobiforma	Halobiforma_lacisalsi
GCA_000217715.1	797210	PRJNA56049	SAMN02232028	representative_genome	387343	Halopiger_xanaduensis_SH-6	strain=SH-6	none	Complete_Genome	2011-06-09	ASM21771v1	US_DOE_Joint_Genome_Institute	GCF_000217715.1	ftp://ftp.ncbi.nlm.nih.gov/genomes/all/GCA/000/217/715/GCA_000217715.1_ASM21771v1		Archaea	Euryarchaeota	Halobacteria	Natrialbales	Natrialbaceae	Halopiger	Halopiger_xanaduensis
GCA_000517625.1	797299	PRJNA71415	SAMN00117518	representative_genome	353800	Halostagnicola_larsenii_XH-48	strain=XH-48	none	Complete_Genome	2014-01-13	ASM51762v1	JGI	GCF_000517625.1	ftp://ftp.ncbi.nlm.nih.gov/genomes/all/GCA/000/517/625/GCA_000517625.1_ASM51762v1		Archaea	Euryarchaeota	Halobacteria	Natrialbales	Natrialbaceae	Halostagnicola	Halostagnicola_larsenii
GCA_000025325.1	543526	PRJNA30411	SAMN02598471	representative_genome	62320	Haloterrigena_turkmenica_DSM_5511	strain=DSM_5511	none	Complete_Genome	2010-01-19	ASM2532v1	US_DOE_Joint_Genome_Institute_(JGI-PGF)	GCF_000025325.1	ftp://ftp.ncbi.nlm.nih.gov/genomes/all/GCA/000/025/325/GCA_000025325.1_ASM2532v1		Archaea	Euryarchaeota	Halobacteria	Natrialbales	Natrialbaceae	Haloterrigena	Haloterrigena_turkmenica
GCA_000328525.1	797302	PRJNA59897	SAMN02232030	na	387341	Halovivax_ruber_XH-70	strain=XH-70	none	Complete_Genome	2012-12-27	ASM32852v1	DOE_Joint_Genome_Institute	GCF_000328525.1	ftp://ftp.ncbi.nlm.nih.gov/genomes/all/GCA/000/328/525/GCA_000328525.1_ASM32852v1		Archaea	Euryarchaeota	Halobacteria	Natrialbales	Natrialbaceae	Halovivax	Halovivax_ruber
GCA_003841485.1	1679091	PRJNA494305	SAMN10160504	na	1679091	Natrarchaeobius_halalkaliphilus	strain=AArcht-Sl	none	Contig	2018-11-26	ASM384148v1	Winogradsky_Institute_of_Microbiology	GCF_003841485.1	ftp://ftp.ncbi.nlm.nih.gov/genomes/all/GCA/003/841/485/GCA_003841485.1_ASM384148v1		Archaea	Euryarchaeota	Halobacteria	Natrialbales	Natrialbaceae	Natrarchaeobius	Natrarchaeobius_halalkaliphilus
GCA_000025625.1	547559	PRJNA30691	SAMN02598473	representative_genome	13769	Natrialba_magadii_ATCC_43099	strain=ATCC_43099	none	Complete_Genome	2010-02-24	ASM2562v1	US_DOE_Joint_Genome_Institute_(JGI-PGF)	GCF_000025625.1	ftp://ftp.ncbi.nlm.nih.gov/genomes/all/GCA/000/025/625/GCA_000025625.1_ASM2562v1		Archaea	Euryarchaeota	Halobacteria	Natrialbales	Natrialbaceae	Natrialba	Natrialba_magadii
GCA_000230735.3	797303	PRJNA52951	SAMN02261373	representative_genome	69525	Natrinema_pellirubrum_DSM_15624	strain=DSM_15624	none	Complete_Genome	2012-12-27	ASM23073v3	JGI	GCF_000230735.2	ftp://ftp.ncbi.nlm.nih.gov/genomes/all/GCA/000/230/735/GCA_000230735.3_ASM23073v3		Archaea	Euryarchaeota	Halobacteria	Natrialbales	Natrialbaceae	Natrinema	Natrinema_pellirubrum
GCA_000281695.1	406552	PRJNA89473	SAMN02603638	na	406552	Natrinema_sp._J7-2	strain=J7-2	none	Complete_Genome	2012-07-25	ASM28169v1	Nankai_University	GCF_000281695.1	ftp://ftp.ncbi.nlm.nih.gov/genomes/all/GCA/000/281/695/GCA_000281695.1_ASM28169v1		Archaea	Euryarchaeota	Halobacteria	Natrialbales	Natrialbaceae	Natrinema	Natrinema_sp__J7-2
GCA_000230715.3	797304	PRJNA60135	SAMN02232042	representative_genome	44930	Natronobacterium_gregoryi_SP2	strain=SP2	none	Complete_Genome	2012-12-10	ASM23071v3	DOE_Joint_Genome_Institute	GCF_000230715.2	ftp://ftp.ncbi.nlm.nih.gov/genomes/all/GCA/000/230/715/GCA_000230715.3_ASM23071v3		Archaea	Euryarchaeota	Halobacteria	Natrialbales	Natrialbaceae	Natronobacterium	Natronobacterium_gregoryi
GCA_000328685.1	694430	PRJNA46985	SAMN02261263	representative_genome	29288	Natronococcus_occultus_SP4	strain=SP4	none	Complete_Genome	2012-12-28	ASM32868v1	JGI	GCF_000328685.1	ftp://ftp.ncbi.nlm.nih.gov/genomes/all/GCA/000/328/685/GCA_000328685.1_ASM32868v1		Archaea	Euryarchaeota	Halobacteria	Natrialbales	Natrialbaceae	Natronococcus	Natronococcus_occultus
GCA_003430825.1	2044521	PRJNA413731	SAMN07764453	na	2044521	Natronolimnobius_sp._AArc1	strain=AArc1	none	Complete_Genome	2018-08-28	ASM343082v1	C.N.R._-_Institute_for_Coastal_Marine_Environment_(IAMC)	GCF_003430825.1	ftp://ftp.ncbi.nlm.nih.gov/genomes/all/GCA/003/430/825/GCA_003430825.1_ASM343082v1		Archaea	Euryarchaeota	Halobacteria	Natrialbales	Natrialbaceae	Natronolimnobius	Natronolimnobius_sp__AArc1
GCA_000337235.1	1114856	PRJNA174945	SAMN02471668	na	63128	Natronorubrum_tibetense_GA33	strain=GA33	none	Contig	2013-02-04	ASM33723v1	University_of_California,_Davis	GCF_000337235.1	ftp://ftp.ncbi.nlm.nih.gov/genomes/all/GCA/000/337/235/GCA_000337235.1_ASM33723v1		Archaea	Euryarchaeota	Halobacteria	Natrialbales	Natrialbaceae	Natronorubrum	Natronorubrum_tibetense
GCA_001564115.1	1729464	PRJNA286221	SAMN04125315	na	1729464	Natrialbaceae_archaeon_Tc-Br11_E2g8	none	Tc-Br11_E2g8	Contig	2016-02-19	ASM156411v1	Institute_for_Biodiversity_and_Ecosystem_dynamics,_Faculty_of_Science,_University_of_Amsterdam	na	ftp://ftp.ncbi.nlm.nih.gov/genomes/all/GCA/001/564/115/GCA_001564115.1_ASM156411v1		Archaea	Euryarchaeota	Halobacteria	Natrialbales	Natrialbaceae	none	Natrialbaceae_archaeon_Tc-Br11_E2g8
GCA_003838185.1	2293854	PRJNA484800	SAMN09770002	na	2293854	Methanocalculus_sp._MSAO_Arc1	none	MSAO_Arc1	Contig	2018-11-26	ASM383818v1	Institute_for_Biodiversity_and_Ecosystem_dynamics,_Faculty_of_Science,_University_of_Amsterdam	na	ftp://ftp.ncbi.nlm.nih.gov/genomes/all/GCA/003/838/185/GCA_003838185.1_ASM383818v1		Archaea	Euryarchaeota	Methanomicrobia	Methanomicrobiales	Methanocalculaceae	Methanocalculus	Methanocalculus_sp__MSAO_Arc1
GCA_000015765.1	410358	PRJNA18109	SAMN00623052	representative_genome	83984	Methanocorpusculum_labreanum_Z	strain=Z	none	Complete_Genome	2007-02-01	ASM1576v1	DOE_Joint_Genome_Institute	GCF_000015765.1	ftp://ftp.ncbi.nlm.nih.gov/genomes/all/GCA/000/015/765/GCA_000015765.1_ASM1576v1		Archaea	Euryarchaeota	Methanomicrobia	Methanomicrobiales	Methanocorpusculaceae	Methanocorpusculum	Methanocorpusculum_labreanum
GCA_001017125.1	1550566	PRJNA273166	SAMN03288802	representative_genome	1550566	Methanoculleus_sediminis	strain=S3Fa	none	Scaffold	2015-06-01	ASM101712v1	National_Chung_Hsing_University	GCF_001017125.1	ftp://ftp.ncbi.nlm.nih.gov/genomes/all/GCA/001/017/125/GCA_001017125.1_ASM101712v1		Archaea	Euryarchaeota	Methanomicrobia	Methanomicrobiales	Methanomicrobiaceae	Methanoculleus	Methanoculleus_sediminis
GCA_001571405.1	2200	PRJDB4448	SAMD00044722	representative_genome	2200	Methanoculleus_thermophilus	strain=CR-1	none	Contig	2016-01-19	ASM157140v1	Bioproduction_Research_Institute,_National_Institute_of_Advanced_Industrial_Science_and_Technology_(AIST)	GCF_001571405.1	ftp://ftp.ncbi.nlm.nih.gov/genomes/all/GCA/001/571/405/GCA_001571405.1_ASM157140v1		Archaea	Euryarchaeota	Methanomicrobia	Methanomicrobiales	Methanomicrobiaceae	Methanoculleus	Methanoculleus_thermophilus
GCA_001571385.1	488124	PRJDB4447	SAMD00044721	representative_genome	488124	Methanofollis_ethanolicus	strain=HASU	none	Contig	2016-01-19	ASM157138v1	Bioproduction_Research_Institute,_National_Institute_of_Advanced_Industrial_Science_and_Technology_(AIST)	GCF_001571385.1	ftp://ftp.ncbi.nlm.nih.gov/genomes/all/GCA/001/571/385/GCA_001571385.1_ASM157138v1		Archaea	Euryarchaeota	Methanomicrobia	Methanomicrobiales	Methanomicrobiaceae	Methanofollis	Methanofollis_ethanolicus
GCA_000784355.1	230356	PRJNA222641	SAMN03196739	na	230356	Methanolacinia_paynteri	strain=DSM_2545	none	Scaffold	2014-11-17	Metpay	Leibniz_Institute_DSMZ_Braunschweig	GCF_000784355.1	ftp://ftp.ncbi.nlm.nih.gov/genomes/all/GCA/000/784/355/GCA_000784355.1_Metpay		Archaea	Euryarchaeota	Methanomicrobia	Methanomicrobiales	Methanomicrobiaceae	Methanolacinia	Methanolacinia_paynteri
GCA_000235685.3	882090	PRJNA62035	SAMN02261397	representative_genome	263906	Methanolinea_tarda_NOBI-1	strain=NOBI-1	none	Chromosome	2014-01-13	ASM23568v3	JGI	GCF_000235685.2	ftp://ftp.ncbi.nlm.nih.gov/genomes/all/GCA/000/235/685/GCA_000235685.3_ASM23568v3		Archaea	Euryarchaeota	Methanomicrobia	Methanomicrobiales	Methanoregulaceae	Methanolinea	Methanolinea_tarda
GCA_000327485.1	593750	PRJNA63567	SAMN02232038	representative_genome	882104	Methanoregula_formicica_SMSP	strain=SMSP	none	Complete_Genome	2012-12-21	ASM32748v1	DOE_Joint_Genome_Institute	GCF_000327485.1	ftp://ftp.ncbi.nlm.nih.gov/genomes/all/GCA/000/327/485/GCA_000327485.1_ASM32748v1		Archaea	Euryarchaeota	Methanomicrobia	Methanomicrobiales	Methanoregulaceae	Methanoregula	Methanoregula_formicica
GCA_000021965.1	521011	PRJNA29381	SAMN00001866	representative_genome	475088	Methanosphaerula_palustris_E1-9c	strain=E1-9c	none	Complete_Genome	2009-01-05	ASM2196v1	US_DOE_Joint_Genome_Institute_(JGI-PGF)	GCF_000021965.1	ftp://ftp.ncbi.nlm.nih.gov/genomes/all/GCA/000/021/965/GCA_000021965.1_ASM2196v1		Archaea	Euryarchaeota	Methanomicrobia	Methanomicrobiales	Methanoregulaceae	Methanosphaerula	Methanosphaerula_palustris
GCA_000013445.1	323259	PRJNA13015	SAMN02598287	representative_genome	2203	Methanospirillum_hungatei_JF-1	strain=JF-1	none	Complete_Genome	2006-02-17	ASM1344v1	DOE_Joint_Genome_Institute	GCF_000013445.1	ftp://ftp.ncbi.nlm.nih.gov/genomes/all/GCA/000/013/445/GCA_000013445.1_ASM1344v1		Archaea	Euryarchaeota	Methanomicrobia	Methanomicrobiales	Methanospirillaceae	Methanospirillum	Methanospirillum_hungatei
GCA_000685155.1	1392998	PRJNA242803	SAMN02713514	na	1392998	Candidatus_Methanoperedens_nitroreducens	strain=ANME-2d	none	Scaffold	2014-05-06	ANME2D_V10	University_of_Queensland	GCF_000685155.1	ftp://ftp.ncbi.nlm.nih.gov/genomes/all/GCA/000/685/155/GCA_000685155.1_ANME2D_V10		Archaea	Euryarchaeota	Methanomicrobia	Methanosarcinales	Methanoperedenaceae	Candidatus_Methanoperedens	Candidatus_Methanoperedens_nitroreducens
GCA_003104905.1	2072416	PRJNA378332	SAMN08364719	na	2072416	Candidatus_Methanoperedenaceae_archaeon	none	FeB_1	Scaffold	2018-05-09	ASM310490v1	University_of_Queensland	na	ftp://ftp.ncbi.nlm.nih.gov/genomes/all/GCA/003/104/905/GCA_003104905.1_ASM310490v1		Archaea	Euryarchaeota	Methanomicrobia	Methanosarcinales	Methanoperedenaceae	none	Candidatus_Methanoperedenaceae_archaeon
GCA_002839545.1	2013824	PRJNA321556	SAMN06767741	na	2013824	Candidatus_Methanoperedenaceae_archaeon_HGW-Methanoperedenaceae-1	none	HGW-Methanoperedenaceae-1	Scaffold	2017-12-13	ASM283954v1	UC_Berkeley	na	ftp://ftp.ncbi.nlm.nih.gov/genomes/all/GCA/002/839/545/GCA_002839545.1_ASM283954v1		Archaea	Euryarchaeota	Methanomicrobia	Methanosarcinales	Methanoperedenaceae	none	Candidatus_Methanoperedenaceae_archaeon_HGW-Methanoperedenaceae-1
GCA_004363215.1	91560	PRJNA439858	SAMN08769569	na	91560	Methanimicrococcus_blatticola	strain=DSM_13328	none	Scaffold	2019-03-22	ASM436321v1	DOE_Joint_Genome_Institute	GCF_004363215.1	ftp://ftp.ncbi.nlm.nih.gov/genomes/all/GCA/004/363/215/GCA_004363215.1_ASM436321v1		Archaea	Euryarchaeota	Methanomicrobia	Methanosarcinales	Methanosarcinaceae	Methanimicrococcus	Methanimicrococcus_blatticola
GCA_000013725.1	259564	PRJNA9634	SAMN02598545	representative_genome	29291	Methanococcoides_burtonii_DSM_6242	strain=DSM_6242	none	Complete_Genome	2006-04-10	ASM1372v1	DOE_Joint_Genome_Institute	GCF_000013725.1	ftp://ftp.ncbi.nlm.nih.gov/genomes/all/GCA/000/013/725/GCA_000013725.1_ASM1372v1		Archaea	Euryarchaeota	Methanomicrobia	Methanosarcinales	Methanosarcinaceae	Methanococcoides	Methanococcoides_burtonii
GCA_000196655.1	644295	PRJNA37945	SAMN00015125	representative_genome	2322	Methanohalobium_evestigatum_Z-7303	strain=Z-7303	none	Complete_Genome	2010-06-15	ASM19665v1	US_DOE_Joint_Genome_Institute	GCF_000196655.1	ftp://ftp.ncbi.nlm.nih.gov/genomes/all/GCA/000/196/655/GCA_000196655.1_ASM19665v1		Archaea	Euryarchaeota	Methanomicrobia	Methanosarcinales	Methanosarcinaceae	Methanohalobium	Methanohalobium_evestigatum
GCA_001889405.1	2177	PRJNA342410	SAMN05756399	representative_genome	2177	Methanohalophilus_halophilus	strain=Z-7982	none	Complete_Genome	2016-12-06	ASM188940v1	UBO	GCF_001889405.1	ftp://ftp.ncbi.nlm.nih.gov/genomes/all/GCA/001/889/405/GCA_001889405.1_ASM188940v1		Archaea	Euryarchaeota	Methanomicrobia	Methanosarcinales	Methanosarcinaceae	Methanohalophilus	Methanohalophilus_halophilus
GCA_000306725.1	1094980	PRJNA74005	SAMN00739943	representative_genome	420950	Methanolobus_psychrophilus_R15	strain=R15	none	Complete_Genome	2012-10-18	ASM30672v1	Beijing_Institute_of_Genomics	GCF_000306725.1	ftp://ftp.ncbi.nlm.nih.gov/genomes/all/GCA/000/306/725/GCA_000306725.1_ASM30672v1		Archaea	Euryarchaeota	Methanomicrobia	Methanosarcinales	Methanosarcinaceae	Methanolobus	Methanolobus_psychrophilus
GCA_000328665.1	867904	PRJNA50749	SAMN02261367	representative_genome	101192	Methanomethylovorans_hollandica_DSM_15978	strain=DSM_15978	none	Complete_Genome	2012-12-28	ASM32866v1	JGI	GCF_000328665.1	ftp://ftp.ncbi.nlm.nih.gov/genomes/all/GCA/000/328/665/GCA_000328665.1_ASM32866v1		Archaea	Euryarchaeota	Methanomicrobia	Methanosarcinales	Methanosarcinaceae	Methanomethylovorans	Methanomethylovorans_hollandica
GCA_000217995.1	679901	PRJNA40771	SAMN02232039	representative_genome	39669	Methanosalsum_zhilinae_DSM_4017	strain=DSM_4017	none	Complete_Genome	2011-06-13	ASM21799v1	US_DOE_Joint_Genome_Institute_(JGI-PGF)	GCF_000217995.1	ftp://ftp.ncbi.nlm.nih.gov/genomes/all/GCA/000/217/995/GCA_000217995.1_ASM21799v1		Archaea	Euryarchaeota	Methanomicrobia	Methanosarcinales	Methanosarcinaceae	Methanosalsum	Methanosalsum_zhilinae
GCA_000007345.1	188937	PRJNA290	SAMN03081414	representative_genome	2214	Methanosarcina_acetivorans_C2A	strain=C2A	none	Complete_Genome	2002-04-03	ASM734v1	Broad_Institute	GCF_000007345.1	ftp://ftp.ncbi.nlm.nih.gov/genomes/all/GCA/000/007/345/GCA_000007345.1_ASM734v1		Archaea	Euryarchaeota	Methanomicrobia	Methanosarcinales	Methanosarcinaceae	Methanosarcina	Methanosarcina_acetivorans
GCA_000970025.1	1434108	PRJNA230939	SAMN03074575	representative_genome	2208	Methanosarcina_barkeri_MS	strain=MS	none	Complete_Genome	2015-04-07	ASM97002v1	University_of_Illinois_at_Urbana-Champaign	GCF_000970025.1	ftp://ftp.ncbi.nlm.nih.gov/genomes/all/GCA/000/970/025/GCA_000970025.1_ASM97002v1		Archaea	Euryarchaeota	Methanomicrobia	Methanosarcinales	Methanosarcinaceae	Methanosarcina	Methanosarcina_barkeri
GCA_000970205.1	213585	PRJNA230947	SAMN03074583	representative_genome	2209	Methanosarcina_mazei_S-6	strain=S-6	none	Complete_Genome	2015-04-07	ASM97020v1	University_of_Illinois_at_Urbana-Champaign	GCF_000970205.1	ftp://ftp.ncbi.nlm.nih.gov/genomes/all/GCA/000/970/205/GCA_000970205.1_ASM97020v1		Archaea	Euryarchaeota	Methanomicrobia	Methanosarcinales	Methanosarcinaceae	Methanosarcina	Methanosarcina_mazei
GCA_001509375.1	301375	PRJNA278302	SAMN03445147	na	301375	Methanosaeta_harundinacea	none	57_489	Scaffold	2016-01-08	ASM150937v1	Lawrence_Berkeley_National_Lab	na	ftp://ftp.ncbi.nlm.nih.gov/genomes/all/GCA/001/509/375/GCA_001509375.1_ASM150937v1		Archaea	Euryarchaeota	Methanomicrobia	Methanosarcinales	Methanotrichaceae	Methanothrix	Methanosaeta_harundinacea
GCA_002067705.1	1811689	PRJNA310790	SAMN04534953	na	1811689	Methanosaeta_sp._PtaU1.Bin112	none	PtaU1.Bin112	Contig	2017-03-22	ASM206770v1	University_of_Illinois	na	ftp://ftp.ncbi.nlm.nih.gov/genomes/all/GCA/002/067/705/GCA_002067705.1_ASM206770v1		Archaea	Euryarchaeota	Methanomicrobia	Methanosarcinales	Methanotrichaceae	Methanothrix	Methanosaeta_sp__PtaU1_Bin112
GCA_000204415.1	990316	PRJNA63185	SAMN02604263	representative_genome	2223	Methanothrix_soehngenii_GP6	strain=GP6	none	Complete_Genome	2011-04-15	ASM20441v1	University_of_Wisconsin-Parkside	GCF_000204415.1	ftp://ftp.ncbi.nlm.nih.gov/genomes/all/GCA/000/204/415/GCA_000204415.1_ASM20441v1		Archaea	Euryarchaeota	Methanomicrobia	Methanosarcinales	Methanotrichaceae	Methanothrix	Methanothrix_soehngenii
GCA_003162615.1	90426	PRJNA386568	SAMN08178753	na	90426	Methanothrix_sp.	none	fen_7	Scaffold	2018-05-25	20100900_E3D	Australian_Centre_for_Ecogenomics,_The_University_of_Queensland	na	ftp://ftp.ncbi.nlm.nih.gov/genomes/all/GCA/003/162/615/GCA_003162615.1_20100900_E3D		Archaea	Euryarchaeota	Methanomicrobia	Methanosarcinales	Methanotrichaceae	Methanothrix	Methanothrix_sp_
GCA_000711905.1	1122233	PRJNA235052	SAMN02746094	representative_genome	660064	Methermicoccus_shengliensis_DSM_18856	strain=DSM_18856	none	Scaffold	2014-06-25	ASM71190v1	DOE_Joint_Genome_Institute	GCF_000711905.1	ftp://ftp.ncbi.nlm.nih.gov/genomes/all/GCA/000/711/905/GCA_000711905.1_ASM71190v1		Archaea	Euryarchaeota	Methanomicrobia	Methanosarcinales	Methermicoccaceae	Methermicoccus	Methermicoccus_shengliensis
GCA_003601535.1	2056317	PRJNA418890	SAMN08103063	na	2056317	ANME-2_cluster_archaeon	none	WYZ-LMO14	Contig	2018-10-01	ASM360153v1	Shanghai_Jiao_Tong_University	na	ftp://ftp.ncbi.nlm.nih.gov/genomes/all/GCA/003/601/535/GCA_003601535.1_ASM360153v1		Archaea	Euryarchaeota	Methanomicrobia	Methanosarcinales	none	none	ANME-2_cluster_archaeon
GCA_002926195.1	1968520	PRJNA290197	SAMN06562579	na	1968520	ANME-2_cluster_archaeon_HR1	none	HR1	Scaffold	2018-02-13	ASM292619v1	California_Institute_of_Technology	GCF_002926195.1	ftp://ftp.ncbi.nlm.nih.gov/genomes/all/GCA/002/926/195/GCA_002926195.1_ASM292619v1		Archaea	Euryarchaeota	Methanomicrobia	Methanosarcinales	none	none	ANME-2_cluster_archaeon_HR1
GCA_004193545.1	2250255	PRJNA495932	SAMN10235260	na	2250255	Methanosarcinales_archaeon	none	Eth-Arch1	Contig	2019-02-12	ASM419354v1	Helmholtz_Centre_for_Environmental_Research_GmbH_-_UFZ	na	ftp://ftp.ncbi.nlm.nih.gov/genomes/all/GCA/004/193/545/GCA_004193545.1_ASM419354v1		Archaea	Euryarchaeota	Methanomicrobia	Methanosarcinales	none	none	Methanosarcinales_archaeon
GCA_004211975.1	2250255	PRJNA472146	SAMN10390739	na	2250255	Methanosarcinales_archaeon	none	ANME-2c-GOS	Scaffold	2019-02-19	ASM421197v1	Institut_Pasteur	na	ftp://ftp.ncbi.nlm.nih.gov/genomes/all/GCA/004/211/975/GCA_004211975.1_ASM421197v1		Archaea	Euryarchaeota	Methanomicrobia	Methanosarcinales	none	none	Methanosarcinales_archaeon
GCA_002254825.2	1978124	PRJNA362212	SAMN06647985	na	1978124	Methanosarcinales_archaeon_ex4572_44	none	ex4572_44	Scaffold	2017-10-26	ASM225482v2	The_University_of_Texas_at_Austin	na	ftp://ftp.ncbi.nlm.nih.gov/genomes/all/GCA/002/254/825/GCA_002254825.2_ASM225482v2		Archaea	Euryarchaeota	Methanomicrobia	Methanosarcinales	none	none	Methanosarcinales_archaeon_ex4572_44
GCA_002503595.1	1915703	PRJNA348753	SAMN06027572	na	1915703	Methanosarcinales_archaeon_UBA203	none	UBA203	Scaffold	2017-10-10	ASM250359v1	University_of_Queensland	na	ftp://ftp.ncbi.nlm.nih.gov/genomes/all/GCA/002/503/595/GCA_002503595.1_ASM250359v1		Archaea	Euryarchaeota	Methanomicrobia	Methanosarcinales	none	none	Methanosarcinales_archaeon_UBA203
GCA_000063445.1	351160	PRJNA19641	SAMEA3138262	representative_genome	1175445	Methanocella_arvoryzae_MRE50	strain=MRE50	none	Complete_Genome	2006-10-12	ASM6344v1	Max_Planck_Institute	GCF_000063445.1	ftp://ftp.ncbi.nlm.nih.gov/genomes/all/GCA/000/063/445/GCA_000063445.1_ASM6344v1		Archaea	Euryarchaeota	Methanomicrobia	Methanocellales	Methanocellaceae	Methanocella	Methanocella_arvoryzae
GCA_000251105.1	1041930	PRJNA73221	SAMN02603117	representative_genome	1175444	Methanocella_conradii_HZ254	strain=HZ254	none	Complete_Genome	2012-03-07	ASM25110v1	China_Agricultural_University	GCF_000251105.1	ftp://ftp.ncbi.nlm.nih.gov/genomes/all/GCA/000/251/105/GCA_000251105.1_ASM25110v1		Archaea	Euryarchaeota	Methanomicrobia	Methanocellales	Methanocellaceae	Methanocella	Methanocella_conradii
GCA_003132625.1	2026739	PRJNA386568	SAMN08179423	na	2026739	Euryarchaeota_archaeon	none	palsa_43	Scaffold	2018-05-18	20120500_P19	Australian_Centre_for_Ecogenomics,_The_University_of_Queensland	na	ftp://ftp.ncbi.nlm.nih.gov/genomes/all/GCA/003/132/625/GCA_003132625.1_20120500_P19		Archaea	Euryarchaeota	Methanomicrobia	Methanocellales2	none	none	Euryarchaeota_archaeon
GCA_003141075.1	2026739	PRJNA386568	SAMN08180182	na	2026739	Euryarchaeota_archaeon	none	bog_81	Scaffold	2018-05-18	20120800_S1D	Australian_Centre_for_Ecogenomics,_The_University_of_Queensland	na	ftp://ftp.ncbi.nlm.nih.gov/genomes/all/GCA/003/141/075/GCA_003141075.1_20120800_S1D		Archaea	Euryarchaeota	Methanomicrobia	Methanocellales2	none	none	Euryarchaeota_archaeon
GCA_003170935.1	2026739	PRJNA386568	SAMN08179040	na	2026739	Euryarchaeota_archaeon	none	fen_29	Scaffold	2018-05-25	20110800_E2D	Australian_Centre_for_Ecogenomics,_The_University_of_Queensland	na	ftp://ftp.ncbi.nlm.nih.gov/genomes/all/GCA/003/170/935/GCA_003170935.1_20110800_E2D		Archaea	Euryarchaeota	Methanomicrobia	Methanocellales2	none	none	Euryarchaeota_archaeon
GCA_001766825.1	1839936	PRJNA318983	SAMN04871411	na	1839936	Candidatus_Syntrophoarchaeum_butanivorans	none	BOX1	Scaffold	2016-10-18	ASM176682v1	Max_Planck_Institute_for_Marine_Microbiology	na	ftp://ftp.ncbi.nlm.nih.gov/genomes/all/GCA/001/766/825/GCA_001766825.1_ASM176682v1		Archaea	Euryarchaeota	Methanomicrobia	Methanosarcinales	none	Candidatus_Syntrophoarchaeum	Candidatus_Syntrophoarchaeum_butanivorans
GCA_001766815.1	1838285	PRJNA319143	SAMN04880560	na	1838285	Candidatus_Syntrophoarchaeum_caldarius	none	BOX2	Scaffold	2016-10-18	ASM176681v1	Max_Planck_Institute_for_Marine_Microbiology	na	ftp://ftp.ncbi.nlm.nih.gov/genomes/all/GCA/001/766/815/GCA_001766815.1_ASM176681v1		Archaea	Euryarchaeota	Methanomicrobia	Methanosarcinales	none	Candidatus_Syntrophoarchaeum	Candidatus_Syntrophoarchaeum_caldarius
GCA_003194425.1	2056316	PRJNA418316	SAMN08434975	na	2056316	Methanophagales_archaeon	none	G37ANME1	Scaffold	2018-06-06	ASM319442v1	Max_Planck_Institute_for_Marine_Microbiolgy	na	ftp://ftp.ncbi.nlm.nih.gov/genomes/all/GCA/003/194/425/GCA_003194425.1_ASM319442v1		Archaea	Euryarchaeota	Methanomicrobia	Methanophagales	none	none	Methanophagales_archaeon
GCA_003194435.1	2056316	PRJNA418316	SAMN08434988	na	2056316	Methanophagales_archaeon	none	G60ANME1	Scaffold	2018-06-06	ASM319443v1	Max_Planck_Institute_for_Marine_Microbiolgy	na	ftp://ftp.ncbi.nlm.nih.gov/genomes/all/GCA/003/194/435/GCA_003194435.1_ASM319443v1		Archaea	Euryarchaeota	Methanomicrobia	Methanophagales	none	none	Methanophagales_archaeon
GCA_000008665.1	224325	PRJNA104	SAMN02603985	representative_genome	2234	Archaeoglobus_fulgidus_DSM_4304	strain=DSM_4304	none	Complete_Genome	1999-12-22	ASM866v1	TIGR	GCF_000008665.1	ftp://ftp.ncbi.nlm.nih.gov/genomes/all/GCA/000/008/665/GCA_000008665.1_ASM866v1		Archaea	Euryarchaeota	Archaeoglobi	Archaeoglobales	Archaeoglobaceae	Archaeoglobus	Archaeoglobus_fulgidus
GCA_000025285.1	572546	PRJNA32583	SAMN00017459	representative_genome	84156	Archaeoglobus_profundus_DSM_5631	strain=DSM_5631	none	Complete_Genome	2010-01-19	ASM2528v1	US_DOE_Joint_Genome_Institute_(JGI-PGF)	GCF_000025285.1	ftp://ftp.ncbi.nlm.nih.gov/genomes/all/GCA/000/025/285/GCA_000025285.1_ASM2528v1		Archaea	Euryarchaeota	Archaeoglobi	Archaeoglobales	Archaeoglobaceae	Archaeoglobus	Archaeoglobus_profundus
GCA_000385565.1	387631	PRJNA196460	SAMN02028569	representative_genome	1316941	Archaeoglobus_sulfaticallidus_PM70-1	strain=PM70-1	none	Complete_Genome	2013-04-30	ASM38556v1	University_of_Bergen,_Centre_for_Geobiology,_Department_of_Biology	GCF_000385565.1	ftp://ftp.ncbi.nlm.nih.gov/genomes/all/GCA/000/385/565/GCA_000385565.1_ASM38556v1		Archaea	Euryarchaeota	Archaeoglobi	Archaeoglobales	Archaeoglobaceae	Archaeoglobus	Archaeoglobus_sulfaticallidus
GCA_000194625.1	693661	PRJNA51621	SAMN00713598	representative_genome	58290	Archaeoglobus_veneficus_SNP6	strain=SNP6	none	Complete_Genome	2011-03-31	ASM19462v1	US_DOE_Joint_Genome_Institute_(JGI-PGF)	GCF_000194625.1	ftp://ftp.ncbi.nlm.nih.gov/genomes/all/GCA/000/194/625/GCA_000194625.1_ASM19462v1		Archaea	Euryarchaeota	Archaeoglobi	Archaeoglobales	Archaeoglobaceae	Archaeoglobus	Archaeoglobus_veneficus
GCA_000025505.1	589924	PRJNA33635	SAMN02598503	representative_genome	54261	Ferroglobus_placidus_DSM_10642	strain=DSM_10642	none	Complete_Genome	2010-02-16	ASM2550v1	US_DOE_Joint_Genome_Institute	GCF_000025505.1	ftp://ftp.ncbi.nlm.nih.gov/genomes/all/GCA/000/025/505/GCA_000025505.1_ASM2550v1		Archaea	Euryarchaeota	Archaeoglobi	Archaeoglobales	Archaeoglobaceae	Ferroglobus	Ferroglobus_placidus
GCA_000789255.1	565033	PRJNA261279	SAMN03070125	representative_genome	565033	Geoglobus_acetivorans	strain=SBH6	none	Complete_Genome	2014-12-04	ASM78925v1	Centre_Bioengineering_RAS	GCF_000789255.1	ftp://ftp.ncbi.nlm.nih.gov/genomes/all/GCA/000/789/255/GCA_000789255.1_ASM78925v1		Archaea	Euryarchaeota	Archaeoglobi	Archaeoglobales	Archaeoglobaceae	Geoglobus	Geoglobus_acetivorans
GCA_002011165.1	1935139	PRJNA269163	SAMN06226338	na	1935139	Euryarchaeota_archaeon_JdFR-21	none	JdFR-21	Contig	2017-03-02	ASM201116v1	University_of_Hawaii	na	ftp://ftp.ncbi.nlm.nih.gov/genomes/all/GCA/002/011/165/GCA_002011165.1_ASM201116v1		Archaea	Euryarchaeota	Archaeoglobi	Archaeoglobales	none	none	Euryarchaeota_archaeon_JdFR-21
GCA_004347825.1	2250530	PRJNA475882	SAMN09404983	na	2250530	Archaeoglobi_archaeon	none	WYZ-LMO1	Contig	2019-03-12	ASM434782v1	Shanghai_Jiao_Tong_University	na	ftp://ftp.ncbi.nlm.nih.gov/genomes/all/GCA/004/347/825/GCA_004347825.1_ASM434782v1		Archaea	Euryarchaeota	Archaeoglobi	none	none	none	Archaeoglobi_archaeon
GCA_004212075.1	2491083	PRJNA472146	SAMN10390728	na	2491083	Candidatus_Methanoliparum_thermophilum	none	NM1a	Contig	2019-02-19	ASM421207v1	Institut_Pasteur	na	ftp://ftp.ncbi.nlm.nih.gov/genomes/all/GCA/004/212/075/GCA_004212075.1_ASM421207v1		Archaea	Euryarchaeota	Methanoliparia	Methanoliparales	Methanoliparaceae	Candidatus_Methanoliparum	Candidatus_Methanoliparum_thermophilum
GCA_004212085.1	2491085	PRJNA472146	SAMN10390732	na	2491085	Candidatus_Methanolliviera_hydrocarbonicum	none	NM1b	Contig	2019-02-19	ASM421208v1	Institut_Pasteur	na	ftp://ftp.ncbi.nlm.nih.gov/genomes/all/GCA/004/212/085/GCA_004212085.1_ASM421208v1		Archaea	Euryarchaeota	Methanoliparia	Methanoliparales	Methanollivieraceae	Candidatus_Methanolliviera	Candidatus_Methanolliviera_hydrocarbonicum
GCA_001914405.1	1903181	PRJNA357090	SAMN05770050	na	1903181	Candidatus_Methanohalarchaeum_thermophilum	none	HMET1	Contig	2016-12-23	ASM191440v1	National_Center_for_Biotechnology_Information	na	ftp://ftp.ncbi.nlm.nih.gov/genomes/all/GCA/001/914/405/GCA_001914405.1_ASM191440v1		Archaea	Euryarchaeota	Methanonatronarchaeia	Methanonatronarchaeales	Methanonatronarchaeaceae	Candidatus_Methanohalarchaeum	Candidatus_Methanohalarchaeum_thermophilum
GCA_002153915.1	1927129	PRJNA356895	SAMN05770049	representative_genome	1927129	Methanonatronarchaeum_thermophilum	strain=AMET1	none	Contig	2017-05-22	ASM215391v1	National_Center_for_Biotechnology_Information	GCF_002153915.1	ftp://ftp.ncbi.nlm.nih.gov/genomes/all/GCA/002/153/915/GCA_002153915.1_ASM215391v1		Archaea	Euryarchaeota	Methanonatronarchaeia	Methanonatronarchaeales	Methanonatronarchaeaceae	Methanonatronarchaeum	Methanonatronarchaeum_thermophilum
GCA_003555005.1	2099682	PRJNA434545	SAMN08575063	na	2099682	Methanonatronarchaeia_archaeon	none	T1Sed10_117R1	Contig	2018-09-12	ASM355500v1	Institute_for_Biodiversity_and_Ecosystem_dynamics,_Faculty_of_Science,_University_of_Amsterdam	na	ftp://ftp.ncbi.nlm.nih.gov/genomes/all/GCA/003/555/005/GCA_003555005.1_ASM355500v1		Archaea	Euryarchaeota	Methanonatronarchaeia	none	none	none	Methanonatronarchaeia_archaeon
GCA_003193925.1	2599289	PRJNA421865	SAMN08159283	na	2599289	Candidatus_Thalassarchaeum_betae	none	Cayman_51_deep	Contig	2018-06-06	ASM319392v1	University_of_Michigan	na	ftp://ftp.ncbi.nlm.nih.gov/genomes/all/GCA/003/193/925/GCA_003193925.1_ASM319392v1		Archaea	Euryarchaeota	Poseidoniia	Poseidoniales	Candidatus_Thalassarchaeaceae	none	Candidatus_Thalassarchaeum_betae_Cayman_51_deep
GCA_003324635.1	2163009	PRJNA352798	SAMN08905501	na	2163009	Candidatus_Poseidoniales_archaeon	none	MED-G91	Contig	2018-07-16	ASM332463v1	Universidad_Miguel_Hernandez	na	ftp://ftp.ncbi.nlm.nih.gov/genomes/all/GCA/003/324/635/GCA_003324635.1_ASM332463v1		Archaea	Euryarchaeota	Poseidoniia	Poseidoniales	none	none	Candidatus_Poseidoniales_archaeon
GCA_003602595.1	2163009	PRJNA481422	SAMN09667242	na	2163009	Candidatus_Poseidoniales_archaeon	none	bin_120	Scaffold	2018-10-01	ASM360259v1	The_University_of_Queensland	na	ftp://ftp.ncbi.nlm.nih.gov/genomes/all/GCA/003/602/595/GCA_003602595.1_ASM360259v1		Archaea	Euryarchaeota	Poseidoniia	Poseidoniales	none	none	Candidatus_Poseidoniales_archaeon
GCA_002718195.1	2026739	PRJNA391943	SAMN07618917	na	2026739	Euryarchaeota_archaeon	none	SP339	Contig	2017-10-25	ASM271819v1	Tara_Oceans_Consortium	na	ftp://ftp.ncbi.nlm.nih.gov/genomes/all/GCA/002/718/195/GCA_002718195.1_ASM271819v1		Archaea	Euryarchaeota	Poseidoniia	Poseidoniales	none	none	Euryarchaeota_archaeon
GCA_002726395.1	2026739	PRJNA391943	SAMN07618810	na	2026739	Euryarchaeota_archaeon	none	NP73	Contig	2017-10-26	ASM272639v1	Tara_Oceans_Consortium	na	ftp://ftp.ncbi.nlm.nih.gov/genomes/all/GCA/002/726/395/GCA_002726395.1_ASM272639v1		Archaea	Euryarchaeota	Poseidoniia	Poseidoniales	none	none	Euryarchaeota_archaeon
GCA_002726495.1	2026739	PRJNA391943	SAMN07618809	na	2026739	Euryarchaeota_archaeon	none	NP65	Contig	2017-10-26	ASM272649v1	Tara_Oceans_Consortium	na	ftp://ftp.ncbi.nlm.nih.gov/genomes/all/GCA/002/726/495/GCA_002726495.1_ASM272649v1		Archaea	Euryarchaeota	Poseidoniia	Poseidoniales	none	none	Euryarchaeota_archaeon
GCA_002497525.1	1915789	PRJNA348753	SAMN06027591	na	1915789	Euryarchaeota_archaeon_UBA109	none	UBA109	Scaffold	2017-10-10	ASM249752v1	University_of_Queensland	na	ftp://ftp.ncbi.nlm.nih.gov/genomes/all/GCA/002/497/525/GCA_002497525.1_ASM249752v1		Archaea	Euryarchaeota	Poseidoniia	Poseidoniales	none	none	Euryarchaeota_archaeon_UBA109
GCA_002497645.1	1915794	PRJNA348753	SAMN06027089	na	1915794	Euryarchaeota_archaeon_UBA12	none	UBA12	Scaffold	2017-10-10	ASM249764v1	University_of_Queensland	na	ftp://ftp.ncbi.nlm.nih.gov/genomes/all/GCA/002/497/645/GCA_002497645.1_ASM249764v1		Archaea	Euryarchaeota	Poseidoniia	Poseidoniales	none	none	Euryarchaeota_archaeon_UBA12
GCA_002502625.1	1915800	PRJNA348753	SAMN06027303	na	1915800	Euryarchaeota_archaeon_UBA125	none	UBA125	Scaffold	2017-10-10	ASM250262v1	University_of_Queensland	na	ftp://ftp.ncbi.nlm.nih.gov/genomes/all/GCA/002/502/625/GCA_002502625.1_ASM250262v1		Archaea	Euryarchaeota	Poseidoniia	Poseidoniales	none	none	Euryarchaeota_archaeon_UBA125
GCA_002505775.1	1915806	PRJNA348753	SAMN06027126	na	1915806	Euryarchaeota_archaeon_UBA130	none	UBA130	Scaffold	2017-10-10	ASM250577v1	University_of_Queensland	na	ftp://ftp.ncbi.nlm.nih.gov/genomes/all/GCA/002/505/775/GCA_002505775.1_ASM250577v1		Archaea	Euryarchaeota	Poseidoniia	Poseidoniales	none	none	Euryarchaeota_archaeon_UBA130
GCA_002502415.1	1915807	PRJNA348753	SAMN06027127	na	1915807	Euryarchaeota_archaeon_UBA131	none	UBA131	Scaffold	2017-10-10	ASM250241v1	University_of_Queensland	na	ftp://ftp.ncbi.nlm.nih.gov/genomes/all/GCA/002/502/415/GCA_002502415.1_ASM250241v1		Archaea	Euryarchaeota	Poseidoniia	Poseidoniales	none	none	Euryarchaeota_archaeon_UBA131
GCA_002496725.1	1915827	PRJNA348753	SAMN06027451	na	1915827	Euryarchaeota_archaeon_UBA181	none	UBA181	Scaffold	2017-10-10	ASM249672v1	University_of_Queensland	na	ftp://ftp.ncbi.nlm.nih.gov/genomes/all/GCA/002/496/725/GCA_002496725.1_ASM249672v1		Archaea	Euryarchaeota	Poseidoniia	Poseidoniales	none	none	Euryarchaeota_archaeon_UBA181
GCA_002502565.1	1915838	PRJNA348753	SAMN06027181	na	1915838	Euryarchaeota_archaeon_UBA20	none	UBA20	Scaffold	2017-10-10	ASM250256v1	University_of_Queensland	na	ftp://ftp.ncbi.nlm.nih.gov/genomes/all/GCA/002/502/565/GCA_002502565.1_ASM250256v1		Archaea	Euryarchaeota	Poseidoniia	Poseidoniales	none	none	Euryarchaeota_archaeon_UBA20
GCA_002505935.1	1915850	PRJNA348753	SAMN06027296	na	1915850	Euryarchaeota_archaeon_UBA226	none	UBA226	Scaffold	2017-10-10	ASM250593v1	University_of_Queensland	na	ftp://ftp.ncbi.nlm.nih.gov/genomes/all/GCA/002/505/935/GCA_002505935.1_ASM250593v1		Archaea	Euryarchaeota	Poseidoniia	Poseidoniales	none	none	Euryarchaeota_archaeon_UBA226
GCA_002506185.1	1915856	PRJNA348753	SAMN06027628	na	1915856	Euryarchaeota_archaeon_UBA249	none	UBA249	Scaffold	2017-10-10	ASM250618v1	University_of_Queensland	na	ftp://ftp.ncbi.nlm.nih.gov/genomes/all/GCA/002/506/185/GCA_002506185.1_ASM250618v1		Archaea	Euryarchaeota	Poseidoniia	Poseidoniales	none	none	Euryarchaeota_archaeon_UBA249
GCA_002504845.1	1915859	PRJNA348753	SAMN06027169	na	1915859	Euryarchaeota_archaeon_UBA250	none	UBA250	Scaffold	2017-10-10	ASM250484v1	University_of_Queensland	na	ftp://ftp.ncbi.nlm.nih.gov/genomes/all/GCA/002/504/845/GCA_002504845.1_ASM250484v1		Archaea	Euryarchaeota	Poseidoniia	Poseidoniales	none	none	Euryarchaeota_archaeon_UBA250
GCA_002494645.1	1915864	PRJNA348753	SAMN06027175	na	1915864	Euryarchaeota_archaeon_UBA256	none	UBA256	Scaffold	2017-10-10	ASM249464v1	University_of_Queensland	na	ftp://ftp.ncbi.nlm.nih.gov/genomes/all/GCA/002/494/645/GCA_002494645.1_ASM249464v1		Archaea	Euryarchaeota	Poseidoniia	Poseidoniales	none	none	Euryarchaeota_archaeon_UBA256
GCA_002504435.1	1915886	PRJNA348753	SAMN06027566	na	1915886	Euryarchaeota_archaeon_UBA438	none	UBA438	Scaffold	2017-10-10	ASM250443v1	University_of_Queensland	na	ftp://ftp.ncbi.nlm.nih.gov/genomes/all/GCA/002/504/435/GCA_002504435.1_ASM250443v1		Archaea	Euryarchaeota	Poseidoniia	Poseidoniales	none	none	Euryarchaeota_archaeon_UBA438
GCA_002497245.1	1915887	PRJNA348753	SAMN06027565	na	1915887	Euryarchaeota_archaeon_UBA439	none	UBA439	Scaffold	2017-10-10	ASM249724v1	University_of_Queensland	na	ftp://ftp.ncbi.nlm.nih.gov/genomes/all/GCA/002/497/245/GCA_002497245.1_ASM249724v1		Archaea	Euryarchaeota	Poseidoniia	Poseidoniales	none	none	Euryarchaeota_archaeon_UBA439
GCA_002503015.1	1915891	PRJNA348753	SAMN06027479	na	1915891	Euryarchaeota_archaeon_UBA461	none	UBA461	Scaffold	2017-10-10	ASM250301v1	University_of_Queensland	na	ftp://ftp.ncbi.nlm.nih.gov/genomes/all/GCA/002/503/015/GCA_002503015.1_ASM250301v1		Archaea	Euryarchaeota	Poseidoniia	Poseidoniales	none	none	Euryarchaeota_archaeon_UBA461
GCA_002501805.1	1915893	PRJNA348753	SAMN06027477	na	1915893	Euryarchaeota_archaeon_UBA463	none	UBA463	Scaffold	2017-10-10	ASM250180v1	University_of_Queensland	na	ftp://ftp.ncbi.nlm.nih.gov/genomes/all/GCA/002/501/805/GCA_002501805.1_ASM250180v1		Archaea	Euryarchaeota	Poseidoniia	Poseidoniales	none	none	Euryarchaeota_archaeon_UBA463
GCA_002503755.1	1915907	PRJNA348753	SAMN06027191	na	1915907	Euryarchaeota_archaeon_UBA50	none	UBA50	Scaffold	2017-10-10	ASM250375v1	University_of_Queensland	na	ftp://ftp.ncbi.nlm.nih.gov/genomes/all/GCA/002/503/755/GCA_002503755.1_ASM250375v1		Archaea	Euryarchaeota	Poseidoniia	Poseidoniales	none	none	Euryarchaeota_archaeon_UBA50
GCA_002507425.1	1915916	PRJNA348753	SAMN06027194	na	1915916	Euryarchaeota_archaeon_UBA53	none	UBA53	Scaffold	2017-10-10	ASM250742v1	University_of_Queensland	na	ftp://ftp.ncbi.nlm.nih.gov/genomes/all/GCA/002/507/425/GCA_002507425.1_ASM250742v1		Archaea	Euryarchaeota	Poseidoniia	Poseidoniales	none	none	Euryarchaeota_archaeon_UBA53
GCA_002495645.1	1915927	PRJNA348753	SAMN06027480	na	1915927	Euryarchaeota_archaeon_UBA549	none	UBA549	Scaffold	2017-10-10	ASM249564v1	University_of_Queensland	na	ftp://ftp.ncbi.nlm.nih.gov/genomes/all/GCA/002/495/645/GCA_002495645.1_ASM249564v1		Archaea	Euryarchaeota	Poseidoniia	Poseidoniales	none	none	Euryarchaeota_archaeon_UBA549
GCA_002494605.1	1915931	PRJNA348753	SAMN06027336	na	1915931	Euryarchaeota_archaeon_UBA553	none	UBA553	Scaffold	2017-10-10	ASM249460v1	University_of_Queensland	na	ftp://ftp.ncbi.nlm.nih.gov/genomes/all/GCA/002/494/605/GCA_002494605.1_ASM249460v1		Archaea	Euryarchaeota	Poseidoniia	Poseidoniales	none	none	Euryarchaeota_archaeon_UBA553
GCA_002498525.1	1915943	PRJNA348753	SAMN06027199	na	1915943	Euryarchaeota_archaeon_UBA58	none	UBA58	Scaffold	2017-10-10	ASM249852v1	University_of_Queensland	na	ftp://ftp.ncbi.nlm.nih.gov/genomes/all/GCA/002/498/525/GCA_002498525.1_ASM249852v1		Archaea	Euryarchaeota	Poseidoniia	Poseidoniales	none	none	Euryarchaeota_archaeon_UBA58
GCA_002505495.1	1915945	PRJNA348753	SAMN06027200	na	1915945	Euryarchaeota_archaeon_UBA59	none	UBA59	Scaffold	2017-10-10	ASM250549v1	University_of_Queensland	na	ftp://ftp.ncbi.nlm.nih.gov/genomes/all/GCA/002/505/495/GCA_002505495.1_ASM250549v1		Archaea	Euryarchaeota	Poseidoniia	Poseidoniales	none	none	Euryarchaeota_archaeon_UBA59
GCA_002498455.1	1915954	PRJNA348753	SAMN06027386	na	1915954	Euryarchaeota_archaeon_UBA602	none	UBA602	Scaffold	2017-10-10	ASM249845v1	University_of_Queensland	na	ftp://ftp.ncbi.nlm.nih.gov/genomes/all/GCA/002/498/455/GCA_002498455.1_ASM249845v1		Archaea	Euryarchaeota	Poseidoniia	Poseidoniales	none	none	Euryarchaeota_archaeon_UBA602
GCA_002504905.1	1915957	PRJNA348753	SAMN06027393	na	1915957	Euryarchaeota_archaeon_UBA605	none	UBA605	Scaffold	2017-10-10	ASM250490v1	University_of_Queensland	na	ftp://ftp.ncbi.nlm.nih.gov/genomes/all/GCA/002/504/905/GCA_002504905.1_ASM250490v1		Archaea	Euryarchaeota	Poseidoniia	Poseidoniales	none	none	Euryarchaeota_archaeon_UBA605
GCA_002497545.1	1915968	PRJNA348753	SAMN06027120	na	1915968	Euryarchaeota_archaeon_UBA622	none	UBA622	Scaffold	2017-10-10	ASM249754v1	University_of_Queensland	na	ftp://ftp.ncbi.nlm.nih.gov/genomes/all/GCA/002/497/545/GCA_002497545.1_ASM249754v1		Archaea	Euryarchaeota	Poseidoniia	Poseidoniales	none	none	Euryarchaeota_archaeon_UBA622
GCA_002497405.1	1915970	PRJNA348753	SAMN06027268	na	1915970	Euryarchaeota_archaeon_UBA63	none	UBA63	Scaffold	2017-10-10	ASM249740v1	University_of_Queensland	na	ftp://ftp.ncbi.nlm.nih.gov/genomes/all/GCA/002/497/405/GCA_002497405.1_ASM249740v1		Archaea	Euryarchaeota	Poseidoniia	Poseidoniales	none	none	Euryarchaeota_archaeon_UBA63
GCA_002499545.1	1915980	PRJNA348753	SAMN06027104	na	1915980	Euryarchaeota_archaeon_UBA88	none	UBA88	Scaffold	2017-10-10	ASM249954v1	University_of_Queensland	na	ftp://ftp.ncbi.nlm.nih.gov/genomes/all/GCA/002/499/545/GCA_002499545.1_ASM249954v1		Archaea	Euryarchaeota	Poseidoniia	Poseidoniales	none	none	Euryarchaeota_archaeon_UBA88
GCA_002494685.1	1915983	PRJNA348753	SAMN06027333	na	1915983	Euryarchaeota_archaeon_UBA90	none	UBA90	Scaffold	2017-10-10	ASM249468v1	University_of_Queensland	na	ftp://ftp.ncbi.nlm.nih.gov/genomes/all/GCA/002/494/685/GCA_002494685.1_ASM249468v1		Archaea	Euryarchaeota	Poseidoniia	Poseidoniales	none	none	Euryarchaeota_archaeon_UBA90
GCA_002499705.1	1915984	PRJNA348753	SAMN06027279	na	1915984	Euryarchaeota_archaeon_UBA91	none	UBA91	Scaffold	2017-10-10	ASM249970v1	University_of_Queensland	na	ftp://ftp.ncbi.nlm.nih.gov/genomes/all/GCA/002/499/705/GCA_002499705.1_ASM249970v1		Archaea	Euryarchaeota	Poseidoniia	Poseidoniales	none	none	Euryarchaeota_archaeon_UBA91
GCA_002457155.1	2007296	PRJNA352798	SAMN06890646	na	2007296	Marine_Group_II_euryarchaeote_MED-G35	none	MED-G35	Contig	2017-10-05	ASM245715v1	Universidad_Miguel_Hernandez	na	ftp://ftp.ncbi.nlm.nih.gov/genomes/all/GCA/002/457/155/GCA_002457155.1_ASM245715v1		Archaea	Euryarchaeota	Poseidoniia	Poseidoniales	none	none	Marine_Group_II_euryarchaeote_MED-G35
GCA_002457595.1	2007297	PRJNA352798	SAMN06890647	na	2007297	Marine_Group_II_euryarchaeote_MED-G36	none	MED-G36	Contig	2017-10-05	ASM245759v1	Universidad_Miguel_Hernandez	na	ftp://ftp.ncbi.nlm.nih.gov/genomes/all/GCA/002/457/595/GCA_002457595.1_ASM245759v1		Archaea	Euryarchaeota	Poseidoniia	Poseidoniales	none	none	Marine_Group_II_euryarchaeote_MED-G36
GCA_002457555.1	2007298	PRJNA352798	SAMN06890648	na	2007298	Marine_Group_II_euryarchaeote_MED-G37	none	MED-G37	Contig	2017-10-05	ASM245755v1	Universidad_Miguel_Hernandez	na	ftp://ftp.ncbi.nlm.nih.gov/genomes/all/GCA/002/457/555/GCA_002457555.1_ASM245755v1		Archaea	Euryarchaeota	Poseidoniia	Poseidoniales	none	none	Marine_Group_II_euryarchaeote_MED-G37
GCA_001628485.1	1811651	PRJNA289734	SAMN04534672	na	1811651	Marine_group_II_euryarchaeote_REDSEA-S11_B3N4	none	REDSEA-S11_B3N4	Scaffold	2016-04-22	ASM162848v1	King_Abdullah_University_of_Science_and_Technology	na	ftp://ftp.ncbi.nlm.nih.gov/genomes/all/GCA/001/628/485/GCA_001628485.1_ASM162848v1		Archaea	Euryarchaeota	Poseidoniia	Poseidoniales	none	none	Marine_group_II_euryarchaeote_REDSEA-S11_B3N4
GCA_001629205.1	1811655	PRJNA289734	SAMN04534676	na	1811655	Marine_group_II_euryarchaeote_REDSEA-S30_B12	none	REDSEA-S30_B12	Scaffold	2016-04-22	ASM162920v1	King_Abdullah_University_of_Science_and_Technology	na	ftp://ftp.ncbi.nlm.nih.gov/genomes/all/GCA/001/629/205/GCA_001629205.1_ASM162920v1		Archaea	Euryarchaeota	Poseidoniia	Poseidoniales	none	none	Marine_group_II_euryarchaeote_REDSEA-S30_B12
GCA_000246735.1	274854	PRJNA77705	SAMN02954313	na	274854	uncultured_Candidatus_Poseidoniales_archaeon	none	none	Chromosome	2012-02-07	ASM24673v1	School_of_Oceanography,_University_of_Washington	na	ftp://ftp.ncbi.nlm.nih.gov/genomes/all/GCA/000/246/735/GCA_000246735.1_ASM24673v1		Archaea	Euryarchaeota	Poseidoniia	Poseidoniales	none	none	uncultured_Candidatus_Poseidoniales_archaeon
GCA_002689345.1	2026739	PRJNA391943	SAMN07618755	na	2026739	Euryarchaeota_archaeon	none	MED707	Contig	2017-10-24	ASM268934v1	Tara_Oceans_Consortium	na	ftp://ftp.ncbi.nlm.nih.gov/genomes/all/GCA/002/689/345/GCA_002689345.1_ASM268934v1		Archaea	Euryarchaeota	Poseidoniia	Poseidoniales	none	none	Euryarchaeota_archaeon
GCA_002698225.1	2026739	PRJNA391943	SAMN07618791	na	2026739	Euryarchaeota_archaeon	none	NAT54	Contig	2017-10-24	ASM269822v1	Tara_Oceans_Consortium	na	ftp://ftp.ncbi.nlm.nih.gov/genomes/all/GCA/002/698/225/GCA_002698225.1_ASM269822v1		Archaea	Euryarchaeota	Poseidoniia	Poseidoniales	none	none	Euryarchaeota_archaeon
GCA_002699425.1	2026739	PRJNA391943	SAMN07618769	na	2026739	Euryarchaeota_archaeon	none	NAT11	Contig	2017-10-24	ASM269942v1	Tara_Oceans_Consortium	na	ftp://ftp.ncbi.nlm.nih.gov/genomes/all/GCA/002/699/425/GCA_002699425.1_ASM269942v1		Archaea	Euryarchaeota	Poseidoniia	Poseidoniales	none	none	Euryarchaeota_archaeon
GCA_002715545.1	2026739	PRJNA391943	SAMN07618921	na	2026739	Euryarchaeota_archaeon	none	SP79	Contig	2017-10-25	ASM271554v1	Tara_Oceans_Consortium	na	ftp://ftp.ncbi.nlm.nih.gov/genomes/all/GCA/002/715/545/GCA_002715545.1_ASM271554v1		Archaea	Euryarchaeota	Poseidoniia	Poseidoniales	none	none	Euryarchaeota_archaeon
GCA_002716085.1	2026739	PRJNA391943	SAMN07618922	na	2026739	Euryarchaeota_archaeon	none	SP88	Contig	2017-10-25	ASM271608v1	Tara_Oceans_Consortium	na	ftp://ftp.ncbi.nlm.nih.gov/genomes/all/GCA/002/716/085/GCA_002716085.1_ASM271608v1		Archaea	Euryarchaeota	Poseidoniia	Poseidoniales	none	none	Euryarchaeota_archaeon
GCA_002725315.1	2026739	PRJNA391943	SAMN07618823	na	2026739	Euryarchaeota_archaeon	none	RS392	Contig	2017-10-26	ASM272531v1	Tara_Oceans_Consortium	na	ftp://ftp.ncbi.nlm.nih.gov/genomes/all/GCA/002/725/315/GCA_002725315.1_ASM272531v1		Archaea	Euryarchaeota	Poseidoniia	Poseidoniales	none	none	Euryarchaeota_archaeon
GCA_004195715.1	2026739	PRJNA314399	SAMN08159292	na	2026739	Euryarchaeota_archaeon	none	Guaymas_22	Contig	2019-02-15	ASM419571v1	University_of_Michigan	na	ftp://ftp.ncbi.nlm.nih.gov/genomes/all/GCA/004/195/715/GCA_004195715.1_ASM419571v1		Archaea	Euryarchaeota	Poseidoniia	Poseidoniales	none	none	Euryarchaeota_archaeon
GCA_004195655.1	2026739	PRJNA314399	SAMN08159301	na	2026739	Euryarchaeota_archaeon	none	Guaymas_31	Contig	2019-02-15	ASM419565v1	University_of_Michigan	na	ftp://ftp.ncbi.nlm.nih.gov/genomes/all/GCA/004/195/655/GCA_004195655.1_ASM419565v1		Archaea	Euryarchaeota	Poseidoniia	Pontarchaeales	none	none	Euryarchaeota_archaeon
GCA_002509225.1	1915769	PRJNA348753	SAMN06027600	na	1915769	Euryarchaeota_archaeon_UBA102	none	UBA102	Scaffold	2017-10-11	ASM250922v1	University_of_Queensland	na	ftp://ftp.ncbi.nlm.nih.gov/genomes/all/GCA/002/509/225/GCA_002509225.1_ASM250922v1		Archaea	Euryarchaeota	Poseidoniia	Pontarchaeales	none	none	Euryarchaeota_archaeon_UBA102
GCA_002506485.1	1915770	PRJNA348753	SAMN06027132	na	1915770	Euryarchaeota_archaeon_UBA136	none	UBA136	Scaffold	2017-10-10	ASM250648v1	University_of_Queensland	na	ftp://ftp.ncbi.nlm.nih.gov/genomes/all/GCA/002/506/485/GCA_002506485.1_ASM250648v1		Archaea	Euryarchaeota	Poseidoniia	Pontarchaeales	none	none	Euryarchaeota_archaeon_UBA136
GCA_002509165.1	1915775	PRJNA348753	SAMN06027189	na	1915775	Euryarchaeota_archaeon_UBA488	none	UBA488	Scaffold	2017-10-11	ASM250916v1	University_of_Queensland	na	ftp://ftp.ncbi.nlm.nih.gov/genomes/all/GCA/002/509/165/GCA_002509165.1_ASM250916v1		Archaea	Euryarchaeota	Poseidoniia	Pontarchaeales	none	none	Euryarchaeota_archaeon_UBA488
GCA_001875355.1	1888997	PRJNA335308	SAMN05509051	na	1888997	Marine_Group_III_euryarchaeote_CG-Epi3	none	CG-Epi3	Contig	2016-11-10	ASM187535v1	Universidad_Miguel_Hernandez,_Evolutionary_Genomics_Group	na	ftp://ftp.ncbi.nlm.nih.gov/genomes/all/GCA/001/875/355/GCA_001875355.1_ASM187535v1		Archaea	Euryarchaeota	Poseidoniia	Pontarchaeales	none	none	Marine_Group_III_euryarchaeote_CG-Epi3
GCA_000800805.1	1577791	PRJNA268719	SAMN03224143	na	1577791	Candidatus_Methanoplasma_termitum	strain=MpT1	none	Complete_Genome	2014-12-11	ASM80080v1	Georg-August-University_Goettingen,_Genomic_and_Applied_Microbiology,_Goettingen_Genomics_Laboratory	GCF_000800805.1	ftp://ftp.ncbi.nlm.nih.gov/genomes/all/GCA/000/800/805/GCA_000800805.1_ASM80080v1		Archaea	Euryarchaeota	Thermoplasmata	Methanomassiliicoccales	Methanomassiliicoccaceae	Candidatus_Methanoplasma	Candidatus_Methanoplasma_termitum
GCA_000404225.1	1295009	PRJNA189659	SAMN03081468	na	1406512	Candidatus_Methanomassiliicoccus_intestinalis_Issoire-Mx1	strain=Issoire-Mx1	none	Complete_Genome	2013-06-03	ASM40422v1	Universite_d'Auvergne	GCF_000404225.1	ftp://ftp.ncbi.nlm.nih.gov/genomes/all/GCA/000/404/225/GCA_000404225.1_ASM40422v1		Archaea	Euryarchaeota	Thermoplasmata	Methanomassiliicoccales	Methanomassiliicoccaceae	Methanomassiliicoccus	Candidatus_Methanomassiliicoccus_intestinalis
GCA_000308215.1	1175296	PRJNA159487	SAMEA3138426	representative_genome	1080712	Methanomassiliicoccus_luminyensis_B10	strain=B10	none	Contig	2012-06-06	ASM30821v1	URMITE	GCF_000308215.1	ftp://ftp.ncbi.nlm.nih.gov/genomes/all/GCA/000/308/215/GCA_000308215.1_ASM30821v1		Archaea	Euryarchaeota	Thermoplasmata	Methanomassiliicoccales	Methanomassiliicoccaceae	Methanomassiliicoccus	Methanomassiliicoccus_luminyensis
GCA_004525545.1	2528041	PRJNA511814	SAMN11127093	na	2528041	Methanomassiliicoccus_sp.	none	das_tool.metabat2.44	Contig	2019-03-30	ASM452554v1	Radboud_University_Njmegen	na	ftp://ftp.ncbi.nlm.nih.gov/genomes/all/GCA/004/525/545/GCA_004525545.1_ASM452554v1		Archaea	Euryarchaeota	Thermoplasmata	Methanomassiliicoccales	Methanomassiliicoccaceae	Methanomassiliicoccus	Methanomassiliicoccus_sp_
GCA_002496345.1	1915537	PRJNA348753	SAMN06027526	na	1915537	Methanomassiliicoccus_sp._UBA382	none	UBA382	Scaffold	2017-10-10	ASM249634v1	University_of_Queensland	na	ftp://ftp.ncbi.nlm.nih.gov/genomes/all/GCA/002/496/345/GCA_002496345.1_ASM249634v1		Archaea	Euryarchaeota	Thermoplasmata	Methanomassiliicoccales	Methanomassiliicoccaceae	Methanomassiliicoccus	Methanomassiliicoccus_sp__UBA382
GCA_003555025.1	2052168	PRJNA434545	SAMN08575060	na	2052168	Methanomassiliicoccaceae_archaeon	none	T1Sed10_112	Contig	2018-09-12	ASM355502v1	Institute_for_Biodiversity_and_Ecosystem_dynamics,_Faculty_of_Science,_University_of_Amsterdam	na	ftp://ftp.ncbi.nlm.nih.gov/genomes/all/GCA/003/555/025/GCA_003555025.1_ASM355502v1		Archaea	Euryarchaeota	Thermoplasmata	Methanomassiliicoccales	Methanomassiliicoccaceae	none	Methanomassiliicoccaceae_archaeon
GCA_002506325.1	1915638	PRJNA348753	SAMN06027164	na	1915638	Methanomassiliicoccaceae_archaeon_UBA314	none	UBA314	Scaffold	2017-10-10	ASM250632v1	University_of_Queensland	na	ftp://ftp.ncbi.nlm.nih.gov/genomes/all/GCA/002/506/325/GCA_002506325.1_ASM250632v1		Archaea	Euryarchaeota	Thermoplasmata	Methanomassiliicoccales	Methanomassiliicoccaceae	none	Methanomassiliicoccaceae_archaeon_UBA314
GCA_002506995.1	1915668	PRJNA348753	SAMN06027377	na	1915668	Methanomassiliicoccaceae_archaeon_UBA427	none	UBA427	Scaffold	2017-10-10	ASM250699v1	University_of_Queensland	na	ftp://ftp.ncbi.nlm.nih.gov/genomes/all/GCA/002/506/995/GCA_002506995.1_ASM250699v1		Archaea	Euryarchaeota	Thermoplasmata	Methanomassiliicoccales	Methanomassiliicoccaceae	none	Methanomassiliicoccaceae_archaeon_UBA427
GCA_002503925.1	1915672	PRJNA348753	SAMN06027231	na	1915672	Methanomassiliicoccaceae_archaeon_UBA481	none	UBA481	Scaffold	2017-10-10	ASM250392v1	University_of_Queensland	na	ftp://ftp.ncbi.nlm.nih.gov/genomes/all/GCA/002/503/925/GCA_002503925.1_ASM250392v1		Archaea	Euryarchaeota	Thermoplasmata	Methanomassiliicoccales	Methanomassiliicoccaceae	none	Methanomassiliicoccaceae_archaeon_UBA481
GCA_000300255.2	1236689	PRJNA175948	SAMN03081445	na	1291540	Candidatus_Methanomethylophilus_alvus_Mx1201	strain=Mx1201	none	Complete_Genome	2013-04-09	ASM30025v2	Universit√©_d'Auvergne	GCF_000300255.2	ftp://ftp.ncbi.nlm.nih.gov/genomes/all/GCA/000/300/255/GCA_000300255.2_ASM30025v2		Archaea	Euryarchaeota	Thermoplasmata	Methanomassiliicoccales	Methanomethylophilaceae	Candidatus_Methanomethylophilus	Candidatus_Methanomethylophilus_alvus
GCA_005878375.1	2026739	PRJNA449266	SAMN11380608	na	2026739	Euryarchaeota_archaeon	none	EA_27	Scaffold	2019-05-28	ASM587837v1	Jill_Banfield's_Lab_at_Berkeley	na	ftp://ftp.ncbi.nlm.nih.gov/genomes/all/GCA/005/878/375/GCA_005878375.1_ASM587837v1		Archaea	Euryarchaeota	Thermoplasmata	Methanomassiliicoccales	none	none	Euryarchaeota_archaeon
GCA_005879065.1	2026739	PRJNA449266	SAMN11380586	na	2026739	Euryarchaeota_archaeon	none	EA_5	Scaffold	2019-05-28	ASM587906v1	Jill_Banfield's_Lab_at_Berkeley	na	ftp://ftp.ncbi.nlm.nih.gov/genomes/all/GCA/005/879/065/GCA_005879065.1_ASM587906v1		Archaea	Euryarchaeota	Thermoplasmata	Methanomassiliicoccales	none	none	Euryarchaeota_archaeon
GCA_001800815.1	1797983	PRJNA288027	SAMN04316249	na	1797983	Euryarchaeota_archaeon_RBG_19FT_COMBO_56_21	none	none	Scaffold	2016-10-20	ASM180081v1	Banfield_Lab,_University_of_California,_Berkeley	na	ftp://ftp.ncbi.nlm.nih.gov/genomes/all/GCA/001/800/815/GCA_001800815.1_ASM180081v1		Archaea	Euryarchaeota	Thermoplasmata	Methanomassiliicoccales	none	none	Euryarchaeota_archaeon_RBG_19FT_COMBO_56_21
GCA_001595885.1	1803822	PRJNA270657	SAMN04495912	na	1803822	Euryarchaeota_archaeon_SG8-5	none	SG8-5	Scaffold	2016-03-22	ASM159588v1	University_of_Texas	na	ftp://ftp.ncbi.nlm.nih.gov/genomes/all/GCA/001/595/885/GCA_001595885.1_ASM159588v1		Archaea	Euryarchaeota	Thermoplasmata	Methanomassiliicoccales	none	none	Euryarchaeota_archaeon_SG8-5
GCA_003552585.1	1906666	PRJNA434545	SAMN08575218	na	1906666	Thermoplasmata_archaeon	none	B1Sed10_191R1	Contig	2018-09-12	ASM355258v1	Institute_for_Biodiversity_and_Ecosystem_dynamics,_Faculty_of_Science,_University_of_Amsterdam	na	ftp://ftp.ncbi.nlm.nih.gov/genomes/all/GCA/003/552/585/GCA_003552585.1_ASM355258v1		Archaea	Euryarchaeota	Thermoplasmata	Methanomassiliicoccales	none	none	Thermoplasmata_archaeon
GCA_003554965.1	1906666	PRJNA434545	SAMN08575064	na	1906666	Thermoplasmata_archaeon	none	T1Sed10_119m	Contig	2018-09-12	ASM355496v1	Institute_for_Biodiversity_and_Ecosystem_dynamics,_Faculty_of_Science,_University_of_Amsterdam	na	ftp://ftp.ncbi.nlm.nih.gov/genomes/all/GCA/003/554/965/GCA_003554965.1_ASM355496v1		Archaea	Euryarchaeota	Thermoplasmata	Methanomassiliicoccales	none	none	Thermoplasmata_archaeon
GCA_002503985.1	1915752	PRJNA348753	SAMN06027266	na	1915752	Thermoplasmata_archaeon_UBA61	none	UBA61	Contig	2017-10-10	ASM250398v1	University_of_Queensland	na	ftp://ftp.ncbi.nlm.nih.gov/genomes/all/GCA/002/503/985/GCA_002503985.1_ASM250398v1		Archaea	Euryarchaeota	Thermoplasmata	Methanomassiliicoccales	none	none	Thermoplasmata_archaeon_UBA61
GCA_000350305.1	1054217	PRJNA68695	SAMN02603168	representative_genome	1054217	Thermoplasmatales_archaeon_BRNA1	strain=BRNA1	none	Complete_Genome	2013-04-02	ASM35030v1	CSIRO_Livestock_Industries	GCF_000350305.1	ftp://ftp.ncbi.nlm.nih.gov/genomes/all/GCA/000/350/305/GCA_000350305.1_ASM35030v1		Archaea	Euryarchaeota	Thermoplasmata	Methanomassiliicoccales	none	none	Thermoplasmatales_archaeon_BRNA1
GCA_900090055.1	1673428	PRJEB12275	SAMEA3719624	representative_genome	1673428	Cuniculiplasma_divulgatum	strain=PM4_(=JCM_30641;_=VKM_B-2940)	none	Complete_Genome	2017-01-31	C.divulgatum_PM4	Immanuel_Kant_Baltic_Federal_University	GCF_900090055.1	ftp://ftp.ncbi.nlm.nih.gov/genomes/all/GCA/900/090/055/GCA_900090055.1_C.divulgatum_PM4		Archaea	Euryarchaeota	Thermoplasmata	Thermoplasmatales	Cuniculiplasmataceae	Cuniculiplasma	Cuniculiplasma_divulgatum
GCA_002204655.1	1961135	PRJNA358824	SAMN06329911	na	1961135	Cuniculiplasma_sp._C_DKE	none	C_DKE	Contig	2017-06-21	ASM220465v1	Karlsruhe_Institute_of_Technology	na	ftp://ftp.ncbi.nlm.nih.gov/genomes/all/GCA/002/204/655/GCA_002204655.1_ASM220465v1		Archaea	Euryarchaeota	Thermoplasmata	Thermoplasmatales	Cuniculiplasmataceae	Cuniculiplasma	Cuniculiplasma_sp__C_DKE
GCA_002078355.1	74969	PRJNA316151	SAMN03952737	na	74969	Ferroplasma_acidiphilum	strain=Y	none	Complete_Genome	2017-04-04	ASM207835v1	Max_Planck_Institute_for_Chemical_Ecology	GCF_002078355.1	ftp://ftp.ncbi.nlm.nih.gov/genomes/all/GCA/002/078/355/GCA_002078355.1_ASM207835v1		Archaea	Euryarchaeota	Thermoplasmata	Thermoplasmatales	Ferroplasmaceae	Ferroplasma	Ferroplasma_acidiphilum
GCA_000447225.1	667135	PRJNA209806	SAMN02981548	na	667135	Thermoplasmatales_archaeon_A-plasma	none	none	Contig	2013-08-14	amd_a-plasma	University_of_California_Berkeley	GCF_000447225.1	ftp://ftp.ncbi.nlm.nih.gov/genomes/all/GCA/000/447/225/GCA_000447225.1_amd_a-plasma		Archaea	Euryarchaeota	Thermoplasmata	Thermoplasmatales	none	none	Thermoplasmatales_archaeon_A-plasma
GCA_001856825.1	667138	PRJNA209804	SAMN02981546	na	667138	Thermoplasmatales_archaeon_I-plasma	none	none	Contig	2013-08-14	amd_i-plasma	University_of_California_Berkeley	na	ftp://ftp.ncbi.nlm.nih.gov/genomes/all/GCA/001/856/825/GCA_001856825.1_amd_i-plasma		Archaea	Euryarchaeota	Thermoplasmata	Thermoplasmatales	none	none	Thermoplasmatales_archaeon_I-plasma
GCA_003009755.1	1919232	PRJNA351262	SAMN06020844	na	1919232	Thermoplasmatales_archaeon_SW_10_69_26	none	SW_10_69_26	Scaffold	2018-03-19	ASM300975v1	None	na	ftp://ftp.ncbi.nlm.nih.gov/genomes/all/GCA/003/009/755/GCA_003009755.1_ASM300975v1		Archaea	Euryarchaeota	Thermoplasmata	Thermoplasmatales	none	none	Thermoplasmatales_archaeon_SW_10_69_26
GCA_002503205.1	1915717	PRJNA348753	SAMN06027143	na	1915717	Thermoplasmatales_archaeon_UBA447	none	UBA447	Scaffold	2017-10-10	ASM250320v1	University_of_Queensland	na	ftp://ftp.ncbi.nlm.nih.gov/genomes/all/GCA/002/503/205/GCA_002503205.1_ASM250320v1		Archaea	Euryarchaeota	Thermoplasmata	Thermoplasmatales	none	none	Thermoplasmatales_archaeon_UBA447
GCA_002502705.1	1915745	PRJNA348753	SAMN06027043	na	1915745	Thermoplasmatales_archaeon_UBA582	none	UBA582	Scaffold	2017-10-10	ASM250270v1	University_of_Queensland	na	ftp://ftp.ncbi.nlm.nih.gov/genomes/all/GCA/002/502/705/GCA_002502705.1_ASM250270v1		Archaea	Euryarchaeota	Thermoplasmata	Thermoplasmatales	none	none	Thermoplasmatales_archaeon_UBA582
GCA_000965745.1	115547	PRJNA256113	SAMN02940502	na	115547	uncultured_archaeon	none	none	Chromosome	2015-03-30	ASM96574v1	CSIRO	na	ftp://ftp.ncbi.nlm.nih.gov/genomes/all/GCA/000/965/745/GCA_000965745.1_ASM96574v1		Archaea	Euryarchaeota	Thermoplasmata	Thermoplasmatales	none	none	uncultured_archaeon
GCA_000008265.1	263820	PRJNA10641	SAMN02603345	representative_genome	82076	Picrophilus_torridus_DSM_9790	strain=DSM_9790	none	Complete_Genome	2004-06-08	ASM826v1	Institut_of_Microbiology_and_Genetics,_University_of_Goettingen	GCF_000008265.1	ftp://ftp.ncbi.nlm.nih.gov/genomes/all/GCA/000/008/265/GCA_000008265.1_ASM826v1		Archaea	Euryarchaeota	Thermoplasmata	Thermoplasmatales	Picrophilaceae	Picrophilus	Picrophilus_torridus
GCA_000195915.1	273075	PRJNA110	SAMEA3138325	representative_genome	2303	Thermoplasma_acidophilum_DSM_1728	strain=DSM1728	none	Complete_Genome	2003-05-06	ASM19591v1	Max-Plank-Institute	GCF_000195915.1	ftp://ftp.ncbi.nlm.nih.gov/genomes/all/GCA/000/195/915/GCA_000195915.1_ASM19591v1		Archaea	Euryarchaeota	Thermoplasmata	Thermoplasmatales	Thermoplasmataceae	Thermoplasma	Thermoplasma_acidophilum
GCA_000011185.1	273116	PRJNA206	SAMD00061089	representative_genome	50339	Thermoplasma_volcanium_GSS1	strain=GSS1	none	Complete_Genome	2004-05-11	ASM1118v1	National_Institute_of_Advanced_Industrial_Science_and_Technology,_Japan	GCF_000011185.1	ftp://ftp.ncbi.nlm.nih.gov/genomes/all/GCA/000/011/185/GCA_000011185.1_ASM1118v1		Archaea	Euryarchaeota	Thermoplasmata	Thermoplasmatales	Thermoplasmataceae	Thermoplasma	Thermoplasma_volcanium
GCA_002502685.1	1915763	PRJNA348753	SAMN06027571	na	1915763	Euryarchaeota_archaeon_UBA202	none	UBA202	Scaffold	2017-10-10	ASM250268v1	University_of_Queensland	na	ftp://ftp.ncbi.nlm.nih.gov/genomes/all/GCA/002/502/685/GCA_002502685.1_ASM250268v1		Archaea	Euryarchaeota	Thermoplasmata	none	none	none	Euryarchaeota_archaeon_UBA202
GCA_002505885.1	1915764	PRJNA348753	SAMN06027105	na	1915764	Euryarchaeota_archaeon_UBA211	none	UBA211	Scaffold	2017-10-10	ASM250588v1	University_of_Queensland	na	ftp://ftp.ncbi.nlm.nih.gov/genomes/all/GCA/002/505/885/GCA_002505885.1_ASM250588v1		Archaea	Euryarchaeota	Thermoplasmata	none	none	none	Euryarchaeota_archaeon_UBA211
GCA_003649695.1	1906666	PRJNA362212	SAMN09215237	na	1906666	Thermoplasmata_archaeon	none	B87_G9	Contig	2018-10-15	ASM364969v1	The_University_of_Texas_at_Austin	na	ftp://ftp.ncbi.nlm.nih.gov/genomes/all/GCA/003/649/695/GCA_003649695.1_ASM364969v1		Archaea	Euryarchaeota	Thermoplasmata	none	none	none	Thermoplasmata_archaeon
GCA_003651105.1	1906666	PRJNA362212	SAMN09215064	na	1906666	Thermoplasmata_archaeon	none	B18_G2	Contig	2018-10-15	ASM365110v1	The_University_of_Texas_at_Austin	na	ftp://ftp.ncbi.nlm.nih.gov/genomes/all/GCA/003/651/105/GCA_003651105.1_ASM365110v1		Archaea	Euryarchaeota	Thermoplasmata	none	none	none	Thermoplasmata_archaeon
GCA_003663645.1	1906666	PRJNA362212	SAMN09215063	na	1906666	Thermoplasmata_archaeon	none	B25_G2	Contig	2018-10-15	ASM366364v1	The_University_of_Texas_at_Austin	na	ftp://ftp.ncbi.nlm.nih.gov/genomes/all/GCA/003/663/645/GCA_003663645.1_ASM366364v1		Archaea	Euryarchaeota	Thermoplasmata	none	none	none	Thermoplasmata_archaeon
GCA_002838935.1	2013852	PRJNA321556	SAMN06767769	na	2013852	Thermoplasmata_archaeon_HGW-Thermoplasmata-1	none	HGW-Thermoplasmata-1	Scaffold	2017-12-13	ASM283893v1	UC_Berkeley	na	ftp://ftp.ncbi.nlm.nih.gov/genomes/all/GCA/002/838/935/GCA_002838935.1_ASM283893v1		Archaea	Euryarchaeota	Thermoplasmata	none	none	none	Thermoplasmata_archaeon_HGW-Thermoplasmata-1
GCA_002838995.1	2013853	PRJNA321556	SAMN06767770	na	2013853	Thermoplasmata_archaeon_HGW-Thermoplasmata-2	none	HGW-Thermoplasmata-2	Contig	2017-12-13	ASM283899v1	UC_Berkeley	na	ftp://ftp.ncbi.nlm.nih.gov/genomes/all/GCA/002/838/995/GCA_002838995.1_ASM283899v1		Archaea	Euryarchaeota	Thermoplasmata	none	none	none	Thermoplasmata_archaeon_HGW-Thermoplasmata-2
GCA_002900535.1	1933279	PRJNA360036	SAMN06205424	na	1933279	Thermoplasmata_archaeon_M9B1D	none	M9B1D	Contig	2018-01-26	ASM290053v1	The_University_of_Hong_Kong	na	ftp://ftp.ncbi.nlm.nih.gov/genomes/all/GCA/002/900/535/GCA_002900535.1_ASM290053v1		Archaea	Euryarchaeota	Thermoplasmata	none	none	none	Thermoplasmata_archaeon_M9B1D
GCA_002011355.1	1935152	PRJNA269163	SAMN06226360	na	1935152	Thermoplasmatales_archaeon_JdFR-43	none	JdFR-43	Contig	2017-03-02	ASM201135v1	University_of_Hawaii	na	ftp://ftp.ncbi.nlm.nih.gov/genomes/all/GCA/002/011/355/GCA_002011355.1_ASM201135v1		Archaea	Euryarchaeota	Thermoplasmata	Thermoplasmatales	none	none	Thermoplasmatales_archaeon_JdFR-43
GCA_000025665.1	439481	PRJNA38403	SAMN02598523	representative_genome	379547	Aciduliprofundum_boonei_T469	strain=T469	none	Complete_Genome	2010-02-24	ASM2566v1	US_DOE_Joint_Genome_Institute	GCF_000025665.1	ftp://ftp.ncbi.nlm.nih.gov/genomes/all/GCA/000/025/665/GCA_000025665.1_ASM2566v1		Archaea	Euryarchaeota	none	none	none	Aciduliprofundum	Aciduliprofundum_boonei
GCA_002878135.1	2060325	PRJNA419931	SAMN08107308	na	2060325	Aciduliprofundum_sp.	none	ARK-15	Contig	2018-01-11	ASM287813v1	Laetitia_Wilkins's_shared_submissions	na	ftp://ftp.ncbi.nlm.nih.gov/genomes/all/GCA/002/878/135/GCA_002878135.1_ASM287813v1		Archaea	Euryarchaeota	none	none	none	Aciduliprofundum	Aciduliprofundum_sp_
GCA_002011395.1	1935018	PRJNA269163	SAMN06226362	na	1935018	Aciduliprofundum_sp._JdFR-45	none	JdFR-45	Contig	2017-03-02	ASM201139v1	University_of_Hawaii	na	ftp://ftp.ncbi.nlm.nih.gov/genomes/all/GCA/002/011/395/GCA_002011395.1_ASM201139v1		Archaea	Euryarchaeota	none	none	none	Aciduliprofundum	Aciduliprofundum_sp__JdFR-45
GCA_000214725.1	868131	PRJNA53561	SAMN00713630	representative_genome	868131	Methanobacterium_paludis	strain=SWAN1	none	Complete_Genome	2011-05-24	ASM21472v1	US_DOE_Joint_Genome_Institute	GCF_000214725.1	ftp://ftp.ncbi.nlm.nih.gov/genomes/all/GCA/000/214/725/GCA_000214725.1_ASM21472v1		Archaea	Euryarchaeota	Methanobacteria	Methanobacteriales	Methanobacteriaceae	Methanobacterium	Methanobacterium_paludis
GCA_002813655.1	59277	PRJNA349209	SAMN05928840	na	59277	Methanobacterium_subterraneum	strain=MO-MB1	none	Complete_Genome	2017-12-07	ASM281365v1	Japan_Agency_for_Marine-Earth_Science_and_technology	GCF_002813655.1	ftp://ftp.ncbi.nlm.nih.gov/genomes/all/GCA/002/813/655/GCA_002813655.1_ASM281365v1		Archaea	Euryarchaeota	Methanobacteria	Methanobacteriales	Methanobacteriaceae	Methanobacterium	Methanobacterium_subterraneum
GCA_001563245.1	294671	PRJNA49591	SAMN04335716	representative_genome	294671	Methanobrevibacter_olleyae	strain=YLM1	none	Complete_Genome	2016-02-18	ASM156324v1	PGgRc	GCF_001563245.1	ftp://ftp.ncbi.nlm.nih.gov/genomes/all/GCA/001/563/245/GCA_001563245.1_ASM156324v1		Archaea	Euryarchaeota	Methanobacteria	Methanobacteriales	Methanobacteriaceae	Methanobrevibacter	Methanobrevibacter_olleyae
GCA_000529525.1	1415626	PRJEB4880	SAMEA3138857	na	66851	Methanobrevibacter_oralis_JMR01	strain=JMR01	none	Scaffold	2014-01-15	Methanobrevibacter_oralis_JMR01	URMITE	GCF_000529525.1	ftp://ftp.ncbi.nlm.nih.gov/genomes/all/GCA/000/529/525/GCA_000529525.1_Methanobrevibacter_oralis_JMR01		Archaea	Euryarchaeota	Methanobacteria	Methanobacteriales	Methanobacteriaceae	Methanobrevibacter	Methanobrevibacter_oralis
GCA_000016525.1	420247	PRJNA18653	SAMN02604313	representative_genome	2173	Methanobrevibacter_smithii_ATCC_35061	strain=ATCC_35061;_PS;_DSMZ_861	none	Complete_Genome	2007-06-04	ASM1652v1	Washington_University_Center_for_Genome_Sciences	GCF_000016525.1	ftp://ftp.ncbi.nlm.nih.gov/genomes/all/GCA/000/016/525/GCA_000016525.1_ASM1652v1		Archaea	Euryarchaeota	Methanobacteria	Methanobacteriales	Methanobacteriaceae	Methanobrevibacter	Methanobrevibacter_smithii
GCA_000012545.1	339860	PRJNA15579	SAMN02604180	representative_genome	2317	Methanosphaera_stadtmanae_DSM_3091	strain=DSM_3091	none	Complete_Genome	2006-01-05	ASM1254v1	University_of_Goettingen	GCF_000012545.1	ftp://ftp.ncbi.nlm.nih.gov/genomes/all/GCA/000/012/545/GCA_000012545.1_ASM1254v1		Archaea	Euryarchaeota	Methanobacteria	Methanobacteriales	Methanobacteriaceae	Methanosphaera	Methanosphaera_stadtmanae
GCA_000145295.1	79929	PRJNA40103	SAMN02603260	representative_genome	145263	Methanothermobacter_marburgensis_str._Marburg	strain=Marburg	none	Complete_Genome	2010-08-11	ASM14529v1	Georg-August-University_Goettingen	GCF_000145295.1	ftp://ftp.ncbi.nlm.nih.gov/genomes/all/GCA/000/145/295/GCA_000145295.1_ASM14529v1		Archaea	Euryarchaeota	Methanobacteria	Methanobacteriales	Methanobacteriaceae	Methanothermobacter	Methanothermobacter_marburgensis
GCA_003584625.1	1898379	PRJDB5067	SAMD00060422	na	1898379	Methanothermobacter_sp._MT-2	strain=MT-2	none	Complete_Genome	2016-12-07	ASM358462v1	Tokyo_University_of_Pharmacy_and_Life_Sciences	na	ftp://ftp.ncbi.nlm.nih.gov/genomes/all/GCA/003/584/625/GCA_003584625.1_ASM358462v1		Archaea	Euryarchaeota	Methanobacteria	Methanobacteriales	Methanobacteriaceae	Methanothermobacter	Methanothermobacter_sp__MT-2
GCA_000166095.1	523846	PRJNA33689	SAMN02232040	representative_genome	2180	Methanothermus_fervidus_DSM_2088	strain=DSM_2088	none	Complete_Genome	2010-11-05	ASM16609v1	US_DOE_Joint_Genome_Institute_(JGI-PGF)	GCF_000166095.1	ftp://ftp.ncbi.nlm.nih.gov/genomes/all/GCA/000/166/095/GCA_000166095.1_ASM16609v1		Archaea	Euryarchaeota	Methanobacteria	Methanobacteriales	Methanothermaceae	Methanothermus	Methanothermus_fervidus
B51_G15																Archaea	Euryarchaeota	Hydrothermarchaeota	none	none	Hydrothermarchaeota	Candidatus_Hydrothermarchaeota_archaeon_B51_G15
GCA_002897955.1	2005738	PRJDB5792	SAMD00081392	na	2005738	archaeon_BMS3Bbin15	none	BMS3Bbin15	Contig	2017-12-14	ASM289795v1	JAMSTEC	na	ftp://ftp.ncbi.nlm.nih.gov/genomes/all/GCA/002/897/955/GCA_002897955.1_ASM289795v1		Archaea	Euryarchaeota	Hydrothermarchaeota	none	none	none	archaeon_BMS3Bbin15
GCA_002011125.1	1935129	PRJNA269163	SAMN06226335	na	1935129	Candidatus_Hydrothermarchaeota_archaeon_JdFR-18	none	JdFR-18	Contig	2017-03-02	ASM201112v1	University_of_Hawaii	na	ftp://ftp.ncbi.nlm.nih.gov/genomes/all/GCA/002/011/125/GCA_002011125.1_ASM201112v1		Archaea	Euryarchaeota	Hydrothermarchaeota	none	none	none	Candidatus_Hydrothermarchaeota_archaeon_JdFR-18
GCA_003229935.1	2026739	PRJNA385762	SAMN09240142	na	2026739	Euryarchaeota_archaeon	none	SZUA-158	Scaffold	2018-06-15	ASM322993v1	Environmental_Microbiology_Lab	na	ftp://ftp.ncbi.nlm.nih.gov/genomes/all/GCA/003/229/935/GCA_003229935.1_ASM322993v1		Archaea	Hydrothermarchaeota	none	none	none	none	Euryarchaeota_archaeon
GCA_003230355.1	2026739	PRJNA385762	SAMN09240220	na	2026739	Euryarchaeota_archaeon	none	SZUA-236	Contig	2018-06-15	ASM323035v1	Environmental_Microbiology_Lab	na	ftp://ftp.ncbi.nlm.nih.gov/genomes/all/GCA/003/230/355/GCA_003230355.1_ASM323035v1		Archaea	Hydrothermarchaeota	none	none	none	none	Euryarchaeota_archaeon
GCA_003695745.1	2026739	PRJNA392119	SAMN10119960	na	2026739	Euryarchaeota_archaeon	none	J060	Contig	2018-10-29	ASM369574v1	California_Institute_of_Technology	na	ftp://ftp.ncbi.nlm.nih.gov/genomes/all/GCA/003/695/745/GCA_003695745.1_ASM369574v1		Archaea	Hydrothermarchaeota	none	none	none	none	Euryarchaeota_archaeon
GCA_000023985.1	573064	PRJNA32615	SAMN02598490	representative_genome	83171	Methanocaldococcus_fervens_AG86	strain=AG86	none	Complete_Genome	2009-08-28	ASM2398v1	US_DOE_Joint_Genome_Institute_(JGI-PGF)	GCF_000023985.1	ftp://ftp.ncbi.nlm.nih.gov/genomes/all/GCA/000/023/985/GCA_000023985.1_ASM2398v1		Archaea	Euryarchaeota	Methanococci	Methanococcales	Methanocaldococcaceae	Methanocaldococcus	Methanocaldococcus_fervens
GCA_000092305.1	573063	PRJNA32611	SAMN00017484	representative_genome	67760	Methanocaldococcus_infernus_ME	strain=ME	none	Complete_Genome	2010-04-30	ASM9230v1	US_DOE_Joint_Genome_Institute_(JGI-PGF)	GCF_000092305.1	ftp://ftp.ncbi.nlm.nih.gov/genomes/all/GCA/000/092/305/GCA_000092305.1_ASM9230v1		Archaea	Euryarchaeota	Methanococci	Methanococcales	Methanocaldococcaceae	Methanocaldococcus	Methanocaldococcus_infernus
GCA_000214415.1	880724	PRJNA51821	SAMN00713627	representative_genome	2189	Methanotorris_igneus_Kol_5	strain=Kol_5	none	Complete_Genome	2011-05-23	ASM21441v1	US_DOE_Joint_Genome_Institute	GCF_000214415.1	ftp://ftp.ncbi.nlm.nih.gov/genomes/all/GCA/000/214/415/GCA_000214415.1_ASM21441v1		Archaea	Euryarchaeota	Methanococci	Methanococcales	Methanocaldococcaceae	Methanotorris	Methanotorris_igneus
GCA_000017185.1	419665	PRJNA18641	SAMN00623051	representative_genome	42879	Methanococcus_aeolicus_Nankai-3	strain=Nankai-3	none	Complete_Genome	2007-06-29	ASM1718v1	US_DOE_Joint_Genome_Institute_(JGI-PGF)	GCF_000017185.1	ftp://ftp.ncbi.nlm.nih.gov/genomes/all/GCA/000/017/185/GCA_000017185.1_ASM1718v1		Archaea	Euryarchaeota	Methanococci	Methanococcales	Methanococcaceae	Methanococcus	Methanococcus_aeolicus
GCA_000017165.1	406327	PRJNA17889	SAMN02598403	representative_genome	2187	Methanococcus_vannielii_SB	strain=SB	none	Complete_Genome	2007-06-29	ASM1716v1	US_DOE_Joint_Genome_Institute_(JGI-PGF)	GCF_000017165.1	ftp://ftp.ncbi.nlm.nih.gov/genomes/all/GCA/000/017/165/GCA_000017165.1_ASM1716v1		Archaea	Euryarchaeota	Methanococci	Methanococcales	Methanococcaceae	Methanococcus	Methanococcus_vannielii
GCA_000007185.1	190192	PRJNA294	SAMN02603235	na	2320	Methanopyrus_kandleri_AV19	strain=AV19	none	Complete_Genome	2002-04-03	ASM718v1	Fidelity_Systems	GCF_000007185.1	ftp://ftp.ncbi.nlm.nih.gov/genomes/all/GCA/000/007/185/GCA_000007185.1_ASM718v1		Archaea	Euryarchaeota	Methanopyri	Methanopyrales	Methanopyraceae	Methanopyrus	Methanopyrus_kandleri
GCA_002201915.1	1937004	PRJNA362699	SAMN06246254	na	1937004	Methanopyrus_sp._KOL6	strain=KOL6	none	Chromosome	2017-06-20	ASM220191v1	Zhejiang_University_of_Technology	GCF_002201915.1	ftp://ftp.ncbi.nlm.nih.gov/genomes/all/GCA/002/201/915/GCA_002201915.1_ASM220191v1		Archaea	Euryarchaeota	Methanopyri	Methanopyrales	Methanopyraceae	Methanopyrus	Methanopyrus_sp__KOL6
GCA_002201895.1	1937005	PRJNA362704	SAMN06246566	na	1937005	Methanopyrus_sp._SNP6	strain=SNP6	none	Chromosome	2017-06-20	ASM220189v1	Zhejiang_University_of_Technology	GCF_002201895.1	ftp://ftp.ncbi.nlm.nih.gov/genomes/all/GCA/002/201/895/GCA_002201895.1_ASM220189v1		Archaea	Euryarchaeota	Methanopyri	Methanopyrales	Methanopyraceae	Methanopyrus	Methanopyrus_sp__SNP6
GCA_000725425.1	1343739	PRJNA207495	SAMN03081469	representative_genome	971279	Palaeococcus_pacificus_DY20341	strain=DY20341	none	Complete_Genome	2014-07-14	ASM72542v1	The_third_institute_of_oceanography_of_SOA,PRChina	GCF_000725425.1	ftp://ftp.ncbi.nlm.nih.gov/genomes/all/GCA/000/725/425/GCA_000725425.1_ASM72542v1		Archaea	Euryarchaeota	Thermococci	Thermococcales	Thermococcaceae	Palaeococcus	Palaeococcus_pacificus
GCA_000007305.1	186497	PRJNA287	SAMN02604284	representative_genome	2261	Pyrococcus_furiosus_DSM_3638	strain=DSM_3638	none	Complete_Genome	2002-02-27	ASM730v1	Utah_Genome_Center	GCF_000007305.1	ftp://ftp.ncbi.nlm.nih.gov/genomes/all/GCA/000/007/305/GCA_000007305.1_ASM730v1		Archaea	Euryarchaeota	Thermococci	Thermococcales	Thermococcaceae	Pyrococcus	Pyrococcus_furiosus
GCA_000011105.1	70601	PRJNA207	SAMD00061090	representative_genome	53953	Pyrococcus_horikoshii_OT3	strain=OT3	none	Complete_Genome	2004-05-11	ASM1110v1	NITE	GCF_000011105.1	ftp://ftp.ncbi.nlm.nih.gov/genomes/all/GCA/000/011/105/GCA_000011105.1_ASM1110v1		Archaea	Euryarchaeota	Thermococci	Thermococcales	Thermococcaceae	Pyrococcus	Pyrococcus_horikoshii
GCA_000151105.2	391623	PRJNA19379	SAMN02603625	representative_genome	55802	Thermococcus_barophilus_MP	strain=MP	none	Complete_Genome	2010-12-17	ASM15110v2	Moore_Foundation	GCF_000151105.2	ftp://ftp.ncbi.nlm.nih.gov/genomes/all/GCA/000/151/105/GCA_000151105.2_ASM15110v2		Archaea	Euryarchaeota	Thermococci	Thermococcales	Thermococcaceae	Thermococcus	Thermococcus_barophilus
GCA_000246985.3	523849	PRJNA81925	SAMN02603679	representative_genome	2265	Thermococcus_litoralis_DSM_5473	strain=DSM_5473	none	Complete_Genome	2013-08-13	ASM24698v3	New_England_Biolabs,_Inc.	GCF_000246985.2	ftp://ftp.ncbi.nlm.nih.gov/genomes/all/GCA/000/246/985/GCA_000246985.3_ASM24698v3		Archaea	Euryarchaeota	Thermococci	Thermococcales	Thermococcaceae	Thermococcus	Thermococcus_litoralis
GCA_002214585.1	49899	PRJNA274230	SAMN03324163	representative_genome	49899	Thermococcus_profundus	strain=DT_5432	none	Complete_Genome	2017-07-05	ASM221458v1	Ecole_Normale_Superieure_de_Lyon	GCF_002214585.1	ftp://ftp.ncbi.nlm.nih.gov/genomes/all/GCA/002/214/585/GCA_002214585.1_ASM221458v1		Archaea	Euryarchaeota	Thermococci	Thermococcales	Thermococcaceae	Thermococcus	Thermococcus_profundus
GCA_002214545.1	277988	PRJNA274230	SAMN03324168	representative_genome	277988	Thermococcus_thioreducens	strain=OGL-20P	none	Complete_Genome	2017-07-05	ASM221454v1	Ecole_Normale_Superieure_de_Lyon	GCF_002214545.1	ftp://ftp.ncbi.nlm.nih.gov/genomes/all/GCA/002/214/545/GCA_002214545.1_ASM221454v1		Archaea	Euryarchaeota	Thermococci	Thermococcales	Thermococcaceae	Thermococcus	Thermococcus_thioreducens
GCA_003558335.1	2099674	PRJNA434545	SAMN08574517	na	2099674	Arc_I_group_archaeon	none	CSSed10_256R1	Contig	2018-09-13	ASM355833v1	Institute_for_Biodiversity_and_Ecosystem_dynamics,_Faculty_of_Science,_University_of_Amsterdam	na	ftp://ftp.ncbi.nlm.nih.gov/genomes/all/GCA/003/558/335/GCA_003558335.1_ASM355833v1		Archaea	Euryarchaeota	Thermococci	Methanofastidiosa	none	none	Arc_I_group_archaeon
GCA_001587595.1	1706433	PRJNA293767	SAMN04009747	na	1706433	Arc_I_group_archaeon_ADurb1013_Bin02101	none	ADurb1013_Bin02101	Scaffold	2016-03-11	ASM158759v1	University_of_Illinois	na	ftp://ftp.ncbi.nlm.nih.gov/genomes/all/GCA/001/587/595/GCA_001587595.1_ASM158759v1		Archaea	Euryarchaeota	Thermococci	Methanofastidiosa	none	none	Arc_I_group_archaeon_ADurb1013_Bin02101
GCA_001587575.1	1706438	PRJNA293769	SAMN04009752	na	1706438	Arc_I_group_archaeon_BMIXfssc0709_Meth_Bin006	none	BMIXfssc0709_Meth_Bin006	Contig	2016-03-11	ASM158757v1	University_of_Illinois	na	ftp://ftp.ncbi.nlm.nih.gov/genomes/all/GCA/001/587/575/GCA_001587575.1_ASM158757v1		Archaea	Euryarchaeota	Thermococci	Methanofastidiosa	none	none	Arc_I_group_archaeon_BMIXfssc0709_Meth_Bin006
GCA_001587715.1	1705409	PRJNA293769	SAMN04008119	na	1705409	Arc_I_group_archaeon_U1lsi0528_Bin055	none	U1lsi0528_Bin055	Contig	2016-03-11	ASM158771v1	University_of_Illinois	na	ftp://ftp.ncbi.nlm.nih.gov/genomes/all/GCA/001/587/715/GCA_001587715.1_ASM158771v1		Archaea	Euryarchaeota	Thermococci	Methanofastidiosa	none	none	Arc_I_group_archaeon_U1lsi0528_Bin055
GCA_001595795.1	1803813	PRJNA270657	SAMN04495907	na	1803813	Theionarchaea_archaeon_DG-70	none	DG-70	Contig	2016-03-22	ASM159579v1	University_of_Texas	na	ftp://ftp.ncbi.nlm.nih.gov/genomes/all/GCA/001/595/795/GCA_001595795.1_ASM159579v1		Archaea	Euryarchaeota	Theionarchaea	none	none	none	Theionarchaea_archaeon_DG-70
GCA_001595815.1	1803814	PRJNA270657	SAMN04495908	na	1803814	Theionarchaea_archaeon_DG-70-1	none	DG-70-1	Contig	2016-03-22	ASM159581v1	University_of_Texas	na	ftp://ftp.ncbi.nlm.nih.gov/genomes/all/GCA/001/595/815/GCA_001595815.1_ASM159581v1		Archaea	Euryarchaeota	Theionarchaea	none	none	none	Theionarchaea_archaeon_DG-70-1
GCA_003661465.1	2250276	PRJNA362212	SAMN09215217	na	2250276	Hadesarchaea_archaeon	none	B75_G9	Contig	2018-10-15	ASM366146v1	The_University_of_Texas_at_Austin	na	ftp://ftp.ncbi.nlm.nih.gov/genomes/all/GCA/003/661/465/GCA_003661465.1_ASM366146v1		Archaea	Euryarchaeota	Hadesarchaea	none	none	none	Hadesarchaea_archaeon
GCA_004347835.1	2250276	PRJNA475882	SAMN09405018	na	2250276	Hadesarchaea_archaeon	none	WYZ-LMO5	Contig	2019-03-12	ASM434783v1	Shanghai_Jiao_Tong_University	na	ftp://ftp.ncbi.nlm.nih.gov/genomes/all/GCA/004/347/835/GCA_004347835.1_ASM434783v1		Archaea	Euryarchaeota	Hadesarchaea	none	none	none	Hadesarchaea_archaeon
GCA_001515185.1	1775754	PRJNA270657	SAMN04385803	na	1775754	Hadesarchaea_archaeon_DG-33	none	DG-33	Scaffold	2016-01-14	DG-33	University_of_Texas	na	ftp://ftp.ncbi.nlm.nih.gov/genomes/all/GCA/001/515/185/GCA_001515185.1_DG-33		Archaea	Euryarchaeota	Hadesarchaea	none	none	none	Hadesarchaea_archaeon_DG-33
GCA_001515205.2	1776334	PRJNA298487	SAMN04159681	na	1776334	Hadesarchaea_archaeon_YNP_45	none	YNP_45	Contig	2016-01-14	ASM151520v2	Univ_of_Texas_Austin	na	ftp://ftp.ncbi.nlm.nih.gov/genomes/all/GCA/001/515/205/GCA_001515205.2_ASM151520v2		Archaea	Euryarchaeota	Hadesarchaea	none	none	none	Hadesarchaea_archaeon_YNP_45
GCA_001548915.1	1698261	PRJNA291812	SAMN03941549	na	1698261	candidate_division_MSBL1_archaeon_SCGC-AAA259D14	none	SCGC-AAA259D14	Contig	2016-02-04	SCGC-AAA259D14	KAUST	na	ftp://ftp.ncbi.nlm.nih.gov/genomes/all/GCA/001/548/915/GCA_001548915.1_SCGC-AAA259D14		Archaea	Euryarchaeota	Persephonarchaea	none	none	none	candidate_division_MSBL1_archaeon_SCGC-AAA259D14
GCA_001549215.1	1698275	PRJNA291812	SAMN03951426	na	1698275	candidate_division_MSBL1_archaeon_SCGC-AAA261F19	none	SCGC-AAA261F19	Contig	2016-02-04	SCGC-AAA261F19	KAUST	na	ftp://ftp.ncbi.nlm.nih.gov/genomes/all/GCA/001/549/215/GCA_001549215.1_SCGC-AAA261F19		Archaea	Euryarchaeota	Persephonarchaea	none	none	none	candidate_division_MSBL1_archaeon_SCGC-AAA261F19
GCA_001549225.1	1698277	PRJNA291812	SAMN03951428	na	1698277	candidate_division_MSBL1_archaeon_SCGC-AAA261O19	none	SCGC-AAA261O19	Contig	2016-02-04	SCGC-AAA261O19	KAUST	na	ftp://ftp.ncbi.nlm.nih.gov/genomes/all/GCA/001/549/225/GCA_001549225.1_SCGC-AAA261O19		Archaea	Euryarchaeota	Persephonarchaea	none	none	none	candidate_division_MSBL1_archaeon_SCGC-AAA261O19
GCA_003649305.1	2250277	PRJNA362212	SAMN09215008	na	2250277	Thermoprotei_archaeon	none	B4_G17	Contig	2018-10-15	ASM364930v1	The_University_of_Texas_at_Austin	na	ftp://ftp.ncbi.nlm.nih.gov/genomes/all/GCA/003/649/305/GCA_003649305.1_ASM364930v1		Archaea	Crenarchaeota	Thermoprotei	none	none	none	Thermoprotei_archaeon
GCA_003649375.1	2250277	PRJNA362212	SAMN09214935	na	2250277	Thermoprotei_archaeon	none	B34_G16	Contig	2018-10-15	ASM364937v1	The_University_of_Texas_at_Austin	na	ftp://ftp.ncbi.nlm.nih.gov/genomes/all/GCA/003/649/375/GCA_003649375.1_ASM364937v1		Archaea	Crenarchaeota	Thermoprotei	none	none	none	Thermoprotei_archaeon
GCA_003649485.1	2250277	PRJNA362212	SAMN09215214	na	2250277	Thermoprotei_archaeon	none	B17_G9	Contig	2018-10-15	ASM364948v1	The_University_of_Texas_at_Austin	na	ftp://ftp.ncbi.nlm.nih.gov/genomes/all/GCA/003/649/485/GCA_003649485.1_ASM364948v1		Archaea	Crenarchaeota	Thermoprotei	none	none	none	Thermoprotei_archaeon
GCA_003649515.1	2250277	PRJNA362212	SAMN09215002	na	2250277	Thermoprotei_archaeon	none	B14_G17	Contig	2018-10-15	ASM364951v1	The_University_of_Texas_at_Austin	na	ftp://ftp.ncbi.nlm.nih.gov/genomes/all/GCA/003/649/515/GCA_003649515.1_ASM364951v1		Archaea	Crenarchaeota	Thermoprotei	none	none	none	Thermoprotei_archaeon
GCA_003650785.1	2250277	PRJNA362212	SAMN09215005	na	2250277	Thermoprotei_archaeon	none	B20_G17	Contig	2018-10-15	ASM365078v1	The_University_of_Texas_at_Austin	na	ftp://ftp.ncbi.nlm.nih.gov/genomes/all/GCA/003/650/785/GCA_003650785.1_ASM365078v1		Archaea	Crenarchaeota	Thermoprotei	none	none	none	Thermoprotei_archaeon
GCA_003650925.1	2250277	PRJNA362212	SAMN09214931	na	2250277	Thermoprotei_archaeon	none	B12_G16	Contig	2018-10-15	ASM365092v1	The_University_of_Texas_at_Austin	na	ftp://ftp.ncbi.nlm.nih.gov/genomes/all/GCA/003/650/925/GCA_003650925.1_ASM365092v1		Archaea	Crenarchaeota	Thermoprotei	none	none	none	Thermoprotei_archaeon
GCA_000015225.1	368408	PRJNA16331	SAMN02598366	na	2269	Thermofilum_pendens_Hrk_5	strain=Hrk_5	none	Complete_Genome	2006-12-18	ASM1522v1	DOE_Joint_Genome_Institute	GCF_000015225.1	ftp://ftp.ncbi.nlm.nih.gov/genomes/all/GCA/000/015/225/GCA_000015225.1_ASM1522v1		Archaea	Crenarchaeota	Thermoprotei	Thermoproteales	Thermofilaceae	Thermofilum	Thermofilum_pendens
GCA_000993805.1	1550241	PRJNA262459	SAMN03083278	na	1550241	Thermofilum_uzonense	strain=1807-2	none	Complete_Genome	2015-05-07	ASM99380v1	Immanuel_Kant_Baltic_Federal_University	GCF_000993805.1	ftp://ftp.ncbi.nlm.nih.gov/genomes/all/GCA/000/993/805/GCA_000993805.1_ASM99380v1		Archaea	Crenarchaeota	Thermoprotei	Thermoproteales	Thermofilaceae	Thermofilum	Thermofilum_uzonense
GCA_000018305.1	397948	PRJNA17421	SAMN00623034	representative_genome	76887	Caldivirga_maquilingensis_IC-167	strain=IC-167	none	Complete_Genome	2007-10-05	ASM1830v1	US_DOE_Joint_Genome_Institute_(JGI-PGF)	GCF_000018305.1	ftp://ftp.ncbi.nlm.nih.gov/genomes/all/GCA/000/018/305/GCA_000018305.1_ASM1830v1		Archaea	Crenarchaeota	Thermoprotei	Thermoproteales	Thermoproteaceae	Caldivirga	Caldivirga_maquilingensis
GCA_000015805.1	410359	PRJNA18111	SAMN00623060	na	181486	Pyrobaculum_calidifontis_JCM_11548	strain=JCM_11548	none	Complete_Genome	2007-02-27	ASM1580v1	DOE_Joint_Genome_Institute	GCF_000015805.1	ftp://ftp.ncbi.nlm.nih.gov/genomes/all/GCA/000/015/805/GCA_000015805.1_ASM1580v1		Archaea	Crenarchaeota	Thermoprotei	Thermoproteales	Thermoproteaceae	Pyrobaculum	Pyrobaculum_calidifontis
GCA_000234805.1	1104324	PRJNA74711	SAMN02603094	na	1104324	Pyrobaculum_ferrireducens	strain=1860	none	Complete_Genome	2011-11-10	ASM23480v1	Centre_Bioengineering_RAS	GCF_000234805.1	ftp://ftp.ncbi.nlm.nih.gov/genomes/all/GCA/000/234/805/GCA_000234805.1_ASM23480v1		Archaea	Crenarchaeota	Thermoprotei	Thermoproteales	Thermoproteaceae	Pyrobaculum	Pyrobaculum_ferrireducens
GCA_001315925.1	1293040	PRJDB787	SAMD00000407	na	62609	Thermocladium_modestius_JCM_10088	strain=JCM_10088	none	Contig	2015-10-01	ASM131592v1	The_University_of_Tokyo	GCF_001315925.1	ftp://ftp.ncbi.nlm.nih.gov/genomes/all/GCA/001/315/925/GCA_001315925.1_ASM131592v1		Archaea	Crenarchaeota	Thermoprotei	Thermoproteales	Thermoproteaceae	Thermocladium	Thermocladium_modestius
GCA_000193375.1	999630	PRJNA64455	SAMN02603093	na	184117	Thermoproteus_uzoniensis_768-20	strain=768-20	none	Complete_Genome	2011-03-28	ASM19337v1	Centre_Bioengineering_RAS	GCF_000193375.1	ftp://ftp.ncbi.nlm.nih.gov/genomes/all/GCA/000/193/375/GCA_000193375.1_ASM19337v1		Archaea	Crenarchaeota	Thermoprotei	Thermoproteales	Thermoproteaceae	Thermoproteus	Thermoproteus_uzoniensis
GCA_000148385.1	572478	PRJNA32589	SAMN00017002	na	164451	Vulcanisaeta_distributa_DSM_14429	strain=DSM_14429	none	Complete_Genome	2010-09-22	ASM14838v1	US_DOE_Joint_Genome_Institute_(JGI-PGF)	GCF_000148385.1	ftp://ftp.ncbi.nlm.nih.gov/genomes/all/GCA/000/148/385/GCA_000148385.1_ASM14838v1		Archaea	Crenarchaeota	Thermoprotei	Thermoproteales	Thermoproteaceae	Vulcanisaeta	Vulcanisaeta_distributa
GCA_001748385.1	867917	PRJDB4306	SAMD00042494	representative_genome	867917	Vulcanisaeta_thermophila	strain=CBA1501	none	Contig	2016-07-28	ASM174838v1	Korea_Basic_Science_Institute	GCF_001748385.1	ftp://ftp.ncbi.nlm.nih.gov/genomes/all/GCA/001/748/385/GCA_001748385.1_ASM174838v1		Archaea	Crenarchaeota	Thermoprotei	Thermoproteales	Thermoproteaceae	Vulcanisaeta	Vulcanisaeta_thermophila
GCA_000398765.1	1052806	PRJNA192330	SAMN02440536	na	1052806	Crenarchaeota_archaeon_SCGC_AAA471-O08	strain=SCGC_AAA471-O08	none	Contig	2013-05-16	ASM39876v1	DOE_Joint_Genome_Institute	GCF_000398765.1	ftp://ftp.ncbi.nlm.nih.gov/genomes/all/GCA/000/398/765/GCA_000398765.1_ASM39876v1		Archaea	Crenarchaeota	Thermoprotei	Geoarchaeales	Geoarchaeaceae	none	Crenarchaeota_archaeon_SCGC_AAA471-O08
Ga0009305																Archaea	Crenarchaeota	Thermoprotei	Geoarchaeales	Geoarchaeaceae	none	Geoarchaeota_archaeon_OSPB-1
GCA_000402095.1	1052804	PRJNA192312	SAMN02440397	na	1052804	Crenarchaeota_archaeon_SCGC_AAA471-L13	strain=SCGC_AAA471-L13	none	Contig	2013-05-29	ASM40209v1	DOE_Joint_Genome_Institute	GCF_000402095.1	ftp://ftp.ncbi.nlm.nih.gov/genomes/all/GCA/000/402/095/GCA_000402095.1_ASM40209v1		Archaea	Crenarchaeota	Thermoprotei	Geoarchaeales	none	none	Crenarchaeota_archaeon_SCGC_AAA471-L13
GCA_004347915.1	2546570	PRJNA475882	SAMN09405035	na	2546570	Candidatus_Nezhaarchaeota_archaeon_WYZ-LMO7	none	WYZ-LMO7	Contig	2019-03-12	ASM434791v1	Shanghai_Jiao_Tong_University	na	ftp://ftp.ncbi.nlm.nih.gov/genomes/all/GCA/004/347/915/GCA_004347915.1_ASM434791v1		Archaea	Nezhaarchaeota	none	none	none	none	Candidatus_Nezhaarchaeota_archaeon_WYZ-LMO7
GCA_003649605.1	2250277	PRJNA362212	SAMN09215048	na	2250277	Thermoprotei_archaeon	none	B51_G2	Contig	2018-10-15	ASM364960v1	The_University_of_Texas_at_Austin	na	ftp://ftp.ncbi.nlm.nih.gov/genomes/all/GCA/003/649/605/GCA_003649605.1_ASM364960v1		Archaea	Nezhaarchaeota	Thermoprotei	none	none	none	Thermoprotei_archaeon
GCA_003650865.1	2250277	PRJNA362212	SAMN09214998	na	2250277	Thermoprotei_archaeon	none	B19_G17	Contig	2018-10-15	ASM365086v1	The_University_of_Texas_at_Austin	na	ftp://ftp.ncbi.nlm.nih.gov/genomes/all/GCA/003/650/865/GCA_003650865.1_ASM365086v1		Archaea	Nezhaarchaeota	Thermoprotei	none	none	none	Thermoprotei_archaeon
GCA_001717005.1	1867258	PRJNA321438	SAMN04994458	na	1867258	Candidatus_Methanomethylicus_mesodigestum	none	V1	Scaffold	2016-08-30	ASM171700v1	University_of_Queensland	na	ftp://ftp.ncbi.nlm.nih.gov/genomes/all/GCA/001/717/005/GCA_001717005.1_ASM171700v1		Archaea	Verstraetearchaeota	Methanomethylia	Methanomethyliales	Methanomethyliaceae	Candidatus_Methanomethylicus	Candidatus_Methanomethylicus_mesodigestum
GCA_001717025.1	1867260	PRJNA321438	SAMN04994460	na	1867260	Candidatus_Methanomethylicus_oleusabulum	none	V3	Scaffold	2016-08-30	ASM171702v1	University_of_Queensland	na	ftp://ftp.ncbi.nlm.nih.gov/genomes/all/GCA/001/717/025/GCA_001717025.1_ASM171702v1		Archaea	Verstraetearchaeota	Methanomethylia	Methanomethyliales	Methanomethyliaceae	Candidatus_Methanomethylicus	Candidatus_Methanomethylicus_oleusabulum
GCA_001717015.1	1867261	PRJNA321438	SAMN04994461	na	1867261	Candidatus_Methanosuratus_petracarbonis	none	V4	Scaffold	2016-08-30	ASM171701v1	University_of_Queensland	na	ftp://ftp.ncbi.nlm.nih.gov/genomes/all/GCA/001/717/015/GCA_001717015.1_ASM171701v1		Archaea	Verstraetearchaeota	Methanomethylia	Methanomethyliales	Methanomethyliaceae	Candidatus_Methanosuratus	Candidatus_Methanosuratus_petracarbonis
GCA_004028775.1	2593994	PRJNA414521	SAMN10531977	na	2593994	Candidatus_Methanosuratus_subterraneum	none	Ch88	Contig	2019-01-18	ASM402877v1	Research_Center_of_Biotechnology_RAS	na	ftp://ftp.ncbi.nlm.nih.gov/genomes/all/GCA/004/028/775/GCA_004028775.1_ASM402877v1		Archaea	Verstraetearchaeota	Methanomethylia	Methanomethyliales	Methanomethyliaceae	Candidatus_Methanosuratus	Candidatus_Methanosuratus_subterraneum
GCA_003649145.1	2250257	PRJNA362212	SAMN09215027	na	2250257	Candidatus_Verstraetearchaeota_archaeon	none	B29_G17	Contig	2018-10-15	ASM364914v1	The_University_of_Texas_at_Austin	na	ftp://ftp.ncbi.nlm.nih.gov/genomes/all/GCA/003/649/145/GCA_003649145.1_ASM364914v1		Archaea	Verstraetearchaeota	none	none	none	none	Candidatus_Verstraetearchaeota_archaeon
GCA_003649185.1	2250257	PRJNA362212	SAMN09214981	na	2250257	Candidatus_Verstraetearchaeota_archaeon	none	B10_G16	Contig	2018-10-15	ASM364918v1	The_University_of_Texas_at_Austin	na	ftp://ftp.ncbi.nlm.nih.gov/genomes/all/GCA/003/649/185/GCA_003649185.1_ASM364918v1		Archaea	Verstraetearchaeota	none	none	none	none	Candidatus_Verstraetearchaeota_archaeon
GCA_004348015.1	2250257	PRJNA475882	SAMN09405039	na	2250257	Candidatus_Verstraetearchaeota_archaeon	none	WYZ-LMO11	Contig	2019-03-12	ASM434801v1	Shanghai_Jiao_Tong_University	na	ftp://ftp.ncbi.nlm.nih.gov/genomes/all/GCA/004/348/015/GCA_004348015.1_ASM434801v1		Archaea	Verstraetearchaeota	none	none	none	none	Candidatus_Verstraetearchaeota_archaeon
GCA_003431325.1	1577685	PRJNA266728	SAMN03173949	na	1577685	Acidilobus_sp._7A	none	none	Complete_Genome	2016-02-04	ASM343132v1	Oak_Ridge_National_Laboratory	GCF_003431325.1	ftp://ftp.ncbi.nlm.nih.gov/genomes/all/GCA/003/431/325/GCA_003431325.1_ASM343132v1		Archaea	Crenarchaeota	Thermoprotei	Desulfurococcales	Acidilobaceae	Acidilobus	Acidilobus_sp__7A
GCA_000317795.1	1056495	PRJNA70815	SAMN02261426	representative_genome	200415	Caldisphaera_lagunensis_DSM_15908	strain=DSM_15908	none	Complete_Genome	2012-12-10	ASM31779v1	JGI	GCF_000317795.1	ftp://ftp.ncbi.nlm.nih.gov/genomes/all/GCA/000/317/795/GCA_000317795.1_ASM31779v1		Archaea	Crenarchaeota	Thermoprotei	Desulfurococcales	Caldisphaeraceae	Caldisphaera	Caldisphaera_lagunensis
GCA_000011125.1	272557	PRJNA211	SAMD00061092	na	56636	Aeropyrum_pernix_K1	strain=K1	none	Complete_Genome	2006-10-11	ASM1112v1	NITE	GCF_000011125.1	ftp://ftp.ncbi.nlm.nih.gov/genomes/all/GCA/000/011/125/GCA_000011125.1_ASM1112v1		Archaea	Crenarchaeota	Thermoprotei	Desulfurococcales	Desulfurococcaceae	Aeropyrum	Aeropyrum_pernix
GCA_000020905.1	490899	PRJNA28141	SAMN02603098	representative_genome	94694	Desulfurococcus_amylolyticus_1221n	strain=1221n	none	Complete_Genome	2008-12-24	ASM2090v1	Centre_'Bioengineering'_RAS	GCF_000020905.1	ftp://ftp.ncbi.nlm.nih.gov/genomes/all/GCA/000/020/905/GCA_000020905.1_ASM2090v1		Archaea	Crenarchaeota	Thermoprotei	Desulfurococcales	Desulfurococcaceae	Desulfurococcus	Desulfurococcus_amylolyticus
GCA_000017945.1	453591	PRJNA13914	SAMN02598324	representative_genome	160233	Ignicoccus_hospitalis_KIN4/I	strain=KIN4/I	none	Complete_Genome	2007-08-29	ASM1794v1	US_DOE_Joint_Genome_Institute	GCF_000017945.1	ftp://ftp.ncbi.nlm.nih.gov/genomes/all/GCA/000/017/945/GCA_000017945.1_ASM1794v1		Archaea	Crenarchaeota	Thermoprotei	Desulfurococcales	Desulfurococcaceae	Ignicoccus	Ignicoccus_hospitalis
GCA_001481685.1	940295	PRJNA61347	SAMN04316368	representative_genome	54259	Ignicoccus_islandicus_DSM_13165	strain=DSM_13165	none	Complete_Genome	2015-12-23	ASM148168v1	Oak_Ridge_National_Laboratory	GCF_001481685.1	ftp://ftp.ncbi.nlm.nih.gov/genomes/all/GCA/001/481/685/GCA_001481685.1_ASM148168v1		Archaea	Crenarchaeota	Thermoprotei	Desulfurococcales	Desulfurococcaceae	Ignicoccus	Ignicoccus_islandicus
GCA_000015945.1	399550	PRJNA17449	SAMN02598390	na	2280	Staphylothermus_marinus_F1	strain=F1	none	Complete_Genome	2007-02-21	ASM1594v1	US_DOE_Joint_Genome_Institute	GCF_000015945.1	ftp://ftp.ncbi.nlm.nih.gov/genomes/all/GCA/000/015/945/GCA_000015945.1_ASM1594v1		Archaea	Crenarchaeota	Thermoprotei	Desulfurococcales	Desulfurococcaceae	Staphylothermus	Staphylothermus_marinus
GCA_000264495.1	1184251	PRJNA163135	SAMN02603096	representative_genome	1200300	Thermogladius_calderae_1633	strain=1633	none	Complete_Genome	2012-05-25	ASM26449v1	Centre_Bioengineering_RAS	GCF_000264495.1	ftp://ftp.ncbi.nlm.nih.gov/genomes/all/GCA/000/264/495/GCA_000264495.1_ASM26449v1		Archaea	Crenarchaeota	Thermoprotei	Desulfurococcales	Desulfurococcaceae	Thermogladius	Thermogladius_calderae
GCA_000092185.1	633148	PRJNA36571	SAMN02598509	na	54254	Thermosphaera_aggregans_DSM_11486	strain=DSM_11486	none	Complete_Genome	2010-05-17	ASM9218v1	US_DOE_Joint_Genome_Institute_(JGI-PGF)	GCF_000092185.1	ftp://ftp.ncbi.nlm.nih.gov/genomes/all/GCA/000/092/185/GCA_000092185.1_ASM9218v1		Archaea	Crenarchaeota	Thermoprotei	Desulfurococcales	Desulfurococcaceae	Thermosphaera	Thermosphaera_aggregans
GCA_000258425.1	1163730	PRJNA91117	SAMN02603095	na	683846	Fervidicoccus_fontis_Kam940	strain=Kam940	none	Complete_Genome	2012-04-10	ASM25842v1	Centre_Bioengineering_RAS	GCF_000258425.1	ftp://ftp.ncbi.nlm.nih.gov/genomes/all/GCA/000/258/425/GCA_000258425.1_ASM25842v1		Archaea	Crenarchaeota	Thermoprotei	Desulfurococcales	Fervidicoccaceae	Fervidicoccus	Fervidicoccus_fontis
GCA_003661825.1	2250277	PRJNA362212	SAMN09214927	na	2250277	Thermoprotei_archaeon	none	B50_G16	Contig	2018-10-15	ASM366182v1	The_University_of_Texas_at_Austin	na	ftp://ftp.ncbi.nlm.nih.gov/genomes/all/GCA/003/661/825/GCA_003661825.1_ASM366182v1		Archaea	Crenarchaeota	Thermoprotei	Desulfurococcales	none	none	Thermoprotei_archaeon
GCA_000015145.1	415426	PRJNA208	SAMN02604082	representative_genome	54248	Hyperthermus_butylicus_DSM_5456	strain=DSM_5456	none	Complete_Genome	2007-01-22	ASM1514v1	Univ._Copenhagen	GCF_000015145.1	ftp://ftp.ncbi.nlm.nih.gov/genomes/all/GCA/000/015/145/GCA_000015145.1_ASM1514v1		Archaea	Crenarchaeota	Thermoprotei	Desulfurococcales	Pyrodictiaceae	Hyperthermus	Hyperthermus_butylicus
GCA_001462395.1	2309	PRJNA239661	SAMN03154506	representative_genome	2309	Pyrodictium_occultum	strain=PL-19	none	Contig	2015-12-08	ASM146239v1	Oak_Ridge_National_Laboratory	GCF_001462395.1	ftp://ftp.ncbi.nlm.nih.gov/genomes/all/GCA/001/462/395/GCA_001462395.1_ASM146239v1		Archaea	Crenarchaeota	Thermoprotei	Desulfurococcales	Pyrodictiaceae	Pyrodictium	Pyrodictium_occultum
GCA_000223395.1	694429	PRJNA48579	SAMN02232047	representative_genome	54252	Pyrolobus_fumarii_1A	strain=1A	none	Complete_Genome	2011-08-12	ASM22339v1	DOE_Joint_Genome_Institute	GCF_000223395.1	ftp://ftp.ncbi.nlm.nih.gov/genomes/all/GCA/000/223/395/GCA_000223395.1_ASM22339v1		Archaea	Crenarchaeota	Thermoprotei	Desulfurococcales	Pyrodictiaceae	Pyrolobus	Pyrolobus_fumarii
GCA_000389735.1	1294123	PRJNA189433	SAMN02470749	na	1294123	Sulfolobales_archaeon_Acd1	none	Acd1	Contig	2013-05-07	Acd1	Oak_Ridge_National_Lab	GCF_000389735.1	ftp://ftp.ncbi.nlm.nih.gov/genomes/all/GCA/000/389/735/GCA_000389735.1_Acd1		Archaea	Crenarchaeota	Thermoprotei	Sulfolobales	none	none	Sulfolobales_archaeon_Acd1
GCA_000213215.1	933801	PRJNA60875	SAMN02602984	representative_genome	563177	Acidianus_hospitalis_W1	strain=W1	none	Complete_Genome	2011-05-12	ASM21321v1	Archaea_Centre,_Department_of_Biology,_University_of_Copenhagen,_Copenhagen_2200_N,_Denmark	GCF_000213215.1	ftp://ftp.ncbi.nlm.nih.gov/genomes/all/GCA/000/213/215/GCA_000213215.1_ASM21321v1		Archaea	Crenarchaeota	Thermoprotei	Sulfolobales	Sulfolobaceae	Acidianus	Acidianus_hospitalis
GCA_003201765.1	619593	PRJNA463410	SAMN09071530	na	312539	Acidianus_sulfidivorans_JP7	strain=JP7	none	Complete_Genome	2018-06-07	ASM320176v1	North_Carolina_State_University	GCF_003201765.1	ftp://ftp.ncbi.nlm.nih.gov/genomes/all/GCA/003/201/765/GCA_003201765.1_ASM320176v1		Archaea	Crenarchaeota	Thermoprotei	Sulfolobales	Sulfolobaceae	Acidianus	Acidianus_sulfidivorans
GCA_000016605.1	399549	PRJNA17447	SAMN02598389	representative_genome	43687	Metallosphaera_sedula_DSM_5348	strain=DSM_5348	none	Complete_Genome	2007-04-25	ASM1660v1	US_DOE_Joint_Genome_Institute	GCF_000016605.1	ftp://ftp.ncbi.nlm.nih.gov/genomes/all/GCA/000/016/605/GCA_000016605.1_ASM1660v1		Archaea	Crenarchaeota	Thermoprotei	Sulfolobales	Sulfolobaceae	Metallosphaera	Metallosphaera_sedula
GCA_003852135.1	2287	PRJNA347847	SAMN05896255	na	2287	Saccharolobus_solfataricus	strain=SULG	none	Complete_Genome	2018-11-29	ASM385213v1	University_of_Nebraska-Lincoln	GCF_003852135.1	ftp://ftp.ncbi.nlm.nih.gov/genomes/all/GCA/003/852/135/GCA_003852135.1_ASM385213v1		Archaea	Crenarchaeota	Thermoprotei	Sulfolobales	Sulfolobaceae	Saccharolobus	Saccharolobus_solfataricus
GCA_000012285.1	330779	PRJNA13935	SAMN02603173	representative_genome	2285	Sulfolobus_acidocaldarius_DSM_639	strain=DSM_639	none	Complete_Genome	2005-07-05	ASM1228v1	Danish_Archaea_Centre	GCF_000012285.1	ftp://ftp.ncbi.nlm.nih.gov/genomes/all/GCA/000/012/285/GCA_000012285.1_ASM1228v1		Archaea	Crenarchaeota	Thermoprotei	Sulfolobales	Sulfolobaceae	Sulfolobus	Sulfolobus_acidocaldarius
GCA_003086455.1	43080	PRJNA386514	SAMN06968112	na	43080	Sulfolobus_islandicus	none	SCGC_AB-777_J04	Contig	2018-05-02	ASM308645v1	Montana_State_University	na	ftp://ftp.ncbi.nlm.nih.gov/genomes/all/GCA/003/086/455/GCA_003086455.1_ASM308645v1		Archaea	Crenarchaeota	Thermoprotei	Sulfolobales	Sulfolobaceae	Sulfolobus	Sulfolobus_islandicus
GCA_000011205.1	273063	PRJNA246	SAMD00061096	representative_genome	111955	Sulfurisphaera_tokodaii_str._7	strain=7	none	Complete_Genome	2004-05-11	ASM1120v1	NITE	GCF_000011205.1	ftp://ftp.ncbi.nlm.nih.gov/genomes/all/GCA/000/011/205/GCA_000011205.1_ASM1120v1		Archaea	Crenarchaeota	Thermoprotei	Sulfolobales	Sulfolobaceae	Sulfurisphaera	Sulfurisphaera_tokodaii
GCA_003056265.1	1973259	PRJNA363059	SAMN06648824	na	1973259	Zestosphaera_tikiterensis	none	NZ3	Contig	2018-04-18	ASM305626v1	Portland_State_University	na	ftp://ftp.ncbi.nlm.nih.gov/genomes/all/GCA/003/056/265/GCA_003056265.1_ASM305626v1		Archaea	Crenarchaeota	Thermoprotei	Sulfolobales	Sulfolobaceae	Zestosphaera	Zestosphaera_tikiterensis
GCA_002507085.1	1915609	PRJNA348753	SAMN06027389	na	1915609	archaeon_UBA168	none	UBA168	Scaffold	2017-10-10	ASM250708v1	University_of_Queensland	na	ftp://ftp.ncbi.nlm.nih.gov/genomes/all/GCA/002/507/085/GCA_002507085.1_ASM250708v1		Archaea	Marsarchaeota	none	none	none	none	archaeon_UBA168
GCA_003019445.1	1978153	PRJNA362583	SAMN06639943	na	1978153	Candidatus_Marsarchaeota_G1_archaeon_OSP_B	none	OSP_B	Contig	2018-03-27	ASM301944v1	Montana_State_University	na	ftp://ftp.ncbi.nlm.nih.gov/genomes/all/GCA/003/019/445/GCA_003019445.1_ASM301944v1		Archaea	Marsarchaeota	none	none	none	none	Candidatus_Marsarchaeota_G1_archaeon_OSP_B
GCA_003019615.1	1978154	PRJNA362583	SAMN06639944	na	1978154	Candidatus_Marsarchaeota_G1_archaeon_OSP_C	none	OSP_C	Contig	2018-03-27	ASM301961v1	Montana_State_University	na	ftp://ftp.ncbi.nlm.nih.gov/genomes/all/GCA/003/019/615/GCA_003019615.1_ASM301961v1		Archaea	Marsarchaeota	none	none	none	none	Candidatus_Marsarchaeota_G1_archaeon_OSP_C
GCA_003019535.1	1978159	PRJNA362583	SAMN06639949	na	1978159	Candidatus_Marsarchaeota_G2_archaeon_ECH_B_1	none	ECH_B_1	Contig	2018-03-27	ASM301953v1	Montana_State_University	na	ftp://ftp.ncbi.nlm.nih.gov/genomes/all/GCA/003/019/535/GCA_003019535.1_ASM301953v1		Archaea	Marsarchaeota	none	none	none	none	Candidatus_Marsarchaeota_G2_archaeon_ECH_B_1
GCA_900248165.1	2058097	PRJEB24312	SAMEA104466896	na	2058097	Candidatus_Nitrosocaldus_cavascurensis	strain=SCU2	none	Complete_Genome	2018-01-31	Nitrosocaldus_cavascurensis_SCU2_chromosome	UNIVERSITY_OF_VIENNA	GCF_900248165.1	ftp://ftp.ncbi.nlm.nih.gov/genomes/all/GCA/900/248/165/GCA_900248165.1_Nitrosocaldus_cavascurensis_SCU2_chromosome		Archaea	Thaumarchaeota	Nitrososphaeria	Nitrosocaldales	Nitrosocaldaceae	Candidatus_Nitrosocaldus	Candidatus_Nitrosocaldus_cavascurensis
GCA_000802205.2	1353260	PRJNA210256	SAMN03074222	na	1353260	Candidatus_Nitrosocosmicus_oleophilus	strain=MY3	none	Complete_Genome	2015-10-08	ASM80220v2	Chungbuk_National_University	na	ftp://ftp.ncbi.nlm.nih.gov/genomes/all/GCA/000/802/205/GCA_000802205.2_ASM80220v2		Archaea	Thaumarchaeota	Nitrososphaeria	Nitrososphaerales	Nitrososphaeraceae	Candidatus_Nitrosocosmicus	Candidatus_Nitrosocosmicus_oleophilus
GCA_000303155.1	1237085	PRJNA60505	SAMN02603264	na	497727	Candidatus_Nitrososphaera_gargensis_Ga9.2	none	enrichment_culture_Ga9.2	Complete_Genome	2012-10-05	ASM30315v1	Georg-August-University_Goettingen	GCF_000303155.1	ftp://ftp.ncbi.nlm.nih.gov/genomes/all/GCA/000/303/155/GCA_000303155.1_ASM30315v1		Archaea	Thaumarchaeota	Nitrososphaeria	Nitrososphaerales	Nitrososphaeraceae	Nitrososphaera	Candidatus_Nitrososphaera_gargensis
GCA_000698785.1	926571	PRJEA60103	SAMN02721150	representative_genome	1034015	Nitrososphaera_viennensis_EN76	strain=EN76	none	Complete_Genome	2014-06-06	ASM69878v1	University_of_Vienna	GCF_000698785.1	ftp://ftp.ncbi.nlm.nih.gov/genomes/all/GCA/000/698/785/GCA_000698785.1_ASM69878v1		Archaea	Thaumarchaeota	Nitrososphaeria	Nitrososphaerales	Nitrososphaeraceae	Nitrososphaera	Nitrososphaera_viennensis
GCA_000200715.1	414004	PRJNA202	SAMN02744041	na	46770	Cenarchaeum_symbiosum_A	none	none	Chromosome	2006-11-20	ASM20071v1	DOE_Joint_Genome_Institute	GCF_000200715.1	ftp://ftp.ncbi.nlm.nih.gov/genomes/all/GCA/000/200/715/GCA_000200715.1_ASM20071v1		Archaea	Thaumarchaeota	none	Cenarchaeales	Cenarchaeaceae	Cenarchaeum	Cenarchaeum_symbiosum
GCA_003702465.1	2478979	PRJNA397176	SAMN10233974	na	2478979	Candidatus_Nitrosomarinus_sp.	none	GoM_MAG2	Scaffold	2018-10-30	ASM370246v1	Georgia_Institute_of_Technology	na	ftp://ftp.ncbi.nlm.nih.gov/genomes/all/GCA/003/702/465/GCA_003702465.1_ASM370246v1		Archaea	Thaumarchaeota	none	Nitrosopumilales	Nitrosopumilaceae	Candidatus_Nitrosomarinus	Candidatus_Nitrosomarinus_sp_
GCA_000220175.2	1001994	PRJNA67913	SAMN02470178	na	1088740	Nitrosarchaeum_koreense_MY1	strain=MY1	none	Contig	2011-07-07	ASM22017v1	Korea_Research_Institute_of_Bioscience_and_Biotechnology	GCF_000220175.1	ftp://ftp.ncbi.nlm.nih.gov/genomes/all/GCA/000/220/175/GCA_000220175.2_ASM22017v1		Archaea	Thaumarchaeota	none	Nitrosopumilales	Nitrosopumilaceae	Nitrosarchaeum	Nitrosarchaeum_koreense
GCA_000018465.1	436308	PRJNA19265	SAMN00000032	na	338192	Nitrosopumilus_maritimus_SCM1	strain=SCM1	none	Complete_Genome	2007-11-15	ASM1846v1	US_DOE_Joint_Genome_Institute_(JGI-PGF)	GCF_000018465.1	ftp://ftp.ncbi.nlm.nih.gov/genomes/all/GCA/000/018/465/GCA_000018465.1_ASM1846v1		Archaea	Thaumarchaeota	none	Nitrosopumilales	Nitrosopumilaceae	Nitrosopumilus	Nitrosopumilus_maritimus
GCA_900620265.1	2202732	PRJEB29556	SAMEA5126984	na	2202732	Nitrosopumilaceae_archaeon	none	IBTHAUMO2	Scaffold	2019-02-12	Nitrosopumilaceae_archaeon_O2_Ibasta	UNIVERSITY_OF_VIENNA	GCF_900620265.1	ftp://ftp.ncbi.nlm.nih.gov/genomes/all/GCA/900/620/265/GCA_900620265.1_Nitrosopumilaceae_archaeon_O2_Ibasta		Archaea	Thaumarchaeota	none	Nitrosopumilales	Nitrosopumilaceae	none	Nitrosopumilaceae_archaeon
GCA_000812185.1	1410606	PRJNA223412	SAMN03273964	na	1410606	Candidatus_Nitrosopelagicus_brevis	strain=CN25	none	Complete_Genome	2014-12-31	ASM81218v1	J._Craig_Venter_Institute	GCF_000812185.1	ftp://ftp.ncbi.nlm.nih.gov/genomes/all/GCA/000/812/185/GCA_000812185.1_ASM81218v1		Archaea	Thaumarchaeota	none	none	none	Candidatus_Nitrosopelagicus	Candidatus_Nitrosopelagicus_brevis
GCA_900065925.1	1078905	PRJEB10948	SAMEA3577360	na	1078905	Candidatus_Nitrosotalea_devanaterra	none	none	Complete_Genome	2016-03-08	NDEV.embl.gz	UNIVERSITY_OF_ABERDEEN	GCF_900065925.1	ftp://ftp.ncbi.nlm.nih.gov/genomes/all/GCA/900/065/925/GCA_900065925.1_NDEV.embl.gz		Archaea	Thaumarchaeota	none	none	none	Candidatus_Nitrosotalea	Candidatus_Nitrosotalea_devanaterra
GCA_002787055.1	1846278	PRJNA406986	SAMN07637255	na	1846278	Candidatus_Nitrosotenuis_aquarius	strain=AQ6F	none	Complete_Genome	2017-11-20	ASM278705v1	University_of_Waterloo	GCF_002787055.1	ftp://ftp.ncbi.nlm.nih.gov/genomes/all/GCA/002/787/055/GCA_002787055.1_ASM278705v1		Archaea	Thaumarchaeota	none	none	none	Candidatus_Nitrosotenuis	Candidatus_Nitrosotenuis_aquarius
GCA_001920395.1	1805383	PRJNA297196	SAMN04327723	na	1805383	Thaumarchaeota_archaeon_13_1_20CM_2_39_20	none	none	Scaffold	2016-12-23	ASM192039v1	Banfield_Lab,_University_of_California,_Berkeley	na	ftp://ftp.ncbi.nlm.nih.gov/genomes/all/GCA/001/920/395/GCA_001920395.1_ASM192039v1		Archaea	Thaumarchaeota	none	none	none	none	Thaumarchaeota_archaeon_13_1_20CM_2_39_20
GCA_000723185.1	1407055	PRJEB4650	SAMEA3139018	representative_genome	1407055	Thaumarchaeota_archaeon_N4	strain=N4	none	Contig	2013-12-05	APF_1883_PRJEB4650	Genoscope_CEA	GCF_000723185.1	ftp://ftp.ncbi.nlm.nih.gov/genomes/all/GCA/000/723/185/GCA_000723185.1_APF_1883_PRJEB4650		Archaea	Thaumarchaeota	none	none	none	none	Thaumarchaeota_archaeon_N4
GCA_001830115.1	1802371	PRJNA288027	SAMN04316250	na	1802371	Thaumarchaeota_archaeon_RBG_16_49_8	none	none	Scaffold	2016-10-21	ASM183011v1	Banfield_Lab,_University_of_California,_Berkeley	na	ftp://ftp.ncbi.nlm.nih.gov/genomes/all/GCA/001/830/115/GCA_001830115.1_ASM183011v1		Archaea	Thaumarchaeota	none	none	none	none	Thaumarchaeota_archaeon_RBG_16_49_8
GCA_002495905.1	1915758	PRJNA348753	SAMN06027293	na	1915758	Thaumarchaeota_archaeon_UBA223	none	UBA223	Scaffold	2017-10-10	ASM249590v1	University_of_Queensland	na	ftp://ftp.ncbi.nlm.nih.gov/genomes/all/GCA/002/495/905/GCA_002495905.1_ASM249590v1		Archaea	Thaumarchaeota	none	none	none	none	Thaumarchaeota_archaeon_UBA223
B21_G17																Archaea	Geothermarchaeota	none	none	none	Candidatus_Geothermarchaeota	Candidatus_Geothermarchaeota_archaeon_B21_G17
GCA_002011075.1	1935120	PRJNA269163	SAMN06226330	na	1935120	Candidatus_Geothermarchaeota_archaeon_JdFR-13	none	JdFR-13	Contig	2017-03-02	ASM201107v1	University_of_Hawaii	na	ftp://ftp.ncbi.nlm.nih.gov/genomes/all/GCA/002/011/075/GCA_002011075.1_ASM201107v1		Archaea	Geothermarchaeota	none	none	none	none	Candidatus_Geothermarchaeota_archaeon_JdFR-13
GCA_000270325.1	311458	PRJDA49157	SAMD00016619	na	311458	Candidatus_Caldiarchaeum_subterraneum	none	none	Complete_Genome	2011-08-15	ASM27032v1	Japan_Agency_for_Maine-Earth_Science_and_Technology	GCF_000270325.1	ftp://ftp.ncbi.nlm.nih.gov/genomes/all/GCA/000/270/325/GCA_000270325.1_ASM27032v1		Archaea	Aigarchaeota	none	none	none	Candidatus_Caldiarchaeum	Candidatus_Caldiarchaeum_subterraneum
GCA_000405685.1	1130285	PRJNA192397	SAMN02440925	na	1130285	Aigarchaeota_archaeon_JGI_0000106-J15	strain=JGI_0000106-J15	none	Contig	2013-06-03	ASM40568v1	DOE_Joint_Genome_Institute	GCF_000405685.1	ftp://ftp.ncbi.nlm.nih.gov/genomes/all/GCA/000/405/685/GCA_000405685.1_ASM40568v1		Archaea	Aigarchaeota	none	none	none	none	Aigarchaeota_archaeon_JGI_0000106-J15
GCA_003056285.1	1980982	PRJNA381623	SAMN06715868	na	1980982	Aigarchaeota_archaeon_NZ13_MG1	none	NZ13_MG1	Contig	2018-04-18	ASM305628v1	Portland_State_University	na	ftp://ftp.ncbi.nlm.nih.gov/genomes/all/GCA/003/056/285/GCA_003056285.1_ASM305628v1		Archaea	Aigarchaeota	none	none	none	none	Aigarchaeota_archaeon_NZ13_MG1
GCA_000402965.1	1052827	PRJNA192288	SAMN02441745	na	1052827	Aigarchaeota_archaeon_SCGC_AAA471-E14	strain=SCGC_AAA471-E14	none	Contig	2013-05-29	ASM40296v1	DOE_Joint_Genome_Institute	GCF_000402965.1	ftp://ftp.ncbi.nlm.nih.gov/genomes/all/GCA/000/402/965/GCA_000402965.1_ASM40296v1		Archaea	Aigarchaeota	none	none	none	none	Aigarchaeota_archaeon_SCGC_AAA471-E14
GCA_000405905.1	1052829	PRJNA192307	SAMN02440937	na	1052829	Aigarchaeota_archaeon_SCGC_AAA471-F17	strain=SCGC_AAA471-F17	none	Contig	2013-06-03	ASM40590v1	DOE_Joint_Genome_Institute	GCF_000405905.1	ftp://ftp.ncbi.nlm.nih.gov/genomes/all/GCA/000/405/905/GCA_000405905.1_ASM40590v1		Archaea	Aigarchaeota	none	none	none	none	Aigarchaeota_archaeon_SCGC_AAA471-F17
GCA_003660725.1	2026795	PRJNA362212	SAMN09215026	na	2026795	Thaumarchaeota_archaeon	none	B47_G17	Contig	2018-10-15	ASM366072v1	The_University_of_Texas_at_Austin	na	ftp://ftp.ncbi.nlm.nih.gov/genomes/all/GCA/003/660/725/GCA_003660725.1_ASM366072v1		Archaea	Aigarchaeota	none	none	none	none	Thaumarchaeota_archaeon
GCA_003601605.1	2026714	PRJNA418890	SAMN08103060	na	2026714	Candidatus_Bathyarchaeota_archaeon	none	M8_bin1642	Scaffold	2018-10-01	ASM360160v1	Shanghai_Jiao_Tong_University	na	ftp://ftp.ncbi.nlm.nih.gov/genomes/all/GCA/003/601/605/GCA_003601605.1_ASM360160v1		Archaea	Bathyarchaeota	none	none	none	none	Candidatus_Bathyarchaeota_archaeon
GCA_003604315.1	2026714	PRJNA418890	SAMN08103049	na	2026714	Candidatus_Bathyarchaeota_archaeon	none	M10_bin185	Scaffold	2018-10-01	ASM360431v1	Shanghai_Jiao_Tong_University	na	ftp://ftp.ncbi.nlm.nih.gov/genomes/all/GCA/003/604/315/GCA_003604315.1_ASM360431v1		Archaea	Bathyarchaeota	none	none	none	none	Candidatus_Bathyarchaeota_archaeon
GCA_003662455.1	2026714	PRJNA362212	SAMN09214991	na	2026714	Candidatus_Bathyarchaeota_archaeon	none	B27_G17	Contig	2018-10-15	ASM366245v1	The_University_of_Texas_at_Austin	na	ftp://ftp.ncbi.nlm.nih.gov/genomes/all/GCA/003/662/455/GCA_003662455.1_ASM366245v1		Archaea	Bathyarchaeota	none	none	none	none	Candidatus_Bathyarchaeota_archaeon
GCA_003662715.1	2026714	PRJNA362212	SAMN09214860	na	2026714	Candidatus_Bathyarchaeota_archaeon	none	B1_G15	Contig	2018-10-15	ASM366271v1	The_University_of_Texas_at_Austin	na	ftp://ftp.ncbi.nlm.nih.gov/genomes/all/GCA/003/662/715/GCA_003662715.1_ASM366271v1		Archaea	Bathyarchaeota	none	none	none	none	Candidatus_Bathyarchaeota_archaeon
GCA_004377395.1	2026714	PRJNA485648	SAMN11124360	na	2026714	Candidatus_Bathyarchaeota_archaeon	none	E26_bin4	Contig	2019-03-25	ASM437739v1	University_of_Calgary	na	ftp://ftp.ncbi.nlm.nih.gov/genomes/all/GCA/004/377/395/GCA_004377395.1_ASM437739v1		Archaea	Bathyarchaeota	none	none	none	none	Candidatus_Bathyarchaeota_archaeon
GCA_005888705.1	2026714	PRJNA449266	SAMN11380316	na	2026714	Candidatus_Bathyarchaeota_archaeon	none	BA_16	Scaffold	2019-05-29	ASM588870v1	Jill_Banfield's_Lab_at_Berkeley	na	ftp://ftp.ncbi.nlm.nih.gov/genomes/all/GCA/005/888/705/GCA_005888705.1_ASM588870v1		Archaea	Bathyarchaeota	none	none	none	none	Candidatus_Bathyarchaeota_archaeon
GCA_005888735.1	2026714	PRJNA449266	SAMN11380319	na	2026714	Candidatus_Bathyarchaeota_archaeon	none	BA_19	Scaffold	2019-05-29	ASM588873v1	Jill_Banfield's_Lab_at_Berkeley	na	ftp://ftp.ncbi.nlm.nih.gov/genomes/all/GCA/005/888/735/GCA_005888735.1_ASM588873v1		Archaea	Bathyarchaeota	none	none	none	none	Candidatus_Bathyarchaeota_archaeon
GCA_005888755.1	2026714	PRJNA449266	SAMN11380322	na	2026714	Candidatus_Bathyarchaeota_archaeon	none	BA_22	Scaffold	2019-05-29	ASM588875v1	Jill_Banfield's_Lab_at_Berkeley	na	ftp://ftp.ncbi.nlm.nih.gov/genomes/all/GCA/005/888/755/GCA_005888755.1_ASM588875v1		Archaea	Bathyarchaeota	none	none	none	none	Candidatus_Bathyarchaeota_archaeon
GCA_007049995.1	2026714	PRJNA360036	SAMN11125353	na	2026714	Candidatus_Bathyarchaeota_archaeon	none	MF-4.7.5.8	Scaffold	2019-07-16	ASM704999v1	The_University_of_Hong_Kong	na	ftp://ftp.ncbi.nlm.nih.gov/genomes/all/GCA/007/049/995/GCA_007049995.1_ASM704999v1		Archaea	Bathyarchaeota	none	none	none	none	Candidatus_Bathyarchaeota_archaeon
GCA_001593875.1	1779367	PRJNA312413	SAMN04412732	na	1779367	Candidatus_Bathyarchaeota_archaeon_B23	none	B23	Scaffold	2016-03-18	ASM159387v1	Shanghai_Jiao_Tong_University	na	ftp://ftp.ncbi.nlm.nih.gov/genomes/all/GCA/001/593/875/GCA_001593875.1_ASM159387v1		Archaea	Bathyarchaeota	none	none	none	none	Candidatus_Bathyarchaeota_archaeon_B23
GCA_002490245.1	2041147	PRJNA312413	SAMN07701645	na	2041147	Candidatus_Bathyarchaeota_archaeon_B24-2	none	B24-2	Scaffold	2017-10-09	ASM249024v1	Shanghai_Jiao_Tong_University	na	ftp://ftp.ncbi.nlm.nih.gov/genomes/all/GCA/002/490/245/GCA_002490245.1_ASM249024v1		Archaea	Bathyarchaeota	none	none	none	none	Candidatus_Bathyarchaeota_archaeon_B24-2
GCA_001399805.1	1700835	PRJNA291107	SAMN03983874	na	1700835	Candidatus_Bathyarchaeota_archaeon_BA1	none	BA1	Scaffold	2015-10-19	ASM139980v1	University_of_Queensland	na	ftp://ftp.ncbi.nlm.nih.gov/genomes/all/GCA/001/399/805/GCA_001399805.1_ASM139980v1		Archaea	Bathyarchaeota	none	none	none	none	Candidatus_Bathyarchaeota_archaeon_BA1
GCA_001399795.1	1700836	PRJNA291107	SAMN03983875	na	1700836	Candidatus_Bathyarchaeota_archaeon_BA2	none	BA2	Scaffold	2015-10-19	ASM139979v1	University_of_Queensland	na	ftp://ftp.ncbi.nlm.nih.gov/genomes/all/GCA/001/399/795/GCA_001399795.1_ASM139979v1		Archaea	Bathyarchaeota	none	none	none	none	Candidatus_Bathyarchaeota_archaeon_BA2
GCA_002255025.1	2012509	PRJNA362212	SAMN06647950	na	2012509	Candidatus_Bathyarchaeota_archaeon_ex4484_135	none	ex4484_135	Contig	2017-08-16	ASM225502v1	The_University_of_Texas_at_Austin	na	ftp://ftp.ncbi.nlm.nih.gov/genomes/all/GCA/002/255/025/GCA_002255025.1_ASM225502v1		Archaea	Bathyarchaeota	none	none	none	none	Candidatus_Bathyarchaeota_archaeon_ex4484_135
GCA_002254475.1	2012513	PRJNA362212	SAMN06647968	na	2012513	Candidatus_Bathyarchaeota_archaeon_ex4484_40	none	ex4484_40	Scaffold	2017-08-16	ASM225447v1	The_University_of_Texas_at_Austin	na	ftp://ftp.ncbi.nlm.nih.gov/genomes/all/GCA/002/254/475/GCA_002254475.1_ASM225447v1		Archaea	Bathyarchaeota	none	none	none	none	Candidatus_Bathyarchaeota_archaeon_ex4484_40
GCA_002010925.1	1935112	PRJNA269163	SAMN06226321	na	1935112	Candidatus_Bathyarchaeota_archaeon_JdFR-04	none	JdFR-04	Contig	2017-03-02	ASM201092v1	University_of_Hawaii	na	ftp://ftp.ncbi.nlm.nih.gov/genomes/all/GCA/002/010/925/GCA_002010925.1_ASM201092v1		Archaea	Bathyarchaeota	none	none	none	none	Candidatus_Bathyarchaeota_archaeon_JdFR-04
GCA_002011035.1	1935119	PRJNA269163	SAMN06226328	na	1935119	Candidatus_Bathyarchaeota_archaeon_JdFR-11	none	JdFR-11	Contig	2017-03-02	ASM201103v1	University_of_Hawaii	na	ftp://ftp.ncbi.nlm.nih.gov/genomes/all/GCA/002/011/035/GCA_002011035.1_ASM201103v1		Archaea	Bathyarchaeota	none	none	none	none	Candidatus_Bathyarchaeota_archaeon_JdFR-11
GCA_001775955.1	1797377	PRJNA288027	SAMN04316269	na	1797377	Candidatus_Bathyarchaeota_archaeon_RBG_13_38_9	none	none	Scaffold	2016-10-18	ASM177595v1	Banfield_Lab,_University_of_California,_Berkeley	na	ftp://ftp.ncbi.nlm.nih.gov/genomes/all/GCA/001/775/955/GCA_001775955.1_ASM177595v1		Archaea	Bathyarchaeota	none	none	none	none	Candidatus_Bathyarchaeota_archaeon_RBG_13_38_9
GCA_001775965.1	1797380	PRJNA288027	SAMN04316270	na	1797380	Candidatus_Bathyarchaeota_archaeon_RBG_13_60_20	none	none	Scaffold	2016-10-18	ASM177596v1	Banfield_Lab,_University_of_California,_Berkeley	na	ftp://ftp.ncbi.nlm.nih.gov/genomes/all/GCA/001/775/965/GCA_001775965.1_ASM177596v1		Archaea	Bathyarchaeota	none	none	none	none	Candidatus_Bathyarchaeota_archaeon_RBG_13_60_20
GCA_001775995.1	1797381	PRJNA288027	SAMN04316259	na	1797381	Candidatus_Bathyarchaeota_archaeon_RBG_16_48_13	none	none	Scaffold	2016-10-18	ASM177599v1	Banfield_Lab,_University_of_California,_Berkeley	na	ftp://ftp.ncbi.nlm.nih.gov/genomes/all/GCA/001/775/995/GCA_001775995.1_ASM177599v1		Archaea	Bathyarchaeota	none	none	none	none	Candidatus_Bathyarchaeota_archaeon_RBG_16_48_13
GCA_000019605.1	374847	PRJNA16525	SAMN02598368	na	498846	Candidatus_Korarchaeum_cryptofilum_OPF8	none	none	Complete_Genome	2008-03-18	ASM1960v1	US_DOE_Joint_Genome_Institute	GCF_000019605.1	ftp://ftp.ncbi.nlm.nih.gov/genomes/all/GCA/000/019/605/GCA_000019605.1_ASM1960v1		Archaea	Korarchaeota	none	none	none	Candidatus_Korarchaeum	Candidatus_Korarchaeum_cryptofilum
GCA_003947435.1	2478471	PRJNA492148	SAMN10094317	na	2478471	Candidatus_Methanodesulfokores_washburnensis	strain=MDKW	none	Scaffold	2018-12-14	ASM394743v1	Montana_State_University	GCF_003947435.1	ftp://ftp.ncbi.nlm.nih.gov/genomes/all/GCA/003/947/435/GCA_003947435.1_ASM394743v1		Archaea	Korarchaeota	none	none	none	Candidatus_Methanodesulfokores	Candidatus_Methanodesulfokores_washburnensis
GCA_002899815.1	2056630	PRJNA419931	SAMN08107327	na	2056630	Candidatus_Korarchaeota_archaeon	none	ZAV-18	Contig	2018-01-25	ASM289981v1	Laetitia_Wilkins's_shared_submissions	na	ftp://ftp.ncbi.nlm.nih.gov/genomes/all/GCA/002/899/815/GCA_002899815.1_ASM289981v1		Archaea	Korarchaeota	none	none	none	none	Candidatus_Korarchaeota_archaeon
GCA_003661285.1	2056630	PRJNA362212	SAMN09214809	na	2056630	Candidatus_Korarchaeota_archaeon	none	B68_G1	Contig	2018-10-15	ASM366128v1	The_University_of_Texas_at_Austin	na	ftp://ftp.ncbi.nlm.nih.gov/genomes/all/GCA/003/661/285/GCA_003661285.1_ASM366128v1		Archaea	Korarchaeota	none	none	none	none	Candidatus_Korarchaeota_archaeon
GCA_003661365.1	2056630	PRJNA362212	SAMN09214886	na	2056630	Candidatus_Korarchaeota_archaeon	none	B15_G15	Contig	2018-10-15	ASM366136v1	The_University_of_Texas_at_Austin	na	ftp://ftp.ncbi.nlm.nih.gov/genomes/all/GCA/003/661/365/GCA_003661365.1_ASM366136v1		Archaea	Korarchaeota	none	none	none	none	Candidatus_Korarchaeota_archaeon
GCA_003661385.1	2056630	PRJNA362212	SAMN09215070	na	2056630	Candidatus_Korarchaeota_archaeon	none	B14_G2	Contig	2018-10-15	ASM366138v1	The_University_of_Texas_at_Austin	na	ftp://ftp.ncbi.nlm.nih.gov/genomes/all/GCA/003/661/385/GCA_003661385.1_ASM366138v1		Archaea	Korarchaeota	none	none	none	none	Candidatus_Korarchaeota_archaeon
GCA_004347975.1	2056630	PRJNA475882	SAMN09405037	na	2056630	Candidatus_Korarchaeota_archaeon	none	WYZ-LMO9	Contig	2019-03-12	ASM434797v1	Shanghai_Jiao_Tong_University	na	ftp://ftp.ncbi.nlm.nih.gov/genomes/all/GCA/004/347/975/GCA_004347975.1_ASM434797v1		Archaea	Korarchaeota	none	none	none	none	Candidatus_Korarchaeota_archaeon
GCA_003344655.1	1868214	PRJNA322661	SAMN05172504	na	1868214	Candidatus_Korarchaeota_archaeon_NZ13-K	none	NZ13-K	Contig	2018-07-27	ASM334465v1	Portland_State_University	na	ftp://ftp.ncbi.nlm.nih.gov/genomes/all/GCA/003/344/655/GCA_003344655.1_ASM334465v1		Archaea	Korarchaeota	none	none	none	none	Candidatus_Korarchaeota_archaeon_NZ13-K
GCA_008000775.1	2594042	PRJNA557562	SAMN12405820	na	2594042	anaerobic_archaeon_MK-D1	strain=MK-D1	none	Complete_Genome	2019-08-16	ASM800077v1	National_Institute_of_Advanced_Industrial_Science_and_Technology	GCF_008000775.1	ftp://ftp.ncbi.nlm.nih.gov/genomes/all/GCA/008/000/775/GCA_008000775.1_ASM800077v1		Archaea	Lokiarchaeota	none	none	none	Lokiarchaeum	anaerobic_archaeon_MK-D1
GCA_004376705.1	2053489	PRJNA485648	SAMN11124392	na	2053489	Candidatus_Lokiarchaeota_archaeon	none	E29_bin63	Contig	2019-03-25	ASM437670v1	University_of_Calgary	na	ftp://ftp.ncbi.nlm.nih.gov/genomes/all/GCA/004/376/705/GCA_004376705.1_ASM437670v1		Archaea	Lokiarchaeota	none	none	none	none	Candidatus_Lokiarchaeota_archaeon
GCA_004524425.1	2053489	PRJNA483005	SAMN10768457	na	2053489	Candidatus_Lokiarchaeota_archaeon	none	TEKIR_21	Contig	2019-03-29	ASM452442v1	Babes-Bolyai_University	na	ftp://ftp.ncbi.nlm.nih.gov/genomes/all/GCA/004/524/425/GCA_004524425.1_ASM452442v1		Archaea	Lokiarchaeota	none	none	none	none	Candidatus_Lokiarchaeota_archaeon
GCA_004524535.1	2053489	PRJNA483005	SAMN10768446	na	2053489	Candidatus_Lokiarchaeota_archaeon	none	AMARA_1S	Contig	2019-03-29	ASM452453v1	Babes-Bolyai_University	na	ftp://ftp.ncbi.nlm.nih.gov/genomes/all/GCA/004/524/535/GCA_004524535.1_ASM452453v1		Archaea	Lokiarchaeota	none	none	none	none	Candidatus_Lokiarchaeota_archaeon
GCA_004524545.1	2053489	PRJNA483005	SAMN10768447	na	2053489	Candidatus_Lokiarchaeota_archaeon	none	AMARA_1	Contig	2019-03-29	ASM452454v1	Babes-Bolyai_University	na	ftp://ftp.ncbi.nlm.nih.gov/genomes/all/GCA/004/524/545/GCA_004524545.1_ASM452454v1		Archaea	Lokiarchaeota	none	none	none	none	Candidatus_Lokiarchaeota_archaeon
GCA_004524725.1	2053489	PRJNA483005	SAMN10768448	na	2053489	Candidatus_Lokiarchaeota_archaeon	none	AMARA_5S	Contig	2019-03-29	ASM452472v1	Babes-Bolyai_University	na	ftp://ftp.ncbi.nlm.nih.gov/genomes/all/GCA/004/524/725/GCA_004524725.1_ASM452472v1		Archaea	Lokiarchaeota	none	none	none	none	Candidatus_Lokiarchaeota_archaeon
GCA_001940655.1	1849166	PRJNA288027	SAMN04958229	na	1849166	Candidatus_Lokiarchaeota_archaeon_CR_4	none	CR_4	Scaffold	2017-01-10	ASM194065v1	Banfield_Lab,_University_of_California,_Berkeley	na	ftp://ftp.ncbi.nlm.nih.gov/genomes/all/GCA/001/940/655/GCA_001940655.1_ASM194065v1		Archaea	Lokiarchaeota	none	none	none	none	Candidatus_Lokiarchaeota_archaeon_CR_4
GCA_005222975.1	2012490	PRJNA383916	SAMN07236658	na	2012490	Candidatus_Lokiarchaeota_archaeon_Loki_b31	none	Loki_b31	Contig	2019-05-07	ASM522297v1	Institute_of_Deep-Sea_Science_and_Engineering,_Chinese_Academy_of_Sciences	na	ftp://ftp.ncbi.nlm.nih.gov/genomes/all/GCA/005/222/975/GCA_005222975.1_ASM522297v1		Archaea	Lokiarchaeota	none	none	none	none	Candidatus_Lokiarchaeota_archaeon_Loki_b31
GCA_005191415.1	2218536	PRJNA362212	SAMN09406154	na	2218536	Candidatus_Helarchaeota_ASGARD_archaeon_Hel_GB_A	none	Hel_GB_A	Scaffold	2019-05-06	ASM519141v1	The_University_of_Texas_at_Austin	na	ftp://ftp.ncbi.nlm.nih.gov/genomes/all/GCA/005/191/415/GCA_005191415.1_ASM519141v1		Archaea	Helarchaeota	none	none	none	none	Candidatus_Helarchaeota_ASGARD_archaeon_Hel_GB_A
GCA_005191425.1	2218537	PRJNA362212	SAMN09406172	na	2218537	Candidatus_Helarchaeota_ASGARD_archaeon_Hel_GB_B	none	Hel_GB_B	Contig	2019-05-06	ASM519142v1	The_University_of_Texas_at_Austin	na	ftp://ftp.ncbi.nlm.nih.gov/genomes/all/GCA/005/191/425/GCA_005191425.1_ASM519142v1		Archaea	Helarchaeota	none	none	none	none	Candidatus_Helarchaeota_ASGARD_archaeon_Hel_GB_B
GCA_001940665.1	1841599	PRJNA319486	SAMN04924820	na	1841599	Candidatus_Odinarchaeota_archaeon_LCB_4	none	LCB_4	Contig	2017-01-10	ASM194066v1	Uppsala_University	na	ftp://ftp.ncbi.nlm.nih.gov/genomes/all/GCA/001/940/665/GCA_001940665.1_ASM194066v1		Archaea	Odinarchaeota	none	none	none	none	Candidatus_Odinarchaeota_archaeon_LCB_4
GCA_004524435.1	2053491	PRJNA483005	SAMN10768456	na	2053491	Candidatus_Thorarchaeota_archaeon	none	TEKIR_12S	Contig	2019-03-29	ASM452443v1	Babes-Bolyai_University	na	ftp://ftp.ncbi.nlm.nih.gov/genomes/all/GCA/004/524/435/GCA_004524435.1_ASM452443v1		Archaea	Thorarchaeota	none	none	none	none	Candidatus_Thorarchaeota_archaeon
GCA_004524445.1	2053491	PRJNA483005	SAMN10768455	na	2053491	Candidatus_Thorarchaeota_archaeon	none	TEKIR_14	Contig	2019-03-29	ASM452444v1	Babes-Bolyai_University	na	ftp://ftp.ncbi.nlm.nih.gov/genomes/all/GCA/004/524/445/GCA_004524445.1_ASM452444v1		Archaea	Thorarchaeota	none	none	none	none	Candidatus_Thorarchaeota_archaeon
GCA_004524565.1	2053491	PRJNA483005	SAMN10768445	na	2053491	Candidatus_Thorarchaeota_archaeon	none	AMARA_8	Contig	2019-03-29	ASM452456v1	Babes-Bolyai_University	na	ftp://ftp.ncbi.nlm.nih.gov/genomes/all/GCA/004/524/565/GCA_004524565.1_ASM452456v1		Archaea	Thorarchaeota	none	none	none	none	Candidatus_Thorarchaeota_archaeon
GCA_004524595.1	2053491	PRJNA483005	SAMN10768444	na	2053491	Candidatus_Thorarchaeota_archaeon	none	AMARA_2	Contig	2019-03-29	ASM452459v1	Babes-Bolyai_University	na	ftp://ftp.ncbi.nlm.nih.gov/genomes/all/GCA/004/524/595/GCA_004524595.1_ASM452459v1		Archaea	Thorarchaeota	none	none	none	none	Candidatus_Thorarchaeota_archaeon
GCA_001940705.1	1837170	PRJNA319486	SAMN04924819	na	1837170	Candidatus_Thorarchaeota_archaeon_AB_25	none	AB_25	Contig	2017-01-10	ASM194070v1	Uppsala_University	na	ftp://ftp.ncbi.nlm.nih.gov/genomes/all/GCA/001/940/705/GCA_001940705.1_ASM194070v1		Archaea	Thorarchaeota	none	none	none	none	Candidatus_Thorarchaeota_archaeon_AB_25
GCA_002825515.1	1969372	PRJNA360036	SAMN06640694	na	1969372	Candidatus_Thorarchaeota_archaeon_MP11T_1	none	MP11T_1	Contig	2017-12-08	ASM282551v1	The_University_of_Hong_Kong	na	ftp://ftp.ncbi.nlm.nih.gov/genomes/all/GCA/002/825/515/GCA_002825515.1_ASM282551v1		Archaea	Thorarchaeota	none	none	none	none	Candidatus_Thorarchaeota_archaeon_MP11T_1
GCA_002825535.1	1969371	PRJNA360036	SAMN06640693	na	1969371	Candidatus_Thorarchaeota_archaeon_MP9T_1	none	MP9T_1	Contig	2017-12-08	ASM282553v1	The_University_of_Hong_Kong	na	ftp://ftp.ncbi.nlm.nih.gov/genomes/all/GCA/002/825/535/GCA_002825535.1_ASM282553v1		Archaea	Thorarchaeota	none	none	none	none	Candidatus_Thorarchaeota_archaeon_MP9T_1
GCA_002728275.1	2026747	PRJNA391943	SAMN07619227	na	2026747	Candidatus_Heimdallarchaeota_archaeon	none	RS678	Contig	2017-10-26	ASM272827v1	Tara_Oceans_Consortium	na	ftp://ftp.ncbi.nlm.nih.gov/genomes/all/GCA/002/728/275/GCA_002728275.1_ASM272827v1		Archaea	Heimdallarchaeota	none	none	none	none	Candidatus_Heimdallarchaeota_archaeon
GCA_003662885.1	2026747	PRJNA362212	SAMN09215069	na	2026747	Candidatus_Heimdallarchaeota_archaeon	none	B33_G2	Contig	2018-10-15	ASM366288v1	The_University_of_Texas_at_Austin	na	ftp://ftp.ncbi.nlm.nih.gov/genomes/all/GCA/003/662/885/GCA_003662885.1_ASM366288v1		Archaea	Heimdallarchaeota	none	none	none	none	Candidatus_Heimdallarchaeota_archaeon
GCA_001940755.1	1841596	PRJNA319486	SAMN04924818	na	1841596	Candidatus_Heimdallarchaeota_archaeon_AB_125	none	AB_125	Contig	2017-01-10	ASM194075v1	Uppsala_University	na	ftp://ftp.ncbi.nlm.nih.gov/genomes/all/GCA/001/940/755/GCA_001940755.1_ASM194075v1		Archaea	Heimdallarchaeota	none	none	none	none	Candidatus_Heimdallarchaeota_archaeon_AB_125
GCA_003144275.1	2012493	PRJNA383916	SAMN07236661	na	2012493	Candidatus_Heimdallarchaeota_archaeon_B3_Heim	none	B3_Heim	Scaffold	2018-05-21	ASM314427v1	Institute_of_Deep-Sea_Science_and_Engineering,_Chinese_Academy_of_Sciences	na	ftp://ftp.ncbi.nlm.nih.gov/genomes/all/GCA/003/144/275/GCA_003144275.1_ASM314427v1		Archaea	Heimdallarchaeota	none	none	none	none	Candidatus_Heimdallarchaeota_archaeon_B3_Heim
GCA_001940725.1	1841597	PRJNA319486	SAMN04924815	na	1841597	Candidatus_Heimdallarchaeota_archaeon_LC_2	none	LC_2	Contig	2017-01-10	ASM194072v1	Uppsala_University	na	ftp://ftp.ncbi.nlm.nih.gov/genomes/all/GCA/001/940/725/GCA_001940725.1_ASM194072v1		Archaea	Heimdallarchaeota	none	none	none	none	Candidatus_Heimdallarchaeota_archaeon_LC_2
GCA_001940645.1	1841598	PRJNA319486	SAMN04924817	na	1841598	Candidatus_Heimdallarchaeota_archaeon_LC_3	none	LC_3	Contig	2017-01-10	ASM194064v1	Uppsala_University	na	ftp://ftp.ncbi.nlm.nih.gov/genomes/all/GCA/001/940/645/GCA_001940645.1_ASM194064v1		Archaea	Heimdallarchaeota	none	none	none	none	Candidatus_Heimdallarchaeota_archaeon_LC_3
GCA_002687185.1	1906665	PRJNA391943	SAMN07618367	na	1906665	archaeon	none	ARS54	Contig	2017-10-24	ASM268718v1	Tara_Oceans_Consortium	na	ftp://ftp.ncbi.nlm.nih.gov/genomes/all/GCA/002/687/185/GCA_002687185.1_ASM268718v1		Archaea	Woesearchaeota	none	none	none	none	archaeon
GCA_002687815.1	1906665	PRJNA391943	SAMN07618366	na	1906665	archaeon	none	ARS1414	Contig	2017-10-24	ASM268781v1	Tara_Oceans_Consortium	na	ftp://ftp.ncbi.nlm.nih.gov/genomes/all/GCA/002/687/815/GCA_002687815.1_ASM268781v1		Archaea	Woesearchaeota	none	none	none	none	archaeon
GCA_002688265.1	1906665	PRJNA391943	SAMN07618364	na	1906665	archaeon	none	ARS1203	Contig	2017-10-24	ASM268826v1	Tara_Oceans_Consortium	na	ftp://ftp.ncbi.nlm.nih.gov/genomes/all/GCA/002/688/265/GCA_002688265.1_ASM268826v1		Archaea	Woesearchaeota	none	none	none	none	archaeon
GCA_002688325.1	1906665	PRJNA391943	SAMN07618363	na	1906665	archaeon	none	ARS1178	Contig	2017-10-24	ASM268832v1	Tara_Oceans_Consortium	na	ftp://ftp.ncbi.nlm.nih.gov/genomes/all/GCA/002/688/325/GCA_002688325.1_ASM268832v1		Archaea	Woesearchaeota	none	none	none	none	archaeon
GCA_002688355.1	1906665	PRJNA391943	SAMN07618362	na	1906665	archaeon	none	ARS1176	Contig	2017-10-24	ASM268835v1	Tara_Oceans_Consortium	na	ftp://ftp.ncbi.nlm.nih.gov/genomes/all/GCA/002/688/355/GCA_002688355.1_ASM268835v1		Archaea	Woesearchaeota	none	none	none	none	archaeon
GCA_002688925.1	1906665	PRJNA391943	SAMN07618360	na	1906665	archaeon	none	ARS102	Contig	2017-10-24	ASM268892v1	Tara_Oceans_Consortium	na	ftp://ftp.ncbi.nlm.nih.gov/genomes/all/GCA/002/688/925/GCA_002688925.1_ASM268892v1		Archaea	Woesearchaeota	none	none	none	none	archaeon
GCA_000806135.1	1579371	PRJNA268032	SAMN03217307	na	1579371	archaeon_GW2011_AR11	none	none	Scaffold	2014-12-19	ASM80613v1	Banfield_Lab,_University_of_California,_Berkeley	na	ftp://ftp.ncbi.nlm.nih.gov/genomes/all/GCA/000/806/135/GCA_000806135.1_ASM80613v1		Archaea	Woesearchaeota	none	none	none	none	archaeon_GW2011_AR11
GCA_000830295.1	1579373	PRJNA268032	SAMN03217309	na	1579373	archaeon_GW2011_AR15	none	none	Chromosome	2015-01-29	ASM83029v1	Banfield_Lab,_University_of_California,_Berkeley	na	ftp://ftp.ncbi.nlm.nih.gov/genomes/all/GCA/000/830/295/GCA_000830295.1_ASM83029v1		Archaea	Woesearchaeota	none	none	none	none	archaeon_GW2011_AR15
GCA_000805995.1	1579375	PRJNA268032	SAMN03217311	na	1579375	archaeon_GW2011_AR17	none	none	Scaffold	2014-12-19	ASM80599v1	Banfield_Lab,_University_of_California,_Berkeley	na	ftp://ftp.ncbi.nlm.nih.gov/genomes/all/GCA/000/805/995/GCA_000805995.1_ASM80599v1		Archaea	Woesearchaeota	none	none	none	none	archaeon_GW2011_AR17
GCA_000806155.1	1579376	PRJNA268032	SAMN03217312	na	1579376	archaeon_GW2011_AR18	none	none	Scaffold	2014-12-19	ASM80615v1	Banfield_Lab,_University_of_California,_Berkeley	na	ftp://ftp.ncbi.nlm.nih.gov/genomes/all/GCA/000/806/155/GCA_000806155.1_ASM80615v1		Archaea	Woesearchaeota	none	none	none	none	archaeon_GW2011_AR18
GCA_000830315.1	1579378	PRJNA268032	SAMN03217314	na	1579378	archaeon_GW2011_AR20	none	none	Complete_Genome	2015-01-29	ASM83031v1	Banfield_Lab,_University_of_California,_Berkeley	na	ftp://ftp.ncbi.nlm.nih.gov/genomes/all/GCA/000/830/315/GCA_000830315.1_ASM83031v1		Archaea	Woesearchaeota	none	none	none	none	archaeon_GW2011_AR20
GCA_000806075.1	1579365	PRJNA268032	SAMN03217301	na	1579365	archaeon_GW2011_AR3	none	none	Scaffold	2014-12-19	ASM80607v1	Banfield_Lab,_University_of_California,_Berkeley	na	ftp://ftp.ncbi.nlm.nih.gov/genomes/all/GCA/000/806/075/GCA_000806075.1_ASM80607v1		Archaea	Woesearchaeota	none	none	none	none	archaeon_GW2011_AR3
GCA_000806095.1	1579366	PRJNA268032	SAMN03217302	na	1579366	archaeon_GW2011_AR4	none	none	Scaffold	2014-12-19	ASM80609v1	Banfield_Lab,_University_of_California,_Berkeley	na	ftp://ftp.ncbi.nlm.nih.gov/genomes/all/GCA/000/806/095/GCA_000806095.1_ASM80609v1		Archaea	Woesearchaeota	none	none	none	none	archaeon_GW2011_AR4
GCA_002685855.1	2026803	PRJNA391943	SAMN07620236	na	2026803	Candidatus_Woesearchaeota_archaeon	none	ARS73	Contig	2017-10-24	ASM268585v1	Tara_Oceans_Consortium	na	ftp://ftp.ncbi.nlm.nih.gov/genomes/all/GCA/002/685/855/GCA_002685855.1_ASM268585v1		Archaea	Woesearchaeota	none	none	none	none	Candidatus_Woesearchaeota_archaeon
GCA_002686295.1	2026803	PRJNA391943	SAMN07620234	na	2026803	Candidatus_Woesearchaeota_archaeon	none	ARS1441	Contig	2017-10-24	ASM268629v1	Tara_Oceans_Consortium	na	ftp://ftp.ncbi.nlm.nih.gov/genomes/all/GCA/002/686/295/GCA_002686295.1_ASM268629v1		Archaea	Woesearchaeota	none	none	none	none	Candidatus_Woesearchaeota_archaeon
GCA_002686855.1	2026803	PRJNA391943	SAMN07620237	na	2026803	Candidatus_Woesearchaeota_archaeon	none	ARS74	Contig	2017-10-24	ASM268685v1	Tara_Oceans_Consortium	na	ftp://ftp.ncbi.nlm.nih.gov/genomes/all/GCA/002/686/855/GCA_002686855.1_ASM268685v1		Archaea	Woesearchaeota	none	none	none	none	Candidatus_Woesearchaeota_archaeon
GCA_002687275.1	2026803	PRJNA391943	SAMN07620235	na	2026803	Candidatus_Woesearchaeota_archaeon	none	ARS49	Contig	2017-10-24	ASM268727v1	Tara_Oceans_Consortium	na	ftp://ftp.ncbi.nlm.nih.gov/genomes/all/GCA/002/687/275/GCA_002687275.1_ASM268727v1		Archaea	Woesearchaeota	none	none	none	none	Candidatus_Woesearchaeota_archaeon
GCA_002687795.1	2026803	PRJNA391943	SAMN07620233	na	2026803	Candidatus_Woesearchaeota_archaeon	none	ARS1419	Contig	2017-10-24	ASM268779v1	Tara_Oceans_Consortium	na	ftp://ftp.ncbi.nlm.nih.gov/genomes/all/GCA/002/687/795/GCA_002687795.1_ASM268779v1		Archaea	Woesearchaeota	none	none	none	none	Candidatus_Woesearchaeota_archaeon
GCA_002688315.1	2026803	PRJNA391943	SAMN07620232	na	2026803	Candidatus_Woesearchaeota_archaeon	none	ARS1199	Contig	2017-10-24	ASM268831v1	Tara_Oceans_Consortium	na	ftp://ftp.ncbi.nlm.nih.gov/genomes/all/GCA/002/688/315/GCA_002688315.1_ASM268831v1		Archaea	Woesearchaeota	none	none	none	none	Candidatus_Woesearchaeota_archaeon
GCA_002867475.1	2026803	PRJNA387015	SAMN07982670	na	2026803	Candidatus_Woesearchaeota_archaeon	none	BM511	Scaffold	2018-01-08	ASM286747v1	University_of_California,_Berkeley	na	ftp://ftp.ncbi.nlm.nih.gov/genomes/all/GCA/002/867/475/GCA_002867475.1_ASM286747v1		Archaea	Woesearchaeota	none	none	none	none	Candidatus_Woesearchaeota_archaeon
GCA_003560545.1	2026803	PRJNA434545	SAMN08574501	na	2026803	Candidatus_Woesearchaeota_archaeon	none	CSSed10_238R1	Contig	2018-09-13	ASM356054v1	Institute_for_Biodiversity_and_Ecosystem_dynamics,_Faculty_of_Science,_University_of_Amsterdam	na	ftp://ftp.ncbi.nlm.nih.gov/genomes/all/GCA/003/560/545/GCA_003560545.1_ASM356054v1		Archaea	Woesearchaeota	none	none	none	none	Candidatus_Woesearchaeota_archaeon
GCA_003599145.1	2026803	PRJNA355136	SAMN08499052	na	2026803	Candidatus_Woesearchaeota_archaeon	none	SURF_58	Contig	2018-09-26	ASM359914v1	University_of_Southern_California	na	ftp://ftp.ncbi.nlm.nih.gov/genomes/all/GCA/003/599/145/GCA_003599145.1_ASM359914v1		Archaea	Woesearchaeota	none	none	none	none	Candidatus_Woesearchaeota_archaeon
GCA_003650585.1	2026803	PRJNA362212	SAMN09214903	na	2026803	Candidatus_Woesearchaeota_archaeon	none	B29_G15	Contig	2018-10-15	ASM365058v1	The_University_of_Texas_at_Austin	na	ftp://ftp.ncbi.nlm.nih.gov/genomes/all/GCA/003/650/585/GCA_003650585.1_ASM365058v1		Archaea	Woesearchaeota	none	none	none	none	Candidatus_Woesearchaeota_archaeon
GCA_003694385.1	2026803	PRJNA392119	SAMN10120016	na	2026803	Candidatus_Woesearchaeota_archaeon	none	J116	Contig	2018-10-29	ASM369438v1	California_Institute_of_Technology	na	ftp://ftp.ncbi.nlm.nih.gov/genomes/all/GCA/003/694/385/GCA_003694385.1_ASM369438v1		Archaea	Woesearchaeota	none	none	none	none	Candidatus_Woesearchaeota_archaeon
GCA_003694495.1	2026803	PRJNA392119	SAMN10120004	na	2026803	Candidatus_Woesearchaeota_archaeon	none	J104	Contig	2018-10-29	ASM369449v1	California_Institute_of_Technology	na	ftp://ftp.ncbi.nlm.nih.gov/genomes/all/GCA/003/694/495/GCA_003694495.1_ASM369449v1		Archaea	Woesearchaeota	none	none	none	none	Candidatus_Woesearchaeota_archaeon
GCA_003694805.1	2026803	PRJNA392119	SAMN10120010	na	2026803	Candidatus_Woesearchaeota_archaeon	none	J110	Contig	2018-10-29	ASM369480v1	California_Institute_of_Technology	na	ftp://ftp.ncbi.nlm.nih.gov/genomes/all/GCA/003/694/805/GCA_003694805.1_ASM369480v1		Archaea	Woesearchaeota	none	none	none	none	Candidatus_Woesearchaeota_archaeon
GCA_003695045.1	2026803	PRJNA392119	SAMN10119991	na	2026803	Candidatus_Woesearchaeota_archaeon	none	J091	Contig	2018-10-29	ASM369504v1	California_Institute_of_Technology	na	ftp://ftp.ncbi.nlm.nih.gov/genomes/all/GCA/003/695/045/GCA_003695045.1_ASM369504v1		Archaea	Woesearchaeota	none	none	none	none	Candidatus_Woesearchaeota_archaeon
GCA_003695265.1	2026803	PRJNA392119	SAMN10119972	na	2026803	Candidatus_Woesearchaeota_archaeon	none	J072	Contig	2018-10-29	ASM369526v1	California_Institute_of_Technology	na	ftp://ftp.ncbi.nlm.nih.gov/genomes/all/GCA/003/695/265/GCA_003695265.1_ASM369526v1		Archaea	Woesearchaeota	none	none	none	none	Candidatus_Woesearchaeota_archaeon
GCA_003695435.1	2026803	PRJNA392119	SAMN10120001	na	2026803	Candidatus_Woesearchaeota_archaeon	none	J101	Contig	2018-10-29	ASM369543v1	California_Institute_of_Technology	na	ftp://ftp.ncbi.nlm.nih.gov/genomes/all/GCA/003/695/435/GCA_003695435.1_ASM369543v1		Archaea	Woesearchaeota	none	none	none	none	Candidatus_Woesearchaeota_archaeon
GCA_007116645.1	2026803	PRJNA453733	SAMN10605127	na	2026803	Candidatus_Woesearchaeota_archaeon	none	CSBr16_4	Contig	2019-07-18	ASM711664v1	Institute_for_Biodiversity_and_Ecosystem_dynamics,_Faculty_of_Science,_University_of_Amsterdam	na	ftp://ftp.ncbi.nlm.nih.gov/genomes/all/GCA/007/116/645/GCA_007116645.1_ASM711664v1		Archaea	Woesearchaeota	none	none	none	none	Candidatus_Woesearchaeota_archaeon
GCA_007116655.1	2026803	PRJNA453733	SAMN10605125	na	2026803	Candidatus_Woesearchaeota_archaeon	none	CSBr16_28	Contig	2019-07-18	ASM711665v1	Institute_for_Biodiversity_and_Ecosystem_dynamics,_Faculty_of_Science,_University_of_Amsterdam	na	ftp://ftp.ncbi.nlm.nih.gov/genomes/all/GCA/007/116/655/GCA_007116655.1_ASM711665v1		Archaea	Woesearchaeota	none	none	none	none	Candidatus_Woesearchaeota_archaeon
GCA_007117065.1	2026803	PRJNA453733	SAMN10605109	na	2026803	Candidatus_Woesearchaeota_archaeon	none	CSBr16_197	Contig	2019-07-18	ASM711706v1	Institute_for_Biodiversity_and_Ecosystem_dynamics,_Faculty_of_Science,_University_of_Amsterdam	na	ftp://ftp.ncbi.nlm.nih.gov/genomes/all/GCA/007/117/065/GCA_007117065.1_ASM711706v1		Archaea	Woesearchaeota	none	none	none	none	Candidatus_Woesearchaeota_archaeon
GCA_007131205.1	2026803	PRJNA453733	SAMN10610626	na	2026803	Candidatus_Woesearchaeota_archaeon	none	CSSed165cm_557	Contig	2019-07-18	ASM713120v1	Institute_for_Biodiversity_and_Ecosystem_dynamics,_Faculty_of_Science,_University_of_Amsterdam	na	ftp://ftp.ncbi.nlm.nih.gov/genomes/all/GCA/007/131/205/GCA_007131205.1_ASM713120v1		Archaea	Woesearchaeota	none	none	none	none	Candidatus_Woesearchaeota_archaeon
GCA_002792115.1	1974449	PRJNA362739	SAMN06659777	na	1974449	Candidatus_Woesearchaeota_archaeon_CG_4_10_14_0_2_um_filter_33_13	none	CG_4_10_14_0_2_um_filter_33_13	Scaffold	2017-11-16	ASM279211v1	DOE_Joint_Genome_Institute	na	ftp://ftp.ncbi.nlm.nih.gov/genomes/all/GCA/002/792/115/GCA_002792115.1_ASM279211v1		Archaea	Woesearchaeota	none	none	none	none	Candidatus_Woesearchaeota_archaeon_CG_4_10_14_0_2_um_filter_33_13
GCA_002779235.1	1974453	PRJNA362739	SAMN06659256	na	1974453	Candidatus_Woesearchaeota_archaeon_CG07_land_8_20_14_0_80_44_23	none	CG07_land_8_20_14_0_80_44_23	Scaffold	2017-11-16	ASM277923v1	None	na	ftp://ftp.ncbi.nlm.nih.gov/genomes/all/GCA/002/779/235/GCA_002779235.1_ASM277923v1		Archaea	Woesearchaeota	none	none	none	none	Candidatus_Woesearchaeota_archaeon_CG07_land_8_20_14_0_80_44_23
GCA_002763335.1	1974455	PRJNA362739	SAMN06659297	na	1974455	Candidatus_Woesearchaeota_archaeon_CG08_land_8_20_14_0_20_47_9	none	CG08_land_8_20_14_0_20_47_9	Scaffold	2017-11-13	ASM276333v1	None	na	ftp://ftp.ncbi.nlm.nih.gov/genomes/all/GCA/002/763/335/GCA_002763335.1_ASM276333v1		Archaea	Woesearchaeota	none	none	none	none	Candidatus_Woesearchaeota_archaeon_CG08_land_8_20_14_0_20_47_9
GCA_001871415.1	1805424	PRJNA297582	SAMN04328224	na	1805424	Candidatus_Woesearchaeota_archaeon_CG1_02_57_44	none	CG1_02_57_44	Scaffold	2016-11-09	ASM187141v1	Banfield_Lab,_University_of_California,_Berkeley	na	ftp://ftp.ncbi.nlm.nih.gov/genomes/all/GCA/001/871/415/GCA_001871415.1_ASM187141v1		Archaea	Woesearchaeota	none	none	none	none	Candidatus_Woesearchaeota_archaeon_CG1_02_57_44
GCA_002763025.1	1974457	PRJNA362739	SAMN06659461	na	1974457	Candidatus_Woesearchaeota_archaeon_CG10_big_fil_rev_8_21_14_0_10_32_24	none	CG10_big_fil_rev_8_21_14_0_10_32_24	Scaffold	2017-11-13	ASM276302v1	None	na	ftp://ftp.ncbi.nlm.nih.gov/genomes/all/GCA/002/763/025/GCA_002763025.1_ASM276302v1		Archaea	Woesearchaeota	none	none	none	none	Candidatus_Woesearchaeota_archaeon_CG10_big_fil_rev_8_21_14_0_10_32_24
GCA_002762915.1	1974458	PRJNA362739	SAMN06659462	na	1974458	Candidatus_Woesearchaeota_archaeon_CG10_big_fil_rev_8_21_14_0_10_32_9	none	CG10_big_fil_rev_8_21_14_0_10_32_9	Scaffold	2017-11-13	ASM276291v1	None	na	ftp://ftp.ncbi.nlm.nih.gov/genomes/all/GCA/002/762/915/GCA_002762915.1_ASM276291v1		Archaea	Woesearchaeota	none	none	none	none	Candidatus_Woesearchaeota_archaeon_CG10_big_fil_rev_8_21_14_0_10_32_9
GCA_002762865.1	1974459	PRJNA362739	SAMN06659463	na	1974459	Candidatus_Woesearchaeota_archaeon_CG10_big_fil_rev_8_21_14_0_10_33_12	none	CG10_big_fil_rev_8_21_14_0_10_33_12	Scaffold	2017-11-13	ASM276286v1	None	na	ftp://ftp.ncbi.nlm.nih.gov/genomes/all/GCA/002/762/865/GCA_002762865.1_ASM276286v1		Archaea	Woesearchaeota	none	none	none	none	Candidatus_Woesearchaeota_archaeon_CG10_big_fil_rev_8_21_14_0_10_33_12
GCA_002762845.1	1974462	PRJNA362739	SAMN06659466	na	1974462	Candidatus_Woesearchaeota_archaeon_CG10_big_fil_rev_8_21_14_0_10_36_11	none	CG10_big_fil_rev_8_21_14_0_10_36_11	Scaffold	2017-11-13	ASM276284v1	None	na	ftp://ftp.ncbi.nlm.nih.gov/genomes/all/GCA/002/762/845/GCA_002762845.1_ASM276284v1		Archaea	Woesearchaeota	none	none	none	none	Candidatus_Woesearchaeota_archaeon_CG10_big_fil_rev_8_21_14_0_10_36_11
GCA_002762795.1	1974463	PRJNA362739	SAMN06659467	na	1974463	Candidatus_Woesearchaeota_archaeon_CG10_big_fil_rev_8_21_14_0_10_37_12	none	CG10_big_fil_rev_8_21_14_0_10_37_12	Scaffold	2017-11-13	ASM276279v1	None	na	ftp://ftp.ncbi.nlm.nih.gov/genomes/all/GCA/002/762/795/GCA_002762795.1_ASM276279v1		Archaea	Woesearchaeota	none	none	none	none	Candidatus_Woesearchaeota_archaeon_CG10_big_fil_rev_8_21_14_0_10_37_12
GCA_002762985.1	1974464	PRJNA362739	SAMN06659468	na	1974464	Candidatus_Woesearchaeota_archaeon_CG10_big_fil_rev_8_21_14_0_10_44_13	none	CG10_big_fil_rev_8_21_14_0_10_44_13	Scaffold	2017-11-13	ASM276298v1	None	na	ftp://ftp.ncbi.nlm.nih.gov/genomes/all/GCA/002/762/985/GCA_002762985.1_ASM276298v1		Archaea	Woesearchaeota	none	none	none	none	Candidatus_Woesearchaeota_archaeon_CG10_big_fil_rev_8_21_14_0_10_44_13
GCA_002762785.1	1974465	PRJNA362739	SAMN06659469	na	1974465	Candidatus_Woesearchaeota_archaeon_CG10_big_fil_rev_8_21_14_0_10_45_16	none	CG10_big_fil_rev_8_21_14_0_10_45_16	Scaffold	2017-11-13	ASM276278v1	None	na	ftp://ftp.ncbi.nlm.nih.gov/genomes/all/GCA/002/762/785/GCA_002762785.1_ASM276278v1		Archaea	Woesearchaeota	none	none	none	none	Candidatus_Woesearchaeota_archaeon_CG10_big_fil_rev_8_21_14_0_10_45_16
GCA_002762705.1	1974468	PRJNA362739	SAMN06659542	na	1974468	Candidatus_Woesearchaeota_archaeon_CG11_big_fil_rev_8_21_14_0_20_43_8	none	CG11_big_fil_rev_8_21_14_0_20_43_8	Scaffold	2017-11-13	ASM276270v1	None	na	ftp://ftp.ncbi.nlm.nih.gov/genomes/all/GCA/002/762/705/GCA_002762705.1_ASM276270v1		Archaea	Woesearchaeota	none	none	none	none	Candidatus_Woesearchaeota_archaeon_CG11_big_fil_rev_8_21_14_0_20_43_8
GCA_002505945.1	1916021	PRJNA348753	SAMN06027413	na	1916021	Candidatus_Woesearchaeota_archaeon_UBA119	none	UBA119	Scaffold	2017-10-10	ASM250594v1	University_of_Queensland	na	ftp://ftp.ncbi.nlm.nih.gov/genomes/all/GCA/002/505/945/GCA_002505945.1_ASM250594v1		Archaea	Woesearchaeota	none	none	none	none	Candidatus_Woesearchaeota_archaeon_UBA119
GCA_002503705.1	1916023	PRJNA348753	SAMN06027501	na	1916023	Candidatus_Woesearchaeota_archaeon_UBA153	none	UBA153	Scaffold	2017-10-10	ASM250370v1	University_of_Queensland	na	ftp://ftp.ncbi.nlm.nih.gov/genomes/all/GCA/002/503/705/GCA_002503705.1_ASM250370v1		Archaea	Woesearchaeota	none	none	none	none	Candidatus_Woesearchaeota_archaeon_UBA153
GCA_002505585.1	1916024	PRJNA348753	SAMN06027223	na	1916024	Candidatus_Woesearchaeota_archaeon_UBA489	none	UBA489	Scaffold	2017-10-10	ASM250558v1	University_of_Queensland	na	ftp://ftp.ncbi.nlm.nih.gov/genomes/all/GCA/002/505/585/GCA_002505585.1_ASM250558v1		Archaea	Woesearchaeota	none	none	none	none	Candidatus_Woesearchaeota_archaeon_UBA489
GCA_002498125.1	1916026	PRJNA348753	SAMN06027228	na	1916026	Candidatus_Woesearchaeota_archaeon_UBA525	none	UBA525	Scaffold	2017-10-10	ASM249812v1	University_of_Queensland	na	ftp://ftp.ncbi.nlm.nih.gov/genomes/all/GCA/002/498/125/GCA_002498125.1_ASM249812v1		Archaea	Woesearchaeota	none	none	none	none	Candidatus_Woesearchaeota_archaeon_UBA525
GCA_002503425.1	1916028	PRJNA348753	SAMN06027322	na	1916028	Candidatus_Woesearchaeota_archaeon_UBA94	none	UBA94	Scaffold	2017-10-10	ASM250342v1	University_of_Queensland	na	ftp://ftp.ncbi.nlm.nih.gov/genomes/all/GCA/002/503/425/GCA_002503425.1_ASM250342v1		Archaea	Woesearchaeota	none	none	none	none	Candidatus_Woesearchaeota_archaeon_UBA94
LFW_Bin_00252_3														https://zenodo.org/record/3365725#.XXexr1RR2i4		Archaea	Woesearchaeota	none	none	none	none	LFW_Bin_00252_3
GCA_002687825.1	2026764	PRJNA391943	SAMN07619508	na	2026764	Nanoarchaeota_archaeon	none	ARS1403	Contig	2017-10-24	ASM268782v1	Tara_Oceans_Consortium	na	ftp://ftp.ncbi.nlm.nih.gov/genomes/all/GCA/002/687/825/GCA_002687825.1_ASM268782v1		Archaea	Woesearchaeota	none	none	none	none	Nanoarchaeota_archaeon
GCA_002688095.1	2026764	PRJNA391943	SAMN07619507	na	2026764	Nanoarchaeota_archaeon	none	ARS1286	Contig	2017-10-24	ASM268809v1	Tara_Oceans_Consortium	na	ftp://ftp.ncbi.nlm.nih.gov/genomes/all/GCA/002/688/095/GCA_002688095.1_ASM268809v1		Archaea	Woesearchaeota	none	none	none	none	Nanoarchaeota_archaeon
GCA_004299525.1	2026764	PRJNA514088	SAMN10720170	na	2026764	Nanoarchaeota_archaeon	none	FW215_bin.27	Contig	2019-02-25	ASM429952v1	University_of_Oklahoma	na	ftp://ftp.ncbi.nlm.nih.gov/genomes/all/GCA/004/299/525/GCA_004299525.1_ASM429952v1		Archaea	Woesearchaeota	none	none	none	none	Nanoarchaeota_archaeon
GCA_000402515.1	1104577	PRJNA192509	SAMN02440388	na	1104577	Nanoarchaeota_archaeon_SCGC_AAA011-G17	strain=SCGC_AAA011-G17	none	Contig	2013-05-29	ASM40251v1	DOE_Joint_Genome_Institute	GCF_000402515.1	ftp://ftp.ncbi.nlm.nih.gov/genomes/all/GCA/000/402/515/GCA_000402515.1_ASM40251v1		Archaea	Woesearchaeota	none	none	none	none	Nanoarchaeota_archaeon_SCGC_AAA011-G17
GCA_002897655.1	2005741	PRJDB5792	SAMD00081377	na	2005741	archaeon_BMS3Abin17	none	BMS3Abin17	Contig	2017-12-14	ASM289765v1	JAMSTEC	na	ftp://ftp.ncbi.nlm.nih.gov/genomes/all/GCA/002/897/655/GCA_002897655.1_ASM289765v1		Archaea	Pacearchaeota	none	none	none	none	archaeon_BMS3Abin17
GCA_000806055.1	1579364	PRJNA268032	SAMN03217300	na	1579364	archaeon_GW2011_AR1	none	none	Scaffold	2014-12-19	ASM80605v1	Banfield_Lab,_University_of_California,_Berkeley	na	ftp://ftp.ncbi.nlm.nih.gov/genomes/all/GCA/000/806/055/GCA_000806055.1_ASM80605v1		Archaea	Pacearchaeota	none	none	none	none	archaeon_GW2011_AR1
GCA_000805965.1	1579372	PRJNA268032	SAMN03217308	na	1579372	archaeon_GW2011_AR13	none	none	Scaffold	2014-12-19	ASM80596v1	Banfield_Lab,_University_of_California,_Berkeley	na	ftp://ftp.ncbi.nlm.nih.gov/genomes/all/GCA/000/805/965/GCA_000805965.1_ASM80596v1		Archaea	Pacearchaeota	none	none	none	none	archaeon_GW2011_AR13
GCA_000806015.1	1579377	PRJNA268032	SAMN03217313	na	1579377	archaeon_GW2011_AR19	none	none	Scaffold	2014-12-19	ASM80601v1	Banfield_Lab,_University_of_California,_Berkeley	na	ftp://ftp.ncbi.nlm.nih.gov/genomes/all/GCA/000/806/015/GCA_000806015.1_ASM80601v1		Archaea	Pacearchaeota	none	none	none	none	archaeon_GW2011_AR19
GCA_002686195.1	2026773	PRJNA391943	SAMN07619591	na	2026773	Candidatus_Pacearchaeota_archaeon	none	ARS23	Contig	2017-10-24	ASM268619v1	Tara_Oceans_Consortium	na	ftp://ftp.ncbi.nlm.nih.gov/genomes/all/GCA/002/686/195/GCA_002686195.1_ASM268619v1		Archaea	Pacearchaeota	none	none	none	none	Candidatus_Pacearchaeota_archaeon
GCA_002686355.1	2026773	PRJNA391943	SAMN07619588	na	2026773	Candidatus_Pacearchaeota_archaeon	none	ARS1301	Contig	2017-10-24	ASM268635v1	Tara_Oceans_Consortium	na	ftp://ftp.ncbi.nlm.nih.gov/genomes/all/GCA/002/686/355/GCA_002686355.1_ASM268635v1		Archaea	Pacearchaeota	none	none	none	none	Candidatus_Pacearchaeota_archaeon
GCA_002687255.1	2026773	PRJNA391943	SAMN07619592	na	2026773	Candidatus_Pacearchaeota_archaeon	none	ARS50	Contig	2017-10-24	ASM268725v1	Tara_Oceans_Consortium	na	ftp://ftp.ncbi.nlm.nih.gov/genomes/all/GCA/002/687/255/GCA_002687255.1_ASM268725v1		Archaea	Pacearchaeota	none	none	none	none	Candidatus_Pacearchaeota_archaeon
GCA_002688415.1	2026773	PRJNA391943	SAMN07619585	na	2026773	Candidatus_Pacearchaeota_archaeon	none	ARS1160	Contig	2017-10-24	ASM268841v1	Tara_Oceans_Consortium	na	ftp://ftp.ncbi.nlm.nih.gov/genomes/all/GCA/002/688/415/GCA_002688415.1_ASM268841v1		Archaea	Pacearchaeota	none	none	none	none	Candidatus_Pacearchaeota_archaeon
GCA_002688875.1	2026773	PRJNA391943	SAMN07619582	na	2026773	Candidatus_Pacearchaeota_archaeon	none	ARS103	Contig	2017-10-24	ASM268887v1	Tara_Oceans_Consortium	na	ftp://ftp.ncbi.nlm.nih.gov/genomes/all/GCA/002/688/875/GCA_002688875.1_ASM268887v1		Archaea	Pacearchaeota	none	none	none	none	Candidatus_Pacearchaeota_archaeon
GCA_002689985.1	2026773	PRJNA391943	SAMN07619584	na	2026773	Candidatus_Pacearchaeota_archaeon	none	ARS1126	Contig	2017-10-24	ASM268998v1	Tara_Oceans_Consortium	na	ftp://ftp.ncbi.nlm.nih.gov/genomes/all/GCA/002/689/985/GCA_002689985.1_ASM268998v1		Archaea	Pacearchaeota	none	none	none	none	Candidatus_Pacearchaeota_archaeon
GCA_002731115.1	2026773	PRJNA391943	SAMN07619593	na	2026773	Candidatus_Pacearchaeota_archaeon	none	NP1466	Contig	2017-10-26	ASM273111v1	Tara_Oceans_Consortium	na	ftp://ftp.ncbi.nlm.nih.gov/genomes/all/GCA/002/731/115/GCA_002731115.1_ASM273111v1		Archaea	Pacearchaeota	none	none	none	none	Candidatus_Pacearchaeota_archaeon
GCA_002792685.1	1974424	PRJNA362739	SAMN06659747	na	1974424	Candidatus_Pacearchaeota_archaeon_CG_4_10_14_0_2_um_filter_05_32_18	none	CG_4_10_14_0_2_um_filter_05_32_18	Scaffold	2017-11-16	ASM279268v1	DOE_Joint_Genome_Institute	na	ftp://ftp.ncbi.nlm.nih.gov/genomes/all/GCA/002/792/685/GCA_002792685.1_ASM279268v1		Archaea	Pacearchaeota	none	none	none	none	Candidatus_Pacearchaeota_archaeon_CG_4_10_14_0_2_um_filter_05_32_18
GCA_002788615.1	1974430	PRJNA362739	SAMN06659988	na	1974430	Candidatus_Pacearchaeota_archaeon_CG_4_9_14_0_2_um_filter_39_13	none	CG_4_9_14_0_2_um_filter_39_13	Scaffold	2017-11-16	ASM278861v1	DOE_Joint_Genome_Institute	na	ftp://ftp.ncbi.nlm.nih.gov/genomes/all/GCA/002/788/615/GCA_002788615.1_ASM278861v1		Archaea	Pacearchaeota	none	none	none	none	Candidatus_Pacearchaeota_archaeon_CG_4_9_14_0_2_um_filter_39_13
GCA_002790905.1	1974434	PRJNA362739	SAMN06660104	na	1974434	Candidatus_Pacearchaeota_archaeon_CG_4_9_14_3_um_filter_35_19	none	CG_4_9_14_3_um_filter_35_19	Scaffold	2017-11-16	ASM279090v1	DOE_Joint_Genome_Institute	na	ftp://ftp.ncbi.nlm.nih.gov/genomes/all/GCA/002/790/905/GCA_002790905.1_ASM279090v1		Archaea	Pacearchaeota	none	none	none	none	Candidatus_Pacearchaeota_archaeon_CG_4_9_14_3_um_filter_35_19
GCA_002780285.1	1974435	PRJNA362739	SAMN06659224	na	1974435	Candidatus_Pacearchaeota_archaeon_CG06_land_8_20_14_3_00_35_12	none	CG06_land_8_20_14_3_00_35_12	Scaffold	2017-11-16	ASM278028v1	None	na	ftp://ftp.ncbi.nlm.nih.gov/genomes/all/GCA/002/780/285/GCA_002780285.1_ASM278028v1		Archaea	Pacearchaeota	none	none	none	none	Candidatus_Pacearchaeota_archaeon_CG06_land_8_20_14_3_00_35_12
GCA_002763155.1	1974437	PRJNA362739	SAMN06659402	na	1974437	Candidatus_Pacearchaeota_archaeon_CG10_big_fil_rev_8_21_14_0_10_30_48	none	CG10_big_fil_rev_8_21_14_0_10_30_48	Scaffold	2017-11-13	ASM276315v1	None	na	ftp://ftp.ncbi.nlm.nih.gov/genomes/all/GCA/002/763/155/GCA_002763155.1_ASM276315v1		Archaea	Pacearchaeota	none	none	none	none	Candidatus_Pacearchaeota_archaeon_CG10_big_fil_rev_8_21_14_0_10_30_48
GCA_002763115.1	1974439	PRJNA362739	SAMN06659404	na	1974439	Candidatus_Pacearchaeota_archaeon_CG10_big_fil_rev_8_21_14_0_10_31_59	none	CG10_big_fil_rev_8_21_14_0_10_31_59	Scaffold	2017-11-13	ASM276311v1	None	na	ftp://ftp.ncbi.nlm.nih.gov/genomes/all/GCA/002/763/115/GCA_002763115.1_ASM276311v1		Archaea	Pacearchaeota	none	none	none	none	Candidatus_Pacearchaeota_archaeon_CG10_big_fil_rev_8_21_14_0_10_31_59
GCA_002763085.1	1974441	PRJNA362739	SAMN06659406	na	1974441	Candidatus_Pacearchaeota_archaeon_CG10_big_fil_rev_8_21_14_0_10_32_14	none	CG10_big_fil_rev_8_21_14_0_10_32_14	Scaffold	2017-11-13	ASM276308v1	None	na	ftp://ftp.ncbi.nlm.nih.gov/genomes/all/GCA/002/763/085/GCA_002763085.1_ASM276308v1		Archaea	Pacearchaeota	none	none	none	none	Candidatus_Pacearchaeota_archaeon_CG10_big_fil_rev_8_21_14_0_10_32_14
GCA_002763075.1	1974444	PRJNA362739	SAMN06659409	na	1974444	Candidatus_Pacearchaeota_archaeon_CG10_big_fil_rev_8_21_14_0_10_34_76	none	CG10_big_fil_rev_8_21_14_0_10_34_76	Scaffold	2017-11-13	ASM276307v1	None	na	ftp://ftp.ncbi.nlm.nih.gov/genomes/all/GCA/002/763/075/GCA_002763075.1_ASM276307v1		Archaea	Pacearchaeota	none	none	none	none	Candidatus_Pacearchaeota_archaeon_CG10_big_fil_rev_8_21_14_0_10_34_76
GCA_002763035.1	1974445	PRJNA362739	SAMN06659410	na	1974445	Candidatus_Pacearchaeota_archaeon_CG10_big_fil_rev_8_21_14_0_10_35_13	none	CG10_big_fil_rev_8_21_14_0_10_35_13	Scaffold	2017-11-13	ASM276303v1	None	na	ftp://ftp.ncbi.nlm.nih.gov/genomes/all/GCA/002/763/035/GCA_002763035.1_ASM276303v1		Archaea	Pacearchaeota	none	none	none	none	Candidatus_Pacearchaeota_archaeon_CG10_big_fil_rev_8_21_14_0_10_35_13
GCA_002794155.1	1974446	PRJNA362739	SAMN06659411	na	1974446	Candidatus_Pacearchaeota_archaeon_CG10_big_fil_rev_8_21_14_0_10_35_219	none	CG10_big_fil_rev_8_21_14_0_10_35_219	Scaffold	2017-11-13	ASM279415v1	DOE_Joint_Genome_Institute	na	ftp://ftp.ncbi.nlm.nih.gov/genomes/all/GCA/002/794/155/GCA_002794155.1_ASM279415v1		Archaea	Pacearchaeota	none	none	none	none	Candidatus_Pacearchaeota_archaeon_CG10_big_fil_rev_8_21_14_0_10_35_219
GCA_002254495.1	2012514	PRJNA362212	SAMN06647964	na	2012514	Candidatus_Pacearchaeota_archaeon_ex4484_26	none	ex4484_26	Contig	2017-08-16	ASM225449v1	The_University_of_Texas_at_Austin	na	ftp://ftp.ncbi.nlm.nih.gov/genomes/all/GCA/002/254/495/GCA_002254495.1_ASM225449v1		Archaea	Pacearchaeota	none	none	none	none	Candidatus_Pacearchaeota_archaeon_ex4484_26
GCA_002254805.1	2012515	PRJNA362212	SAMN06647966	na	2012515	Candidatus_Pacearchaeota_archaeon_ex4484_31	none	ex4484_31	Contig	2017-08-16	ASM225480v1	The_University_of_Texas_at_Austin	na	ftp://ftp.ncbi.nlm.nih.gov/genomes/all/GCA/002/254/805/GCA_002254805.1_ASM225480v1		Archaea	Pacearchaeota	none	none	none	none	Candidatus_Pacearchaeota_archaeon_ex4484_31
GCA_002254395.1	2012516	PRJNA362212	SAMN06647975	na	2012516	Candidatus_Pacearchaeota_archaeon_ex4484_71	none	ex4484_71	Contig	2017-08-16	ASM225439v1	The_University_of_Texas_at_Austin	na	ftp://ftp.ncbi.nlm.nih.gov/genomes/all/GCA/002/254/395/GCA_002254395.1_ASM225439v1		Archaea	Pacearchaeota	none	none	none	none	Candidatus_Pacearchaeota_archaeon_ex4484_71
GCA_001786395.1	1801881	PRJNA288027	SAMN04316262	na	1801881	Candidatus_Pacearchaeota_archaeon_RBG_13_36_9	none	none	Scaffold	2016-10-19	ASM178639v1	Banfield_Lab,_University_of_California,_Berkeley	na	ftp://ftp.ncbi.nlm.nih.gov/genomes/all/GCA/001/786/395/GCA_001786395.1_ASM178639v1		Archaea	Pacearchaeota	none	none	none	none	Candidatus_Pacearchaeota_archaeon_RBG_13_36_9
GCA_001786425.1	1801882	PRJNA288027	SAMN04316251	na	1801882	Candidatus_Pacearchaeota_archaeon_RBG_16_35_8	none	none	Scaffold	2016-10-19	ASM178642v1	Banfield_Lab,_University_of_California,_Berkeley	na	ftp://ftp.ncbi.nlm.nih.gov/genomes/all/GCA/001/786/425/GCA_001786425.1_ASM178642v1		Archaea	Pacearchaeota	none	none	none	none	Candidatus_Pacearchaeota_archaeon_RBG_16_35_8
GCA_001786415.1	1801883	PRJNA288027	SAMN04316271	na	1801883	Candidatus_Pacearchaeota_archaeon_RBG_19FT_COMBO_34_9	none	none	Scaffold	2016-10-19	ASM178641v1	Banfield_Lab,_University_of_California,_Berkeley	na	ftp://ftp.ncbi.nlm.nih.gov/genomes/all/GCA/001/786/415/GCA_001786415.1_ASM178641v1		Archaea	Pacearchaeota	none	none	none	none	Candidatus_Pacearchaeota_archaeon_RBG_19FT_COMBO_34_9
GCA_002499185.1	1916005	PRJNA348753	SAMN06027065	na	1916005	Candidatus_Pacearchaeota_archaeon_UBA284	none	UBA284	Scaffold	2017-10-10	ASM249918v1	University_of_Queensland	na	ftp://ftp.ncbi.nlm.nih.gov/genomes/all/GCA/002/499/185/GCA_002499185.1_ASM249918v1		Archaea	Pacearchaeota	none	none	none	none	Candidatus_Pacearchaeota_archaeon_UBA284
GCA_002496015.1	1916006	PRJNA348753	SAMN06027460	na	1916006	Candidatus_Pacearchaeota_archaeon_UBA73	none	UBA73	Scaffold	2017-10-10	ASM249601v1	University_of_Queensland	na	ftp://ftp.ncbi.nlm.nih.gov/genomes/all/GCA/002/496/015/GCA_002496015.1_ASM249601v1		Archaea	Pacearchaeota	none	none	none	none	Candidatus_Pacearchaeota_archaeon_UBA73
GCA_002497285.1	1916007	PRJNA348753	SAMN06027603	na	1916007	Candidatus_Pacearchaeota_archaeon_UBA92	none	UBA92	Scaffold	2017-10-10	ASM249728v1	University_of_Queensland	na	ftp://ftp.ncbi.nlm.nih.gov/genomes/all/GCA/002/497/285/GCA_002497285.1_ASM249728v1		Archaea	Pacearchaeota	none	none	none	none	Candidatus_Pacearchaeota_archaeon_UBA92
GCA_002762835.1	1974460	PRJNA362739	SAMN06659464	na	1974460	Candidatus_Woesearchaeota_archaeon_CG10_big_fil_rev_8_21_14_0_10_34_12	none	CG10_big_fil_rev_8_21_14_0_10_34_12	Scaffold	2017-11-13	ASM276283v1	None	na	ftp://ftp.ncbi.nlm.nih.gov/genomes/all/GCA/002/762/835/GCA_002762835.1_ASM276283v1		Archaea	Pacearchaeota	none	none	none	none	Candidatus_Woesearchaeota_archaeon_CG10_big_fil_rev_8_21_14_0_10_34_12
LFW_Bin_00170_1														https://zenodo.org/record/3365725#.XXexr1RR2i4		Archaea	Pacearchaeota	none	none	none	none	LFW_Bin_00170_1
LFW_Bin_00170_3														https://zenodo.org/record/3365725#.XXexr1RR2i4		Archaea	Pacearchaeota	none	none	none	none	LFW_Bin_00170_3
LFW_Bin_00273_1														https://zenodo.org/record/3365725#.XXexr1RR2i4		Archaea	Pacearchaeota	none	none	none	none	LFW_Bin_00273_1
GCA_000008085.1	228908	PRJNA9599	SAMN02603208	na	160232	Nanoarchaeum_equitans_Kin4-M	none	none	Complete_Genome	2003-12-18	ASM808v1	DIVERSA	GCF_000008085.1	ftp://ftp.ncbi.nlm.nih.gov/genomes/all/GCA/000/008/085/GCA_000008085.1_ASM808v1		Archaea	Nanoarchaeota	none	Nanoarchaeales	Nanoarchaeaceae	Nanoarchaeum	Nanoarchaeum_equitans
GCA_000387965.1	1294122	PRJNA189432	SAMN02470757	na	1294122	Candidatus_Nanobsidianus_stetteri	none	none	Contig	2013-05-02	Nst1	Oak_Ridge_National_Lab	GCF_000387965.1	ftp://ftp.ncbi.nlm.nih.gov/genomes/all/GCA/000/387/965/GCA_000387965.1_Nst1		Archaea	Nanoarchaeota	none	Nanoarchaeales	Nanopusillaceae	Candidatus_Nanobsidianus	Candidatus_Nanobsidianus_stetteri
GCA_003086415.1	1294122	PRJNA386514	SAMN06968103	na	1294122	Candidatus_Nanobsidianus_stetteri	none	SCGC_AB-777_F03	Contig	2018-05-02	ASM308641v1	Montana_State_University	na	ftp://ftp.ncbi.nlm.nih.gov/genomes/all/GCA/003/086/415/GCA_003086415.1_ASM308641v1		Archaea	Nanoarchaeota	none	Nanoarchaeales	Nanopusillaceae	Candidatus_Nanobsidianus	Candidatus_Nanobsidianus_stetteri
GCA_001552015.1	1577684	PRJNA266727	SAMN03173949	na	1577684	Candidatus_Nanopusillus_acidilobi	strain=7A	none	Complete_Genome	2016-02-04	ASM155201v1	Oak_Ridge_National_Laboratory	na	ftp://ftp.ncbi.nlm.nih.gov/genomes/all/GCA/001/552/015/GCA_001552015.1_ASM155201v1		Archaea	Nanoarchaeota	none	Nanoarchaeales	Nanopusillaceae	Candidatus_Nanopusillus	Candidatus_Nanopusillus_acidilobi_7A
GCA_003568775.1	1940235	PRJNA363059	SAMN06250747	na	1940235	Candidatus_Nanoclepta_minutus	none	Ncl-1	Contig	2018-09-13	ASM356877v1	Portland_State_University	na	ftp://ftp.ncbi.nlm.nih.gov/genomes/all/GCA/003/568/775/GCA_003568775.1_ASM356877v1		Archaea	Nanoarchaeota	none	none	none	Candidatus_Nanoclepta	Candidatus_Nanoclepta_minutus
GCA_003344645.1	1852704	PRJNA322661	SAMN05172240	na	1852704	Nanoarchaeota_archaeon_NZ13-N	none	NZ13-N	Contig	2018-07-27	ASM334464v1	Portland_State_University	na	ftp://ftp.ncbi.nlm.nih.gov/genomes/all/GCA/003/344/645/GCA_003344645.1_ASM334464v1		Archaea	Nanoarchaeota	none	none	none	none	Nanoarchaeota_archaeon_NZ13-N
GCA_002503995.1	1916009	PRJNA348753	SAMN06027338	na	1916009	Candidatus_Parvarchaeota_archaeon_UBA265	none	UBA265	Scaffold	2017-10-10	ASM250399v1	University_of_Queensland	na	ftp://ftp.ncbi.nlm.nih.gov/genomes/all/GCA/002/503/995/GCA_002503995.1_ASM250399v1		Archaea	Parvarchaeota	none	none	none	none	Candidatus_Parvarchaeota_archaeon_UBA265
GCA_002499655.1	1916012	PRJNA348753	SAMN06027546	na	1916012	Candidatus_Parvarchaeota_archaeon_UBA506	none	UBA506	Scaffold	2017-10-10	ASM249965v1	University_of_Queensland	na	ftp://ftp.ncbi.nlm.nih.gov/genomes/all/GCA/002/499/655/GCA_002499655.1_ASM249965v1		Archaea	Parvarchaeota	none	none	none	none	Candidatus_Parvarchaeota_archaeon_UBA506
GCA_007130955.1	2026803	PRJNA453733	SAMN10610640	na	2026803	Candidatus_Woesearchaeota_archaeon	none	CSSed165cm_579	Contig	2019-07-18	ASM713095v1	Institute_for_Biodiversity_and_Ecosystem_dynamics,_Faculty_of_Science,_University_of_Amsterdam	na	ftp://ftp.ncbi.nlm.nih.gov/genomes/all/GCA/007/130/955/GCA_007130955.1_ASM713095v1		Archaea	DeepParv	none	none	none	none	Candidatus_Woesearchaeota_archaeon
GCA_007133845.1	2026803	PRJNA453733	SAMN10610495	na	2026803	Candidatus_Woesearchaeota_archaeon	none	CSSed165cm_329	Contig	2019-07-18	ASM713384v1	Institute_for_Biodiversity_and_Ecosystem_dynamics,_Faculty_of_Science,_University_of_Amsterdam	na	ftp://ftp.ncbi.nlm.nih.gov/genomes/all/GCA/007/133/845/GCA_007133845.1_ASM713384v1		Archaea	DeepParv	none	none	none	none	Candidatus_Woesearchaeota_archaeon
GCA_002779595.1	1975558	PRJNA362739	SAMN06659232	na	1975558	archaeon_CG07_land_8_20_14_0_80_38_8	none	CG07_land_8_20_14_0_80_38_8	Scaffold	2017-11-16	ASM277959v1	None	na	ftp://ftp.ncbi.nlm.nih.gov/genomes/all/GCA/002/779/595/GCA_002779595.1_ASM277959v1		Archaea	NovelDPANN_1	none	none	none	none	archaeon_CG07_land_8_20_14_0_80_38_8
GCA_002763265.1	1975556	PRJNA362739	SAMN06659321	na	1975556	archaeon_CG10_big_fil_rev_8_21_14_0_10_43_11	none	CG10_big_fil_rev_8_21_14_0_10_43_11	Scaffold	2017-11-13	ASM276326v1	None	na	ftp://ftp.ncbi.nlm.nih.gov/genomes/all/GCA/002/763/265/GCA_002763265.1_ASM276326v1		Archaea	NovelDPANN_1	none	none	none	none	archaeon_CG10_big_fil_rev_8_21_14_0_10_43_11
GCA_003660925.1	2026764	PRJNA362212	SAMN09214892	na	2026764	Nanoarchaeota_archaeon	none	B33_G15	Contig	2018-10-15	ASM366092v1	The_University_of_Texas_at_Austin	na	ftp://ftp.ncbi.nlm.nih.gov/genomes/all/GCA/003/660/925/GCA_003660925.1_ASM366092v1		Archaea	NovelDPANN_1	none	none	none	none	Nanoarchaeota_archaeon
GCA_002785105.1	2014257	PRJNA362739	SAMN06659813	na	2014257	Candidatus_Huberiarchaeum_crystalense	none	CG_4_10_14_0_8_um_filter_31_133	Scaffold	2017-11-16	ASM278510v1	None	na	ftp://ftp.ncbi.nlm.nih.gov/genomes/all/GCA/002/785/105/GCA_002785105.1_ASM278510v1		Archaea	Huberarchaea	none	none	none	Candidatus_Huberiarchaeum	Candidatus_Huberiarchaeum_crystalense
GCA_002841675.1	2013767	PRJNA321556	SAMN06767667	na	2013767	Euryarchaeota_archaeon_HGW-Euryarchaeota-1	none	HGW-Euryarchaeota-1	Scaffold	2017-12-13	ASM284167v1	UC_Berkeley	na	ftp://ftp.ncbi.nlm.nih.gov/genomes/all/GCA/002/841/675/GCA_002841675.1_ASM284167v1		Archaea	Huberarchaea	none	none	none	none	Euryarchaeota_archaeon_HGW-Euryarchaeota-1
GCA_000405245.1	743730	PRJNA192394	SAMN02440540	na	1462428	Candidatus_Aenigmarchaeum_subterraneum_SCGC_AAA011-O16	strain=SCGC_AAA011-O16	none	Contig	2013-06-03	ASM40524v1	DOE_Joint_Genome_Institute	na	ftp://ftp.ncbi.nlm.nih.gov/genomes/all/GCA/000/405/245/GCA_000405245.1_ASM40524v1		Archaea	Aenigmarchaeota	none	none	none	Candidatus_Aenigmarchaeum	Candidatus_Aenigmarchaeum_subterraneum
GCA_002688965.1	1906665	PRJNA391943	SAMN07618359	na	1906665	archaeon	none	ARS1018	Contig	2017-10-24	ASM268896v1	Tara_Oceans_Consortium	na	ftp://ftp.ncbi.nlm.nih.gov/genomes/all/GCA/002/688/965/GCA_002688965.1_ASM268896v1		Archaea	Aenigmarchaeota	none	none	none	none	archaeon
GCA_000806115.1	1579367	PRJNA268032	SAMN03217303	na	1579367	archaeon_GW2011_AR5	none	none	Scaffold	2014-12-19	ASM80611v1	Banfield_Lab,_University_of_California,_Berkeley	na	ftp://ftp.ncbi.nlm.nih.gov/genomes/all/GCA/000/806/115/GCA_000806115.1_ASM80611v1		Archaea	Aenigmarchaeota	none	none	none	none	archaeon_GW2011_AR5
GCA_003550625.1	2093792	PRJNA434545	SAMN08575286	na	2093792	Candidatus_Aenigmarchaeota_archaeon	none	B1Sed10_69	Contig	2018-09-12	ASM355062v1	Institute_for_Biodiversity_and_Ecosystem_dynamics,_Faculty_of_Science,_University_of_Amsterdam	na	ftp://ftp.ncbi.nlm.nih.gov/genomes/all/GCA/003/550/625/GCA_003550625.1_ASM355062v1		Archaea	Aenigmarchaeota	none	none	none	none	Candidatus_Aenigmarchaeota_archaeon
GCA_003554235.1	2093792	PRJNA434545	SAMN08575109	na	2093792	Candidatus_Aenigmarchaeota_archaeon	none	T1Sed10_213	Contig	2018-09-12	ASM355423v1	Institute_for_Biodiversity_and_Ecosystem_dynamics,_Faculty_of_Science,_University_of_Amsterdam	na	ftp://ftp.ncbi.nlm.nih.gov/genomes/all/GCA/003/554/235/GCA_003554235.1_ASM355423v1		Archaea	Aenigmarchaeota	none	none	none	none	Candidatus_Aenigmarchaeota_archaeon
GCA_003554845.1	2093792	PRJNA434545	SAMN08575071	na	2093792	Candidatus_Aenigmarchaeota_archaeon	none	T1Sed10_130	Contig	2018-09-12	ASM355484v1	Institute_for_Biodiversity_and_Ecosystem_dynamics,_Faculty_of_Science,_University_of_Amsterdam	na	ftp://ftp.ncbi.nlm.nih.gov/genomes/all/GCA/003/554/845/GCA_003554845.1_ASM355484v1		Archaea	Aenigmarchaeota	none	none	none	none	Candidatus_Aenigmarchaeota_archaeon
GCA_003663225.1	2093792	PRJNA362212	SAMN09214909	na	2093792	Candidatus_Aenigmarchaeota_archaeon	none	B8_G16	Contig	2018-10-15	ASM366322v1	The_University_of_Texas_at_Austin	na	ftp://ftp.ncbi.nlm.nih.gov/genomes/all/GCA/003/663/225/GCA_003663225.1_ASM366322v1		Archaea	Aenigmarchaeota	none	none	none	none	Candidatus_Aenigmarchaeota_archaeon
GCA_003663325.1	2093792	PRJNA362212	SAMN09215179	na	2093792	Candidatus_Aenigmarchaeota_archaeon	none	B55_G9	Contig	2018-10-15	ASM366332v1	The_University_of_Texas_at_Austin	na	ftp://ftp.ncbi.nlm.nih.gov/genomes/all/GCA/003/663/325/GCA_003663325.1_ASM366332v1		Archaea	Aenigmarchaeota	none	none	none	none	Candidatus_Aenigmarchaeota_archaeon
GCA_003663345.1	2093792	PRJNA362212	SAMN09214857	na	2093792	Candidatus_Aenigmarchaeota_archaeon	none	B50_G15	Contig	2018-10-15	ASM366334v1	The_University_of_Texas_at_Austin	na	ftp://ftp.ncbi.nlm.nih.gov/genomes/all/GCA/003/663/345/GCA_003663345.1_ASM366334v1		Archaea	Aenigmarchaeota	none	none	none	none	Candidatus_Aenigmarchaeota_archaeon
GCA_003663355.1	2093792	PRJNA362212	SAMN09214856	na	2093792	Candidatus_Aenigmarchaeota_archaeon	none	B34_G15	Contig	2018-10-15	ASM366335v1	The_University_of_Texas_at_Austin	na	ftp://ftp.ncbi.nlm.nih.gov/genomes/all/GCA/003/663/355/GCA_003663355.1_ASM366335v1		Archaea	Aenigmarchaeota	none	none	none	none	Candidatus_Aenigmarchaeota_archaeon
GCA_003663445.1	2093792	PRJNA362212	SAMN09214908	na	2093792	Candidatus_Aenigmarchaeota_archaeon	none	B14_G16	Contig	2018-10-15	ASM366344v1	The_University_of_Texas_at_Austin	na	ftp://ftp.ncbi.nlm.nih.gov/genomes/all/GCA/003/663/445/GCA_003663445.1_ASM366344v1		Archaea	Aenigmarchaeota	none	none	none	none	Candidatus_Aenigmarchaeota_archaeon
GCA_003663475.1	2093792	PRJNA362212	SAMN09214907	na	2093792	Candidatus_Aenigmarchaeota_archaeon	none	B13_G16	Contig	2018-10-15	ASM366347v1	The_University_of_Texas_at_Austin	na	ftp://ftp.ncbi.nlm.nih.gov/genomes/all/GCA/003/663/475/GCA_003663475.1_ASM366347v1		Archaea	Aenigmarchaeota	none	none	none	none	Candidatus_Aenigmarchaeota_archaeon
GCA_002789635.1	1974381	PRJNA362739	SAMN06660041	na	1974381	Candidatus_Aenigmarchaeota_archaeon_CG_4_9_14_3_um_filter_37_18	none	CG_4_9_14_3_um_filter_37_18	Scaffold	2017-11-16	ASM278963v1	DOE_Joint_Genome_Institute	na	ftp://ftp.ncbi.nlm.nih.gov/genomes/all/GCA/002/789/635/GCA_002789635.1_ASM278963v1		Archaea	Aenigmarchaeota	none	none	none	none	Candidatus_Aenigmarchaeota_archaeon_CG_4_9_14_3_um_filter_37_18
Ga0181641																Archaea	Aenigmarchaeota	none	none	none	none	Candidatus_Aenigmarchaeota_archaeon_DRTY-7_bin_34
GCA_002254545.1	2012503	PRJNA362212	SAMN06647962	na	2012503	Candidatus_Aenigmarchaeota_archaeon_ex4484_224	none	ex4484_224	Contig	2017-08-16	ASM225454v1	The_University_of_Texas_at_Austin	na	ftp://ftp.ncbi.nlm.nih.gov/genomes/all/GCA/002/254/545/GCA_002254545.1_ASM225454v1		Archaea	Aenigmarchaeota	none	none	none	none	Candidatus_Aenigmarchaeota_archaeon_ex4484_224
Ga0181639																Archaea	Aenigmarchaeota	none	none	none	none	Candidatus_Aenigmarchaeota_archaeon_GMQ_bin_18-1
GCA_001784635.1	1801633	PRJNA288027	SAMN04316252	na	1801633	Candidatus_Micrarchaeota_archaeon_RBG_16_49_10	none	none	Scaffold	2016-10-19	ASM178463v1	Banfield_Lab,_University_of_California,_Berkeley	na	ftp://ftp.ncbi.nlm.nih.gov/genomes/all/GCA/001/784/635/GCA_001784635.1_ASM178463v1		Archaea	Aenigmarchaeota	none	none	none	none	Candidatus_Micrarchaeota_archaeon_RBG_16_49_10
GCA_000220355.1	889962	PRJNA52645	SAMN01940911	na	889962	Candidatus_Nanosalinarum_sp._J07AB56	none	none	Scaffold	2011-07-11	ASM22035v1	University_of_California,_San_Diego,_Scripps_Institution_of_Oceanography	GCF_000220355.1	ftp://ftp.ncbi.nlm.nih.gov/genomes/all/GCA/000/220/355/GCA_000220355.1_ASM22035v1		Archaea	Nanohaloarchaeota	Nanohaloarchaea	none	none	Candidatus_Nanosalinarum	Candidatus_Nanosalinarum_sp__J07AB56
GCA_001563875.1	1729453	PRJNA286221	SAMN04124417	na	1729453	Nanohaloarchaea_archaeon_B1-Br10_U2g1	none	B1-Br10_U2g1	Contig	2016-02-19	ASM156387v1	Institute_for_Biodiversity_and_Ecosystem_dynamics,_Faculty_of_Science,_University_of_Amsterdam	na	ftp://ftp.ncbi.nlm.nih.gov/genomes/all/GCA/001/563/875/GCA_001563875.1_ASM156387v1		Archaea	Nanohaloarchaeota	Nanohaloarchaea	none	none	none	Nanohaloarchaea_archaeon_B1-Br10_U2g1
GCA_001563905.1	1729454	PRJNA286221	SAMN04124418	na	1729454	Nanohaloarchaea_archaeon_B1-Br10_U2g19	none	B1-Br10_U2g19	Contig	2016-02-19	ASM156390v1	Institute_for_Biodiversity_and_Ecosystem_dynamics,_Faculty_of_Science,_University_of_Amsterdam	na	ftp://ftp.ncbi.nlm.nih.gov/genomes/all/GCA/001/563/905/GCA_001563905.1_ASM156390v1		Archaea	Nanohaloarchaeota	Nanohaloarchaea	none	none	none	Nanohaloarchaea_archaeon_B1-Br10_U2g19
GCA_001564145.1	1729456	PRJNA286221	SAMN04124435	na	1729456	Nanohaloarchaea_archaeon_B1-Br10_U2g29	none	B1-Br10_U2g29	Contig	2016-02-19	ASM156414v1	Institute_for_Biodiversity_and_Ecosystem_dynamics,_Faculty_of_Science,_University_of_Amsterdam	na	ftp://ftp.ncbi.nlm.nih.gov/genomes/all/GCA/001/564/145/GCA_001564145.1_ASM156414v1		Archaea	Nanohaloarchaeota	Nanohaloarchaea	none	none	none	Nanohaloarchaea_archaeon_B1-Br10_U2g29
GCA_001564035.1	1727666	PRJNA286221	SAMN04124454	na	1727666	Nanohaloarchaea_archaeon_PL-Br10_U2g27	none	PL-Br10_U2g27	Contig	2016-02-19	ASM156403v1	Institute_for_Biodiversity_and_Ecosystem_dynamics,_Faculty_of_Science,_University_of_Amsterdam	na	ftp://ftp.ncbi.nlm.nih.gov/genomes/all/GCA/001/564/035/GCA_001564035.1_ASM156403v1		Archaea	Nanohaloarchaeota	Nanohaloarchaea	none	none	none	Nanohaloarchaea_archaeon_PL-Br10_U2g27
GCA_001761425.1	1737403	PRJNA296403	SAMN04191486	na	1737403	Nanohaloarchaea_archaeon_SG9	none	none	Complete_Genome	2016-10-12	ASM176142v1	University_of_Maryland	na	ftp://ftp.ncbi.nlm.nih.gov/genomes/all/GCA/001/761/425/GCA_001761425.1_ASM176142v1		Archaea	Nanohaloarchaeota	Nanohaloarchaea	none	none	none	Nanohaloarchaea_archaeon_SG9
GCA_003009815.1	1919220	PRJNA351262	SAMN06020716	na	1919220	Nanohaloarchaea_archaeon_SW_4_43_9	none	SW_4_43_9	Scaffold	2018-03-19	ASM300981v1	None	na	ftp://ftp.ncbi.nlm.nih.gov/genomes/all/GCA/003/009/815/GCA_003009815.1_ASM300981v1		Archaea	Nanohaloarchaeota	Nanohaloarchaea	none	none	none	Nanohaloarchaea_archaeon_SW_4_43_9
GCA_003660865.1	2099673	PRJNA362212	SAMN09215257	na	2099673	Candidatus_Nanohaloarchaeota_archaeon	none	B72_G9	Contig	2018-10-15	ASM366086v1	The_University_of_Texas_at_Austin	na	ftp://ftp.ncbi.nlm.nih.gov/genomes/all/GCA/003/660/865/GCA_003660865.1_ASM366086v1		Archaea	Nanohaloarchaeota	none	none	none	none	Candidatus_Nanohaloarchaeota_archaeon
GCA_003660905.1	2099673	PRJNA362212	SAMN09215256	na	2099673	Candidatus_Nanohaloarchaeota_archaeon	none	B49_G9	Contig	2018-10-15	ASM366090v1	The_University_of_Texas_at_Austin	na	ftp://ftp.ncbi.nlm.nih.gov/genomes/all/GCA/003/660/905/GCA_003660905.1_ASM366090v1		Archaea	Nanohaloarchaeota	none	none	none	none	Candidatus_Nanohaloarchaeota_archaeon
Halo_Nar1												Josh_Hamm				Archaea	Nanohaloarchaeota	none	none	none	none	Halo_Nar1
LFW_Bin_00046														https://zenodo.org/record/3365725#.XXexr1RR2i4		Archaea	Nanohaloarchaeota	none	none	none	none	LFW_Bin_00046
GCA_002494525.1	1917431	PRJNA348753	SAMN06027431	na	1917431	archaeon_UBA490	none	UBA490	Scaffold	2017-10-10	ASM249452v1	University_of_Queensland	na	ftp://ftp.ncbi.nlm.nih.gov/genomes/all/GCA/002/494/525/GCA_002494525.1_ASM249452v1		Archaea	UAP2	none	none	none	none	archaeon_UBA490
GCA_002502135.1	1917432	PRJNA348753	SAMN06027474	na	1917432	archaeon_UBA543	none	UBA543	Scaffold	2017-10-10	ASM250213v1	University_of_Queensland	na	ftp://ftp.ncbi.nlm.nih.gov/genomes/all/GCA/002/502/135/GCA_002502135.1_ASM250213v1		Archaea	UAP2	none	none	none	none	archaeon_UBA543
GCA_002495465.1	1917433	PRJNA348753	SAMN06027196	na	1917433	archaeon_UBA55	none	UBA55	Scaffold	2017-10-10	ASM249546v1	University_of_Queensland	na	ftp://ftp.ncbi.nlm.nih.gov/genomes/all/GCA/002/495/465/GCA_002495465.1_ASM249546v1		Archaea	UAP2	none	none	none	none	archaeon_UBA55
GCA_002214165.1	1920749	PRJNA353339	SAMN06014021	na	1920749	Candidatus_Mancarchaeum_acidiphilum	strain=Mia14	none	Complete_Genome	2017-07-03	ASM221416v1	Fidelity_Systems	GCF_002214165.1	ftp://ftp.ncbi.nlm.nih.gov/genomes/all/GCA/002/214/165/GCA_002214165.1_ASM221416v1		Archaea	Micrarchaeota	none	none	none	Candidatus_Mancarchaeum	Candidatus_Mancarchaeum_acidiphilum_Mia14
GCA_001896515.1	1531428	PRJNA257436	SAMN02951672	na	1531428	Candidatus_Micrarchaeum_sp._AZ1	none	none	Contig	2016-12-09	ASM189651v1	Center_for_Genomic_Sciences	na	ftp://ftp.ncbi.nlm.nih.gov/genomes/all/GCA/001/896/515/GCA_001896515.1_ASM189651v1		Archaea	Micrarchaeota	none	none	none	Candidatus_Micrarchaeum	Candidatus_Micrarchaeum_sp__AZ1
GCA_003660965.1	2250274	PRJNA362212	SAMN09214957	na	2250274	Candidatus_Micrarchaeota_archaeon	none	B9_G16	Contig	2018-10-15	ASM366096v1	The_University_of_Texas_at_Austin	na	ftp://ftp.ncbi.nlm.nih.gov/genomes/all/GCA/003/660/965/GCA_003660965.1_ASM366096v1		Archaea	Micrarchaeota	none	none	none	none	Candidatus_Micrarchaeota_archaeon
Ga0052122																Archaea	Micrarchaeota	none	none	none	none	Candidatus_Micrarchaeota_archaeon_ARMAN-2
GCA_002792955.1	1974408	PRJNA362739	SAMN06659734	na	1974408	Candidatus_Micrarchaeota_archaeon_CG_4_10_14_0_2_um_filter_49_7	none	CG_4_10_14_0_2_um_filter_49_7	Scaffold	2017-11-16	ASM279295v1	DOE_Joint_Genome_Institute	na	ftp://ftp.ncbi.nlm.nih.gov/genomes/all/GCA/002/792/955/GCA_002792955.1_ASM279295v1		Archaea	Micrarchaeota	none	none	none	none	Candidatus_Micrarchaeota_archaeon_CG_4_10_14_0_2_um_filter_49_7
GCA_002792935.1	1974409	PRJNA362739	SAMN06659735	na	1974409	Candidatus_Micrarchaeota_archaeon_CG_4_10_14_0_2_um_filter_55_9	none	CG_4_10_14_0_2_um_filter_55_9	Scaffold	2017-11-16	ASM279293v1	DOE_Joint_Genome_Institute	na	ftp://ftp.ncbi.nlm.nih.gov/genomes/all/GCA/002/792/935/GCA_002792935.1_ASM279293v1		Archaea	Micrarchaeota	none	none	none	none	Candidatus_Micrarchaeota_archaeon_CG_4_10_14_0_2_um_filter_55_9
GCA_002792915.1	1974410	PRJNA362739	SAMN06659736	na	1974410	Candidatus_Micrarchaeota_archaeon_CG_4_10_14_0_2_um_filter_60_11	none	CG_4_10_14_0_2_um_filter_60_11	Scaffold	2017-11-16	ASM279291v1	DOE_Joint_Genome_Institute	na	ftp://ftp.ncbi.nlm.nih.gov/genomes/all/GCA/002/792/915/GCA_002792915.1_ASM279291v1		Archaea	Micrarchaeota	none	none	none	none	Candidatus_Micrarchaeota_archaeon_CG_4_10_14_0_2_um_filter_60_11
GCA_002763275.1	1974415	PRJNA362739	SAMN06659306	na	1974415	Candidatus_Micrarchaeota_archaeon_CG09_land_8_20_14_0_10_55_25	none	CG09_land_8_20_14_0_10_55_25	Scaffold	2017-11-13	ASM276327v1	None	na	ftp://ftp.ncbi.nlm.nih.gov/genomes/all/GCA/002/763/275/GCA_002763275.1_ASM276327v1		Archaea	Micrarchaeota	none	none	none	none	Candidatus_Micrarchaeota_archaeon_CG09_land_8_20_14_0_10_55_25
GCA_001871475.1	1805247	PRJNA297582	SAMN04328173	na	1805247	Candidatus_Micrarchaeota_archaeon_CG1_02_47_40	none	CG1_02_47_40	Scaffold	2016-11-09	ASM187147v1	Banfield_Lab,_University_of_California,_Berkeley	na	ftp://ftp.ncbi.nlm.nih.gov/genomes/all/GCA/001/871/475/GCA_001871475.1_ASM187147v1		Archaea	Micrarchaeota	none	none	none	none	Candidatus_Micrarchaeota_archaeon_CG1_02_47_40
GCA_001871495.1	1805249	PRJNA297582	SAMN04328221	na	1805249	Candidatus_Micrarchaeota_archaeon_CG1_02_51_15	none	CG1_02_51_15	Scaffold	2016-11-09	ASM187149v1	Banfield_Lab,_University_of_California,_Berkeley	na	ftp://ftp.ncbi.nlm.nih.gov/genomes/all/GCA/001/871/495/GCA_001871495.1_ASM187149v1		Archaea	Micrarchaeota	none	none	none	none	Candidatus_Micrarchaeota_archaeon_CG1_02_51_15
GCA_002778455.1	1974417	PRJNA362739	SAMN06659386	na	1974417	Candidatus_Micrarchaeota_archaeon_CG10_big_fil_rev_8_21_14_0_10_45_29	none	CG10_big_fil_rev_8_21_14_0_10_45_29	Scaffold	2017-11-16	ASM277845v1	None	na	ftp://ftp.ncbi.nlm.nih.gov/genomes/all/GCA/002/778/455/GCA_002778455.1_ASM277845v1		Archaea	Micrarchaeota	none	none	none	none	Candidatus_Micrarchaeota_archaeon_CG10_big_fil_rev_8_21_14_0_10_45_29
GCA_002778425.1	1974419	PRJNA362739	SAMN06659385	na	1974419	Candidatus_Micrarchaeota_archaeon_CG10_big_fil_rev_8_21_14_0_10_59_7	none	CG10_big_fil_rev_8_21_14_0_10_59_7	Scaffold	2017-11-16	ASM277842v1	None	na	ftp://ftp.ncbi.nlm.nih.gov/genomes/all/GCA/002/778/425/GCA_002778425.1_ASM277842v1		Archaea	Micrarchaeota	none	none	none	none	Candidatus_Micrarchaeota_archaeon_CG10_big_fil_rev_8_21_14_0_10_59_7
GCA_002507385.1	1916004	PRJNA348753	SAMN06027277	na	1916004	Candidatus_Micrarchaeota_archaeon_UBA97	none	UBA97	Scaffold	2017-10-10	ASM250738v1	University_of_Queensland	na	ftp://ftp.ncbi.nlm.nih.gov/genomes/all/GCA/002/507/385/GCA_002507385.1_ASM250738v1		Archaea	Micrarchaeota	none	none	none	none	Candidatus_Micrarchaeota_archaeon_UBA97
LFW_Bin_00029														https://zenodo.org/record/3365725#.XXexr1RR2i4		Archaea	Micrarchaeota	none	none	none	none	LFW_Bin_00029
LFW_Bin_00035														https://zenodo.org/record/3365725#.XXexr1RR2i4		Archaea	Micrarchaeota	none	none	none	none	LFW_Bin_00035
LFW_Bin_00121_3														https://zenodo.org/record/3365725#.XXexr1RR2i4		Archaea	Micrarchaeota	none	none	none	none	LFW_Bin_00121_3
LFW_Bin_00125_1														https://zenodo.org/record/3365725#.XXexr1RR2i4		Archaea	Micrarchaeota	none	none	none	none	LFW_Bin_00125_1
LFW_Bin_00156_1														https://zenodo.org/record/3365725#.XXexr1RR2i4		Archaea	Micrarchaeota	none	none	none	none	LFW_Bin_00156_1
LFW_Bin_00242_1														https://zenodo.org/record/3365725#.XXexr1RR2i4		Archaea	Micrarchaeota	none	none	none	none	LFW_Bin_00242_1
LFW_Bin_00281_3_2														https://zenodo.org/record/3365725#.XXexr1RR2i4		Archaea	Micrarchaeota	none	none	none	none	LFW_Bin_00281_3_2
LFW_Bin_00283_2														https://zenodo.org/record/3365725#.XXexr1RR2i4		Archaea	Micrarchaeota	none	none	none	none	LFW_Bin_00283_2
GCA_003553825.1	2026736	PRJNA434545	SAMN08575122	na	2026736	Candidatus_Diapherotrites_archaeon	none	T1Sed10_39R1	Contig	2018-09-12	ASM355382v1	Institute_for_Biodiversity_and_Ecosystem_dynamics,_Faculty_of_Science,_University_of_Amsterdam	na	ftp://ftp.ncbi.nlm.nih.gov/genomes/all/GCA/003/553/825/GCA_003553825.1_ASM355382v1		Archaea	DeepDiapherotrites	none	none	none	none	Candidatus_Diapherotrites_archaeon
GCA_003558235.1	2026736	PRJNA434545	SAMN08574525	na	2026736	Candidatus_Diapherotrites_archaeon	none	CSSed10_269	Contig	2018-09-13	ASM355823v1	Institute_for_Biodiversity_and_Ecosystem_dynamics,_Faculty_of_Science,_University_of_Amsterdam	na	ftp://ftp.ncbi.nlm.nih.gov/genomes/all/GCA/003/558/235/GCA_003558235.1_ASM355823v1		Archaea	DeepDiapherotrites	none	none	none	none	Candidatus_Diapherotrites_archaeon
GCA_003660975.1	2250274	PRJNA362212	SAMN09214891	na	2250274	Candidatus_Micrarchaeota_archaeon	none	B47_G15	Contig	2018-10-15	ASM366097v1	The_University_of_Texas_at_Austin	na	ftp://ftp.ncbi.nlm.nih.gov/genomes/all/GCA/003/660/975/GCA_003660975.1_ASM366097v1		Archaea	DeepDiapherotrites	none	none	none	none	Candidatus_Micrarchaeota_archaeon
GCA_000402355.1	1104576	PRJNA192465	SAMN02441399	na	1462419	Candidatus_Iainarchaeum_andersonii_SCGC_AAA011-E11	strain=SCGC_AAA011-E11	none	Contig	2013-05-29	ASM40235v1	DOE_Joint_Genome_Institute	GCF_000402355.1	ftp://ftp.ncbi.nlm.nih.gov/genomes/all/GCA/000/402/355/GCA_000402355.1_ASM40235v1		Archaea	Diapherotrites	none	none	none	Candidatus_Iainarchaeum	Candidatus_Iainarchaeum_andersonii
GCA_000830275.1	1579370	PRJNA268032	SAMN03217306	na	1579370	archaeon_GW2011_AR10	none	none	Complete_Genome	2015-01-29	ASM83027v1	Banfield_Lab,_University_of_California,_Berkeley	na	ftp://ftp.ncbi.nlm.nih.gov/genomes/all/GCA/000/830/275/GCA_000830275.1_ASM83027v1		Archaea	Diapherotrites	none	none	none	none	archaeon_GW2011_AR10
GCA_002687735.1	2026736	PRJNA391943	SAMN07618689	na	2026736	Candidatus_Diapherotrites_archaeon	none	ARS1427	Contig	2017-10-24	ASM268773v1	Tara_Oceans_Consortium	na	ftp://ftp.ncbi.nlm.nih.gov/genomes/all/GCA/002/687/735/GCA_002687735.1_ASM268773v1		Archaea	Diapherotrites	none	none	none	none	Candidatus_Diapherotrites_archaeon
GCA_002688035.1	2026736	PRJNA391943	SAMN07618688	na	2026736	Candidatus_Diapherotrites_archaeon	none	ARS1307	Contig	2017-10-24	ASM268803v1	Tara_Oceans_Consortium	na	ftp://ftp.ncbi.nlm.nih.gov/genomes/all/GCA/002/688/035/GCA_002688035.1_ASM268803v1		Archaea	Diapherotrites	none	none	none	none	Candidatus_Diapherotrites_archaeon
GCA_003661685.1	2026736	PRJNA362212	SAMN09215011	na	2026736	Candidatus_Diapherotrites_archaeon	none	B51_G17	Contig	2018-10-15	ASM366168v1	The_University_of_Texas_at_Austin	na	ftp://ftp.ncbi.nlm.nih.gov/genomes/all/GCA/003/661/685/GCA_003661685.1_ASM366168v1		Archaea	Diapherotrites	none	none	none	none	Candidatus_Diapherotrites_archaeon
GCA_002779075.1	1974403	PRJNA362739	SAMN06659263	na	1974403	Candidatus_Diapherotrites_archaeon_CG08_land_8_20_14_0_20_30_16	none	CG08_land_8_20_14_0_20_30_16	Scaffold	2017-11-16	ASM277907v1	None	na	ftp://ftp.ncbi.nlm.nih.gov/genomes/all/GCA/002/779/075/GCA_002779075.1_ASM277907v1		Archaea	Diapherotrites	none	none	none	none	Candidatus_Diapherotrites_archaeon_CG08_land_8_20_14_0_20_30_16
GCA_002779065.1	1974404	PRJNA362739	SAMN06659264	na	1974404	Candidatus_Diapherotrites_archaeon_CG08_land_8_20_14_0_20_34_12	none	CG08_land_8_20_14_0_20_34_12	Scaffold	2017-11-16	ASM277906v1	None	na	ftp://ftp.ncbi.nlm.nih.gov/genomes/all/GCA/002/779/065/GCA_002779065.1_ASM277906v1		Archaea	Diapherotrites	none	none	none	none	Candidatus_Diapherotrites_archaeon_CG08_land_8_20_14_0_20_34_12
GCA_002763225.1	1974406	PRJNA362739	SAMN06659339	na	1974406	Candidatus_Diapherotrites_archaeon_CG10_big_fil_rev_8_21_14_0_10_31_34	none	CG10_big_fil_rev_8_21_14_0_10_31_34	Scaffold	2017-11-13	ASM276322v1	None	na	ftp://ftp.ncbi.nlm.nih.gov/genomes/all/GCA/002/763/225/GCA_002763225.1_ASM276322v1		Archaea	Diapherotrites	none	none	none	none	Candidatus_Diapherotrites_archaeon_CG10_big_fil_rev_8_21_14_0_10_31_34
GCA_002762975.1	1974407	PRJNA362739	SAMN06659496	na	1974407	Candidatus_Diapherotrites_archaeon_CG11_big_fil_rev_8_21_14_0_20_37_9	none	CG11_big_fil_rev_8_21_14_0_20_37_9	Scaffold	2017-11-13	ASM276297v1	None	na	ftp://ftp.ncbi.nlm.nih.gov/genomes/all/GCA/002/762/975/GCA_002762975.1_ASM276297v1		Archaea	Diapherotrites	none	none	none	none	Candidatus_Diapherotrites_archaeon_CG11_big_fil_rev_8_21_14_0_20_37_9
LFW_Bin_00252_2														https://zenodo.org/record/3365725#.XXexr1RR2i4		Archaea	Diapherotrites	none	none	none	none	LFW_Bin_00252_2
LFW_Bin_00281_4														https://zenodo.org/record/3365725#.XXexr1RR2i4		Archaea	Diapherotrites	none	none	none	none	LFW_Bin_00281_4
GCA_002785505.1	2014241	PRJNA362739	SAMN06659185	na	2014241	Candidatus_Altiarchaeum_sp._CG03_land_8_20_14_0_80_32_618	none	CG03_land_8_20_14_0_80_32_618	Scaffold	2017-11-16	ASM278550v1	None	na	ftp://ftp.ncbi.nlm.nih.gov/genomes/all/GCA/002/785/505/GCA_002785505.1_ASM278550v1		Archaea	Altiarchaeota	none	Altiarchaeales	none	Candidatus_Altiarchaeum	Candidatus_Altiarchaeum_sp__CG03_land_8_20_14_0_80_32_618
GCA_003663045.1	2250256	PRJNA362212	SAMN09214942	na	2250256	Candidatus_Altiarchaeales_archaeon	none	B80_G16	Contig	2018-10-15	ASM366304v1	The_University_of_Texas_at_Austin	na	ftp://ftp.ncbi.nlm.nih.gov/genomes/all/GCA/003/663/045/GCA_003663045.1_ASM366304v1		Archaea	Altiarchaeota	none	Altiarchaeales	none	none	Candidatus_Altiarchaeales_archaeon
GCA_003663125.1	2250256	PRJNA362212	SAMN09215222	na	2250256	Candidatus_Altiarchaeales_archaeon	none	B36_G9	Contig	2018-10-15	ASM366312v1	The_University_of_Texas_at_Austin	na	ftp://ftp.ncbi.nlm.nih.gov/genomes/all/GCA/003/663/125/GCA_003663125.1_ASM366312v1		Archaea	Altiarchaeota	none	Altiarchaeales	none	none	Candidatus_Altiarchaeales_archaeon
GCA_002083985.1	1933927	PRJNA340050	SAMN06213951	na	1933927	Candidatus_Altiarchaeales_archaeon_A3	none	A3	Scaffold	2017-04-10	ASM208398v1	University_of_Michigan	na	ftp://ftp.ncbi.nlm.nih.gov/genomes/all/GCA/002/083/985/GCA_002083985.1_ASM208398v1		Archaea	Altiarchaeota	none	Altiarchaeales	none	none	Candidatus_Altiarchaeales_archaeon_A3
GCA_002254565.1	2012506	PRJNA362212	SAMN06647956	na	2012506	Candidatus_Altiarchaeales_archaeon_ex4484_2	none	ex4484_2	Scaffold	2017-08-16	ASM225456v1	The_University_of_Texas_at_Austin	na	ftp://ftp.ncbi.nlm.nih.gov/genomes/all/GCA/002/254/565/GCA_002254565.1_ASM225456v1		Archaea	Altiarchaeota	none	Altiarchaeales	none	none	Candidatus_Altiarchaeales_archaeon_ex4484_2
GCA_002254405.1	2012508	PRJNA362212	SAMN06647981	na	2012508	Candidatus_Altiarchaeales_archaeon_ex4484_96	none	ex4484_96	Contig	2017-08-16	ASM225440v1	The_University_of_Texas_at_Austin	na	ftp://ftp.ncbi.nlm.nih.gov/genomes/all/GCA/002/254/405/GCA_002254405.1_ASM225440v1		Archaea	Altiarchaeota	none	Altiarchaeales	none	none	Candidatus_Altiarchaeales_archaeon_ex4484_96
GCA_002841105.1	2013673	PRJNA321556	SAMN06767574	na	2013673	Candidatus_Altiarchaeales_archaeon_HGW-Altiarchaeales-1	none	HGW-Altiarchaeales-1	Scaffold	2017-12-13	ASM284110v1	UC_Berkeley	na	ftp://ftp.ncbi.nlm.nih.gov/genomes/all/GCA/002/841/105/GCA_002841105.1_ASM284110v1		Archaea	Altiarchaeota	none	Altiarchaeales	none	none	Candidatus_Altiarchaeales_archaeon_HGW-Altiarchaeales-1
GCA_001742785.1	1878999	PRJEB6121	SAMN05386354	na	1878999	Candidatus_Altiarchaeales_archaeon_IMC4	none	IMC4_SM1	Scaffold	2016-09-13	ASM174278v1	UNIVERSITY_OF_REGENSBURG	na	ftp://ftp.ncbi.nlm.nih.gov/genomes/all/GCA/001/742/785/GCA_001742785.1_ASM174278v1		Archaea	Altiarchaeota	none	Altiarchaeales	none	none	Candidatus_Altiarchaeales_archaeon_IMC4
GCA_001723855.1	1849364	PRJNA270657	SAMN04980912	na	1849364	Candidatus_Altiarchaeales_archaeon_WOR_SM1_86-2	none	WOR_SM1_86-2	Contig	2016-09-13	ASM172385v1	University_of_Texas	na	ftp://ftp.ncbi.nlm.nih.gov/genomes/all/GCA/001/723/855/GCA_001723855.1_ASM172385v1		Archaea	Altiarchaeota	none	Altiarchaeales	none	none	Candidatus_Altiarchaeales_archaeon_WOR_SM1_86-2
GCA_001723845.1	1849261	PRJNA321288	SAMN04979179	na	1849261	Candidatus_Altiarchaeales_archaeon_WOR_SM1_SCG	none	WOR_SM1_SCG	Scaffold	2016-09-13	ASM172384v1	University_of_Tennessee	na	ftp://ftp.ncbi.nlm.nih.gov/genomes/all/GCA/001/723/845/GCA_001723845.1_ASM172384v1		Archaea	Altiarchaeota	none	Altiarchaeales	none	none	Candidatus_Altiarchaeales_archaeon_WOR_SM1_SCG
GCA_000402775.1	913322	PRJNA192382	SAMN02441070	na	913322	Euryarchaeota_archaeon_SCGC_AAA252-I15	strain=SCGC_AAA252-I15	none	Contig	2013-05-29	ASM40277v1	DOE_Joint_Genome_Institute	GCF_000402775.1	ftp://ftp.ncbi.nlm.nih.gov/genomes/all/GCA/000/402/775/GCA_000402775.1_ASM40277v1		Archaea	Altiarchaeota	none	Altiarchaeales	none	none	Euryarchaeota_archaeon_SCGC_AAA252-I15
LFW_Bin_00028														https://zenodo.org/record/3365725#.XXexr1RR2i4		Archaea	Altiarchaeota	none	none	none	none	LFW_Bin_00028
A_DKE_Proteom														this study		Archaea	Micrarchaeota	none	none	none	none	A_DKE_Proteom
B_DKE_Proteom														this study		Archaea	Euryarchaeota	Thermoplasmata	Thermoplasmatales	none	none	B_DKE_Proteom
GCA_002973605.1	1960156	PRJNA374800	SAMN07179262	na	1960156	Abditibacterium utsteinense	strain=LMG 29911		Contig	2018-06-03	ASM297360v1	Ghent University	GCF_002973605.1	ftp://ftp.ncbi.nlm.nih.gov/genomes/all/GCA/002/973/605/GCA_002973605.1_ASM297360v1		Bacteria	Abditibacteriota	Abditibacteria	Abditibacteriales	Abitibacteriaceae	Abditibacterium	Abditibacterium_utsteinense
GCA_001618865.1	1855912	PRJNA314952	SAMN04546182	na	1855912	Luteitalea pratensis	strain=DSM 100886; HEG_-6_39		Complete Genome	2016-12-04	ASM161886v1	Leibniz Institute DSMZ	GCF_001618865.1	ftp://ftp.ncbi.nlm.nih.gov/genomes/all/GCA/001/618/865/GCA_001618865.1_ASM161886v1		Bacteria	Acidobacteria	Acidobacteria_subdivision_6	none	Vicinamibacteraceae	Luteitalea	Luteitalea_pratensis
GCA_000022565.1	240015	PRJNA28085	SAMN02603447	representative genome	33075	Acidobacterium capsulatum ATCC 51196	strain=ATCC 51196		Complete Genome	3/30/09	ASM2256v1	J. Craig Venter Institute	GCF_000022565.1	ftp://ftp.ncbi.nlm.nih.gov/genomes/all/GCA/000/022/565/GCA_000022565.1_ASM2256v1		Bacteria	Acidobacteria	Acidobacteriia	Acidobacteriales	Acidobacteriaceae	Acidobacterium	Acidobacterium_capsulatum
GCA_900108185.1	863522	PRJEB16705	SAMN05421819	na	863522	Bryocella elongata	strain=DSM 22489		Contig	10/24/16	IMG-taxon 2684622995 annotated assembly	DOE - JOINT GENOME INSTITUTE	GCF_900108185.1	ftp://ftp.ncbi.nlm.nih.gov/genomes/all/GCA/900/108/185/GCA_900108185.1_IMG-taxon_2684622995_annotated_assembly		Bacteria	Acidobacteria	Acidobacteriia	Acidobacteriales	Acidobacteriaceae	Bryocella	Bryocella_elongata
GCA_000014005.1	204669	PRJNA15771	SAMN02598354	na	658062	Candidatus Koribacter versatilis Ellin345	strain=Ellin345		Complete Genome	2006-04-05	ASM1400v1	DOE Joint Genome Institute	GCF_000014005.1	ftp://ftp.ncbi.nlm.nih.gov/genomes/all/GCA/000/014/005/GCA_000014005.1_ASM1400v1		Bacteria	Acidobacteria	Acidobacteriia	Acidobacteriales	Acidobacteriaceae	Candidatus_Koribacter	Candidatus_Koribacter_versatilis
GCA_000745965.1	1121860	PRJNA221034	SAMN02746092	representative genome	570835	Edaphobacter aggregans DSM 19364	strain=DSM 19364		Scaffold	8/28/14	ASM74596v1	DOE Joint Genome Institute	GCF_000745965.1	ftp://ftp.ncbi.nlm.nih.gov/genomes/all/GCA/000/745/965/GCA_000745965.1_ASM74596v1		Bacteria	Acidobacteria	Acidobacteriia	Acidobacteriales	Acidobacteriaceae	Edaphobacter	Edaphobacter_aggregans
GCA_000178975.2	1198114	PRJNA47621	SAMN00013395	representative genome	940615	Granulicella tundricola MP5ACTX9	strain=MP5ACTX9		Complete Genome	2011-02-02	ASM17897v2	US DOE Joint Genome Institute (JGI-PGF)	GCF_000178975.2	ftp://ftp.ncbi.nlm.nih.gov/genomes/all/GCA/000/178/975/GCA_000178975.2_ASM17897v2		Bacteria	Acidobacteria	Acidobacteriia	Acidobacteriales	Acidobacteriaceae	Granulicella	Granulicella_tundricola
GCA_001006305.1	1577686	PRJNA281745	SAMN03495983	representative genome	1577686	Silvibacterium bohemicum	strain=S15		Scaffold	5/13/15	ASM100630v1	Institute of Microbiology of the AS CR	GCF_001006305.1	ftp://ftp.ncbi.nlm.nih.gov/genomes/all/GCA/001/006/305/GCA_001006305.1_ASM100630v1		Bacteria	Acidobacteria	Acidobacteriia	Acidobacteriales	Acidobacteriaceae	Silvibacterium	Silvibacterium_bohemicum
GCA_001449115.1	1577687	PRJNA277964	SAMN03400178	representative genome	1577687	Terracidiphilus gabretensis	strain=S55		Scaffold	11/30/15	ASM144911v1	Institute of Microbiology of the AS CR	GCF_001449115.1	ftp://ftp.ncbi.nlm.nih.gov/genomes/all/GCA/001/449/115/GCA_001449115.1_ASM144911v1		Bacteria	Acidobacteria	Acidobacteriia	Acidobacteriales	Acidobacteriaceae	Terracidiphilus	Terracidiphilus_gabretensis
GCA_000179915.2	401053	PRJNA48971	SAMN00100755	representative genome	870903	Terriglobus saanensis SP1PR4	strain=SP1PR4		Complete Genome	1/24/11	ASM17991v2	US DOE Joint Genome Institute (JGI-PGF)	GCF_000179915.2	ftp://ftp.ncbi.nlm.nih.gov/genomes/all/GCA/000/179/915/GCA_000179915.2_ASM17991v2		Bacteria	Acidobacteria	Acidobacteriia	Acidobacteriales	Acidobacteriaceae	Terriglobus	Terriglobus_saanensis
GCA_000226295.1	981222	PRJNA62457	SAMN02603950	representative genome	458033	Chloracidobacterium thermophilum B	strain=B		Complete Genome	9/23/11	ASM22629v1	The Pennsylvania State University	GCF_000226295.1	ftp://ftp.ncbi.nlm.nih.gov/genomes/all/GCA/000/226/295/GCA_000226295.1_ASM22629v1		Bacteria	Acidobacteria	Blastocatellia	none	none	Chloracidobacterium	Chloracidobacterium_thermophilum
GCA_003229175.1	2052146	PRJNA385762	SAMN09240093	na	2052146	Blastocatellia bacterium		SZUA-109	Scaffold	6/15/18	ASM322917v1	Environmental Microbiology Lab	na	ftp://ftp.ncbi.nlm.nih.gov/genomes/all/GCA/003/229/175/GCA_003229175.1_ASM322917v1		Bacteria	Acidobacteria	Blastocatellia	none	none	none	Blastocatellia_bacterium
GCA_000820845.2	454194	PRJEB4906	SAMEA3158464	representative genome	454194	Pyrinomonas methylaliphatogenes	strain=type strain:K22		Contig	1/13/15	K22	GNS	GCF_000820845.2	ftp://ftp.ncbi.nlm.nih.gov/genomes/all/GCA/000/820/845/GCA_000820845.2_K22		Bacteria	Acidobacteria	Blastocatellia	none	Pyrinomonadaceae	Pyrinomonas	Pyrinomonas_methylaliphatogenes
GCA_000428885.1	1121920	PRJNA185357	SAMN02441206	representative genome	44676	Geothrix fermentans DSM 14018	strain=DSM 14018		Scaffold	7/15/13	ASM42888v1	DOE Joint Genome Institute	GCF_000428885.1	ftp://ftp.ncbi.nlm.nih.gov/genomes/all/GCA/000/428/885/GCA_000428885.1_ASM42888v1		Bacteria	Acidobacteria	Holophagae	Holophagales	Holophagaceae	Geothrix	Geothrix_fermentans
GCA_000242615.3	903818	PRJNA53485	SAMN02256516	representative genome	35839	Holophaga foetida DSM 6591	strain=DSM 6591		Scaffold	1/16/14	ASM24261v3	DOE Joint Genome Institute	GCF_000242615.2	ftp://ftp.ncbi.nlm.nih.gov/genomes/all/GCA/000/242/615/GCA_000242615.3_ASM24261v3		Bacteria	Acidobacteria	Holophagae	Holophagales	Holophagaceae	Holophaga	Holophaga_foetida
GCA_001664505.1	1660251	PRJNA285121	SAMN03738170	na	1660251	Acidobacteria bacterium Mor1	strain=Mor1		Chromosome	6/17/16	ASM166450v1	UCSD	na	ftp://ftp.ncbi.nlm.nih.gov/genomes/all/GCA/001/664/505/GCA_001664505.1_ASM166450v1		Bacteria	Acidobacteria	none	none	none	none	Acidobacteria_bacterium_Mor1
GCA_002197525.1	1985431	PRJNA384362	SAMN06886300	na	1985431	Acidobacteria subdivision 13 bacterium RH2 MAG17b		RH2 MAG17b	Contig	6/16/17	ASM219752v1	Friedrich Schiller University Jena	na	ftp://ftp.ncbi.nlm.nih.gov/genomes/all/GCA/002/197/525/GCA_002197525.1_ASM219752v1		Bacteria	Acidobacteria	none	none	none	none	Acidobacteria_subdivision_13_bacterium_RH2_MAG17b
GCA_002197545.1	1985433	PRJNA384362	SAMN06886313	na	1985433	Acidobacteria subdivision 2 bacterium RH1 MAG20		RH1 MAG20	Contig	6/16/17	ASM219754v1	Friedrich Schiller University Jena	na	ftp://ftp.ncbi.nlm.nih.gov/genomes/all/GCA/002/197/545/GCA_002197545.1_ASM219754v1		Bacteria	Acidobacteria	none	none	none	none	Acidobacteria_subdivision_2_bacterium_RH1_MAG20
GCA_000702445.1	1340493	PRJNA205962	SAMN02841143	representative genome	360054	Bryobacter aggregatus MPL3	strain=MPL3		Contig	2014-11-06	ASM70244v1	DOE Joint Genome Institute	GCF_000702445.1	ftp://ftp.ncbi.nlm.nih.gov/genomes/all/GCA/000/702/445/GCA_000702445.1_ASM70244v1		Bacteria	Acidobacteria	Solibacteres	Solibacterales	Bryobacteraceae	Bryobacter	Bryobacter_aggregatus
GCA_000014905.1	234267	PRJNA12638	SAMN02598277	na	332163	Candidatus Solibacter usitatus Ellin6076	strain=Ellin6076		Complete Genome	10/16/06	ASM1490v1	US DOE Joint Genome Institute	GCF_000014905.1	ftp://ftp.ncbi.nlm.nih.gov/genomes/all/GCA/000/014/905/GCA_000014905.1_ASM1490v1		Bacteria	Acidobacteria	Solibacteres	Solibacterales	Solibacteraceae	Candidatus_Solibacter	Candidatus_Solibacter_usitatus
GCA_000023265.1	525909	PRJNA29525	SAMN02598466	representative genome	53635	Acidimicrobium ferrooxidans DSM 10331	strain=DSM 10331		Complete Genome	8/18/09	ASM2326v1	US DOE Joint Genome Institute (JGI-PGF)	GCF_000023265.1	ftp://ftp.ncbi.nlm.nih.gov/genomes/all/GCA/000/023/265/GCA_000023265.1_ASM2326v1		Bacteria	Actinobacteria	Acidimicrobiia	Acidimicrobiales	Acidimicrobiaceae	Acidimicrobium	Acidimicrobium_ferrooxidans
GCA_000949295.1	1280514	PRJNA273917	SAMN03301760	representative genome	1280514	Acidithrix ferrooxidans	strain=Py-F3		Contig	2015-06-03	ASM94929v1	Georg-August-University Goettingen, Genomic and Applied Microbiology, Goettingen Genomics Laboratory	GCF_000949295.1	ftp://ftp.ncbi.nlm.nih.gov/genomes/all/GCA/000/949/295/GCA_000949295.1_ASM94929v1		Bacteria	Actinobacteria	Acidimicrobiia	Acidimicrobiales	Acidimicrobiaceae	Acidithrix	Acidithrix_ferrooxidans
GCA_000745905.1	1121877	PRJNA221038	SAMN02745886	representative genome	121039	Ferrimicrobium acidiphilum DSM 19497	strain=DSM 19497		Scaffold	8/28/14	ASM74590v1	DOE Joint Genome Institute	GCF_000745905.1	ftp://ftp.ncbi.nlm.nih.gov/genomes/all/GCA/000/745/905/GCA_000745905.1_ASM74590v1		Bacteria	Actinobacteria	Acidimicrobiia	Acidimicrobiales	Acidimicrobiaceae	Ferrimicrobium	Ferrimicrobium_acidiphilum
GCA_900128965.1	1121881	PRJEB18178	SAMN02745225	representative genome	209649	Ferrithrix thermotolerans DSM 19514	strain=DSM 19514		Scaffold	2016-03-12	IMG-taxon 2582580746 annotated assembly	DOE - JOINT GENOME INSTITUTE	GCF_900128965.1	ftp://ftp.ncbi.nlm.nih.gov/genomes/all/GCA/900/128/965/GCA_900128965.1_IMG-taxon_2582580746_annotated_assembly		Bacteria	Actinobacteria	Acidimicrobiia	Acidimicrobiales	Acidimicrobiaceae	Ferrithrix	Ferrithrix_thermotolerans
GCA_000348785.1	1313172	PRJDA63297	SAMD00060985	representative genome	467094	Ilumatobacter coccineus YM16-304	strain=YM16-304		Complete Genome	3/15/13	ASM34878v1	National Institute of Technology and Evaluation	GCF_000348785.1	ftp://ftp.ncbi.nlm.nih.gov/genomes/all/GCA/000/348/785/GCA_000348785.1_ASM34878v1		Bacteria	Actinobacteria	Acidimicrobiia	Acidimicrobiales	Acidimicrobiaceae	Ilumatobacter	Ilumatobacter_coccineus
GCA_000455525.1	1229780	PRJEB410	SAMEA2272438	na	41950	Candidatus Microthrix parvicella RN1	strain=RN1		Scaffold	8/15/13	M.parvicella.RN1	Department of Biotechnology, Chemistry and Environmental Engineering, Aalborg University	GCF_000455525.1	ftp://ftp.ncbi.nlm.nih.gov/genomes/all/GCA/000/455/525/GCA_000455525.1_M.parvicella.RN1		Bacteria	Actinobacteria	Acidimicrobiia	Acidimicrobiales	Microthrixaceae	Candidatus_Microthrix	Candidatus_Microthrix_parvicella
GCA_002500535.1	1946217	PRJNA348753	SAMN06456421	na	1946217	Candidatus Microthrix sp. UBA7903		UBA7903	Scaffold	2017-10-10	ASM250053v1	University of Queensland	na	ftp://ftp.ncbi.nlm.nih.gov/genomes/all/GCA/002/500/535/GCA_002500535.1_ASM250053v1		Bacteria	Actinobacteria	Acidimicrobiia	Acidimicrobiales	Microthrixaceae	Candidatus_Microthrix	Candidatus_Microthrix_sp__UBA7903
GCA_000015025.1	351607	PRJNA16097	SAMN02598358	representative genome	28049	Acidothermus cellulolyticus 11B	strain=11B; ATCC 43068		Complete Genome	2006-09-11	ASM1502v1	DOE Joint Genome Institute	GCF_000015025.1	ftp://ftp.ncbi.nlm.nih.gov/genomes/all/GCA/000/015/025/GCA_000015025.1_ASM1502v1		Bacteria	Actinobacteria	Actinobacteria	Acidothermales	Acidothermaceae	Acidothermus	Acidothermus_cellulolyticus
GCA_001457435.1	202789	PRJEB10811	SAMEA3538285	representative genome	202789	Actinobaculum massiliense	strain=FC3		Scaffold	2015-04-11	Actinobaculum massiliense	URMITE	GCF_001457435.1	ftp://ftp.ncbi.nlm.nih.gov/genomes/all/GCA/001/457/435/GCA_001457435.1_Actinobaculum_massiliense		Bacteria	Actinobacteria	Actinobacteria	Actinomycetales	Actinomycetaceae	Actinobaculum	Actinobaculum_massiliense
GCA_003111765.1	2079536	PRJNA431689	SAMN08398282	na	2079536	Actinomyces sp. Z16	strain=Z16		Complete Genome	2018-10-05	ASM311176v1	National Institute for Communicable Disease Control and Prevention	GCF_003111765.1	ftp://ftp.ncbi.nlm.nih.gov/genomes/all/GCA/003/111/765/GCA_003111765.1_ASM311176v1		Bacteria	Actinobacteria	Actinobacteria	Actinomycetales	Actinomycetaceae	Actinomyces	Actinomyces_sp__Z16
GCA_003073475.1	2171980	PRJNA451307	SAMN08967870	na	2171980	Actinotignum sp. 313	strain=313		Complete Genome	4/30/18	ASM307347v1	Chinese Center for Disease Control and Prevention	GCF_003073475.1	ftp://ftp.ncbi.nlm.nih.gov/genomes/all/GCA/003/073/475/GCA_003073475.1_ASM307347v1		Bacteria	Actinobacteria	Actinobacteria	Actinomycetales	Actinomycetaceae	Actinotignum	Actinotignum_sp__313
GCA_900105865.1	131112	PRJEB16468	SAMN04489737	representative genome	131112	Arcanobacterium phocae	strain=DSM 10002		Chromosome	10/21/16	IMG-taxon 2634166335 annotated assembly	DOE - JOINT GENOME INSTITUTE	GCF_900105865.1	ftp://ftp.ncbi.nlm.nih.gov/genomes/all/GCA/900/105/865/GCA_900105865.1_IMG-taxon_2634166335_annotated_assembly		Bacteria	Actinobacteria	Actinobacteria	Actinomycetales	Actinomycetaceae	Arcanobacterium	Arcanobacterium_phocae
GCA_001375495.1	1522309	PRJEB8801	SAMEA3305043	representative genome	1522309	Flaviflexus massiliensis	strain=SIT4		Scaffold	4/22/15	Flaviflexus massiliensis	URMITE	GCF_001375495.1	ftp://ftp.ncbi.nlm.nih.gov/genomes/all/GCA/001/375/495/GCA_001375495.1_Flaviflexus_massiliensis		Bacteria	Actinobacteria	Actinobacteria	Actinomycetales	Actinomycetaceae	Flaviflexus	Flaviflexus_massiliensis
GCA_000196535.1	548479	PRJNA31519	SAMN00001505	representative genome	2051	Mobiluncus curtisii ATCC 43063	strain=ATCC 43063		Complete Genome	6/14/10	ASM19653v1	Baylor College of Medicine	GCF_000196535.1	ftp://ftp.ncbi.nlm.nih.gov/genomes/all/GCA/000/196/535/GCA_000196535.1_ASM19653v1		Bacteria	Actinobacteria	Actinobacteria	Actinomycetales	Actinomycetaceae	Mobiluncus	Mobiluncus_curtisii
GCA_000612055.1	1661	PRJNA241373	SAMN02689492	representative genome	1661	Trueperella pyogenes	strain=TP6375		Complete Genome	2014-02-04	ASM61205v1	Cornell University	GCF_000612055.1	ftp://ftp.ncbi.nlm.nih.gov/genomes/all/GCA/000/612/055/GCA_000612055.1_ASM61205v1		Bacteria	Actinobacteria	Actinobacteria	Actinomycetales	Actinomycetaceae	Trueperella	Trueperella_pyogenes
GCA_900169515.1	1964383	PRJEB19967	SAMEA103910486	representative genome	1964383	Varibaculum timonense	strain=Marseille-P3369		Scaffold	3/24/17	PRJEB19967	URMITE	GCF_900169515.1	ftp://ftp.ncbi.nlm.nih.gov/genomes/all/GCA/900/169/515/GCA_900169515.1_PRJEB19967		Bacteria	Actinobacteria	Actinobacteria	Actinomycetales	Actinomycetaceae	Varibaculum	Varibaculum_timonense
GCA_000371785.1	1089546	PRJNA82187	SAMN02261305	representative genome	1850	Actinopolyspora halophila DSM 43834	strain=DSM 43834		Contig	4/19/13	ASM37178v1	JGI	GCF_000371785.1	ftp://ftp.ncbi.nlm.nih.gov/genomes/all/GCA/000/371/785/GCA_000371785.1_ASM37178v1		Bacteria	Actinobacteria	Actinobacteria	Actinopolysporales	Actinopolysporaceae	Actinopolyspora	Actinopolyspora_halophila
GCA_000420505.1	1120979	PRJNA185547	SAMN02441248	representative genome	419015	Alloscardovia omnicolens DSM 21503	strain=DSM 21503		Contig	2013-09-07	ASM42050v1	DOE Joint Genome Institute	GCF_000420505.1	ftp://ftp.ncbi.nlm.nih.gov/genomes/all/GCA/000/420/505/GCA_000420505.1_ASM42050v1		Bacteria	Actinobacteria	Actinobacteria	Bifidobacteriales	Bifidobacteriaceae	Alloscardovia	Alloscardovia_omnicolens
GCA_000741775.1	77635	PRJNA239867	SAMN02673455	representative genome	77635	Bifidobacterium subtile	strain=LMG 11597		Contig	8/18/14	Bifsub	University of Parma	GCF_000741775.1	ftp://ftp.ncbi.nlm.nih.gov/genomes/all/GCA/000/741/775/GCA_000741775.1_Bifsub		Bacteria	Actinobacteria	Actinobacteria	Bifidobacteriales	Bifidobacteriaceae	Bifidobacterium	Bifidobacterium_subtile
GCA_002259585.1	686666	PRJNA376375	SAMN06341154	na	686666	Bombiscardovia coagulans	strain=DSM 22924		Contig	8/18/17	ASM225958v1	University of Parma	GCF_002259585.1	ftp://ftp.ncbi.nlm.nih.gov/genomes/all/GCA/002/259/585/GCA_002259585.1_ASM225958v1		Bacteria	Actinobacteria	Actinobacteria	Bifidobacteriales	Bifidobacteriaceae	Bombiscardovia	Bombiscardovia_coagulans
GCA_000025205.1	553190	PRJNA31001	SAMN02299422	representative genome	2702	Gardnerella vaginalis 409-05	strain=409-05		Complete Genome	2010-07-01	ASM2520v1	J. Craig Venter Institute	GCF_000025205.1	ftp://ftp.ncbi.nlm.nih.gov/genomes/all/GCA/000/025/205/GCA_000025205.1_ASM2520v1		Bacteria	Actinobacteria	Actinobacteria	Bifidobacteriales	Bifidobacteriaceae	Gardnerella	Gardnerella_vaginalis
GCA_001042675.1	864564	PRJDB64	SAMD00061048	representative genome	78258	Parascardovia denticolens DSM 10105 = JCM 12538	strain=JCM 12538		Complete Genome	3/24/15	ASM104267v1	Graduate School of Frontier Sciences, University of Tokyo	GCF_001042675.1	ftp://ftp.ncbi.nlm.nih.gov/genomes/all/GCA/001/042/675/GCA_001042675.1_ASM104267v1		Bacteria	Actinobacteria	Actinobacteria	Bifidobacteriales	Bifidobacteriaceae	Parascardovia	Parascardovia_denticolens
GCA_001042695.1	1150468	PRJDB65	SAMD00061049	representative genome	78259	Scardovia inopinata JCM 12537	strain=JCM 12537		Complete Genome	3/24/15	ASM104269v1	Graduate School of Frontier Sciences, University of Tokyo	GCF_001042695.1	ftp://ftp.ncbi.nlm.nih.gov/genomes/all/GCA/001/042/695/GCA_001042695.1_ASM104269v1		Bacteria	Actinobacteria	Actinobacteria	Bifidobacteriales	Bifidobacteriaceae	Scardovia	Scardovia_inopinata
GCA_002287885.2	1884634	PRJNA327031	SAMN05296520	na	1884634	Candidatus Nanopelagicus limnes		MMS-21-122	Complete Genome	2017-05-10	ASM228788v2	University of Zurich	GCF_002287885.2	ftp://ftp.ncbi.nlm.nih.gov/genomes/all/GCA/002/287/885/GCA_002287885.2_ASM228788v2		Bacteria	Actinobacteria	Actinobacteria	Candidatus_Nanopelagicales	Candidatus_Nanopelagicaceae	Candidatus_Nanopelagicus	Candidatus_Nanopelagicus_limnes
GCA_002287965.1	1884914	PRJNA327031	SAMN05296530	na	1884914	Candidatus Planktophila dulcis		MMS-21-155	Complete Genome	2017-08-09	ASM228796v1	University of Zurich	GCF_002287965.1	ftp://ftp.ncbi.nlm.nih.gov/genomes/all/GCA/002/287/965/GCA_002287965.1_ASM228796v1		Bacteria	Actinobacteria	Actinobacteria	Candidatus_Nanopelagicales	Candidatus_Nanopelagicaceae	Candidatus_Planktophila	Candidatus_Planktophila_dulcis
GCA_000504285.1	479430	PRJNA50863	SAMN02597168	representative genome	304901	Actinospica robiniae DSM 44927	strain=DSM 44927		Scaffold	2013-05-12	ASM50428v1	JGI	GCF_000504285.1	ftp://ftp.ncbi.nlm.nih.gov/genomes/all/GCA/000/504/285/GCA_000504285.1_ASM50428v1		Bacteria	Actinobacteria	Actinobacteria	Catenulisporales	Actinospicaceae	Actinospica	Actinospica_robiniae
GCA_000024025.1	479433	PRJNA21085	SAMN02598445	representative genome	304895	Catenulispora acidiphila DSM 44928	strain=DSM 44928		Complete Genome	8/21/09	ASM2402v1	US DOE Joint Genome Institute (JGI-PGF)	GCF_000024025.1	ftp://ftp.ncbi.nlm.nih.gov/genomes/all/GCA/000/024/025/GCA_000024025.1_ASM2402v1		Bacteria	Actinobacteria	Actinobacteria	Catenulisporales	Catenulisporaceae	Catenulispora	Catenulispora_acidiphila
GCA_000296405.1	883169	PRJNA52203	SAMN02463914	representative genome	29321	Turicella otitidis ATCC 51513	strain=ATCC 51513		Scaffold	9/17/12	Turi_otit_ATCC_51513_V1	Broad Institute	GCF_000296405.1	ftp://ftp.ncbi.nlm.nih.gov/genomes/all/GCA/000/296/405/GCA_000296405.1_Turi_otit_ATCC_51513_V1		Bacteria	Actinobacteria	Actinobacteria	Corynebacteriales	Corynebacteriaceae	Corynebacterium	Corynebacterium_otitidis
GCA_001941425.1	649754	PRJNA242361	SAMN02996495	representative genome	1697	Corynebacterium ammoniagenes DSM 20306	strain=DSM 20306 = 9.6		Complete Genome	2017-10-01	ASM194142v1	Bielefeld University	GCF_001941425.1	ftp://ftp.ncbi.nlm.nih.gov/genomes/all/GCA/001/941/425/GCA_001941425.1_ASM194142v1		Bacteria	Actinobacteria	Actinobacteria	Corynebacteriales	Corynebacteriaceae	Corynebacterium	Corynebacterium_ammoniagenes
GCA_001659785.1	499555	PRJNA345110	SAMN04219460	representative genome	499555	Dietzia timorensis	strain=ID05-A0528		Complete Genome	2016-07-06	ASM165978v1	Peking University	GCF_001659785.1	ftp://ftp.ncbi.nlm.nih.gov/genomes/all/GCA/001/659/785/GCA_001659785.1_ASM165978v1		Bacteria	Actinobacteria	Actinobacteria	Corynebacteriales	Dietziaceae	Dietzia	Dietzia_timorensis
GCA_001485495.1	1223540	PRJDB465	SAMD00018679	representative genome	89051	Gordonia desulfuricans NBRC 100010	strain=NBRC 100010		Contig	12/22/15	ASM148549v1	National Institute of Technology and Evaluation	GCF_001485495.1	ftp://ftp.ncbi.nlm.nih.gov/genomes/all/GCA/001/485/495/GCA_001485495.1_ASM148549v1		Bacteria	Actinobacteria	Actinobacteria	Corynebacteriales	Gordoniaceae	Gordonia	Gordonia_desulfuricans
GCA_001552615.1	1219361	PRJDB369	SAMD00046497	representative genome	264148	Millisia brevis NBRC 105863	strain=NBRC 105863		Contig	2016-06-02	ASM155261v1	National Institute of Technology and Evaluation	GCF_001552615.1	ftp://ftp.ncbi.nlm.nih.gov/genomes/all/GCA/001/552/615/GCA_001552615.1_ASM155261v1		Bacteria	Actinobacteria	Actinobacteria	Corynebacteriales	Gordoniaceae	Millisia	Millisia_brevis
GCA_001552855.1	1223536	PRJDB461	SAMD00046514	representative genome	39122	Skermania piniformis NBRC 15059	strain=NBRC 15059		Contig	2016-06-02	ASM155285v1	National Institute of Technology and Evaluation	GCF_001552855.1	ftp://ftp.ncbi.nlm.nih.gov/genomes/all/GCA/001/552/855/GCA_001552855.1_ASM155285v1		Bacteria	Actinobacteria	Actinobacteria	Corynebacteriales	Gordoniaceae	Skermania	Skermania_piniformis
GCA_000214175.1	443218	PRJNA63351	SAMN02603151	representative genome	639313	Hoyosella subflava DQS3-9A1	strain=DQS3-9A1		Complete Genome	5/20/11	ASM21417v1	College of Engineering, Peking University	GCF_000214175.1	ftp://ftp.ncbi.nlm.nih.gov/genomes/all/GCA/000/214/175/GCA_000214175.1_ASM21417v1		Bacteria	Actinobacteria	Actinobacteria	Corynebacteriales	Mycobacteriaceae	Hoyosella	Hoyosella_subflava
GCA_002086485.1	1927124	PRJNA354248	SAMN06064228	na	1927124	Mycobacterium aquaticum	strain=RW6		Contig	2017-11-04	ASM208648v1	San Raffaele Scientific Institute	GCF_002086485.1	ftp://ftp.ncbi.nlm.nih.gov/genomes/all/GCA/002/086/485/GCA_002086485.1_ASM208648v1		Bacteria	Actinobacteria	Actinobacteria	Corynebacteriales	Mycobacteriaceae	Mycobacterium	Mycobacterium_aquaticum
GCA_002102395.1	1798	PRJNA299467	SAMN04216956	representative genome	1798	Mycolicibacillus trivialis	strain=DSM 44153		Contig	4/20/17	ASM210239v1	University of Trento	GCF_002102395.1	ftp://ftp.ncbi.nlm.nih.gov/genomes/all/GCA/002/102/395/GCA_002102395.1_ASM210239v1		Bacteria	Actinobacteria	Actinobacteria	Corynebacteriales	Mycobacteriaceae	Mycolicibacillus	Mycolicibacillus_trivialis
GCA_002101955.1	1788	PRJNA299467	SAMN04216954	representative genome	1788	Mycolicibacter terrae	strain=CIP 104321		Contig	4/20/17	ASM210195v1	University of Trento	GCF_002101955.1	ftp://ftp.ncbi.nlm.nih.gov/genomes/all/GCA/002/101/955/GCA_002101955.1_ASM210195v1		Bacteria	Actinobacteria	Actinobacteria	Corynebacteriales	Mycobacteriaceae	Mycolicibacter	Mycolicibacter_terrae
GCA_000234585.2	1078020	PRJNA72237	SAMN02471087	representative genome	1797	Mycolicibacterium thermoresistibile ATCC 19527	strain=ATCC 19527		Contig	2011-07-11	ASM23458v1	Texas A&M University	GCF_000234585.1	ftp://ftp.ncbi.nlm.nih.gov/genomes/all/GCA/000/234/585/GCA_000234585.2_ASM23458v1		Bacteria	Actinobacteria	Actinobacteria	Corynebacteriales	Mycobacteriaceae	Mycolicibacterium	Mycolicibacterium_thermoresistibile
GCA_001625085.1	1210062	PRJDB149	SAMD00040643	representative genome	404580	Nocardia acidivorans NBRC 108247	strain=NBRC 108247		Contig	2016-01-04	ASM162508v1	National Institute of Technology and Evaluation	GCF_001625085.1	ftp://ftp.ncbi.nlm.nih.gov/genomes/all/GCA/001/625/085/GCA_001625085.1_ASM162508v1		Bacteria	Actinobacteria	Actinobacteria	Corynebacteriales	Nocardiaceae	Nocardia	Nocardia_acidivorans
GCA_000982715.1	191292	PRJNA281168	SAMN03486836	representative genome	191292	Rhodococcus aetherivorans	strain=IcdP1		Complete Genome	4/30/15	ASM98271v1	Institute of Microbiology Chinese Academy of Sciences	GCF_000982715.1	ftp://ftp.ncbi.nlm.nih.gov/genomes/all/GCA/000/982/715/GCA_000982715.1_ASM98271v1		Bacteria	Actinobacteria	Actinobacteria	Corynebacteriales	Nocardiaceae	Rhodococcus	Rhodococcus_aetherivorans
GCA_000380645.1	1123258	PRJNA182439	SAMN02441385	representative genome	359359	Smaragdicoccus niigatensis DSM 44881 = NBRC 103563	strain=DSM 44881		Contig	4/23/13	ASM38064v1	DOE Joint Genome Institute	GCF_000380645.1	ftp://ftp.ncbi.nlm.nih.gov/genomes/all/GCA/000/380/645/GCA_000380645.1_ASM38064v1		Bacteria	Actinobacteria	Actinobacteria	Corynebacteriales	Nocardiaceae	Smaragdicoccus	Smaragdicoccus_niigatensis
GCA_001293125.1	1528099	PRJNA256353	SAMN02943398	representative genome	1528099	Lawsonella clevelandensis	strain=X1036		Complete Genome	9/17/15	ASM129312v1	CDC	GCF_001293125.1	ftp://ftp.ncbi.nlm.nih.gov/genomes/all/GCA/001/293/125/GCA_001293125.1_ASM129312v1		Bacteria	Actinobacteria	Actinobacteria	Corynebacteriales	none	Lawsonella	Lawsonella_clevelandensis
GCA_000524475.1	1448389	PRJDB1584	SAMD00036785	representative genome	630403	Tomitella biformata AHU 1821	strain=AHU 1821		Contig	1/21/14	ASM52447v1	National Institute of Advanced Industrial Science and Technology	GCF_000524475.1	ftp://ftp.ncbi.nlm.nih.gov/genomes/all/GCA/000/524/475/GCA_000524475.1_ASM52447v1		Bacteria	Actinobacteria	Actinobacteria	Corynebacteriales	none	Tomitella	Tomitella_biformata
GCA_000092825.1	640132	PRJNA37711	SAMN02598516	representative genome	286802	Segniliparus rotundus DSM 44985	strain=DSM 44985		Complete Genome	5/18/10	ASM9282v1	US DOE Joint Genome Institute (JGI-PGF)	GCF_000092825.1	ftp://ftp.ncbi.nlm.nih.gov/genomes/all/GCA/000/092/825/GCA_000092825.1_ASM9282v1		Bacteria	Actinobacteria	Actinobacteria	Corynebacteriales	Segniliparaceae	Segniliparus	Segniliparus_rotundus
GCA_000092225.1	521096	PRJNA29399	SAMN00002597	representative genome	2061	Tsukamurella paurometabola DSM 20162	strain=DSM 20162		Complete Genome	5/13/10	ASM9222v1	US DOE Joint Genome Institute (JGI-PGF)	GCF_000092225.1	ftp://ftp.ncbi.nlm.nih.gov/genomes/all/GCA/000/092/225/GCA_000092225.1_ASM9222v1		Bacteria	Actinobacteria	Actinobacteria	Corynebacteriales	Tsukamurellaceae	Tsukamurella	Tsukamurella_paurometabola
GCA_001598915.1	1219362	PRJDB370	SAMD00046772	representative genome	85044	Williamsia muralis NBRC 105860	strain=NBRC 105860		Contig	2016-12-03	ASM159891v1	National Institute of Technology and Evaluation	GCF_001598915.1	ftp://ftp.ncbi.nlm.nih.gov/genomes/all/GCA/001/598/915/GCA_001598915.1_ASM159891v1		Bacteria	Actinobacteria	Actinobacteria	Corynebacteriales	Williamsiaceae	Williamsia	Williamsia_muralis
GCA_900143005.1	134849	PRJEB18410	SAMN05443668	representative genome	134849	Cryptosporangium aurantiacum	strain=DSM 46144		Scaffold	2016-03-12	IMG-taxon 2700988713 annotated assembly	DOE - JOINT GENOME INSTITUTE	GCF_900143005.1	ftp://ftp.ncbi.nlm.nih.gov/genomes/all/GCA/900/143/005/GCA_900143005.1_IMG-taxon_2700988713_annotated_assembly		Bacteria	Actinobacteria	Actinobacteria	Frankiales	Cryptosporangiaceae	Cryptosporangium	Cryptosporangium_aurantiacum
GCA_000013345.1	106370	PRJNA13963	SAMN02199398	representative genome	106370	Frankia casuarinae	strain=CcI3		Complete Genome	2006-06-02	ASM1334v1	US DOE Joint Genome Institute (JGI-PGF)	GCF_000013345.1	ftp://ftp.ncbi.nlm.nih.gov/genomes/all/GCA/000/013/345/GCA_000013345.1_ASM1334v1		Bacteria	Actinobacteria	Actinobacteria	Frankiales	Frankiaceae	Frankia	Frankia_casuarinae
GCA_000058485.1	326424	PRJNA17403	SAMEA3138259	representative genome	1859	Frankia alni ACN14a	strain=ACN14A		Complete Genome	2006-03-08	ASM5848v1	Genoscope	GCF_000058485.1	ftp://ftp.ncbi.nlm.nih.gov/genomes/all/GCA/000/058/485/GCA_000058485.1_ASM5848v1		Bacteria	Actinobacteria	Actinobacteria	Frankiales	Frankiaceae	Frankia	Frankia_alni
GCA_900129455.1	1206085	PRJEB18197	SAMN05443575	representative genome	1206085	Jatrophihabitans endophyticus	strain=DSM 45627		Contig	2016-03-12	IMG-taxon 2695420949 annotated assembly	DOE - JOINT GENOME INSTITUTE	GCF_900129455.1	ftp://ftp.ncbi.nlm.nih.gov/genomes/all/GCA/900/129/455/GCA_900129455.1_IMG-taxon_2695420949_annotated_assembly		Bacteria	Actinobacteria	Actinobacteria	Frankiales	Frankiaceae	Jatrophihabitans	Jatrophihabitans_endophyticus
GCA_003003235.1	1629062	PRJNA402469	SAMN07621129	na	1629062	Antricoccus suffuscus	strain=DSM 100065		Contig	3/15/18	ASM300323v1	DOE Joint Genome Institute	GCF_003003235.1	ftp://ftp.ncbi.nlm.nih.gov/genomes/all/GCA/003/003/235/GCA_003003235.1_ASM300323v1		Bacteria	Actinobacteria	Actinobacteria	Frankiales	none	Antricoccus	Antricoccus_suffuscus
GCA_000384115.1	1048339	PRJNA88125	SAMN02261321	representative genome	35751	Sporichthya polymorpha DSM 43042	strain=DSM 43042		Scaffold	4/26/13	ASM38411v1	JGI	GCF_000384115.1	ftp://ftp.ncbi.nlm.nih.gov/genomes/all/GCA/000/384/115/GCA_000384115.1_ASM38411v1		Bacteria	Actinobacteria	Actinobacteria	Frankiales	Sporichthyaceae	Sporichthya	Sporichthya_polymorpha
GCA_900110555.1	673521	PRJEB16898	SAMN05660991	representative genome	673521	Blastococcus endophyticus	strain=DSM 45413		Scaffold	10/31/16	IMG-taxon 2599185194 annotated assembly	DOE - JOINT GENOME INSTITUTE	GCF_900110555.1	ftp://ftp.ncbi.nlm.nih.gov/genomes/all/GCA/900/110/555/GCA_900110555.1_IMG-taxon_2599185194_annotated_assembly		Bacteria	Actinobacteria	Actinobacteria	Geodermatophilales	Geodermatophilaceae	Blastococcus	Blastococcus_endophyticus
GCA_000025345.1	526225	PRJNA29547	SAMN00002612	representative genome	1861	Geodermatophilus obscurus DSM 43160	strain=DSM 43160		Complete Genome	1/20/10	ASM2534v1	US DOE Joint Genome Institute (JGI-PGF)	GCF_000025345.1	ftp://ftp.ncbi.nlm.nih.gov/genomes/all/GCA/000/025/345/GCA_000025345.1_ASM2534v1		Bacteria	Actinobacteria	Actinobacteria	Geodermatophilales	Geodermatophilaceae	Geodermatophilus	Geodermatophilus_obscurus
GCA_900103975.1	1052260	PRJEB16247	SAMN05660199	representative genome	1052260	Klenkia soli	strain=DSM 45843		Scaffold	10/21/16	IMG-taxon 2599185180 annotated assembly	DOE - JOINT GENOME INSTITUTE	GCF_900103975.1	ftp://ftp.ncbi.nlm.nih.gov/genomes/all/GCA/900/103/975/GCA_900103975.1_IMG-taxon_2599185180_annotated_assembly		Bacteria	Actinobacteria	Actinobacteria	Geodermatophilales	Geodermatophilaceae	Klenkia	Klenkia_soli
GCA_000306785.1	477641	PRJEA82845	SAMEA2272685	representative genome	477641	Modestobacter marinus	strain=BC501		Complete Genome	5/24/12	ASM30678v1	CEA-IG Genoscope	GCF_000306785.1	ftp://ftp.ncbi.nlm.nih.gov/genomes/all/GCA/000/306/785/GCA_000306785.1_ASM30678v1		Bacteria	Actinobacteria	Actinobacteria	Geodermatophilales	Geodermatophilaceae	Modestobacter	Modestobacter_marinus
GCA_000482705.1	1121926	PRJNA188906	SAMN02441107	representative genome	256035	Glycomyces arizonensis DSM 44726	strain=DSM 44726		Scaffold	10/25/13	ASM48270v1	DOE Joint Genome Institute	GCF_000482705.1	ftp://ftp.ncbi.nlm.nih.gov/genomes/all/GCA/000/482/705/GCA_000482705.1_ASM48270v1		Bacteria	Actinobacteria	Actinobacteria	Glycomycetales	Glycomycetaceae	Glycomyces	Glycomyces_arizonensis
GCA_000527155.1	1089549	PRJNA86067	SAMN02597195	representative genome	526067	Haloglycomyces albus DSM 45210	strain=DSM 45210		Contig	2014-03-01	ASM52715v1	JGI	GCF_000527155.1	ftp://ftp.ncbi.nlm.nih.gov/genomes/all/GCA/000/527/155/GCA_000527155.1_ASM52715v1		Bacteria	Actinobacteria	Actinobacteria	Glycomycetales	Glycomycetaceae	Haloglycomyces	Haloglycomyces_albus
GCA_000024545.1	446470	PRJNA19713	SAMN02598427	representative genome	283811	Stackebrandtia nassauensis DSM 44728	strain=DSM 44728		Complete Genome	2010-05-03	ASM2454v1	US DOE Joint Genome Institute (JGI-PGF)	GCF_000024545.1	ftp://ftp.ncbi.nlm.nih.gov/genomes/all/GCA/000/024/545/GCA_000024545.1_ASM2454v1		Bacteria	Actinobacteria	Actinobacteria	Glycomycetales	Glycomycetaceae	Stackebrandtia	Stackebrandtia_nassauensis
GCA_003014555.1	648780	PRJNA402452	SAMN07621254	na	648780	Haloactinopolyspora alba	strain=DSM 45211		Contig	3/23/18	ASM301455v1	DOE Joint Genome Institute	GCF_003014555.1	ftp://ftp.ncbi.nlm.nih.gov/genomes/all/GCA/003/014/555/GCA_003014555.1_ASM301455v1		Bacteria	Actinobacteria	Actinobacteria	Jiangellales	Jiangellaceae	Haloactinopolyspora	Haloactinopolyspora_alba
GCA_001270745.1	702383	PRJNA288523	SAMN03801508	representative genome	702383	Jiangella muralis	strain=DSM 45357		Scaffold	8/19/15	ASM127074v1	Yunnan Institute of Microbiology	GCF_001270745.1	ftp://ftp.ncbi.nlm.nih.gov/genomes/all/GCA/001/270/745/GCA_001270745.1_ASM127074v1		Bacteria	Actinobacteria	Actinobacteria	Jiangellales	Jiangellaceae	Jiangella	Jiangella_muralis
GCA_900105925.1	419479	PRJEB16466	SAMN04488563	representative genome	419479	Jiangella alkaliphila	strain=DSM 45079		Chromosome	10/21/16	IMG-taxon 2639762615 annotated assembly	DOE - JOINT GENOME INSTITUTE	GCF_900105925.1	ftp://ftp.ncbi.nlm.nih.gov/genomes/all/GCA/900/105/925/GCA_900105925.1_IMG-taxon_2639762615_annotated_assembly		Bacteria	Actinobacteria	Actinobacteria	Jiangellales	Jiangellaceae	Jiangella	Jiangella_alkaliphila
GCA_000017305.1	266940	PRJNA10689	SAMN02598259	representative genome	131568	Kineococcus radiotolerans SRS30216 = ATCC BAA-149	strain=SRS30216		Complete Genome	8/14/08	ASM1730v1	US DOE Joint Genome Institute	GCF_000017305.1	ftp://ftp.ncbi.nlm.nih.gov/genomes/all/GCA/000/017/305/GCA_000017305.1_ASM1730v1		Bacteria	Actinobacteria	Actinobacteria	Kineosporiales	Kineosporiaceae	Kineococcus	Kineococcus_radiotolerans
GCA_003002055.1	559628	PRJNA402459	SAMN07621172	na	559628	Kineococcus rhizosphaerae	strain=DSM 19711		Contig	3/15/18	ASM300205v1	DOE Joint Genome Institute	GCF_003002055.1	ftp://ftp.ncbi.nlm.nih.gov/genomes/all/GCA/003/002/055/GCA_003002055.1_ASM300205v1		Bacteria	Actinobacteria	Actinobacteria	Kineosporiales	Kineosporiaceae	Kineococcus	Kineococcus_rhizosphaerae
GCA_003074035.1	2171623	PRJNA450909	SAMN08954445	na	2171623	Miniimonas sp. S16	strain=S16		Complete Genome	4/30/18	ASM307403v1	Jeju National University	GCF_003074035.1	ftp://ftp.ncbi.nlm.nih.gov/genomes/all/GCA/003/074/035/GCA_003074035.1_ASM307403v1		Bacteria	Actinobacteria	Actinobacteria	Micrococcales	Beutenbergiaceae	Miniimonas	Miniimonas_sp__S16
GCA_002563695.1	638953	PRJNA303711	SAMN04488547	na	638953	Georgenia soli	strain=DSM 21838		Contig	10/17/17	ASM256369v1	DOE Joint Genome Institute	GCF_002563695.1	ftp://ftp.ncbi.nlm.nih.gov/genomes/all/GCA/002/563/695/GCA_002563695.1_ASM256369v1		Bacteria	Actinobacteria	Actinobacteria	Micrococcales	Bogoriellaceae	Georgenia	Georgenia_soli
GCA_900105045.1	629680	PRJEB16423	SAMN04489751	representative genome	629680	Brevibacterium sandarakinum	strain=DSM 22082		Chromosome	10/20/16	IMG-taxon 2634166182 annotated assembly	DOE - JOINT GENOME INSTITUTE	GCF_900105045.1	ftp://ftp.ncbi.nlm.nih.gov/genomes/all/GCA/900/105/045/GCA_900105045.1_IMG-taxon_2634166182_annotated_assembly		Bacteria	Actinobacteria	Actinobacteria	Micrococcales	Brevibacteriaceae	Brevibacterium	Brevibacterium_sandarakinum
GCA_000603945.1	948458	PRJNA215136	SAMN02690685	representative genome	1386098	Actinotalea ferrariae CF5-4	strain=CF5-4		Contig	3/28/14	genome	Huazhong Agricultural University	GCF_000603945.1	ftp://ftp.ncbi.nlm.nih.gov/genomes/all/GCA/000/603/945/GCA_000603945.1_genome		Bacteria	Actinobacteria	Actinobacteria	Micrococcales	Cellulomonadaceae	Actinotalea	Actinotalea_ferrariae
GCA_000767215.1	862422	PRJNA215137	SAMN02712077	na	43671	Actinotalea fermentans ATCC 43279 = JCM 9966 = DSM 3133	strain=DSM 3133		Contig	10/16/14	ASM76721v1	Huazhong Agricultural University	GCF_000767215.1	ftp://ftp.ncbi.nlm.nih.gov/genomes/all/GCA/000/767/215/GCA_000767215.1_ASM76721v1		Bacteria	Actinobacteria	Actinobacteria	Micrococcales	Cellulomonadaceae	Actinotalea	Actinotalea_fermentans
GCA_000767165.1	1386082	PRJNA215139	SAMN03113094	representative genome	301388	Cellulomonas bogoriensis 69B4 = DSM 16987	strain=69B4		Contig	10/16/14	ASM76716v1	Huazhong Agricultural University	GCF_000767165.1	ftp://ftp.ncbi.nlm.nih.gov/genomes/all/GCA/000/767/165/GCA_000767165.1_ASM76716v1		Bacteria	Actinobacteria	Actinobacteria	Micrococcales	Cellulomonadaceae	Cellulomonas	Cellulomonas_bogoriensis
GCA_000718325.1	1713	PRJNA238534	SAMN02645273	representative genome	1713	Oerskovia turbata	strain=NRRL B-8019		Contig	2014-02-07	ASM71832v1	University of Illinois	GCF_000718325.1	ftp://ftp.ncbi.nlm.nih.gov/genomes/all/GCA/000/718/325/GCA_000718325.1_ASM71832v1		Bacteria	Actinobacteria	Actinobacteria	Micrococcales	Cellulomonadaceae	Oerskovia	Oerskovia_turbata
GCA_000701465.1	1122933	PRJNA221014	SAMN02841152	representative genome	545619	Paraoerskovia marina DSM 21750	strain=DSM 21750		Scaffold	2014-11-06	ASM70146v1	DOE Joint Genome Institute	GCF_000701465.1	ftp://ftp.ncbi.nlm.nih.gov/genomes/all/GCA/000/701/465/GCA_000701465.1_ASM70146v1		Bacteria	Actinobacteria	Actinobacteria	Micrococcales	Cellulomonadaceae	Paraoerskovia	Paraoerskovia_marina
GCA_002797595.1	1138585	PRJNA402450	SAMN07621134	na	1138585	Sediminihabitans luteus	strain=DSM 25478		Contig	11/28/17	ASM279759v1	DOE Joint Genome Institute	GCF_002797595.1	ftp://ftp.ncbi.nlm.nih.gov/genomes/all/GCA/002/797/595/GCA_002797595.1_ASM279759v1		Bacteria	Actinobacteria	Actinobacteria	Micrococcales	Cellulomonadaceae	Sediminihabitans	Sediminihabitans_luteus
GCA_000975055.1	1095026	PRJDB3263	SAMD00022569	representative genome	1095026	Demequina sediminicola	strain=NBRC 105855		Scaffold	2/26/15	ASM97505v1	National Institute of Technology and Evaluation Biological Resource Center	GCF_000975055.1	ftp://ftp.ncbi.nlm.nih.gov/genomes/all/GCA/000/975/055/GCA_000975055.1_ASM97505v1		Bacteria	Actinobacteria	Actinobacteria	Micrococcales	Demequinaceae	Demequina	Demequina_sediminicola
GCA_000971195.1	1638987	PRJDB3045	SAMD00019183	representative genome	1638987	Lysinimicrobium soli	strain=NBRC 109394		Scaffold	2015-01-04	ASM97119v1	National Institute of Technology and Evaluation Biological Resource Center	GCF_000971195.1	ftp://ftp.ncbi.nlm.nih.gov/genomes/all/GCA/000/971/195/GCA_000971195.1_ASM97119v1		Bacteria	Actinobacteria	Actinobacteria	Micrococcales	Demequinaceae	Lysinimicrobium	Lysinimicrobium_soli
GCA_000225825.2	1074488	PRJNA71501	SAMN02470219	representative genome	661979	Brachybacterium squillarum M-6-3	strain=M-6-3		Contig	2011-12-09	ASM22582v2	Kyung Hee University	GCF_000225825.1	ftp://ftp.ncbi.nlm.nih.gov/genomes/all/GCA/000/225/825/GCA_000225825.2_ASM22582v2		Bacteria	Actinobacteria	Actinobacteria	Micrococcales	Dermabacteraceae	Brachybacterium	Brachybacterium_squillarum
GCA_900070355.1	472569	PRJEB9356	SAMEA3388572	representative genome	472569	Devriesea agamarum	strain=IMP2		Complete Genome	7/14/15	S2_rcS3_S1_rcS3	Ghent University, Faculty of Veterinary Medicine	GCF_900070355.1	ftp://ftp.ncbi.nlm.nih.gov/genomes/all/GCA/900/070/355/GCA_900070355.1_S2_rcS3_S1_rcS3		Bacteria	Actinobacteria	Actinobacteria	Micrococcales	Dermabacteraceae	Devriesea	Devriesea_agamarum
GCA_000376825.1	1121385	PRJNA182401	SAMN02440416	representative genome	63959	Demetria terragena DSM 11295	strain=DSM 11295		Contig	4/22/13	ASM37682v1	DOE Joint Genome Institute	GCF_000376825.1	ftp://ftp.ncbi.nlm.nih.gov/genomes/all/GCA/000/376/825/GCA_000376825.1_ASM37682v1		Bacteria	Actinobacteria	Actinobacteria	Micrococcales	Dermacoccaceae	Demetria	Demetria_terragena
GCA_000725405.1	1274	PRJNA253981	SAMN02902417	representative genome	1274	Dermacoccus nishinomiyaensis	strain=M25		Complete Genome	7/14/14	ASM72540v1	University of Malaya	GCF_000725405.1	ftp://ftp.ncbi.nlm.nih.gov/genomes/all/GCA/000/725/405/GCA_000725405.1_ASM72540v1		Bacteria	Actinobacteria	Actinobacteria	Micrococcales	Dermacoccaceae	Dermacoccus	Dermacoccus_nishinomiyaensis
GCA_000023925.1	478801	PRJNA21067	SAMN02598443	representative genome	1276	Kytococcus sedentarius DSM 20547	strain=DSM 20547		Complete Genome	8/27/09	ASM2392v1	US DOE Joint Genome Institute (JGI-PGF)	GCF_000023925.1	ftp://ftp.ncbi.nlm.nih.gov/genomes/all/GCA/000/023/925/GCA_000023925.1_ASM2392v1		Bacteria	Actinobacteria	Actinobacteria	Micrococcales	Dermacoccaceae	Kytococcus	Kytococcus_sedentarius
GCA_001247745.1	1631356	PRJNA278627	SAMN03421050	representative genome	1631356	Luteipulveratus halotolerans	strain=C296001		Contig	2015-05-08	ASM124774v1	Novartis	GCF_001247745.1	ftp://ftp.ncbi.nlm.nih.gov/genomes/all/GCA/001/247/745/GCA_001247745.1_ASM124774v1		Bacteria	Actinobacteria	Actinobacteria	Micrococcales	Dermacoccaceae	Luteipulveratus	Luteipulveratus_halotolerans
GCA_000298175.1	1184607	PRJDB94	SAMD00041799	representative genome	100225	Austwickia chelonae NBRC 105200	strain=NBRC 105200		Contig	2012-05-09	ASM29817v1	National Institute of Technology and Evaluation	GCF_000298175.1	ftp://ftp.ncbi.nlm.nih.gov/genomes/all/GCA/000/298/175/GCA_000298175.1_ASM29817v1		Bacteria	Actinobacteria	Actinobacteria	Micrococcales	Dermatophilaceae	Austwickia	Austwickia_chelonae
GCA_000429885.1	1121387	PRJNA185573	SAMN02440871	representative genome	1863	Dermatophilus congolensis DSM 44180 = NBRC 105199	strain=DSM 44180		Scaffold	7/15/13	ASM42988v1	DOE Joint Genome Institute	GCF_000429885.1	ftp://ftp.ncbi.nlm.nih.gov/genomes/all/GCA/000/429/885/GCA_000429885.1_ASM42988v1		Bacteria	Actinobacteria	Actinobacteria	Micrococcales	Dermatophilaceae	Dermatophilus	Dermatophilus_congolensis
GCA_000298215.1	1184609	PRJDB95	SAMD00041770	representative genome	111564	Kineosphaera limosa NBRC 100340	strain=NBRC 100340		Contig	2012-05-09	ASM29821v1	National Institute of Technology and Evaluation	GCF_000298215.1	ftp://ftp.ncbi.nlm.nih.gov/genomes/all/GCA/000/298/215/GCA_000298215.1_ASM29821v1		Bacteria	Actinobacteria	Actinobacteria	Micrococcales	Dermatophilaceae	Kineosphaera	Kineosphaera_limosa
GCA_000247995.2	1089455	PRJDA73367	SAMD00041798	representative genome	746032	Mobilicoccus pelagius NBRC 104925	strain=NBRC 104925		Contig	2/18/12	ASM24799v2	National Institute of Technology and Evaluation	GCF_000247995.1	ftp://ftp.ncbi.nlm.nih.gov/genomes/all/GCA/000/247/995/GCA_000247995.2_ASM24799v2		Bacteria	Actinobacteria	Actinobacteria	Micrococcales	Dermatophilaceae	Mobilicoccus	Mobilicoccus_pelagius
GCA_001515525.1	1208313	PRJDB144	SAMD00018689	representative genome	746033	Piscicoccus intestinalis NBRC 104926	strain=NBRC 104926		Contig	1/13/16	ASM151552v1	National Institute of Technology and Evaluation	GCF_001515525.1	ftp://ftp.ncbi.nlm.nih.gov/genomes/all/GCA/001/515/525/GCA_001515525.1_ASM151552v1		Bacteria	Actinobacteria	Actinobacteria	Micrococcales	Dermatophilaceae	Piscicoccus	Piscicoccus_intestinalis
GCA_000426385.1	1121017	PRJNA195780	SAMN02441521	representative genome	229480	Arsenicicoccus bolidensis DSM 15745	strain=DSM 15745		Contig	2013-10-07	ASM42638v1	DOE Joint Genome Institute	GCF_000426385.1	ftp://ftp.ncbi.nlm.nih.gov/genomes/all/GCA/000/426/385/GCA_000426385.1_ASM42638v1		Bacteria	Actinobacteria	Actinobacteria	Micrococcales	Intrasporangiaceae	Arsenicicoccus	Arsenicicoccus_bolidensis
GCA_000576575.1	584657	PRJNA215130	SAMN02952954	representative genome	1386088	Intrasporangium chromatireducens Q5-1	strain=Q5-1		Contig	2/24/14	genome	Huazhong Agricultural University	GCF_000576575.1	ftp://ftp.ncbi.nlm.nih.gov/genomes/all/GCA/000/576/575/GCA_000576575.1_genome		Bacteria	Actinobacteria	Actinobacteria	Micrococcales	Intrasporangiaceae	Intrasporangium	Intrasporangium_chromatireducens
GCA_001591405.1	1216972	PRJDB234	SAMD00046504	representative genome	103817	Janibacter terrae NBRC 107853	strain=NBRC 107853		Contig	2/27/16	ASM159140v1	National Institute of Technology and Evaluation	GCF_001591405.1	ftp://ftp.ncbi.nlm.nih.gov/genomes/all/GCA/001/591/405/GCA_001591405.1_ASM159140v1		Bacteria	Actinobacteria	Actinobacteria	Micrococcales	Intrasporangiaceae	Janibacter	Janibacter_terrae
GCA_000768685.1	1385521	PRJNA214600	SAMN03144717	representative genome	184882	Knoellia subterranea KCTC 19937	strain=KCTC 19937		Contig	10/27/14	ASM76868v1	Huazhong Agricultural University	GCF_000768685.1	ftp://ftp.ncbi.nlm.nih.gov/genomes/all/GCA/000/768/685/GCA_000768685.1_ASM76868v1		Bacteria	Actinobacteria	Actinobacteria	Micrococcales	Intrasporangiaceae	Knoellia	Knoellia_subterranea
GCA_001552435.1	1223526	PRJDB451	SAMD00046500	representative genome	331526	Kribbia dieselivorans NBRC 106261	strain=NBRC 106261		Contig	2016-05-02	ASM155243v1	National Institute of Technology and Evaluation	GCF_001552435.1	ftp://ftp.ncbi.nlm.nih.gov/genomes/all/GCA/001/552/435/GCA_001552435.1_ASM155243v1		Bacteria	Actinobacteria	Actinobacteria	Micrococcales	Intrasporangiaceae	Kribbia	Kribbia_dieselivorans
GCA_001956915.1	1428657	PRJNA343847	SAMN05915663	representative genome	1428657	Monashia flava	strain=MUSC 78		Contig	1/18/17	ASM195691v1	Monash University Malaysia	GCF_001956915.1	ftp://ftp.ncbi.nlm.nih.gov/genomes/all/GCA/001/956/915/GCA_001956915.1_ASM195691v1		Bacteria	Actinobacteria	Actinobacteria	Micrococcales	Intrasporangiaceae	Monashia	Monashia_flava
GCA_000421185.1	1122622	PRJNA195797	SAMN02441240	representative genome	384677	Ornithinimicrobium pekingense DSM 21552	strain=DSM 21552		Scaffold	2013-09-07	ASM42118v1	DOE Joint Genome Institute	GCF_000421185.1	ftp://ftp.ncbi.nlm.nih.gov/genomes/all/GCA/000/421/185/GCA_000421185.1_ASM42118v1		Bacteria	Actinobacteria	Actinobacteria	Micrococcales	Intrasporangiaceae	Ornithinimicrobium	Ornithinimicrobium_pekingense
GCA_900111375.1	587636	PRJEB16973	SAMN05216199	representative genome	587636	Phycicoccus cremeus	strain=CGMCC 1.6963		Scaffold	10/31/16	IMG-taxon 2671180066 annotated assembly	DOE - JOINT GENOME INSTITUTE	GCF_900111375.1	ftp://ftp.ncbi.nlm.nih.gov/genomes/all/GCA/900/111/375/GCA_900111375.1_IMG-taxon_2671180066_annotated_assembly		Bacteria	Actinobacteria	Actinobacteria	Micrococcales	Intrasporangiaceae	Phycicoccus	Phycicoccus_cremeus
GCA_000421245.1	1123251	PRJNA195809	SAMN02441241	representative genome	247333	Serinicoccus marinus DSM 15273	strain=DSM 15273		Contig	2013-09-07	ASM42124v1	DOE Joint Genome Institute	GCF_000421245.1	ftp://ftp.ncbi.nlm.nih.gov/genomes/all/GCA/000/421/245/GCA_000421245.1_ASM42124v1		Bacteria	Actinobacteria	Actinobacteria	Micrococcales	Intrasporangiaceae	Serinicoccus	Serinicoccus_marinus
GCA_001046855.1	1194083	PRJEB36	SAMEA3146271	representative genome	99481	Tetrasphaera japonica T1-X7	strain=T1-X7		Scaffold	7/25/14	ASM104685v1	Department of Biotechnology, Chemistry and Environmental Engineering, Aalborg University	GCF_001046855.1	ftp://ftp.ncbi.nlm.nih.gov/genomes/all/GCA/001/046/855/GCA_001046855.1_ASM104685v1		Bacteria	Actinobacteria	Actinobacteria	Micrococcales	Intrasporangiaceae	Tetrasphaera	Tetrasphaera_japonica
GCA_000024065.1	471856	PRJNA20833	SAMN02598439	representative genome	43674	Jonesia denitrificans DSM 20603	strain=DSM 20603		Complete Genome	8/27/09	ASM2406v1	US DOE Joint Genome Institute (JGI-PGF)	GCF_000024065.1	ftp://ftp.ncbi.nlm.nih.gov/genomes/all/GCA/000/024/065/GCA_000024065.1_ASM2406v1		Bacteria	Actinobacteria	Actinobacteria	Micrococcales	Jonesiaceae	Jonesia	Jonesia_denitrificans
GCA_000938265.1	110935	PRJNA274891	SAMN03333328	representative genome	110935	Agreia bicolorata	strain=VKM Ac-1804		Contig	2015-03-03	ASM93826v1	Kazan Federal University	GCF_000938265.1	ftp://ftp.ncbi.nlm.nih.gov/genomes/all/GCA/000/938/265/GCA_000938265.1_ASM93826v1		Bacteria	Actinobacteria	Actinobacteria	Micrococcales	Microbacteriaceae	Agreia	Agreia_bicolorata
GCA_900114805.1	153730	PRJEB17483	SAMN04487783	representative genome	153730	Agrococcus baldri	strain=IAM 15147		Scaffold	2016-02-11	IMG-taxon 2623620613 annotated assembly	DOE - JOINT GENOME INSTITUTE	GCF_900114805.1	ftp://ftp.ncbi.nlm.nih.gov/genomes/all/GCA/900/114/805/GCA_900114805.1_IMG-taxon_2623620613_annotated_assembly		Bacteria	Actinobacteria	Actinobacteria	Micrococcales	Microbacteriaceae	Agrococcus	Agrococcus_baldri
GCA_003070885.1	2080742	PRJNA431336	SAMN08932545	na	2080742	Agromyces sp. 30A	strain=30A		Complete Genome	4/24/18	ASM307088v1	Chinese center for disease control and prevention	GCF_003070885.1	ftp://ftp.ncbi.nlm.nih.gov/genomes/all/GCA/003/070/885/GCA_003070885.1_ASM307088v1		Bacteria	Actinobacteria	Actinobacteria	Micrococcales	Microbacteriaceae	Agromyces	Agromyces_sp__30A
GCA_003325955.1	2079575	PRJNA431805	SAMN08407813	na	2079575	Aurantimicrobium sp. MWH-Uga1	strain=MWH-Uga1		Complete Genome	7/18/18	ASM332595v1	University of Delaware	na	ftp://ftp.ncbi.nlm.nih.gov/genomes/all/GCA/003/325/955/GCA_003325955.1_ASM332595v1		Bacteria	Actinobacteria	Actinobacteria	Micrococcales	Microbacteriaceae	Aurantimicrobium	Aurantimicrobium_sp__MWH-Uga1
GCA_000069225.1	31964	PRJNA184	SAMEA1705948	representative genome	31964	Clavibacter sepedonicus			Complete Genome	2/29/08	ASM6922v1	Sanger Institute	GCF_000069225.1	ftp://ftp.ncbi.nlm.nih.gov/genomes/all/GCA/000/069/225/GCA_000069225.1_ASM6922v1		Bacteria	Actinobacteria	Actinobacteria	Micrococcales	Microbacteriaceae	Clavibacter	Clavibacter_sepedonicus
GCA_002096055.1	1619308	PRJNA379856	SAMN06622498	representative genome	1619308	Cnuibacter physcomitrellae	strain=XA(T)		Complete Genome	4/18/17	ASM209605v1	Capital Normal University	GCF_002096055.1	ftp://ftp.ncbi.nlm.nih.gov/genomes/all/GCA/002/096/055/GCA_002096055.1_ASM209605v1		Bacteria	Actinobacteria	Actinobacteria	Micrococcales	Microbacteriaceae	Cnuibacter	Cnuibacter_physcomitrellae
GCA_001679725.1	670052	PRJNA326192	SAMN05271266	representative genome	670052	Cryobacterium arcticum	strain=PAMC 27867		Complete Genome	2016-05-07	ASM167972v1	Korea Polar Research Institute	GCF_001679725.1	ftp://ftp.ncbi.nlm.nih.gov/genomes/all/GCA/001/679/725/GCA_001679725.1_ASM167972v1		Bacteria	Actinobacteria	Actinobacteria	Micrococcales	Microbacteriaceae	Cryobacterium	Cryobacterium_arcticum
GCA_001806325.1	1905847	PRJNA345003	SAMN05854879	na	1905847	Curtobacterium sp. BH-2-1-1	strain=BH-2-1-1		Complete Genome	10/21/16	ASM180632v1	NIBIO	GCF_001806325.1	ftp://ftp.ncbi.nlm.nih.gov/genomes/all/GCA/001/806/325/GCA_001806325.1_ASM180632v1		Bacteria	Actinobacteria	Actinobacteria	Micrococcales	Microbacteriaceae	Curtobacterium	Curtobacterium_sp__BH-2-1-1
GCA_001577365.1	1795630	PRJNA310978	SAMN04457486	na	1795630	Frondihabitans sp. PAMC 28766	strain=PAMC 28766		Complete Genome	2/29/16	ASM157736v1	Korea Polar Research Institute	GCF_001577365.1	ftp://ftp.ncbi.nlm.nih.gov/genomes/all/GCA/001/577/365/GCA_001577365.1_ASM157736v1		Bacteria	Actinobacteria	Actinobacteria	Micrococcales	Microbacteriaceae	Frondihabitans	Frondihabitans_sp__PAMC_28766
GCA_000421145.1	1121924	PRJNA195790	SAMN02440580	representative genome	501023	Glaciibacter superstes DSM 21135	strain=DSM 21135		Scaffold	2013-09-07	ASM42114v1	DOE Joint Genome Institute	GCF_000421145.1	ftp://ftp.ncbi.nlm.nih.gov/genomes/all/GCA/000/421/145/GCA_000421145.1_ASM42114v1		Bacteria	Actinobacteria	Actinobacteria	Micrococcales	Microbacteriaceae	Glaciibacter	Glaciibacter_superstes
GCA_003003265.1	1266600	PRJNA370091	SAMN06296535	na	1266600	Glaciihabitans tibetensis	strain=CGMCC 1.12484		Contig	3/15/18	ASM300326v1	DOE Joint Genome Institute	GCF_003003265.1	ftp://ftp.ncbi.nlm.nih.gov/genomes/all/GCA/003/003/265/GCA_003003265.1_ASM300326v1		Bacteria	Actinobacteria	Actinobacteria	Micrococcales	Microbacteriaceae	Glaciihabitans	Glaciihabitans_tibetensis
GCA_000419445.1	1121372	PRJNA188856	SAMN02441141	representative genome	444608	Gryllotalpicola ginsengisoli DSM 22003	strain=DSM 22003		Scaffold	2013-09-07	ASM41944v1	DOE Joint Genome Institute	GCF_000419445.1	ftp://ftp.ncbi.nlm.nih.gov/genomes/all/GCA/000/419/445/GCA_000419445.1_ASM41944v1		Bacteria	Actinobacteria	Actinobacteria	Micrococcales	Microbacteriaceae	Gryllotalpicola	Gryllotalpicola_ginsengisoli
GCA_000425685.1	1121934	PRJNA188907	SAMN02441529	representative genome	256821	Gulosibacter molinativorax DSM 13485	strain=DSM 13485		Scaffold	2013-11-07	ASM42568v1	DOE Joint Genome Institute	GCF_000425685.1	ftp://ftp.ncbi.nlm.nih.gov/genomes/all/GCA/000/425/685/GCA_000425685.1_ASM42568v1		Bacteria	Actinobacteria	Actinobacteria	Micrococcales	Microbacteriaceae	Gulosibacter	Gulosibacter_molinativorax
GCA_001571005.1	1220584	PRJDB403	SAMD00046479	representative genome	661329	Herbiconiux solani NBRC 106740	strain=NBRC 106740		Contig	2016-10-02	ASM157100v1	National Institute of Technology and Evaluation	GCF_001571005.1	ftp://ftp.ncbi.nlm.nih.gov/genomes/all/GCA/001/571/005/GCA_001571005.1_ASM157100v1		Bacteria	Actinobacteria	Actinobacteria	Micrococcales	Microbacteriaceae	Herbiconiux	Herbiconiux_solani
GCA_000421825.1	1121952	PRJNA188916	SAMN02440591	representative genome	427754	Humibacter albus DSM 18994	strain=DSM 18994		Contig	2013-09-07	ASM42182v1	DOE Joint Genome Institute	GCF_000421825.1	ftp://ftp.ncbi.nlm.nih.gov/genomes/all/GCA/000/421/825/GCA_000421825.1_ASM42182v1		Bacteria	Actinobacteria	Actinobacteria	Micrococcales	Microbacteriaceae	Humibacter	Humibacter_albus
GCA_000470775.1	1389489	PRJNA215687	SAMN02603223	representative genome	1575	Leifsonia xyli subsp. cynodontis DSM 46306	strain=DSM 46306		Complete Genome	9/24/13	ASM47077v1	ESALQ-USP	GCF_000470775.1	ftp://ftp.ncbi.nlm.nih.gov/genomes/all/GCA/000/470/775/GCA_000470775.1_ASM47077v1		Bacteria	Actinobacteria	Actinobacteria	Micrococcales	Microbacteriaceae	Leifsonia	Leifsonia_xyli
GCA_000350525.1	1238186	PRJNA175945	SAMN02470216	representative genome	664638	Leucobacter salsicius M1-8	strain=M1-8		Contig	2013-03-04	Leucobacter salsicius M1-8T draft genome	Kyunghee University	GCF_000350525.1	ftp://ftp.ncbi.nlm.nih.gov/genomes/all/GCA/000/350/525/GCA_000350525.1_Leucobacter_salsicius_M1-8T_draft_genome		Bacteria	Actinobacteria	Actinobacteria	Micrococcales	Microbacteriaceae	Leucobacter	Leucobacter_salsicius
GCA_001513675.1	367477	PRJNA286063	SAMN03761181	na	367477	Microbacterium sp. XT11	strain=XT11		Complete Genome	2016-12-01	ASM151367v1	Dalian Polytechnic University	GCF_001513675.1	ftp://ftp.ncbi.nlm.nih.gov/genomes/all/GCA/001/513/675/GCA_001513675.1_ASM151367v1		Bacteria	Actinobacteria	Actinobacteria	Micrococcales	Microbacteriaceae	Microbacterium	Microbacterium_sp__XT11
GCA_002355395.1	279828	PRJDB4439	SAMD00044342	na	279828	Microcella alkaliphila	strain=JAM AC0309		Complete Genome	1/15/16	Microcella_alkaliphila_JAM_AC0309_assembly 01	Graduate School of Agriculture, Kindai University	GCF_002355395.1	ftp://ftp.ncbi.nlm.nih.gov/genomes/all/GCA/002/355/395/GCA_002355395.1_Microcella_alkaliphila_JAM_AC0309_assembly_01		Bacteria	Actinobacteria	Actinobacteria	Micrococcales	Microbacteriaceae	Microcella	Microcella_alkaliphila
GCA_001542775.1	412690	PRJNA309503	SAMN04435260	representative genome	412690	Microterricola viridarii	strain=ERGS5:02		Complete Genome	1/29/16	ASM154277v1	CSIR-Institute of Himalayan Bioresource Technology	GCF_001542775.1	ftp://ftp.ncbi.nlm.nih.gov/genomes/all/GCA/001/542/775/GCA_001542775.1_ASM154277v1		Bacteria	Actinobacteria	Actinobacteria	Micrococcales	Microbacteriaceae	Microterricola	Microterricola_viridarii
GCA_003065425.1	2079792	PRJNA431327	SAMN08388711	na	2079792	Mycetocola sp. CGMCC 1.16372	strain=CGMCC 1.16372		Complete Genome	4/23/18	ASM306542v1	Chinese center for disease control and prevention	GCF_003065425.1	ftp://ftp.ncbi.nlm.nih.gov/genomes/all/GCA/003/065/425/GCA_003065425.1_ASM306542v1		Bacteria	Actinobacteria	Actinobacteria	Micrococcales	Microbacteriaceae	Mycetocola	Mycetocola_sp__CGMCC_1_16372
GCA_900167575.1	123320	PRJEB19588	SAMN06309945	representative genome	123320	Okibacterium fritillariae	strain=VKM Ac-2059		Contig	2017-09-03	IMG-taxon 2708742390 annotated assembly	DOE - JOINT GENOME INSTITUTE	GCF_900167575.1	ftp://ftp.ncbi.nlm.nih.gov/genomes/all/GCA/900/167/575/GCA_900167575.1_IMG-taxon_2708742390_annotated_assembly		Bacteria	Actinobacteria	Actinobacteria	Micrococcales	Microbacteriaceae	Okibacterium	Okibacterium_fritillariae
GCA_002024505.1	150123	PRJNA361268	SAMN06229853	representative genome	150123	Plantibacter flavus	strain=251		Chromosome	2017-09-03	ASM202450v1	University of Toronto-Scarborough	GCF_002024505.1	ftp://ftp.ncbi.nlm.nih.gov/genomes/all/GCA/002/024/505/GCA_002024505.1_ASM202450v1		Bacteria	Actinobacteria	Actinobacteria	Micrococcales	Microbacteriaceae	Plantibacter	Plantibacter_flavus
GCA_002950575.1	1159327	PRJNA431629	SAMN08458080	na	1159327	Pontimonas salivibrio	strain=CL-TW6		Complete Genome	2/21/18	ASM295057v1	Stephen Hardies's shared submissions	GCF_002950575.1	ftp://ftp.ncbi.nlm.nih.gov/genomes/all/GCA/002/950/575/GCA_002950575.1_ASM295057v1		Bacteria	Actinobacteria	Actinobacteria	Micrococcales	Microbacteriaceae	Pontimonas	Pontimonas_salivibrio
GCA_000423505.1	1123013	PRJNA185649	SAMN02441498	representative genome	452623	Pseudoclavibacter soli DSM 23366	strain=DSM 23366		Scaffold	2013-11-07	ASM42350v1	DOE Joint Genome Institute	GCF_000423505.1	ftp://ftp.ncbi.nlm.nih.gov/genomes/all/GCA/000/423/505/GCA_000423505.1_ASM42350v1		Bacteria	Actinobacteria	Actinobacteria	Micrococcales	Microbacteriaceae	Pseudoclavibacter	Pseudoclavibacter_soli
GCA_001641005.1	33888	PRJNA319877	SAMN04910036	representative genome	33888	Rathayibacter tritici	strain=NCPPB 1953		Complete Genome	2016-09-05	ASM164100v1	Pusan National University	GCF_001641005.1	ftp://ftp.ncbi.nlm.nih.gov/genomes/all/GCA/001/641/005/GCA_001641005.1_ASM164100v1		Bacteria	Actinobacteria	Actinobacteria	Micrococcales	Microbacteriaceae	Rathayibacter	Rathayibacter_tritici
GCA_000699505.1	529884	PRJNA237851	SAMN02848463	representative genome	529884	Rhodoluna lacicola	strain=MWH-Ta8		Complete Genome	2014-09-06	ASM69950v1	University of Innsbruck	GCF_000699505.1	ftp://ftp.ncbi.nlm.nih.gov/genomes/all/GCA/000/699/505/GCA_000699505.1_ASM69950v1		Bacteria	Actinobacteria	Actinobacteria	Micrococcales	Microbacteriaceae	Rhodoluna	Rhodoluna_lacicola
GCA_003065485.1	2079791	PRJNA431327	SAMN08388712	na	2079791	Salinibacterium sp. CGMCC 1.16371	strain=CGMCC 1.16371		Complete Genome	4/23/18	ASM306548v1	Chinese center for disease control and prevention	GCF_003065485.1	ftp://ftp.ncbi.nlm.nih.gov/genomes/all/GCA/003/065/485/GCA_003065485.1_ASM306548v1		Bacteria	Actinobacteria	Actinobacteria	Micrococcales	Microbacteriaceae	Salinibacterium	Salinibacterium_sp__CGMCC_1_16371
GCA_000376245.1	1120917	PRJNA174970	SAMN02441381	representative genome	291968	Acaricomes phytoseiuli DSM 14247	strain=DSM 14247		Contig	4/20/13	ASM37624v1	DOE Joint Genome Institute	GCF_000376245.1	ftp://ftp.ncbi.nlm.nih.gov/genomes/all/GCA/000/376/245/GCA_000376245.1_ASM37624v1		Bacteria	Actinobacteria	Actinobacteria	Micrococcales	Micrococcaceae	Acaricomes	Acaricomes_phytoseiuli
GCA_001854365.1	1806905	PRJNA341911	SAMN05730155	na	1806905	Arthrobacter sp. ZXY-2	strain=ZXY-2		Complete Genome	10/26/16	ASM185436v1	Harbin Institute of Technology	GCF_001854365.1	ftp://ftp.ncbi.nlm.nih.gov/genomes/all/GCA/001/854/365/GCA_001854365.1_ASM185436v1		Bacteria	Actinobacteria	Actinobacteria	Micrococcales	Micrococcaceae	Arthrobacter	Arthrobacter_sp__ZXY-2
GCA_900240255.1	2045010	PRJEB23086	SAMEA104414646	na	2045010	Citricoccus massiliensis	strain=Marseille-P4330		Scaffold	2018-02-01	PRJEB23086	URMITE	GCF_900240255.1	ftp://ftp.ncbi.nlm.nih.gov/genomes/all/GCA/900/240/255/GCA_900240255.1_PRJEB23086		Bacteria	Actinobacteria	Actinobacteria	Micrococcales	Micrococcaceae	Citricoccus	Citricoccus_massiliensis
GCA_001657475.1	1837282	PRJNA318866	SAMN04869617	representative genome	1837282	Enteractinococcus helveticum	strain=UASWS1574		Contig	2016-03-06	ASM165747v1	University of Applied Sciences and Arts Western Switzerland hepia	GCF_001657475.1	ftp://ftp.ncbi.nlm.nih.gov/genomes/all/GCA/001/657/475/GCA_001657475.1_ASM165747v1		Bacteria	Actinobacteria	Actinobacteria	Micrococcales	Micrococcaceae	Enteractinococcus	Enteractinococcus_helveticum
GCA_000197735.1	861360	PRJEA50353	SAMEA2272213	representative genome	256701	Glutamicibacter arilaitensis Re117	strain=Re117		Complete Genome	9/27/10	ASM19773v1	I.N.R.A. , French National Institute for Agricultural Research	GCF_000197735.1	ftp://ftp.ncbi.nlm.nih.gov/genomes/all/GCA/000/197/735/GCA_000197735.1_ASM19773v1		Bacteria	Actinobacteria	Actinobacteria	Micrococcales	Micrococcaceae	Glutamicibacter	Glutamicibacter_arilaitensis
GCA_000688395.1	1121020	PRJNA215662	SAMN02743916	representative genome	479106	Haematomicrobium sanguinis DSM 21259	strain=DSM 21259		Contig	2014-08-04	ASM68839v1	DOE Joint Genome Institute	GCF_000688395.1	ftp://ftp.ncbi.nlm.nih.gov/genomes/all/GCA/000/688/395/GCA_000688395.1_ASM68839v1		Bacteria	Actinobacteria	Actinobacteria	Micrococcales	Micrococcaceae	Haematomicrobium	Haematomicrobium_sanguinis
GCA_001482365.1	446860	PRJNA302237	SAMN04270876	representative genome	446860	Kocuria flava	strain=HO-9041		Complete Genome	12/24/15	ASM148236v1	Hubei University of Technology	GCF_001482365.1	ftp://ftp.ncbi.nlm.nih.gov/genomes/all/GCA/001/482/365/GCA_001482365.1_ASM148236v1		Bacteria	Actinobacteria	Actinobacteria	Micrococcales	Micrococcaceae	Kocuria	Kocuria_flava
GCA_000023205.1	465515	PRJNA20655	SAMN00000281	representative genome	1270	Micrococcus luteus NCTC 2665	strain=NCTC 2665		Complete Genome	2009-12-06	ASM2320v1	US DOE Joint Genome Institute (JGI-PGF)	GCF_000023205.1	ftp://ftp.ncbi.nlm.nih.gov/genomes/all/GCA/000/023/205/GCA_000023205.1_ASM2320v1		Bacteria	Actinobacteria	Actinobacteria	Micrococcales	Micrococcaceae	Micrococcus	Micrococcus_luteus
GCA_001887245.1	556325	PRJNA341787	SAMN05728458	representative genome	556325	Neomicrococcus aestuarii	strain=B18		Complete Genome	11/29/16	ASM188724v1	Southeast Chongqing Academy of Agricultural Sciences, Chongqing, 40030 P. R. China	GCF_001887245.1	ftp://ftp.ncbi.nlm.nih.gov/genomes/all/GCA/001/887/245/GCA_001887245.1_ASM188724v1		Bacteria	Actinobacteria	Actinobacteria	Micrococcales	Micrococcaceae	Neomicrococcus	Neomicrococcus_aestuarii
GCA_000455245.1	1232429	PRJEB668	SAMEA2272581	representative genome	1232429	Nesterenkonia massiliensis	strain=NP1		Scaffold	8/20/13	Nm_NP1	ebi	GCF_000455245.1	ftp://ftp.ncbi.nlm.nih.gov/genomes/all/GCA/000/455/245/GCA_000455245.1_Nm_NP1		Bacteria	Actinobacteria	Actinobacteria	Micrococcales	Micrococcaceae	Nesterenkonia	Nesterenkonia_massiliensis
GCA_000014925.1	290340	PRJNA12512	SAMN02604022	representative genome	43663	Paenarthrobacter aurescens TC1	strain=TC1		Complete Genome	12/26/06	ASM1492v1	TIGR	GCF_000014925.1	ftp://ftp.ncbi.nlm.nih.gov/genomes/all/GCA/000/014/925/GCA_000014925.1_ASM1492v1		Bacteria	Actinobacteria	Actinobacteria	Micrococcales	Micrococcaceae	Paenarthrobacter	Paenarthrobacter_aurescens
GCA_900010755.1	494023	PRJEB9950	SAMEA3490269	representative genome	494023	Paeniglutamicibacter antarcticus	strain=W2		Contig	2016-02-02	Pseudoclavibacter helvolus, strain W3	Universitetsparken 15	GCF_900010755.1	ftp://ftp.ncbi.nlm.nih.gov/genomes/all/GCA/900/010/755/GCA_900010755.1_Pseudoclavibacter_helvolus_strain_W3		Bacteria	Actinobacteria	Actinobacteria	Micrococcales	Micrococcaceae	Paeniglutamicibacter	Paeniglutamicibacter_antarcticus
GCA_001484605.1	121292	PRJNA305788	SAMN04332703	representative genome	121292	Pseudarthrobacter sulfonivorans	strain=Ar51		Complete Genome	2016-04-01	ASM148460v1	Chinese Academy of Sciences	GCF_001484605.1	ftp://ftp.ncbi.nlm.nih.gov/genomes/all/GCA/001/484/605/GCA_001484605.1_ASM148460v1		Bacteria	Actinobacteria	Actinobacteria	Micrococcales	Micrococcaceae	Pseudarthrobacter	Pseudarthrobacter_sulfonivorans
GCA_000018885.1	288705	PRJNA19227	SAMN02603684	representative genome	1646	Renibacterium salmoninarum ATCC 33209	strain=ATCC 33209		Complete Genome	12/18/07	ASM1888v1	Northwest Fisheries Science Center, NOAA Fisheries Service	GCF_000018885.1	ftp://ftp.ncbi.nlm.nih.gov/genomes/all/GCA/000/018/885/GCA_000018885.1_ASM1888v1		Bacteria	Actinobacteria	Actinobacteria	Micrococcales	Micrococcaceae	Renibacterium	Renibacterium_salmoninarum
GCA_002355935.1	172042	PRJDB5208	SAMD00064392	na	172042	Rothia aeria	strain=JCM 11412		Complete Genome	10/26/16	ASM235593v1	Osaka Dental University	na	ftp://ftp.ncbi.nlm.nih.gov/genomes/all/GCA/002/355/935/GCA_002355935.1_ASM235593v1		Bacteria	Actinobacteria	Actinobacteria	Micrococcales	Micrococcaceae	Rothia	Rothia_aeria
GCA_001999765.1	1531955	PRJNA360565	SAMN06212359	representative genome	1531955	Sinomonas mesophila	strain=MPKL 26		Scaffold	2/15/17	ASM199976v1	Sun Yat-sen University	GCF_001999765.1	ftp://ftp.ncbi.nlm.nih.gov/genomes/all/GCA/001/999/765/GCA_001999765.1_ASM199976v1		Bacteria	Actinobacteria	Actinobacteria	Micrococcales	Micrococcaceae	Sinomonas	Sinomonas_mesophila
GCA_001968835.1	554083	PRJNA347610	SAMN05893361	representative genome	554083	Tersicoccus phoenicis	strain=DSM 30849		Contig	1/23/17	ASM196883v1	The University of Tokyo	GCF_001968835.1	ftp://ftp.ncbi.nlm.nih.gov/genomes/all/GCA/001/968/835/GCA_001968835.1_ASM196883v1		Bacteria	Actinobacteria	Actinobacteria	Micrococcales	Micrococcaceae	Tersicoccus	Tersicoccus_phoenicis
GCA_000420805.1	1123507	PRJNA185675	SAMN02440577	representative genome	225453	Yaniella halotolerans DSM 15476	strain=DSM 15476		Contig	2013-09-07	ASM42080v1	DOE Joint Genome Institute	GCF_000420805.1	ftp://ftp.ncbi.nlm.nih.gov/genomes/all/GCA/000/420/805/GCA_000420805.1_ASM42080v1		Bacteria	Actinobacteria	Actinobacteria	Micrococcales	Micrococcaceae	Yaniella	Yaniella_halotolerans
GCA_002798015.1	620910	PRJNA402456	SAMN07621183	na	620910	Luteimicrobium subarcticum	strain=DSM 22413		Contig	11/28/17	ASM279801v1	DOE Joint Genome Institute	GCF_002798015.1	ftp://ftp.ncbi.nlm.nih.gov/genomes/all/GCA/002/798/015/GCA_002798015.1_ASM279801v1		Bacteria	Actinobacteria	Actinobacteria	Micrococcales	none	Luteimicrobium	Luteimicrobium_subarcticum
GCA_000312125.1	1095772	PRJEA82329	SAMEA2271956	representative genome	1465825	Timonella senegalensis JC301		JC301	Scaffold	8/16/12	ASM31212v1	URMITE CNRS UMR 6236 IRD 198	GCF_000312125.1	ftp://ftp.ncbi.nlm.nih.gov/genomes/all/GCA/000/312/125/GCA_000312125.1_ASM31212v1		Bacteria	Actinobacteria	Actinobacteria	Micrococcales	none	Timonella	Timonella_senegalensis
GCA_000007485.1	203267	PRJNA95	SAMN02603248	representative genome	2039	Tropheryma whipplei str. Twist	strain=Twist		Complete Genome	2/24/03	ASM748v1	Genoscope	GCF_000007485.1	ftp://ftp.ncbi.nlm.nih.gov/genomes/all/GCA/000/007/485/GCA_000007485.1_ASM748v1		Bacteria	Actinobacteria	Actinobacteria	Micrococcales	none	Tropheryma	Tropheryma_whipplei
GCA_002162335.1	1710	PRJNA369694	SAMN07140349	representative genome	1710	Cellulosimicrobium cellulans	strain=PSBB019		Complete Genome	5/31/17	ASM216233v1	University of Minnesota	GCF_002162335.1	ftp://ftp.ncbi.nlm.nih.gov/genomes/all/GCA/002/162/335/GCA_002162335.1_ASM216233v1		Bacteria	Actinobacteria	Actinobacteria	Micrococcales	Promicromonosporaceae	Cellulosimicrobium	Cellulosimicrobium_cellulans
GCA_001636295.1	1300344	PRJNA191953	SAMN04437027	representative genome	372663	Isoptericola dokdonensis DS-3	strain=DS-3		Complete Genome	2016-03-05	ASM163629v1	Yonsei University	GCF_001636295.1	ftp://ftp.ncbi.nlm.nih.gov/genomes/all/GCA/001/636/295/GCA_001636295.1_ASM163629v1		Bacteria	Actinobacteria	Actinobacteria	Micrococcales	Promicromonosporaceae	Isoptericola	Isoptericola_dokdonensis
GCA_900167525.1	526729	PRJEB19595	SAMN04324258	representative genome	526729	Krasilnikoviella flava	strain=DSM 21481		Scaffold	2017-09-03	IMG-taxon 2596583702 annotated assembly	DOE - JOINT GENOME INSTITUTE	GCF_900167525.1	ftp://ftp.ncbi.nlm.nih.gov/genomes/all/GCA/900/167/525/GCA_900167525.1_IMG-taxon_2596583702_annotated_assembly		Bacteria	Actinobacteria	Actinobacteria	Micrococcales	Promicromonosporaceae	Krasilnikoviella	Krasilnikoviella_flava
GCA_000385135.1	1172178	PRJNA187946	SAMN02440969	representative genome	88382	Promicromonospora sukumoe 327MFSha3.1	strain=327MFSha3.1		Contig	4/26/13	ASM38513v1	DOE Joint Genome Institute	GCF_000385135.1	ftp://ftp.ncbi.nlm.nih.gov/genomes/all/GCA/000/385/135/GCA_000385135.1_ASM38513v1		Bacteria	Actinobacteria	Actinobacteria	Micrococcales	Promicromonosporaceae	Promicromonospora	Promicromonospora_sukumoe
GCA_000024965.1	446471	PRJNA19715	SAMN00002456	representative genome	186189	Xylanimonas cellulosilytica DSM 15894	strain=DSM 15894		Complete Genome	11/20/09	ASM2496v1	US DOE Joint Genome Institute (JGI-PGF)	GCF_000024965.1	ftp://ftp.ncbi.nlm.nih.gov/genomes/all/GCA/000/024/965/GCA_000024965.1_ASM2496v1		Bacteria	Actinobacteria	Actinobacteria	Micrococcales	Promicromonosporaceae	Xylanimonas	Xylanimonas_cellulosilytica
GCA_900105765.1	648782	PRJEB16489	SAMN04488554	representative genome	648782	Haloactinobacterium album	strain=DSM 21368		Contig	10/22/16	IMG-taxon 2634166281 annotated assembly	DOE - JOINT GENOME INSTITUTE	GCF_900105765.1	ftp://ftp.ncbi.nlm.nih.gov/genomes/all/GCA/900/105/765/GCA_900105765.1_IMG-taxon_2634166281_annotated_assembly		Bacteria	Actinobacteria	Actinobacteria	Micrococcales	Ruaniaceae	Haloactinobacterium	Haloactinobacterium_album
GCA_000421225.1	1123065	PRJNA195805	SAMN02440902	representative genome	366586	Ruania albidiflava DSM 18029	strain=DSM 18029		Contig	2013-09-07	ASM42122v1	DOE Joint Genome Institute	GCF_000421225.1	ftp://ftp.ncbi.nlm.nih.gov/genomes/all/GCA/000/421/225/GCA_000421225.1_ASM42122v1		Bacteria	Actinobacteria	Actinobacteria	Micrococcales	Ruaniaceae	Ruania	Ruania_albidiflava
GCA_000024925.1	446469	PRJNA19711	SAMN02598426	representative genome	60920	Sanguibacter keddieii DSM 10542	strain=DSM 10542		Complete Genome	11/19/09	ASM2492v1	US DOE Joint Genome Institute (JGI-PGF)	GCF_000024925.1	ftp://ftp.ncbi.nlm.nih.gov/genomes/all/GCA/000/024/925/GCA_000024925.1_ASM2492v1		Bacteria	Actinobacteria	Actinobacteria	Micrococcales	Sanguibacteraceae	Sanguibacter	Sanguibacter_keddieii
GCA_000284295.1	512565	PRJDA29027	SAMD00060941	representative genome	1866	Actinoplanes missouriensis 431	strain=431		Complete Genome	3/28/12	ASM28429v1	National Institute of Technology and Evaluation	GCF_000284295.1	ftp://ftp.ncbi.nlm.nih.gov/genomes/all/GCA/000/284/295/GCA_000284295.1_ASM28429v1		Bacteria	Actinobacteria	Actinobacteria	Micromonosporales	Micromonosporaceae	Actinoplanes	Actinoplanes_missouriensis
GCA_900107455.1	137265	PRJEB16542	SAMN05421684	representative genome	137265	Asanoa ishikariensis	strain=DSM 44718		Contig	10/22/16	IMG-taxon 2690315652 annotated assembly	DOE - JOINT GENOME INSTITUTE	GCF_900107455.1	ftp://ftp.ncbi.nlm.nih.gov/genomes/all/GCA/900/107/455/GCA_900107455.1_IMG-taxon_2690315652_annotated_assembly		Bacteria	Actinobacteria	Actinobacteria	Micromonosporales	Micromonosporaceae	Asanoa	Asanoa_ishikariensis
GCA_000379685.1	1121272	PRJNA165369	SAMN02256447	representative genome	129052	Catelliglobosispora koreensis DSM 44566	strain=DSM 44566		Scaffold	4/23/13	ASM37968v1	DOE Joint Genome Institute	GCF_000379685.1	ftp://ftp.ncbi.nlm.nih.gov/genomes/all/GCA/000/379/685/GCA_000379685.1_ASM37968v1		Bacteria	Actinobacteria	Actinobacteria	Micromonosporales	Micromonosporaceae	Catelliglobosispora	Catelliglobosispora_koreensis
GCA_000717135.1	33876	PRJNA238534	SAMN02645299	representative genome	33876	Catenuloplanes japonicus	strain=NRRL B-16061		Contig	2014-01-07	ASM71713v1	University of Illinois	GCF_000717135.1	ftp://ftp.ncbi.nlm.nih.gov/genomes/all/GCA/000/717/135/GCA_000717135.1_ASM71713v1		Bacteria	Actinobacteria	Actinobacteria	Micromonosporales	Micromonosporaceae	Catenuloplanes	Catenuloplanes_japonicus
GCA_001884705.1	56427	PRJNA341493	SAMN05725319	representative genome	56438	Couchioplanes caeruleus subsp. caeruleus	strain=DSM 43634		Contig	11/20/16	ASM188470v1	University College Dublin	GCF_001884705.1	ftp://ftp.ncbi.nlm.nih.gov/genomes/all/GCA/001/884/705/GCA_001884705.1_ASM188470v1		Bacteria	Actinobacteria	Actinobacteria	Micromonosporales	Micromonosporaceae	Couchioplanes	Couchioplanes_caeruleus
GCA_000716715.1	35754	PRJNA238534	SAMN02645310	representative genome	35754	Dactylosporangium aurantiacum	strain=NRRL B-8018		Contig	2014-01-07	ASM71671v1	University of Illinois	GCF_000716715.1	ftp://ftp.ncbi.nlm.nih.gov/genomes/all/GCA/000/716/715/GCA_000716715.1_ASM71671v1		Bacteria	Actinobacteria	Actinobacteria	Micromonosporales	Micromonosporaceae	Dactylosporangium	Dactylosporangium_aurantiacum
GCA_000428945.1	1121946	PRJNA185360	SAMN02440609	representative genome	53368	Hamadaea tsunoensis DSM 44101	strain=DSM 44101		Scaffold	7/15/13	ASM42894v1	DOE Joint Genome Institute	GCF_000428945.1	ftp://ftp.ncbi.nlm.nih.gov/genomes/all/GCA/000/428/945/GCA_000428945.1_ASM42894v1		Bacteria	Actinobacteria	Actinobacteria	Micromonosporales	Micromonosporaceae	Hamadaea	Hamadaea_tsunoensis
GCA_000379825.1	1122182	PRJNA165405	SAMN02256442	representative genome	203523	Longispora albida DSM 44784	strain=DSM 44784		Scaffold	4/23/13	ASM37982v1	DOE Joint Genome Institute	GCF_000379825.1	ftp://ftp.ncbi.nlm.nih.gov/genomes/all/GCA/000/379/825/GCA_000379825.1_ASM37982v1		Bacteria	Actinobacteria	Actinobacteria	Micromonosporales	Micromonosporaceae	Longispora	Longispora_albida
GCA_000177655.2	648999	PRJNA38291	SAMN00008473	na	648999	Micromonospora sp. L5	strain=L5		Complete Genome	12/22/10	ASM17765v2	US DOE Joint Genome Institute (JGI-PGF)	GCF_000177655.2	ftp://ftp.ncbi.nlm.nih.gov/genomes/all/GCA/000/177/655/GCA_000177655.2_ASM17765v2		Bacteria	Actinobacteria	Actinobacteria	Micromonosporales	Micromonosporaceae	Micromonospora	Micromonospora_sp__L5
GCA_002285795.1	2024580	PRJNA396887	SAMN07440307	na	2024580	Plantactinospora sp. KBS50	strain=KBS50		Complete Genome	2017-05-09	ASM228579v1	Sarawak Biodiversity Centre	GCF_002285795.1	ftp://ftp.ncbi.nlm.nih.gov/genomes/all/GCA/002/285/795/GCA_002285795.1_ASM228579v1		Bacteria	Actinobacteria	Actinobacteria	Micromonosporales	Micromonosporaceae	Plantactinospora	Plantactinospora_sp__KBS50
GCA_000018265.1	391037	PRJNA17109	SAMN02598378	representative genome	168697	Salinispora arenicola CNS-205	strain=CNS-205		Complete Genome	2007-05-10	ASM1826v1	US DOE Joint Genome Institute	GCF_000018265.1	ftp://ftp.ncbi.nlm.nih.gov/genomes/all/GCA/000/018/265/GCA_000018265.1_ASM1826v1		Bacteria	Actinobacteria	Actinobacteria	Micromonosporales	Micromonosporaceae	Salinispora	Salinispora_arenicola
GCA_000204155.1	263358	PRJNA59863	SAMN02603167	representative genome	1003110	Verrucosispora maris AB-18-032	strain=AB-18-032		Complete Genome	4/13/11	ASM20415v1	CSBL at Korea University	GCF_000204155.1	ftp://ftp.ncbi.nlm.nih.gov/genomes/all/GCA/000/204/155/GCA_000204155.1_ASM20415v1		Bacteria	Actinobacteria	Actinobacteria	Micromonosporales	Micromonosporaceae	Verrucosispora	Verrucosispora_maris
GCA_900109115.1	1144548	PRJEB16803	SAMN05443287	representative genome	1144548	Xiangella phaseoli	strain=CGMCC 4.7038		Scaffold	10/31/16	IMG-taxon 2675903138 annotated assembly	DOE - JOINT GENOME INSTITUTE	GCF_900109115.1	ftp://ftp.ncbi.nlm.nih.gov/genomes/all/GCA/900/109/115/GCA_900109115.1_IMG-taxon_2675903138_annotated_assembly		Bacteria	Actinobacteria	Actinobacteria	Micromonosporales	Micromonosporaceae	Xiangella	Xiangella_phaseoli
GCA_000024365.1	479431	PRJNA29537	SAMN02598467	representative genome	53461	Nakamurella multipartita DSM 44233	strain=DSM 44233		Complete Genome	9/15/09	ASM2436v1	US DOE Joint Genome Institute (JGI-PGF)	GCF_000024365.1	ftp://ftp.ncbi.nlm.nih.gov/genomes/all/GCA/000/024/365/GCA_000024365.1_ASM2436v1		Bacteria	Actinobacteria	Actinobacteria	Nakamurellales	Nakamurellaceae	Nakamurella	Nakamurella_multipartita
GCA_003214595.1	2162606	PRJNA445865	SAMN08886400	na	2162606	OCS155 cluster bacterium AG-414-G13		AG-414-G13	Contig	2018-12-06	ASM321459v1	Massachusetts Institute of Technology	na	ftp://ftp.ncbi.nlm.nih.gov/genomes/all/GCA/003/214/595/GCA_003214595.1_ASM321459v1		Bacteria	Actinobacteria	Actinobacteria	none	none	none	OCS155_cluster_bacterium_AG-414-G13
GCA_000092645.1	469371	PRJNA20737	SAMN00002587	representative genome	2006	Thermobispora bispora DSM 43833	strain=DSM 43833		Complete Genome	5/17/10	ASM9264v1	US DOE Joint Genome Institute (JGI-PGF)	GCF_000092645.1	ftp://ftp.ncbi.nlm.nih.gov/genomes/all/GCA/000/092/645/GCA_000092645.1_ASM9264v1		Bacteria	Actinobacteria	Actinobacteria	none	none	Thermobispora	Thermobispora_bispora
GCA_000373925.1	1120950	PRJNA169810	SAMN02440435	representative genome	533267	Actinopolymorpha alba DSM 45243	strain=DSM 45243		Scaffold	4/23/13	ASM37392v1	DOE Joint Genome Institute	GCF_000373925.1	ftp://ftp.ncbi.nlm.nih.gov/genomes/all/GCA/000/373/925/GCA_000373925.1_ASM37392v1		Bacteria	Actinobacteria	Actinobacteria	Propionibacteriales	Nocardioidaceae	Actinopolymorpha	Actinopolymorpha_alba
GCA_003065605.1	2079793	PRJNA431327	SAMN08388719	na	2079793	Aeromicrobium sp. 592	strain=592		Complete Genome	4/23/18	ASM306560v1	Chinese center for disease control and prevention	GCF_003065605.1	ftp://ftp.ncbi.nlm.nih.gov/genomes/all/GCA/003/065/605/GCA_003065605.1_ASM306560v1		Bacteria	Actinobacteria	Actinobacteria	Propionibacteriales	Nocardioidaceae	Aeromicrobium	Aeromicrobium_sp__592
GCA_900110855.1	1036181	PRJEB16996	SAMN05421756	representative genome	1036181	Friedmanniella flava	strain=CGMCC 4.6856		Scaffold	10/31/16	IMG-taxon 2675903052 annotated assembly	DOE - JOINT GENOME INSTITUTE	GCF_900110855.1	ftp://ftp.ncbi.nlm.nih.gov/genomes/all/GCA/900/110/855/GCA_900110855.1_IMG-taxon_2675903052_annotated_assembly		Bacteria	Actinobacteria	Actinobacteria	Propionibacteriales	Nocardioidaceae	Friedmanniella	Friedmanniella_flava
GCA_000024345.1	479435	PRJNA21089	SAMN02598447	representative genome	182640	Kribbella flavida DSM 17836	strain=DSM 17836		Complete Genome	1/13/10	ASM2434v1	US DOE Joint Genome Institute (JGI-PGF)	GCF_000024345.1	ftp://ftp.ncbi.nlm.nih.gov/genomes/all/GCA/000/024/345/GCA_000024345.1_ASM2434v1		Bacteria	Actinobacteria	Actinobacteria	Propionibacteriales	Nocardioidaceae	Kribbella	Kribbella_flavida
GCA_900104965.1	642780	PRJEB16384	SAMN04488570	representative genome	642780	Marmoricola scoriae	strain=DSM 22127		Chromosome	10/21/16	IMG-taxon 2634166904 annotated assembly	DOE - JOINT GENOME INSTITUTE	GCF_900104965.1	ftp://ftp.ncbi.nlm.nih.gov/genomes/all/GCA/900/104/965/GCA_900104965.1_IMG-taxon_2634166904_annotated_assembly		Bacteria	Actinobacteria	Actinobacteria	Propionibacteriales	Nocardioidaceae	Marmoricola	Marmoricola_scoriae
GCA_900289045.1	75385	PRJEB23532	SAMEA104558311	na	75385	Micropruina glycogenica		1	Complete Genome	2/20/18	MPGL2	Department of Biotechnology, Chemistry and Environmental Engineering, Aalborg University	GCF_900289045.1	ftp://ftp.ncbi.nlm.nih.gov/genomes/all/GCA/900/289/045/GCA_900289045.1_MPGL2		Bacteria	Actinobacteria	Actinobacteria	Propionibacteriales	Nocardioidaceae	Micropruina	Micropruina_glycogenica
GCA_002797495.1	1348852	PRJNA402478	SAMN07621477	na	1348852	Mumia flava	strain=DSM 27763		Contig	11/28/17	ASM279749v1	DOE Joint Genome Institute	GCF_002797495.1	ftp://ftp.ncbi.nlm.nih.gov/genomes/all/GCA/002/797/495/GCA_002797495.1_ASM279749v1		Bacteria	Actinobacteria	Actinobacteria	Propionibacteriales	Nocardioidaceae	Mumia	Mumia_flava
GCA_002865585.1	2045452	PRJNA427654	SAMN08242334	na	2045452	Nocardioides sp. 78	strain=78		Complete Genome	2018-08-01	ASM286558v1	Chinese Center for Disease Control and Prevention	GCF_002865585.1	ftp://ftp.ncbi.nlm.nih.gov/genomes/all/GCA/002/865/585/GCA_002865585.1_ASM286558v1		Bacteria	Actinobacteria	Actinobacteria	Propionibacteriales	Nocardioidaceae	Nocardioides	Nocardioides_sp__78
GCA_000785495.1	2045	PRJNA259593	SAMN03009415	representative genome	2045	Pimelobacter simplex	strain=VKM Ac-2033D		Complete Genome	11/19/14	ASM78549v1	G.K.Skryabin Institute of Biochemistry and Physiology of Microorganisms Russian Academy of Sciences	GCF_000785495.1	ftp://ftp.ncbi.nlm.nih.gov/genomes/all/GCA/000/785/495/GCA_000785495.1_ASM78549v1		Bacteria	Actinobacteria	Actinobacteria	Propionibacteriales	Nocardioidaceae	Pimelobacter	Pimelobacter_simplex
GCA_000423465.1	1122999	PRJNA185647	SAMN02440659	representative genome	348582	Propionicicella superfundia DSM 22317	strain=DSM 22317		Scaffold	2013-11-07	ASM42346v1	DOE Joint Genome Institute	GCF_000423465.1	ftp://ftp.ncbi.nlm.nih.gov/genomes/all/GCA/000/423/465/GCA_000423465.1_ASM42346v1		Bacteria	Actinobacteria	Actinobacteria	Propionibacteriales	Nocardioidaceae	Propionicicella	Propionicicella_superfundia
GCA_002563675.1	185243	PRJNA303788	SAMN04489869	na	185243	Propionicimonas paludicola	strain=DSM 15597		Contig	10/17/17	ASM256367v1	DOE Joint Genome Institute	GCF_002563675.1	ftp://ftp.ncbi.nlm.nih.gov/genomes/all/GCA/002/563/675/GCA_002563675.1_ASM256367v1		Bacteria	Actinobacteria	Actinobacteria	Propionibacteriales	Nocardioidaceae	Propionicimonas	Propionicimonas_paludicola
GCA_003325455.1	2057246	PRJNA420916	SAMN08125534	na	2057246	Acidipropionibacterium sp. JS278	strain=JS278		Complete Genome	7/17/18	ASM332545v1	University of Helsinki	na	ftp://ftp.ncbi.nlm.nih.gov/genomes/all/GCA/003/325/455/GCA_003325455.1_ASM332545v1		Bacteria	Actinobacteria	Actinobacteria	Propionibacteriales	Propionibacteriaceae	Acidipropionibacterium	Acidipropionibacterium_virtanenii
GCA_000421525.1	1120954	PRJNA188800	SAMN02440892	representative genome	396389	Aestuariimicrobium kwangyangense DSM 21549	strain=DSM 21549		Contig	2013-09-07	ASM42152v1	DOE Joint Genome Institute	GCF_000421525.1	ftp://ftp.ncbi.nlm.nih.gov/genomes/all/GCA/000/421/525/GCA_000421525.1_ASM42152v1		Bacteria	Actinobacteria	Actinobacteria	Propionibacteriales	Propionibacteriaceae	Aestuariimicrobium	Aestuariimicrobium_kwangyangense
GCA_900101785.1	675864	PRJEB15766	SAMN04489747	representative genome	675864	Auraticoccus monumenti	strain=MON 2.2		Chromosome	10/20/16	IMG-taxon 2636415982 annotated assembly	DOE - JOINT GENOME INSTITUTE	GCF_900101785.1	ftp://ftp.ncbi.nlm.nih.gov/genomes/all/GCA/900/101/785/GCA_900101785.1_IMG-taxon_2636415982_annotated_assembly		Bacteria	Actinobacteria	Actinobacteria	Propionibacteriales	Propionibacteriaceae	Auraticoccus	Auraticoccus_monumenti
GCA_001642025.1	1574624	PRJNA313504	SAMN04524164	representative genome	1574624	[Propionibacterium] namnetense	strain=NTS 31307302		Scaffold	2016-11-05	ASM164202v1	Nantes University Hospital	GCF_001642025.1	ftp://ftp.ncbi.nlm.nih.gov/genomes/all/GCA/001/642/025/GCA_001642025.1_ASM164202v1		Bacteria	Actinobacteria	Actinobacteria	Propionibacteriales	Propionibacteriaceae	Cutibacterium	[Propionibacterium]_namnetense
GCA_000423085.1	1121933	PRJNA185623	SAMN02440835	representative genome	266854	Granulicoccus phenolivorans DSM 17626	strain=DSM 17626		Scaffold	2013-11-07	ASM42308v1	DOE Joint Genome Institute	GCF_000423085.1	ftp://ftp.ncbi.nlm.nih.gov/genomes/all/GCA/000/423/085/GCA_000423085.1_ASM42308v1		Bacteria	Actinobacteria	Actinobacteria	Propionibacteriales	Propionibacteriaceae	Granulicoccus	Granulicoccus_phenolivorans
GCA_000270245.1	1032480	PRJNA66879	SAMD00061117	representative genome	29405	Microlunatus phosphovorus NM-1	strain=NM-1		Complete Genome	2011-01-06	ASM27024v1	National Institute of Technology and Evaluation	GCF_000270245.1	ftp://ftp.ncbi.nlm.nih.gov/genomes/all/GCA/000/270/245/GCA_000270245.1_ASM27024v1		Bacteria	Actinobacteria	Actinobacteria	Propionibacteriales	Propionibacteriaceae	Microlunatus	Microlunatus_phosphovorus
GCA_000826085.1	1522317	PRJEB7541	SAMEA2821752	representative genome	1522317	Nigerium massiliense	strain=SIT5		Contig	10/18/14	Nigerium massiliensis SIT7	URMITE	GCF_000826085.1	ftp://ftp.ncbi.nlm.nih.gov/genomes/all/GCA/000/826/085/GCA_000826085.1_Nigerium_massiliensis_SIT7		Bacteria	Actinobacteria	Actinobacteria	Propionibacteriales	Propionibacteriaceae	Nigerium	Nigerium_massiliense
GCA_900111365.1	64702	PRJEB17011	SAMN05443377	representative genome	64702	Propionibacterium cyclohexanicum	strain=DSM 16859		Scaffold	10/31/16	IMG-taxon 2675903216 annotated assembly	DOE - JOINT GENOME INSTITUTE	GCF_900111365.1	ftp://ftp.ncbi.nlm.nih.gov/genomes/all/GCA/900/111/365/GCA_900111365.1_IMG-taxon_2675903216_annotated_assembly		Bacteria	Actinobacteria	Actinobacteria	Propionibacteriales	Propionibacteriaceae	Propionibacterium	Propionibacterium_cyclohexanicum
GCA_000277715.1	767029	PRJNA49291	SAMN02415616	representative genome	1750	Pseudopropionibacterium propionicum F0230a	strain=F0230a		Complete Genome	2012-12-07	ASM27771v1	J. Craig Venter Institute	GCF_000277715.1	ftp://ftp.ncbi.nlm.nih.gov/genomes/all/GCA/000/277/715/GCA_000277715.1_ASM27771v1		Bacteria	Actinobacteria	Actinobacteria	Propionibacteriales	Propionibacteriaceae	Pseudopropionibacterium	Pseudopropionibacterium_propionicum
GCA_900092135.1	1577474	PRJEB14615	SAMN05216453	representative genome	1577474	Raineyella antarctica	strain=LZ-22		Scaffold	10/21/16	IMG-taxon 2651870304 annotated assembly	DOE - JOINT GENOME INSTITUTE	GCF_900092135.1	ftp://ftp.ncbi.nlm.nih.gov/genomes/all/GCA/900/092/135/GCA_900092135.1_IMG-taxon_2651870304_annotated_assembly		Bacteria	Actinobacteria	Actinobacteria	Propionibacteriales	Propionibacteriaceae	Raineyella	Raineyella_antarctica
GCA_001997345.1	1332264	PRJNA362682	SAMN06240846	na	1332264	Tessaracoccus aquimaris	strain=NSG39		Complete Genome	2/14/17	ASM199734v1	Kyung Hee University	GCF_001997345.1	ftp://ftp.ncbi.nlm.nih.gov/genomes/all/GCA/001/997/345/GCA_001997345.1_ASM199734v1		Bacteria	Actinobacteria	Actinobacteria	Propionibacteriales	Propionibacteriaceae	Tessaracoccus	Tessaracoccus_aquimaris
GCA_900111175.1	155974	PRJEB17020	SAMN04487818	representative genome	155974	Actinokineospora terrae	strain=DSM 44260		Scaffold	10/31/16	IMG-taxon 2616644847 annotated assembly	DOE - JOINT GENOME INSTITUTE	GCF_900111175.1	ftp://ftp.ncbi.nlm.nih.gov/genomes/all/GCA/900/111/175/GCA_900111175.1_IMG-taxon_2616644847_annotated_assembly		Bacteria	Actinobacteria	Actinobacteria	Pseudonocardiales	Pseudonocardiaceae	Actinokineospora	Actinokineospora_terrae
GCA_000379625.1	1120948	PRJNA165357	SAMN02256421	representative genome	402650	Actinomycetospora chiangmaiensis DSM 45062	strain=DSM 45062		Scaffold	4/23/13	ASM37962v1	DOE Joint Genome Institute	GCF_000379625.1	ftp://ftp.ncbi.nlm.nih.gov/genomes/all/GCA/000/379/625/GCA_000379625.1_ASM37962v1		Bacteria	Actinobacteria	Actinobacteria	Pseudonocardiales	Pseudonocardiaceae	Actinomycetospora	Actinomycetospora_chiangmaiensis
GCA_001921205.1	1912961	PRJNA350569	SAMN05942569	representative genome	1912961	Actinophytocola xanthii	strain=11-183		Contig	12/23/16	ASM192120v1	North China University of Science and Technology, Tangshan China	GCF_001921205.1	ftp://ftp.ncbi.nlm.nih.gov/genomes/all/GCA/001/921/205/GCA_001921205.1_ASM192120v1		Bacteria	Actinobacteria	Actinobacteria	Pseudonocardiales	Pseudonocardiaceae	Actinophytocola	Actinophytocola_xanthii
GCA_000023245.1	446462	PRJNA19705	SAMN00001904	representative genome	40567	Actinosynnema mirum DSM 43827	strain=DSM 43827		Complete Genome	8/13/09	ASM2324v1	US DOE Joint Genome Institute (JGI-PGF)	GCF_000023245.1	ftp://ftp.ncbi.nlm.nih.gov/genomes/all/GCA/000/023/245/GCA_000023245.1_ASM2324v1		Bacteria	Actinobacteria	Actinobacteria	Pseudonocardiales	Pseudonocardiaceae	Actinosynnema	Actinosynnema_mirum
GCA_900070365.1	1653480	PRJEB9335	SAMEA3392348	na	1653480	Alloactinosynnema sp. L-07	strain=L-07	Alloactinosynnema sp. L-07	Complete Genome	7/14/15	Alloactinosynnema sp. L-07	National Center for Genome Resources (NCGR)	GCF_900070365.1	ftp://ftp.ncbi.nlm.nih.gov/genomes/all/GCA/900/070/365/GCA_900070365.1_Alloactinosynnema_sp._L-07		Bacteria	Actinobacteria	Actinobacteria	Pseudonocardiales	Pseudonocardiaceae	Alloactinosynnema	Alloactinosynnema_sp__L-07
GCA_900103775.1	211114	PRJEB16194	SAMN04489726	representative genome	211114	Allokutzneria albata	strain=DSM 44149		Chromosome	10/20/16	IMG-taxon 2634166198 annotated assembly	DOE - JOINT GENOME INSTITUTE	GCF_900103775.1	ftp://ftp.ncbi.nlm.nih.gov/genomes/all/GCA/900/103/775/GCA_900103775.1_IMG-taxon_2634166198_annotated_assembly		Bacteria	Actinobacteria	Actinobacteria	Pseudonocardiales	Pseudonocardiaceae	Allokutzneria	Allokutzneria_albata
GCA_900111885.1	490629	PRJEB17095	SAMN05216266	representative genome	490629	Amycolatopsis marina	strain=CGMCC 4.3568		Scaffold	2016-05-11	IMG-taxon 2667527405 annotated assembly	DOE - JOINT GENOME INSTITUTE	GCF_900111885.1	ftp://ftp.ncbi.nlm.nih.gov/genomes/all/GCA/900/111/885/GCA_900111885.1_IMG-taxon_2667527405_annotated_assembly		Bacteria	Actinobacteria	Actinobacteria	Pseudonocardiales	Pseudonocardiaceae	Amycolatopsis	Amycolatopsis_marina
GCA_002155995.1	130796	PRJNA369760	SAMN06293657	representative genome	130796	Crossiella equi	strain=NRRL B-24104		Scaffold	5/22/17	ASM215599v1	USDA/ARS/NCAUR	GCF_002155995.1	ftp://ftp.ncbi.nlm.nih.gov/genomes/all/GCA/002/155/995/GCA_002155995.1_ASM215599v1		Bacteria	Actinobacteria	Actinobacteria	Pseudonocardiales	Pseudonocardiaceae	Crossiella	Crossiella_equi
GCA_000715825.1	334858	PRJNA238534	SAMN02645309	na	334858	Goodfellowiella coeruleoviolacea	strain=NRRL B-24058		Scaffold	2014-01-07	ASM71582v1	University of Illinois	na	ftp://ftp.ncbi.nlm.nih.gov/genomes/all/GCA/000/715/825/GCA_000715825.1_ASM71582v1		Bacteria	Actinobacteria	Actinobacteria	Pseudonocardiales	Pseudonocardiaceae	Goodfellowiella	Goodfellowiella_coeruleoviolacea
GCA_900188115.1	664784	PRJEB21396	SAMN06265360	representative genome	664784	Haloechinothrix alba	strain=DSM 45207		Contig	7/16/17	IMG-taxon 2724679784 annotated assembly	DOE - JOINT GENOME INSTITUTE	GCF_900188115.1	ftp://ftp.ncbi.nlm.nih.gov/genomes/all/GCA/900/188/115/GCA_900188115.1_IMG-taxon_2724679784_annotated_assembly		Bacteria	Actinobacteria	Actinobacteria	Pseudonocardiales	Pseudonocardiaceae	Haloechinothrix	Haloechinothrix_alba
GCA_001302585.1	860235	PRJNA289020	SAMN03840758	representative genome	860235	Kibdelosporangium phytohabitans	strain=KLBMP1111		Complete Genome	9/29/15	ASM130258v1	Jiangsu Normal University	GCF_001302585.1	ftp://ftp.ncbi.nlm.nih.gov/genomes/all/GCA/001/302/585/GCA_001302585.1_ASM130258v1		Bacteria	Actinobacteria	Actinobacteria	Pseudonocardiales	Pseudonocardiaceae	Kibdelosporangium	Kibdelosporangium_phytohabitans
GCA_000525635.1	1449976	PRJNA235190	SAMN02641507	representative genome	43357	Kutzneria albida DSM 43870	strain=DSM 43870		Complete Genome	2014-03-02	ASM52563v1	Helmholtz Institute for Pharmaceutical Research Saarland, Helmholtz Centre for Infection Research	GCF_000525635.1	ftp://ftp.ncbi.nlm.nih.gov/genomes/all/GCA/000/525/635/GCA_000525635.1_ASM52563v1		Bacteria	Actinobacteria	Actinobacteria	Pseudonocardiales	Pseudonocardiaceae	Kutzneria	Kutzneria_albida
GCA_000974445.1	68170	PRJDB3170	SAMD00020842	na	68170	Lechevalieria aerocolonigenes	strain=NBRC 13195		Scaffold	2015-07-02	ASM97444v1	National Institute of Technology and Evaluation	GCF_000974445.1	ftp://ftp.ncbi.nlm.nih.gov/genomes/all/GCA/000/974/445/GCA_000974445.1_ASM97444v1		Bacteria	Actinobacteria	Actinobacteria	Pseudonocardiales	Pseudonocardiaceae	Lechevalieria	Lechevalieria_aerocolonigenes
GCA_001701025.1	1586287	PRJNA328305	SAMN05369592	representative genome	1586287	Lentzea guizhouensis	strain=DHS C013		Complete Genome	2016-09-08	ASM170102v1	Jiangsu normal university	GCF_001701025.1	ftp://ftp.ncbi.nlm.nih.gov/genomes/all/GCA/001/701/025/GCA_001701025.1_ASM170102v1		Bacteria	Actinobacteria	Actinobacteria	Pseudonocardiales	Pseudonocardiaceae	Lentzea	Lentzea_guizhouensis
GCA_002240355.1	530584	PRJNA326530	SAMN05284052	representative genome	530584	Prauserella marina	strain=DSM 45268		Complete Genome	2017-03-08	ASM224035v1	Bielefeld University	GCF_002240355.1	ftp://ftp.ncbi.nlm.nih.gov/genomes/all/GCA/002/240/355/GCA_002240355.1_ASM224035v1		Bacteria	Actinobacteria	Actinobacteria	Pseudonocardiales	Pseudonocardiaceae	Prauserella	Prauserella_marina
GCA_001294605.1	445576	PRJNA280390	SAMN03460278	na	445576	Pseudonocardia sp. AL041005-10	strain=AL041005-10		Complete Genome	9/18/15	ASM129460v1	Harvard Medical School	GCF_001294605.1	ftp://ftp.ncbi.nlm.nih.gov/genomes/all/GCA/001/294/605/GCA_001294605.1_ASM129460v1		Bacteria	Actinobacteria	Actinobacteria	Pseudonocardiales	Pseudonocardiaceae	Pseudonocardia	Pseudonocardia_sp__AL041005-10
GCA_000244955.1	882083	PRJNA61991	SAMN02261396	representative genome	632569	Saccharomonospora marina XMU15	strain=XMU15		Chromosome	2012-03-02	ASM24495v1	JGI	GCF_000244955.1	ftp://ftp.ncbi.nlm.nih.gov/genomes/all/GCA/000/244/955/GCA_000244955.1_ASM24495v1		Bacteria	Actinobacteria	Actinobacteria	Pseudonocardiales	Pseudonocardiaceae	Saccharomonospora	Saccharomonospora_marina
GCA_000062885.1	405948	PRJEA18489	SAMEA2272514	representative genome	1836	Saccharopolyspora erythraea NRRL 2338	strain=NRRL 2338		Complete Genome	3/21/07	ASM6288v1	Department of Biochemistry, University of Cambridge	GCF_000062885.1	ftp://ftp.ncbi.nlm.nih.gov/genomes/all/GCA/000/062/885/GCA_000062885.1_ASM6288v1		Bacteria	Actinobacteria	Actinobacteria	Pseudonocardiales	Pseudonocardiaceae	Saccharopolyspora	Saccharopolyspora_erythraea
GCA_000328705.1	1179773	PRJEB28	SAMEA2272236	representative genome	103731	Saccharothrix espanaensis DSM 44229	strain=type strain: DSM 44229		Complete Genome	2012-02-10	ASM32870v1	CeBiTec, Technology Platform Genomics	GCF_000328705.1	ftp://ftp.ncbi.nlm.nih.gov/genomes/all/GCA/000/328/705/GCA_000328705.1_ASM32870v1		Bacteria	Actinobacteria	Actinobacteria	Pseudonocardiales	Pseudonocardiaceae	Saccharothrix	Saccharothrix_espanaensis
GCA_000379465.1	1123244	PRJNA165255	SAMN02256422	representative genome	508770	Sciscionella marina DSM 45152	strain=DSM 45152		Scaffold	4/23/13	ASM37946v1	DOE Joint Genome Institute	GCF_000379465.1	ftp://ftp.ncbi.nlm.nih.gov/genomes/all/GCA/000/379/465/GCA_000379465.1_ASM37946v1		Bacteria	Actinobacteria	Actinobacteria	Pseudonocardiales	Pseudonocardiaceae	Sciscionella	Sciscionella_marina
GCA_900129375.1	2017	PRJEB18189	SAMN05444320	representative genome	2017	Streptoalloteichus hindustanus	strain=DSM 44523		Contig	2016-03-12	IMG-taxon 2695420942 annotated assembly	DOE - JOINT GENOME INSTITUTE	GCF_900129375.1	ftp://ftp.ncbi.nlm.nih.gov/genomes/all/GCA/900/129/375/GCA_900129375.1_IMG-taxon_2695420942_annotated_assembly		Bacteria	Actinobacteria	Actinobacteria	Pseudonocardiales	Pseudonocardiaceae	Streptoalloteichus	Streptoalloteichus_hindustanus
GCA_000427825.1	1111737	PRJNA163041	SAMN02440599	representative genome	37926	Thermocrispum municipale DSM 44069	strain=DSM 44069		Scaffold	2013-05-09	ASM42782v1	DOE Joint Genome Institute	GCF_000427825.1	ftp://ftp.ncbi.nlm.nih.gov/genomes/all/GCA/000/427/825/GCA_000427825.1_ASM42782v1		Bacteria	Actinobacteria	Actinobacteria	Pseudonocardiales	Pseudonocardiaceae	Thermocrispum	Thermocrispum_municipale
GCA_003002815.1	84725	PRJNA402465	SAMN07621133	na	84725	Umezawaea tangerina	strain=DSM 44720		Scaffold	3/15/18	ASM300281v1	DOE Joint Genome Institute	GCF_003002815.1	ftp://ftp.ncbi.nlm.nih.gov/genomes/all/GCA/003/002/815/GCA_003002815.1_ASM300281v1		Bacteria	Actinobacteria	Actinobacteria	Pseudonocardiales	Pseudonocardiaceae	Umezawaea	Umezawaea_tangerina
GCA_900115565.1	587909	PRJEB17297	SAMN05421810	representative genome	587909	Yuhushiella deserti	strain=CGMCC 4.5579		Scaffold	2016-02-11	IMG-taxon 2675903051 annotated assembly	DOE - JOINT GENOME INSTITUTE	GCF_900115565.1	ftp://ftp.ncbi.nlm.nih.gov/genomes/all/GCA/900/115/565/GCA_900115565.1_IMG-taxon_2675903051_annotated_assembly		Bacteria	Actinobacteria	Actinobacteria	Pseudonocardiales	Pseudonocardiaceae	Yuhushiella	Yuhushiella_deserti
GCA_000269985.1	452652	PRJDA19951	SAMD00060928	representative genome	2066	Kitasatospora setae KM-6054	strain=KM-6054		Complete Genome	2010-11-11	ASM26998v1	NITE	GCF_000269985.1	ftp://ftp.ncbi.nlm.nih.gov/genomes/all/GCA/000/269/985/GCA_000269985.1_ASM26998v1		Bacteria	Actinobacteria	Actinobacteria	Streptomycetales	Streptomycetaceae	Kitasatospora	Kitasatospora_setae
GCA_000744655.1	981369	PRJNA234778	SAMN02745414	representative genome	405783	Streptacidiphilus rugosus AM-16	strain=AM-16		Contig	8/28/14	ASM74465v1	DOE Joint Genome Institute	GCF_000744655.1	ftp://ftp.ncbi.nlm.nih.gov/genomes/all/GCA/000/744/655/GCA_000744655.1_ASM74465v1		Bacteria	Actinobacteria	Actinobacteria	Streptomycetales	Streptomycetaceae	Streptacidiphilus	Streptacidiphilus_rugosus
GCA_000717245.1	1464011	PRJNA238534	SAMN02645317	na	1464011	[Kitasatospora] papulosa	strain=NRRL B-16504		Contig	2014-01-07	ASM71724v1	University of Illinois	GCF_000717245.1	ftp://ftp.ncbi.nlm.nih.gov/genomes/all/GCA/000/717/245/GCA_000717245.1_ASM71724v1		Bacteria	Actinobacteria	Actinobacteria	Streptomycetales	Streptomycetaceae	Streptomyces	[Kitasatospora]_papulosa
GCA_002028385.1	1964449	PRJNA377638	SAMN06464033	na	1964449	Streptomyces sp. 3211	strain=3211	3	Complete Genome	3/15/17	ASM202838v1	University of Minnesota	GCF_002028385.1	ftp://ftp.ncbi.nlm.nih.gov/genomes/all/GCA/002/028/385/GCA_002028385.1_ASM202838v1		Bacteria	Actinobacteria	Actinobacteria	Streptomycetales	Streptomycetaceae	Streptomyces	Streptomyces_sp__3211
GCA_000981225.1	1352348	PRJNA278354	SAMN03418058	representative genome	1352348	Allosalinactinospora lopnorensis	strain=CA15-2		Contig	4/27/15	ASM98122v1	University of Macau	GCF_000981225.1	ftp://ftp.ncbi.nlm.nih.gov/genomes/all/GCA/000/981/225/GCA_000981225.1_ASM98122v1		Bacteria	Actinobacteria	Actinobacteria	Streptosporangiales	Nocardiopsaceae	Allosalinactinospora	Allosalinactinospora_lopnorensis
GCA_900167435.1	1122192	PRJEB19540	SAMN02745673	representative genome	531310	Marinactinospora thermotolerans DSM 45154	strain=DSM 45154		Scaffold	2017-04-03	IMG-taxon 2524614583 annotated assembly	DOE - JOINT GENOME INSTITUTE	GCF_900167435.1	ftp://ftp.ncbi.nlm.nih.gov/genomes/all/GCA/900/167/435/GCA_900167435.1_IMG-taxon_2524614583_annotated_assembly		Bacteria	Actinobacteria	Actinobacteria	Streptosporangiales	Nocardiopsaceae	Marinactinospora	Marinactinospora_thermotolerans
GCA_003014485.1	645275	PRJNA402485	SAMN07621480	na	645275	Murinocardiopsis flavida	strain=DSM 45312		Scaffold	3/23/18	ASM301448v1	DOE Joint Genome Institute	GCF_003014485.1	ftp://ftp.ncbi.nlm.nih.gov/genomes/all/GCA/003/014/485/GCA_003014485.1_ASM301448v1		Bacteria	Actinobacteria	Actinobacteria	Streptosporangiales	Nocardiopsaceae	Murinocardiopsis	Murinocardiopsis_flavida
GCA_000294515.1	1205910	PRJNA169662	SAMN02603688	representative genome	53437	Nocardiopsis alba ATCC BAA-2165	strain=ATCC BAA-2165		Complete Genome	2012-04-09	ASM29451v1	Ohio University	GCF_000294515.1	ftp://ftp.ncbi.nlm.nih.gov/genomes/all/GCA/000/294/515/GCA_000294515.1_ASM29451v1		Bacteria	Actinobacteria	Actinobacteria	Streptosporangiales	Nocardiopsaceae	Nocardiopsis	Nocardiopsis_alba
GCA_000826685.1	183763	PRJNA261521	SAMN03074668	representative genome	183763	Streptomonospora alba	strain=YIM 90003		Contig	1/20/15	ASM82668v1	University of Illinois at Urbana-Champaign	GCF_000826685.1	ftp://ftp.ncbi.nlm.nih.gov/genomes/all/GCA/000/826/685/GCA_000826685.1_ASM82668v1		Bacteria	Actinobacteria	Actinobacteria	Streptosporangiales	Nocardiopsaceae	Streptomonospora	Streptomonospora_alba
GCA_001660385.1	483545	PRJNA293778	SAMN04009169	representative genome	483545	Thermobifida halotolerans	strain=YIM 90462		Scaffold	2016-08-06	ASM166038v1	Yunnan Institute of Microbiology	GCF_001660385.1	ftp://ftp.ncbi.nlm.nih.gov/genomes/all/GCA/001/660/385/GCA_001660385.1_ASM166038v1		Bacteria	Actinobacteria	Actinobacteria	Streptosporangiales	Nocardiopsaceae	Thermobifida	Thermobifida_halotolerans
GCA_003002095.1	1144618	PRJNA402494	SAMN07621481	na	1144618	Allonocardiopsis opalescens	strain=DSM 45601		Scaffold	3/15/18	ASM300209v1	DOE Joint Genome Institute	GCF_003002095.1	ftp://ftp.ncbi.nlm.nih.gov/genomes/all/GCA/003/002/095/GCA_003002095.1_ASM300209v1		Bacteria	Actinobacteria	Actinobacteria	Streptosporangiales	none	Allonocardiopsis	Allonocardiopsis_opalescens
GCA_001570525.1	564415	PRJDB3871	SAMD00029380	representative genome	564415	Herbidospora sakaeratensis	strain=NBRC 102641		Scaffold	1/26/16	ASM157052v1	National Institute of Technology and Evaluation Biological Resource Center	GCF_001570525.1	ftp://ftp.ncbi.nlm.nih.gov/genomes/all/GCA/001/570/525/GCA_001570525.1_ASM157052v1		Bacteria	Actinobacteria	Actinobacteria	Streptosporangiales	Streptosporangiaceae	Herbidospora	Herbidospora_sakaeratensis
GCA_900156315.1	58117	PRJEB18889	SAMN05421833	representative genome	58117	Microbispora rosea	strain=ATCC 12950		Scaffold	1/15/17	IMG-taxon 2681812892 annotated assembly	DOE - JOINT GENOME INSTITUTE	GCF_900156315.1	ftp://ftp.ncbi.nlm.nih.gov/genomes/all/GCA/900/156/315/GCA_900156315.1_IMG-taxon_2681812892_annotated_assembly		Bacteria	Actinobacteria	Actinobacteria	Streptosporangiales	Streptosporangiaceae	Microbispora	Microbispora_rosea
GCA_001570405.1	46175	PRJDB4051	SAMD00035250	na	46175	Microtetraspora niveoalba	strain=NBRC 15239		Scaffold	1/16/16	ASM157040v1	National Institute of Technology and Evaluation Biological Resource Center	GCF_001570405.1	ftp://ftp.ncbi.nlm.nih.gov/genomes/all/GCA/001/570/405/GCA_001570405.1_ASM157040v1		Bacteria	Actinobacteria	Actinobacteria	Streptosporangiales	Streptosporangiaceae	Microtetraspora	Microtetraspora_niveoalba
GCA_002057455.1	1909395	PRJNA348567	SAMN05912833	na	1909395	Nonomuraea sp. ATCC 55076	strain=ATCC 55076		Complete Genome	3/21/17	ASM205745v1	Behnam Nazari	GCF_002057455.1	ftp://ftp.ncbi.nlm.nih.gov/genomes/all/GCA/002/057/455/GCA_002057455.1_ASM205745v1		Bacteria	Actinobacteria	Actinobacteria	Streptosporangiales	Streptosporangiaceae	Nonomuraea	Nonomuraea_sp__ATCC_55076
GCA_001696485.1	35762	PRJNA247410	SAMN02777124	representative genome	35762	Planobispora rosea	strain=ATCC 53733		Scaffold	7/28/16	ASM169648v1	National Research Council (CNR) - Italy	GCF_001696485.1	ftp://ftp.ncbi.nlm.nih.gov/genomes/all/GCA/001/696/485/GCA_001696485.1_ASM169648v1		Bacteria	Actinobacteria	Actinobacteria	Streptosporangiales	Streptosporangiaceae	Planobispora	Planobispora_rosea
GCA_001653075.1	161355	PRJDB4644	SAMD00048613	representative genome	161355	Planomonospora sphaerica	strain=JCM 9374		Contig	4/20/16	Psphaerica_assembly01	Utsunomiya University, Center for Bioscience Research and Education	GCF_001653075.1	ftp://ftp.ncbi.nlm.nih.gov/genomes/all/GCA/001/653/075/GCA_001653075.1_Psphaerica_assembly01		Bacteria	Actinobacteria	Actinobacteria	Streptosporangiales	Streptosporangiaceae	Planomonospora	Planomonospora_sphaerica
GCA_900100605.1	504805	PRJEB15896	SAMN05421505	representative genome	504805	Sinosporangium album	strain=CPCC 201354		Scaffold	10/21/16	IMG-taxon 2675903142 annotated assembly	DOE - JOINT GENOME INSTITUTE	GCF_900100605.1	ftp://ftp.ncbi.nlm.nih.gov/genomes/all/GCA/900/100/605/GCA_900100605.1_IMG-taxon_2675903142_annotated_assembly		Bacteria	Actinobacteria	Actinobacteria	Streptosporangiales	Streptosporangiaceae	Sinosporangium	Sinosporangium_album
GCA_001552515.1	1226285	PRJDB492	SAMD00046509	na	37483	Sphaerimonospora mesophila NBRC 14179 = JCM 3151	strain=NBRC 14179		Contig	2016-05-02	ASM155251v1	National Institute of Technology and Evaluation	GCF_001552515.1	ftp://ftp.ncbi.nlm.nih.gov/genomes/all/GCA/001/552/515/GCA_001552515.1_ASM155251v1		Bacteria	Actinobacteria	Actinobacteria	Streptosporangiales	Streptosporangiaceae	Sphaerimonospora	Sphaerimonospora_mesophila
GCA_000024865.1	479432	PRJNA21083	SAMN00002585	representative genome	2001	Streptosporangium roseum DSM 43021	strain=DSM 43021		Complete Genome	2009-10-12	ASM2486v1	US DOE Joint Genome Institute (JGI-PGF)	GCF_000024865.1	ftp://ftp.ncbi.nlm.nih.gov/genomes/all/GCA/000/024/865/GCA_000024865.1_ASM2486v1		Bacteria	Actinobacteria	Actinobacteria	Streptosporangiales	Streptosporangiaceae	Streptosporangium	Streptosporangium_roseum
GCA_002093975.1	1088767	PRJNA354179	SAMN06041775	representative genome	1088767	Thermoactinospora rubra	strain=YIM 77501		Scaffold	4/17/17	ASM209397v1	Yunnan Institute of Microbiology	GCF_002093975.1	ftp://ftp.ncbi.nlm.nih.gov/genomes/all/GCA/002/093/975/GCA_002093975.1_ASM209397v1		Bacteria	Actinobacteria	Actinobacteria	Streptosporangiales	Streptosporangiaceae	Thermoactinospora	Thermoactinospora_rubra
GCA_003001795.1	58112	PRJNA402488	SAMN07621017	na	58112	Actinomadura viridilutea	strain=DSM 44433		Scaffold	3/15/18	ASM300179v1	DOE Joint Genome Institute	GCF_003001795.1	ftp://ftp.ncbi.nlm.nih.gov/genomes/all/GCA/003/001/795/GCA_003001795.1_ASM300179v1		Bacteria	Actinobacteria	Actinobacteria	Streptosporangiales	Thermomonosporaceae	Actinomadura	Actinomadura_viridilutea
GCA_000718255.1	58123	PRJNA238534	SAMN02645261	representative genome	58123	Spirillospora albida	strain=NRRL B-3350		Contig	2014-02-07	ASM71825v1	University of Illinois	GCF_000718255.1	ftp://ftp.ncbi.nlm.nih.gov/genomes/all/GCA/000/718/255/GCA_000718255.1_ASM71825v1		Bacteria	Actinobacteria	Actinobacteria	Streptosporangiales	Thermomonosporaceae	Spirillospora	Spirillospora_albida
GCA_000024385.1	471852	PRJNA20825	SAMN02598435	representative genome	2020	Thermomonospora curvata DSM 43183	strain=DSM 43183		Complete Genome	11/16/09	ASM2438v1	US DOE Joint Genome Institute (JGI-PGF)	GCF_000024385.1	ftp://ftp.ncbi.nlm.nih.gov/genomes/all/GCA/000/024/385/GCA_000024385.1_ASM2438v1		Bacteria	Actinobacteria	Actinobacteria	Streptosporangiales	Thermomonosporaceae	Thermomonospora	Thermomonospora_curvata
GCA_900099985.1	35622	PRJEB15964	SAMN04489764	representative genome	35622	Thermostaphylospora chromogena	strain=DSM 43794		Contig	10/21/16	IMG-taxon 2634166206 annotated assembly	DOE - JOINT GENOME INSTITUTE	GCF_900099985.1	ftp://ftp.ncbi.nlm.nih.gov/genomes/all/GCA/900/099/985/GCA_900099985.1_IMG-taxon_2634166206_annotated_assembly		Bacteria	Actinobacteria	Actinobacteria	Streptosporangiales	Thermomonosporaceae	Thermostaphylospora	Thermostaphylospora_chromogena
GCA_000024225.1	521095	PRJNA29401	SAMN00001907	representative genome	1382	Atopobium parvulum DSM 20469	strain=DSM 20469		Complete Genome	2009-09-09	ASM2422v1	US DOE Joint Genome Institute (JGI-PGF)	GCF_000024225.1	ftp://ftp.ncbi.nlm.nih.gov/genomes/all/GCA/000/024/225/GCA_000024225.1_ASM2422v1		Bacteria	Actinobacteria	Coriobacteriia	Coriobacteriales	Atopobiaceae	Atopobium	Atopobium_parvulum
GCA_900143685.1	1871022	PRJEB18025	SAMEA4555315	representative genome	1871022	Libanicoccus massiliensis	strain=Marseille-P3237		Chromosome	2016-08-12	PRJEB18025	URMITE	GCF_900143685.1	ftp://ftp.ncbi.nlm.nih.gov/genomes/all/GCA/900/143/685/GCA_900143685.1_PRJEB18025		Bacteria	Actinobacteria	Coriobacteriia	Coriobacteriales	Atopobiaceae	Libanicoccus	Libanicoccus_massiliensis
GCA_900119385.1	1871031	PRJEB17947	SAMEA4548191	na	1871031	Olsenella mediterranea	strain=Marseille-P3256		Contig	11/18/16	PRJEB17947	URMITE	GCF_900119385.1	ftp://ftp.ncbi.nlm.nih.gov/genomes/all/GCA/900/119/385/GCA_900119385.1_PRJEB17947		Bacteria	Actinobacteria	Coriobacteriia	Coriobacteriales	Atopobiaceae	Olsenella	Olsenella_mediterranea
GCA_002736145.1	74426	PRJNA415274	SAMN07821249	na	74426	Collinsella aerofaciens	strain=indica		Complete Genome	10/30/17	ASM273614v1	Translational Health Science and Technology Institute	GCF_002736145.1	ftp://ftp.ncbi.nlm.nih.gov/genomes/all/GCA/002/736/145/GCA_002736145.1_ASM273614v1		Bacteria	Actinobacteria	Coriobacteriia	Coriobacteriales	Coriobacteriaceae	Collinsella	Collinsella_aerofaciens
GCA_000195315.1	700015	PRJNA42699	SAMN00713604	representative genome	33871	Coriobacterium glomerans PW2	strain=PW2		Complete Genome	2011-07-04	ASM19531v1	US DOE Joint Genome Institute (JGI-PGF)	GCF_000195315.1	ftp://ftp.ncbi.nlm.nih.gov/genomes/all/GCA/000/195/315/GCA_000195315.1_ASM19531v1		Bacteria	Actinobacteria	Coriobacteriia	Coriobacteriales	Coriobacteriaceae	Coriobacterium	Coriobacterium_glomerans
GCA_000333815.1	1232426	PRJEB541	SAMEA2272214	representative genome	1232426	[Collinsella] massiliensis	strain=GD3		Contig	12/19/12	ASM33381v1	ebi	GCF_000333815.1	ftp://ftp.ncbi.nlm.nih.gov/genomes/all/GCA/000/333/815/GCA_000333815.1_ASM33381v1		Bacteria	Actinobacteria	Coriobacteriia	Coriobacteriales	Coriobacteriaceae	Enorma	[Collinsella]_massiliensis
GCA_900078545.1	1776381	PRJEB13207	SAMEA3911737	representative genome	1776381	Olegusella massiliensis	strain=KHD7		Contig	5/26/16	PRJEB13207	URMITE	GCF_900078545.1	ftp://ftp.ncbi.nlm.nih.gov/genomes/all/GCA/900/078/545/GCA_900078545.1_PRJEB13207		Bacteria	Actinobacteria	Coriobacteriia	Coriobacteriales	Coriobacteriaceae	Olegusella	Olegusella_massiliensis
GCA_000236865.1	1034345	PRJEA70543	SAMEA2272806	representative genome	1473216	Senegalimassilia anaerobia JC110	strain=type strain: JC110		Scaffold	11/30/11	ASM23686v1	laboratoire URMITE CNRS 6236	GCF_000236865.1	ftp://ftp.ncbi.nlm.nih.gov/genomes/all/GCA/000/236/865/GCA_000236865.1_ASM23686v1		Bacteria	Actinobacteria	Coriobacteriia	Coriobacteriales	Coriobacteriaceae	Senegalimassilia	Senegalimassilia_anaerobia
GCA_000478885.1	1384484	PRJDB1443	SAMD00061014	representative genome	446660	Adlercreutzia equolifaciens DSM 19450	strain=DSM 19450		Complete Genome	8/16/13	ASM47888v1	Azabu University	GCF_000478885.1	ftp://ftp.ncbi.nlm.nih.gov/genomes/all/GCA/000/478/885/GCA_000478885.1_ASM47888v1		Bacteria	Actinobacteria	Coriobacteriia	Eggerthellales	Eggerthellaceae	Adlercreutzia	Adlercreutzia_equolifaciens
GCA_900169505.1	1870985	PRJEB19971	SAMEA103910505	representative genome	1870985	Arabia massiliensis	strain=Marseille-P3078		Scaffold	3/24/17	PRJEB19971	URMITE	GCF_900169505.1	ftp://ftp.ncbi.nlm.nih.gov/genomes/all/GCA/900/169/505/GCA_900169505.1_PRJEB19971		Bacteria	Actinobacteria	Coriobacteriia	Eggerthellales	Eggerthellaceae	Arabia	Arabia_massiliensis
GCA_000023845.1	469378	PRJNA20739	SAMN02598434	representative genome	84163	Cryptobacterium curtum DSM 15641	strain=DSM 15641		Complete Genome	8/26/09	ASM2384v1	US DOE Joint Genome Institute (JGI-PGF)	GCF_000023845.1	ftp://ftp.ncbi.nlm.nih.gov/genomes/all/GCA/000/023/845/GCA_000023845.1_ASM2384v1		Bacteria	Actinobacteria	Coriobacteriia	Eggerthellales	Eggerthellaceae	Cryptobacterium	Cryptobacterium_curtum
GCA_001643775.1	79604	PRJNA283216	SAMN03610232	representative genome	79604	Denitrobacterium detoxificans	strain=NPOH1		Complete Genome	5/16/16	ASM164377v1	ARS USDA	GCF_001643775.1	ftp://ftp.ncbi.nlm.nih.gov/genomes/all/GCA/001/643/775/GCA_001643775.1_ASM164377v1		Bacteria	Actinobacteria	Coriobacteriia	Eggerthellales	Eggerthellaceae	Denitrobacterium	Denitrobacterium_detoxificans
GCA_000270285.1	502558	PRJDA67615	SAMD00060993	na	502558	Eggerthella sp. YY7918	strain=YY7918		Complete Genome	6/30/11	ASM27028v1	Gifu University, United Graduate School of Agricultural Science	GCF_000270285.1	ftp://ftp.ncbi.nlm.nih.gov/genomes/all/GCA/000/270/285/GCA_000270285.1_ASM27028v1		Bacteria	Actinobacteria	Coriobacteriia	Eggerthellales	Eggerthellaceae	Eggerthella	Eggerthella_sp__YY7918
GCA_000422625.1	1121866	PRJNA185586	SAMN02440648	representative genome	580026	Enterorhabdus mucosicola DSM 19490	strain=DSM 19490		Scaffold	2013-11-07	ASM42262v1	DOE Joint Genome Institute	GCF_000422625.1	ftp://ftp.ncbi.nlm.nih.gov/genomes/all/GCA/000/422/625/GCA_000422625.1_ASM42262v1		Bacteria	Actinobacteria	Coriobacteriia	Eggerthellales	Eggerthellaceae	Enterorhabdus	Enterorhabdus_mucosicola
GCA_002899715.1	2070686	PRJNA429119	SAMN08329307	na	2070686	Enteroscipio rubneri	strain=ResAG-96		Contig	1/25/18	ASM289971v1	Max Rubner-Institut	GCF_002899715.1	ftp://ftp.ncbi.nlm.nih.gov/genomes/all/GCA/002/899/715/GCA_002899715.1_ASM289971v1		Bacteria	Actinobacteria	Coriobacteriia	Eggerthellales	Eggerthellaceae	Enteroscipio	Enteroscipio_rubneri
GCA_900170005.1	1841863	PRJEB19975	SAMEA103910952	representative genome	1841863	Gordonibacter massiliensis	strain=Marseille-P2775		Complete Genome	3/21/17	PRJEB19975	URMITE	GCF_900170005.1	ftp://ftp.ncbi.nlm.nih.gov/genomes/all/GCA/900/170/005/GCA_900170005.1_PRJEB19975		Bacteria	Actinobacteria	Coriobacteriia	Eggerthellales	Eggerthellaceae	Gordonibacter	Gordonibacter_massiliensis
GCA_900169485.1	1944646	PRJEB19959	SAMEA103910411	representative genome	1944646	Phoenicibacter massiliensis	strain=Marseille-P3241		Complete Genome	3/14/17	PRJEB19959	URMITE	GCF_900169485.1	ftp://ftp.ncbi.nlm.nih.gov/genomes/all/GCA/900/169/485/GCA_900169485.1_PRJEB19959		Bacteria	Actinobacteria	Coriobacteriia	Eggerthellales	Eggerthellaceae	Phoenicibacter	Phoenicibacter_massiliensis
GCA_900240215.1	1907662	PRJEB23748	SAMEA104414112	na	1907662	Raoultibacter timonensis	strain=Marseille-P3277		Scaffold	2018-02-01	PRJEB23748	URMITE	GCF_900240215.1	ftp://ftp.ncbi.nlm.nih.gov/genomes/all/GCA/900/240/215/GCA_900240215.1_PRJEB23748		Bacteria	Actinobacteria	Coriobacteriia	Eggerthellales	Eggerthellaceae	Raoultibacter	Raoultibacter_timonensis
GCA_002899695.1	2070688	PRJNA429119	SAMN08329306	na	2070688	Rubneribacter badeniensis	strain=ResAG-85		Contig	1/25/18	ASM289969v1	Max Rubner-Institut	GCF_002899695.1	ftp://ftp.ncbi.nlm.nih.gov/genomes/all/GCA/002/899/695/GCA_002899695.1_ASM289969v1		Bacteria	Actinobacteria	Coriobacteriia	Eggerthellales	Eggerthellaceae	Rubneribacter	Rubneribacter_badeniensis
GCA_000023885.1	471855	PRJNA20831	SAMN02598438	representative genome	84110	Slackia heliotrinireducens DSM 20476	strain=DSM 20476		Complete Genome	8/28/09	ASM2388v1	US DOE Joint Genome Institute (JGI-PGF)	GCF_000023885.1	ftp://ftp.ncbi.nlm.nih.gov/genomes/all/GCA/000/023/885/GCA_000023885.1_ASM2388v1		Bacteria	Actinobacteria	Coriobacteriia	Eggerthellales	Eggerthellaceae	Slackia	Slackia_heliotrinireducens
GCA_000969705.1	1069448	PRJNA82631	SAMN02745916	representative genome	427918	Nitriliruptor alkaliphilus DSM 45188	strain=DSM 45188		Scaffold	2015-06-04	ASM96970v1	JGI	GCF_000969705.1	ftp://ftp.ncbi.nlm.nih.gov/genomes/all/GCA/000/969/705/GCA_000969705.1_ASM96970v1		Bacteria	Actinobacteria	Nitriliruptoria	Nitriliruptorales	Nitriliruptoraceae	Nitriliruptor	Nitriliruptor_alkaliphilus
GCA_000014185.1	266117	PRJNA10670	SAMN02598258	representative genome	49319	Rubrobacter xylanophilus DSM 9941	strain=DSM 9941		Complete Genome	2006-09-06	ASM1418v1	DOE Joint Genome Institute	GCF_000014185.1	ftp://ftp.ncbi.nlm.nih.gov/genomes/all/GCA/000/014/185/GCA_000014185.1_ASM1418v1		Bacteria	Actinobacteria	Rubrobacteria	Rubrobacterales	Rubrobacteraceae	Rubrobacter	Rubrobacter_xylanophilus
GCA_000025265.1	469383	PRJNA20745	SAMN00002582	representative genome	191495	Conexibacter woesei DSM 14684	strain=DSM 14684		Complete Genome	1/15/10	ASM2526v1	US DOE Joint Genome Institute (JGI-PGF)	GCF_000025265.1	ftp://ftp.ncbi.nlm.nih.gov/genomes/all/GCA/000/025/265/GCA_000025265.1_ASM2526v1		Bacteria	Actinobacteria	Thermoleophilia	Solirubrobacterales	Conexibacteraceae	Conexibacter	Conexibacter_woesei
GCA_000240225.2	1097667	PRJNA74503	SAMN02391504	representative genome	1097667	Patulibacter medicamentivorans	strain=I11		Contig	12/28/11	ASM24022v2	Aalborg University	GCF_000240225.1	ftp://ftp.ncbi.nlm.nih.gov/genomes/all/GCA/000/240/225/GCA_000240225.2_ASM24022v2		Bacteria	Actinobacteria	Thermoleophilia	Solirubrobacterales	Patulibacteraceae	Patulibacter	Patulibacter_medicamentivorans
GCA_000423665.1	1123262	PRJNA185661	SAMN02440825	representative genome	363832	Solirubrobacter soli DSM 22325	strain=DSM 22325		Scaffold	2013-11-07	ASM42366v1	DOE Joint Genome Institute	GCF_000423665.1	ftp://ftp.ncbi.nlm.nih.gov/genomes/all/GCA/000/423/665/GCA_000423665.1_ASM42366v1		Bacteria	Actinobacteria	Thermoleophilia	Solirubrobacterales	Solirubrobacteraceae	Solirubrobacter	Solirubrobacter_soli
GCA_900108055.1	29539	PRJEB16694	SAMN02745716	representative genome	29539	Thermoleophilum album	strain=ATCC 35263		Scaffold	10/27/16	IMG-taxon 2597490378 annotated assembly	DOE - JOINT GENOME INSTITUTE	GCF_900108055.1	ftp://ftp.ncbi.nlm.nih.gov/genomes/all/GCA/900/108/055/GCA_900108055.1_IMG-taxon_2597490378_annotated_assembly		Bacteria	Actinobacteria	Thermoleophilia	Thermoleophilales	Thermoleophilaceae	Thermoleophilum	Thermoleophilum_album
GCA_000008625.1	224324	PRJNA215	SAMN02603207	reference genome	63363	Aquifex aeolicus VF5	strain=VF5		Complete Genome	12/22/99	ASM862v1	DIVERSA	GCF_000008625.1	ftp://ftp.ncbi.nlm.nih.gov/genomes/all/GCA/000/008/625/GCA_000008625.1_ASM862v1		Bacteria	Aquificae	Aquificae	Aquificales	Aquificaceae	Aquifex	Aquifex_aeolicus
GCA_000010785.1	608538	PRJDA34131	SAMD00060961	representative genome	940	Hydrogenobacter thermophilus TK-6	strain=TK-6		Complete Genome	2010-11-02	ASM1078v1	The University of Tokyo	GCF_000010785.1	ftp://ftp.ncbi.nlm.nih.gov/genomes/all/GCA/000/010/785/GCA_000010785.1_ASM1078v1		Bacteria	Aquificae	Aquificae	Aquificales	Aquificaceae	Hydrogenobacter	Hydrogenobacter_thermophilus
GCA_900215655.1	35835	PRJEB22471	SAMN06265353	na	35835	Hydrogenobacter hydrogenophilus	strain=DSM 2913		Contig	9/21/17	IMG-taxon 2728369262 annotated assembly	DOE - JOINT GENOME INSTITUTE	GCF_900215655.1	ftp://ftp.ncbi.nlm.nih.gov/genomes/all/GCA/900/215/655/GCA_900215655.1_IMG-taxon_2728369262_annotated_assembly		Bacteria	Aquificae	Aquificae	Aquificales	Aquificaceae	Hydrogenobacter	Hydrogenobacter_hydrogenophilus
GCA_000213785.1	547143	PRJNA51769	SAMN02769644	na	547143	Hydrogenobaculum sp. 3684	strain=3684		Complete Genome	5/17/11	ASM21378v1	US DOE Joint Genome Institute	GCF_000213785.1	ftp://ftp.ncbi.nlm.nih.gov/genomes/all/GCA/000/213/785/GCA_000213785.1_ASM21378v1		Bacteria	Aquificae	Aquificae	Aquificales	Aquificaceae	Hydrogenobaculum	Hydrogenobaculum_sp__3684
GCA_000025605.1	638303	PRJNA37275	SAMN02598512	representative genome	136094	Thermocrinis albus DSM 14484	strain=DSM 14484		Complete Genome	2/19/10	ASM2560v1	US DOE Joint Genome Institute (JGI-PGF)	GCF_000025605.1	ftp://ftp.ncbi.nlm.nih.gov/genomes/all/GCA/000/025/605/GCA_000025605.1_ASM2560v1		Bacteria	Aquificae	Aquificae	Aquificales	Aquificaceae	Thermocrinis	Thermocrinis_albus
GCA_000512735.1	75906	PRJNA75073	SAMN02769647	representative genome	75906	Thermocrinis ruber	strain=DSM 23557		Complete Genome	2014-03-01	ASM51273v1	JGI	GCF_000512735.1	ftp://ftp.ncbi.nlm.nih.gov/genomes/all/GCA/000/512/735/GCA_000512735.1_ASM51273v1		Bacteria	Aquificae	Aquificae	Aquificales	Aquificaceae	Thermocrinis	Thermocrinis_ruber
GCA_900142435.1	381751	PRJEB18353	SAMN05444391	representative genome	381751	Thermocrinis minervae	strain=DSM 19557		Chromosome	2016-02-12	IMG-taxon 2698536703 annotated assembly	DOE - JOINT GENOME INSTITUTE	GCF_900142435.1	ftp://ftp.ncbi.nlm.nih.gov/genomes/all/GCA/900/142/435/GCA_900142435.1_IMG-taxon_2698536703_annotated_assembly		Bacteria	Aquificae	Aquificae	Aquificales	Aquificaceae	Thermocrinis	Thermocrinis_minervae
GCA_000021565.1	123214	PRJNA12526	SAMN02604029	representative genome	309805	Persephonella marina EX-H1	strain=EX-H1		Complete Genome	3/25/09	ASM2156v1	TIGR	GCF_000021565.1	ftp://ftp.ncbi.nlm.nih.gov/genomes/all/GCA/000/021/565/GCA_000021565.1_ASM2156v1		Bacteria	Aquificae	Aquificae	Aquificales	Hydrogenothermaceae	Persephonella	Persephonella_marina
GCA_000020325.1	436114	PRJNA18889	SAMN02598418	na	436114	Sulfurihydrogenibium sp. YO3AOP1	strain=YO3AOP1		Complete Genome	5/21/08	ASM2032v1	US DOE Joint Genome Institute (JGI-PGF)	GCF_000020325.1	ftp://ftp.ncbi.nlm.nih.gov/genomes/all/GCA/000/020/325/GCA_000020325.1_ASM2032v1		Bacteria	Aquificae	Aquificae	Aquificales	Hydrogenothermaceae	Sulfurihydrogenibium	Sulfurihydrogenibium_sp__YO3AOP1
GCA_000021545.1	204536	PRJNA12529	SAMN02604030	representative genome	309806	Sulfurihydrogenibium azorense Az-Fu1	strain=Az-Fu1		Complete Genome	3/25/09	ASM2154v1	TIGR	GCF_000021545.1	ftp://ftp.ncbi.nlm.nih.gov/genomes/all/GCA/000/021/545/GCA_000021545.1_ASM2154v1		Bacteria	Aquificae	Aquificae	Aquificales	Hydrogenothermaceae	Sulfurihydrogenibium	Sulfurihydrogenibium_azorense
GCA_000619805.1	1123325	PRJNA221056	SAMN02769639	representative genome	171121	Sulfurihydrogenibium subterraneum DSM 15120	strain=DSM 15120		Scaffold	2014-08-04	ASM61980v1	DOE Joint Genome Institute	GCF_000619805.1	ftp://ftp.ncbi.nlm.nih.gov/genomes/all/GCA/000/619/805/GCA_000619805.1_ASM61980v1		Bacteria	Aquificae	Aquificae	Aquificales	Hydrogenothermaceae	Sulfurihydrogenibium	Sulfurihydrogenibium_subterraneum
GCA_001547735.1	1298851	PRJDB865	SAMD00061062	representative genome	412593	Thermosulfidibacter takaii ABI70S6	strain=ABI70S6		Complete Genome	12/17/15	ASM154773v1	Japan Agency for Marine-Earth Science and Technology	GCF_001547735.1	ftp://ftp.ncbi.nlm.nih.gov/genomes/all/GCA/001/547/735/GCA_001547735.1_ASM154773v1		Bacteria	Aquificae	Aquificae	Aquificales	none	Thermosulfidibacter	Thermosulfidibacter_takaii
GCA_000191045.1	868864	PRJNA51497	SAMN00713591	representative genome	64160	Desulfurobacterium thermolithotrophum DSM 11699	strain=DSM 11699		Complete Genome	2011-02-03	ASM19104v1	US DOE Joint Genome Institute (JGI-PGF)	GCF_000191045.1	ftp://ftp.ncbi.nlm.nih.gov/genomes/all/GCA/000/191/045/GCA_000191045.1_ASM19104v1		Bacteria	Aquificae	Aquificae	Desulfurobacteriales	Desulfurobacteriaceae	Desulfurobacterium	Desulfurobacterium_thermolithotrophum
GCA_900188395.1	240169	PRJEB21405	SAMN06265340	representative genome	240169	Desulfurobacterium atlanticum	strain=DSM 15668		Scaffold	7/16/17	IMG-taxon 2724679920 annotated assembly	DOE - JOINT GENOME INSTITUTE	GCF_900188395.1	ftp://ftp.ncbi.nlm.nih.gov/genomes/all/GCA/900/188/395/GCA_900188395.1_IMG-taxon_2724679920_annotated_assembly		Bacteria	Aquificae	Aquificae	Desulfurobacteriales	Desulfurobacteriaceae	Desulfurobacterium	Desulfurobacterium_atlanticum
GCA_000185805.1	648996	PRJNA49403	SAMN00713575	representative genome	228745	Thermovibrio ammonificans HB-1	strain=HB-1		Complete Genome	2011-07-01	ASM18580v1	US DOE Joint Genome Institute	GCF_000185805.1	ftp://ftp.ncbi.nlm.nih.gov/genomes/all/GCA/000/185/805/GCA_000185805.1_ASM18580v1		Bacteria	Aquificae	Aquificae	Desulfurobacteriales	Desulfurobacteriaceae	Thermovibrio	Thermovibrio_ammonificans
GCA_000427095.1	1303518	PRJEB1573	SAMEA2272150	representative genome	454171	Chthonomonas calidirosea T49	strain=T49		Chromosome	2013-04-06	T49	GNS	GCF_000427095.1	ftp://ftp.ncbi.nlm.nih.gov/genomes/all/GCA/000/427/095/GCA_000427095.1_T49		Bacteria	Armatimonadetes	Chthonomonadetes	Chthonomonadales	Chthonomonadaceae	Chthonomonas	Chthonomonas_calidirosea
GCA_002332845.1	1946327	PRJNA348753	SAMN06454467	na	1946327	Chthonomonas sp. UBA2025		UBA2025	Scaffold	9/21/17	ASM233284v1	University of Queensland	na	ftp://ftp.ncbi.nlm.nih.gov/genomes/all/GCA/002/332/845/GCA_002332845.1_ASM233284v1		Bacteria	Armatimonadetes	Chthonomonadetes	Chthonomonadales	Chthonomonadaceae	Chthonomonas	Chthonomonas_sp__UBA2025
GCA_000724625.1	661478	PRJNA234472	SAMN02641501	representative genome	1005039	Fimbriimonas ginsengisoli Gsoil 348	strain=Gsoil 348		Complete Genome	2014-10-07	ASM72462v1	Department of Microbiology and Microbial Engineering, School of Life Sciences, Fudan University	GCF_000724625.1	ftp://ftp.ncbi.nlm.nih.gov/genomes/all/GCA/000/724/625/GCA_000724625.1_ASM72462v1		Bacteria	Armatimonadetes	Fimbriimonadia	Fimbriimonadales	Fimbriimonadaceae	Fimbriimonas	Fimbriimonas_ginsengisoli
GCA_001442875.1	1661580	PRJNA285317	SAMN03742521	na	1661580	Armatimonadetes bacterium GBS		GBS	Scaffold	2015-12-11	ASM144287v1	Joint Genome Institute	na	ftp://ftp.ncbi.nlm.nih.gov/genomes/all/GCA/001/442/875/GCA_001442875.1_ASM144287v1		Bacteria	Armatimonadetes	none	none	none	none	Armatimonadetes_bacterium_GBS
GCA_001536245.1	1661583	PRJEB11788	SAMN03743790	na	1661583	Armatimonadetes bacterium DC		DC	Scaffold	1/22/16	IMG-taxon 2616645014 annotated assembly	DOE - Joint Genome Institute	GCF_001536245.1	ftp://ftp.ncbi.nlm.nih.gov/genomes/all/GCA/001/536/245/GCA_001536245.1_IMG-taxon_2616645014_annotated_assembly		Bacteria	Armatimonadetes	none	none	none	none	Armatimonadetes_bacterium_DC
GCA_002305165.1	1953131	PRJNA348753	SAMN06452367	na	1953131	Armatimonadetes bacterium UBA1398		UBA1398	Scaffold	9/15/17	ASM230516v1	University of Queensland	na	ftp://ftp.ncbi.nlm.nih.gov/genomes/all/GCA/002/305/165/GCA_002305165.1_ASM230516v1		Bacteria	Armatimonadetes	none	none	none	none	Armatimonadetes_bacterium_UBA1398
GCA_002411015.1	1953132	PRJNA348753	SAMN06451880	na	1953132	Armatimonadetes bacterium UBA5352		UBA5352	Scaffold	2017-03-10	ASM241101v1	University of Queensland	na	ftp://ftp.ncbi.nlm.nih.gov/genomes/all/GCA/002/411/015/GCA_002411015.1_ASM241101v1		Bacteria	Armatimonadetes	none	none	none	none	Armatimonadetes_bacterium_UBA5352
GCA_900167375.1	118967	PRJEB19544	SAMN02745191	representative genome	118967	Anaerorhabdus furcosa	strain=ATCC 25662		Contig	2017-04-03	IMG-taxon 2588254259 annotated assembly	DOE - JOINT GENOME INSTITUTE	GCF_900167375.1	ftp://ftp.ncbi.nlm.nih.gov/genomes/all/GCA/900/167/375/GCA_900167375.1_IMG-taxon_2588254259_annotated_assembly		Bacteria	Bacteroidetes	Bacteroidia	Bacteroidales	Bacteroidaceae	Anaerorhabdus	Anaerorhabdus_furcosa
GCA_001318345.1	246787	PRJNA289334	SAMN03852682	representative genome	246787	Bacteroides cellulosilyticus	strain=WH2		Complete Genome	10/16/15	ASM131834v1	Washington University in St. Louis	GCF_001318345.1	ftp://ftp.ncbi.nlm.nih.gov/genomes/all/GCA/001/318/345/GCA_001318345.1_ASM131834v1		Bacteria	Bacteroidetes	Bacteroidia	Bacteroidales	Bacteroidaceae	Bacteroides	Bacteroides_cellulosilyticus
GCA_900128475.1	1841865	PRJEB18047	SAMEA4555841	representative genome	1841865	Mediterranea massiliensis	strain=Marseille-P2645		Scaffold	2016-02-12	PRJEB18047	URMITE	GCF_900128475.1	ftp://ftp.ncbi.nlm.nih.gov/genomes/all/GCA/900/128/475/GCA_900128475.1_PRJEB18047		Bacteria	Bacteroidetes	Bacteroidia	Bacteroidales	Bacteroidaceae	Mediterranea	Mediterranea_massiliensis
GCA_000512915.1	880074	PRJNA51771	SAMN02769649	representative genome	397865	Barnesiella viscericola DSM 18177	strain=C46, DSM 18177		Complete Genome	2014-03-01	ASM51291v1	JGI	GCF_000512915.1	ftp://ftp.ncbi.nlm.nih.gov/genomes/all/GCA/000/512/915/GCA_000512915.1_ASM51291v1		Bacteria	Bacteroidetes	Bacteroidia	Bacteroidales	Barnesiellaceae	Barnesiella	Barnesiella_viscericola
GCA_000803105.1	1501392	PRJNA267485	SAMN03196437	representative genome	1501392	Coprobacter secundus	strain=177		Contig	12/17/14	ASM80310v1	Pirogov Russian National Research Medical University	GCF_000803105.1	ftp://ftp.ncbi.nlm.nih.gov/genomes/all/GCA/000/803/105/GCA_000803105.1_ASM80310v1		Bacteria	Bacteroidetes	Bacteroidia	Bacteroidales	Barnesiellaceae	Coprobacter	Coprobacter_secundus
GCA_000426485.1	1121485	PRJNA195789	SAMN02441172	representative genome	45254	Dysgonomonas capnocytophagoides DSM 22835	strain=DSM 22835		Scaffold	2013-11-07	ASM42648v1	DOE Joint Genome Institute	GCF_000426485.1	ftp://ftp.ncbi.nlm.nih.gov/genomes/all/GCA/000/426/485/GCA_000426485.1_ASM42648v1		Bacteria	Bacteroidetes	Bacteroidia	Bacteroidales	Dysgonamonadaceae	Dysgonomonas	Dysgonomonas_capnocytophagoides
GCA_900095135.1	1642647	PRJEB15073	SAMEA4373296	representative genome	1642647	Proteiniphilum saccharofermentans		M3/6	Complete Genome	1/26/17	M36	CEBITEC	GCF_900095135.1	ftp://ftp.ncbi.nlm.nih.gov/genomes/all/GCA/900/095/135/GCA_900095135.1_M36		Bacteria	Bacteroidetes	Bacteroidia	Bacteroidales	Dysgonamonadaceae	Proteiniphilum	Proteiniphilum_saccharofermentans
GCA_001192835.1	1678841	PRJDB4040	SAMD00034990	representative genome	1678841	Lentimicrobium saccharophilum	strain=TBC1		Scaffold	7/31/15	ASM119283v1	National Institute of Advanced Industrial Science and Technology (AIST)	GCF_001192835.1	ftp://ftp.ncbi.nlm.nih.gov/genomes/all/GCA/001/192/835/GCA_001192835.1_ASM119283v1		Bacteria	Bacteroidetes	Bacteroidia	Bacteroidales	Lentimicrobiaceae	Lentimicrobium	Lentimicrobium_saccharophilum
GCA_001688845.2	1796646	PRJNA317592	SAMN04621612	na	1796646	Muribaculum intestinale	strain=YL27		Complete Genome	2017-05-04	ASM168884v2	University of Bern	GCF_001688845.2	ftp://ftp.ncbi.nlm.nih.gov/genomes/all/GCA/001/688/845/GCA_001688845.2_ASM168884v2		Bacteria	Bacteroidetes	Bacteroidia	Bacteroidales	Muribaculaceae	Muribaculum	Muribaculum_intestinale
GCA_000010645.1	511995	PRJDA29025	SAMD00060940	na	511435	Candidatus Azobacteroides pseudotrichonymphae genomovar. CFP2			Complete Genome	2008-12-11	ASM1064v1	RIKEN Genomic Sciences Center (GSC)	GCF_000010645.1	ftp://ftp.ncbi.nlm.nih.gov/genomes/all/GCA/000/010/645/GCA_000010645.1_ASM1064v1		Bacteria	Bacteroidetes	Bacteroidia	Bacteroidales	none	Candidatus_Azobacteroides	Candidatus_Azobacteroides_pseudotrichonymphae
GCA_000312445.1	1204719	PRJEB57	SAMEA2272382	representative genome	555313	Phocaeicola abscessus CCUG 55929	strain=CCUG 55929		Scaffold	2012-03-10	ASM31244v1	ebi	GCF_000312445.1	ftp://ftp.ncbi.nlm.nih.gov/genomes/all/GCA/000/312/445/GCA_000312445.1_ASM31244v1		Bacteria	Bacteroidetes	Bacteroidia	Bacteroidales	none	Phocaeicola	Phocaeicola_abscessus
GCA_000379665.1	1121129	PRJNA165367	SAMN02256450	representative genome	544644	Butyricimonas synergistica DSM 23225	strain=DSM 23225		Scaffold	4/23/13	ASM37966v1	DOE Joint Genome Institute	GCF_000379665.1	ftp://ftp.ncbi.nlm.nih.gov/genomes/all/GCA/000/379/665/GCA_000379665.1_ASM37966v1		Bacteria	Bacteroidetes	Bacteroidia	Bacteroidales	Odoribacteraceae	Butyricimonas	Butyricimonas_synergistica
GCA_900091655.1	1841857	PRJEB14541	SAMEA4043117	representative genome	1841857	Culturomica massiliensis	strain=Marseille-P2698		Scaffold	6/24/16	PRJEB14541	URMITE	GCF_900091655.1	ftp://ftp.ncbi.nlm.nih.gov/genomes/all/GCA/900/091/655/GCA_900091655.1_PRJEB14541		Bacteria	Bacteroidetes	Bacteroidia	Bacteroidales	Odoribacteraceae	Culturomica	Culturomica_massiliensis
GCA_000190535.1	709991	PRJNA43469	SAMN00713588	representative genome	28118	Odoribacter splanchnicus DSM 20712	strain=DSM 220712		Complete Genome	2/28/11	ASM19053v1	US DOE Joint Genome Institute (JGI-PGF)	GCF_000190535.1	ftp://ftp.ncbi.nlm.nih.gov/genomes/all/GCA/000/190/535/GCA_000190535.1_ASM19053v1		Bacteria	Bacteroidetes	Bacteroidia	Bacteroidales	Odoribacteraceae	Odoribacter	Odoribacter_splanchnicus
GCA_000183135.1	694427	PRJNA42009	SAMN00016731	representative genome	185300	Paludibacter propionicigenes WB4	strain=WB4		Complete Genome	11/23/10	ASM18313v1	US DOE Joint Genome Institute (JGI-PGF)	GCF_000183135.1	ftp://ftp.ncbi.nlm.nih.gov/genomes/all/GCA/000/183/135/GCA_000183135.1_ASM18313v1		Bacteria	Bacteroidetes	Bacteroidia	Bacteroidales	Paludibacteraceae	Paludibacter	Paludibacter_propionicigenes
GCA_001282625.1	1627894	PRJEB8934	SAMEA3312814	representative genome	1627894	Lascolabacillus massiliensis	strain=SIT8		Contig	8/19/15	Lascolabacillus massiliensis	URMITE	GCF_001282625.1	ftp://ftp.ncbi.nlm.nih.gov/genomes/all/GCA/001/282/625/GCA_001282625.1_Lascolabacillus_massiliensis		Bacteria	Bacteroidetes	Bacteroidia	Bacteroidales	Porphyromonadaceae	Lascolabacillus	Lascolabacillus_massiliensis
GCA_900178525.1	1673718	PRJEB20505	SAMEA103984634	na	1673718	Massilibacteroides vaginae	strain=MV12		Contig	4/22/17	PRJEB20505	URMITE	GCF_900178525.1	ftp://ftp.ncbi.nlm.nih.gov/genomes/all/GCA/900/178/525/GCA_900178525.1_PRJEB20505		Bacteria	Bacteroidetes	Bacteroidia	Bacteroidales	Porphyromonadaceae	Massilibacteroides	Massilibacteroides_vaginae
GCA_900095795.1	1642646	PRJEB15232	SAMEA4408017	representative genome	1642646	Petrimonas mucosa		ING2-E5A	Complete Genome	10/21/16	E5A	CEBITEC	GCF_900095795.1	ftp://ftp.ncbi.nlm.nih.gov/genomes/all/GCA/900/095/795/GCA_900095795.1_E5A		Bacteria	Bacteroidetes	Bacteroidia	Bacteroidales	Porphyromonadaceae	Petrimonas	Petrimonas_mucosa
GCA_000212375.1	879243	PRJNA51745	SAMN00713611	representative genome	28123	Porphyromonas asaccharolytica DSM 20707	strain=DSM 20707		Complete Genome	2011-05-05	ASM21237v1	US DOE Joint Genome Institute (JGI-PGF)	GCF_000212375.1	ftp://ftp.ncbi.nlm.nih.gov/genomes/all/GCA/000/212/375/GCA_000212375.1_ASM21237v1		Bacteria	Bacteroidetes	Bacteroidia	Bacteroidales	Porphyromonadaceae	Porphyromonas	Porphyromonas_asaccharolytica
GCA_000832075.1	1547597	PRJNA237488	SAMN02629912	representative genome	1547597	Sanguibacteroides justesenii	strain=OUH 308042		Contig	2015-03-02	OUH308042_1.0	Odense University Hospital	GCF_000832075.1	ftp://ftp.ncbi.nlm.nih.gov/genomes/all/GCA/000/832/075/GCA_000832075.1_OUH308042_1.0		Bacteria	Bacteroidetes	Bacteroidia	Bacteroidales	Porphyromonadaceae	Sanguibacteroides	Sanguibacteroides_justesenii
GCA_000159995.1	626522	PRJNA33153	SAMN00008849	representative genome	76122	Alloprevotella tannerae ATCC 51259	strain=ATCC 51259		Scaffold	9/16/09	ASM15999v1	Washington University Genome Sequencing Center	GCF_000159995.1	ftp://ftp.ncbi.nlm.nih.gov/genomes/all/GCA/000/159/995/GCA_000159995.1_ASM15999v1		Bacteria	Bacteroidetes	Bacteroidia	Bacteroidales	Prevotellaceae	Alloprevotella	Alloprevotella_tannerae
GCA_000205165.1	762982	PRJNA48503	SAMN00189151	representative genome	454155	Paraprevotella xylaniphila YIT 11841	strain=YIT 11841		Scaffold	4/20/11	ASM20516v1	Genome Sequencing Center (GSC) at Washington University (WashU) School of Medicine	GCF_000205165.1	ftp://ftp.ncbi.nlm.nih.gov/genomes/all/GCA/000/205/165/GCA_000205165.1_ASM20516v1		Bacteria	Bacteroidetes	Bacteroidia	Bacteroidales	Prevotellaceae	Paraprevotella	Paraprevotella_xylaniphila
GCA_000518545.1	1336250	PRJNA204116	SAMN02584977	na	52229	Hallella seregens ATCC 51272	strain=ATCC 51272		Scaffold	1/13/14	ASM51854v1	DOE Joint Genome Institute	GCF_000518545.1	ftp://ftp.ncbi.nlm.nih.gov/genomes/all/GCA/000/518/545/GCA_000518545.1_ASM51854v1		Bacteria	Bacteroidetes	Bacteroidia	Bacteroidales	Prevotellaceae	Prevotella	[Hallella]_seregens
GCA_000585355.1	915438	PRJNA64555	SAMN02849400	representative genome	185293	Prevotella oryzae DSM 17970	strain=DSM 17970		Scaffold	2014-04-03	ASM58535v1	JGI	GCF_000585355.1	ftp://ftp.ncbi.nlm.nih.gov/genomes/all/GCA/000/585/355/GCA_000585355.1_ASM58535v1		Bacteria	Bacteroidetes	Bacteroidia	Bacteroidales	Prevotellaceae	Prevotella	Prevotella_oryzae
GCA_900106785.1	1852370	PRJEB16531	SAMEA4521261	representative genome	1852370	Prevotellamassilia timonensis	strain=Marseille-P2831		Scaffold	10/27/16	PRJEB16531	URMITE	GCF_900106785.1	ftp://ftp.ncbi.nlm.nih.gov/genomes/all/GCA/900/106/785/GCA_900106785.1_PRJEB16531		Bacteria	Bacteroidetes	Bacteroidia	Bacteroidales	Prevotellaceae	Prevotellamassilia	Prevotellamassilia_timonensis
GCA_000265365.1	679935	PRJNA40775	SAMN02232007	representative genome	214856	Alistipes finegoldii DSM 17242	strain=DSM 17242		Complete Genome	2012-08-06	ASM26536v1	DOE Joint Genome Institute	GCF_000265365.1	ftp://ftp.ncbi.nlm.nih.gov/genomes/all/GCA/000/265/365/GCA_000265365.1_ASM26536v1		Bacteria	Bacteroidetes	Bacteroidia	Bacteroidales	Rikenellaceae	Alistipes	Alistipes_finegoldii
GCA_900104655.1	1871023	PRJEB16360	SAMEA4519306	representative genome	1871023	Millionella massiliensis	strain=Marseille-P3215		Contig	10/27/16	PRJEB16360	URMITE	GCF_900104655.1	ftp://ftp.ncbi.nlm.nih.gov/genomes/all/GCA/900/104/655/GCA_900104655.1_PRJEB16360		Bacteria	Bacteroidetes	Bacteroidia	Bacteroidales	Rikenellaceae	Millionella	Millionella_massiliensis
GCA_000723505.1	1433126	PRJEB5062	SAMEA3139033	representative genome	1433126	Mucinivorans hirudinis			Complete Genome	6/15/14	Mucivorans_M3_Nelson-Bomar-Fixed	UCONNMISEQ	GCF_000723505.1	ftp://ftp.ncbi.nlm.nih.gov/genomes/all/GCA/000/723/505/GCA_000723505.1_Mucivorans_M3_Nelson-Bomar-Fixed		Bacteria	Bacteroidetes	Bacteroidia	Bacteroidales	Rikenellaceae	Mucinivorans	Mucinivorans_hirudinis
GCA_000427365.1	880526	PRJNA51795	SAMN02441234	representative genome	28139	Rikenella microfusus DSM 15922	strain=DSM 15922		Scaffold	7/15/13	ASM42736v1	DOE Joint Genome Institute	GCF_000427365.1	ftp://ftp.ncbi.nlm.nih.gov/genomes/all/GCA/000/427/365/GCA_000427365.1_ASM42736v1		Bacteria	Bacteroidetes	Bacteroidia	Bacteroidales	Rikenellaceae	Rikenella	Rikenella_microfusus
GCA_900104605.1	1871003	PRJEB16355	SAMEA4519289	na	1871003	Tidjanibacter massiliensis	strain=Marseille-P3084		Scaffold	10/28/16	PRJEB16355	URMITE	GCF_900104605.1	ftp://ftp.ncbi.nlm.nih.gov/genomes/all/GCA/900/104/605/GCA_900104605.1_PRJEB16355		Bacteria	Bacteroidetes	Bacteroidia	Bacteroidales	Rikenellaceae	Tidjanibacter	Tidjanibacter_massiliensis
GCA_002257605.1	2025876	PRJNA397724	SAMN07485767	na	2025876	Parabacteroides sp. CT06	strain=CT06		Complete Genome	8/16/17	ASM225760v1	Kyung Hee University	GCF_002257605.1	ftp://ftp.ncbi.nlm.nih.gov/genomes/all/GCA/002/257/605/GCA_002257605.1_ASM225760v1		Bacteria	Bacteroidetes	Bacteroidia	Bacteroidales	Tannerellaceae	Parabacteroides	Parabacteroides_sp__CT06
GCA_000238215.1	203275	PRJNA319	SAMN02604009	representative genome	28112	Tannerella forsythia 92A2	strain=92A2		Complete Genome	12/15/11	ASM23821v1	TIGR	GCF_000238215.1	ftp://ftp.ncbi.nlm.nih.gov/genomes/all/GCA/000/238/215/GCA_000238215.1_ASM23821v1		Bacteria	Bacteroidetes	Bacteroidia	Bacteroidales	Tannerellaceae	Tannerella	Tannerella_forsythia
GCA_900096565.1	1640674	PRJEB15405	SAMN05216323	representative genome	1640674	Williamwhitmania taraxaci	strain=A7P-90m		Scaffold	10/21/16	IMG-taxon 2654588148 annotated assembly	DOE - JOINT GENOME INSTITUTE	GCF_900096565.1	ftp://ftp.ncbi.nlm.nih.gov/genomes/all/GCA/900/096/565/GCA_900096565.1_IMG-taxon_2654588148_annotated_assembly		Bacteria	Bacteroidetes	Bacteroidia	Bacteroidales	Williamwhitmaniaceae	Williamwhitmania	Williamwhitmania_taraxaci
GCA_002843315.1	1940526	PRJNA368643	SAMN06266691	na	1940526	Labilibaculum filiforme	strain=59.16B		Scaffold	12/15/17	ASM284331v1	Aarhus University	GCF_002843315.1	ftp://ftp.ncbi.nlm.nih.gov/genomes/all/GCA/002/843/315/GCA_002843315.1_ASM284331v1		Bacteria	Bacteroidetes	Bacteroidia	Marinilabiliales	Marinifilaceae	Labilibaculum	Labilibaculum_filiforme
GCA_002356295.1	1717717	PRJDB5655	SAMD00078003	na	1717717	Marinifilaceae bacterium SPP2	strain=SPP2		Complete Genome	2017-06-06	ASM235629v1	The Institute of Low Temperature Science, Hokkaido University	GCF_002356295.1	ftp://ftp.ncbi.nlm.nih.gov/genomes/all/GCA/002/356/295/GCA_002356295.1_ASM235629v1		Bacteria	Bacteroidetes	Bacteroidia	Marinilabiliales	Marinifilaceae	none	Marinifilaceae_bacterium_SPP2
GCA_000517065.1	927658	PRJNA63507	SAMN02597159	representative genome	286730	Alkaliflexus imshenetskii DSM 15055	strain=Z-7010		Scaffold	2014-08-01	ASM51706v1	JGI	GCF_000517065.1	ftp://ftp.ncbi.nlm.nih.gov/genomes/all/GCA/000/517/065/GCA_000517065.1_ASM51706v1		Bacteria	Bacteroidetes	Bacteroidia	Marinilabiliales	Marinilabiliaceae	Alkaliflexus	Alkaliflexus_imshenetskii
GCA_002201795.1	889453	PRJNA389474	SAMN07200443	representative genome	889453	Alkalitalea saponilacus	strain=SC/BZ-SP2		Complete Genome	6/20/17	ASM220179v1	Chinese Academy of Agricultural Sciences	GCF_002201795.1	ftp://ftp.ncbi.nlm.nih.gov/genomes/all/GCA/002/201/795/GCA_002201795.1_ASM220179v1		Bacteria	Bacteroidetes	Bacteroidia	Marinilabiliales	Marinilabiliaceae	Alkalitalea	Alkalitalea_saponilacus
GCA_000191885.2	886379	PRJNA52447	SAMN02471583	representative genome	177400	Anaerophaga thermohalophila DSM 12881	strain=DSM 12881		Contig	2011-08-03	ASM19188v1	University of Bergen	GCF_000191885.1	ftp://ftp.ncbi.nlm.nih.gov/genomes/all/GCA/000/191/885/GCA_000191885.2_ASM19188v1		Bacteria	Bacteroidetes	Bacteroidia	Marinilabiliales	Marinilabiliaceae	Anaerophaga	Anaerophaga_thermohalophila
GCA_002210225.1	1965019	PRJNA377850	SAMN06473345	na	1965019	Geofilum rhodophaeum	strain=HF401		Scaffold	6/28/17	ASM221022v1	Shandong University	GCF_002210225.1	ftp://ftp.ncbi.nlm.nih.gov/genomes/all/GCA/002/210/225/GCA_002210225.1_ASM221022v1		Bacteria	Bacteroidetes	Bacteroidia	Marinilabiliales	Marinilabiliaceae	Geofilum	Geofilum_rhodophaeum
GCA_001659685.2	1477105	PRJNA321787	SAMN05003866	representative genome	1477105	Labilibacter marinus	strain=Y11		Contig	2017-06-01	ASM165968v2	Shandong University at Weihai	GCF_001659685.2	ftp://ftp.ncbi.nlm.nih.gov/genomes/all/GCA/001/659/685/GCA_001659685.2_ASM165968v2		Bacteria	Bacteroidetes	Bacteroidia	Marinilabiliales	Marinilabiliaceae	Labilibacter	Labilibacter_marinus
GCA_000614895.1	1168289	PRJDB629	SAMD00012206	na	989	Marinilabilia salmonicolor JCM 21150	strain=JCM 21150		Contig	3/31/14	ASM61489v1	The University of Tokyo	GCF_000614895.1	ftp://ftp.ncbi.nlm.nih.gov/genomes/all/GCA/000/614/895/GCA_000614895.1_ASM61489v1		Bacteria	Bacteroidetes	Bacteroidia	Marinilabiliales	Marinilabiliaceae	Marinilabilia	Marinilabilia_salmonicolor
GCA_000517085.1	869213	PRJNA50819	SAMN02597284	representative genome	982	Saccharicrinis fermentans DSM 9555 = JCM 21142	strain=DSM 9555		Scaffold	2014-08-01	ASM51708v1	DOE Joint Genome Institute	GCF_000517085.1	ftp://ftp.ncbi.nlm.nih.gov/genomes/all/GCA/000/517/085/GCA_000517085.1_ASM51708v1		Bacteria	Bacteroidetes	Bacteroidia	Marinilabiliales	Marinilabiliaceae	Saccharicrinis	Saccharicrinis_fermentans
GCA_900112795.1	385682	PRJEB17237	SAMN05444380	na	385682	Thermophagus xiamenensis	strain=DSM 19012		Scaffold	2016-02-11	IMG-taxon 2693429893 annotated assembly	DOE - JOINT GENOME INSTITUTE	GCF_900112795.1	ftp://ftp.ncbi.nlm.nih.gov/genomes/all/GCA/900/112/795/GCA_900112795.1_IMG-taxon_2693429893_annotated_assembly		Bacteria	Bacteroidetes	Bacteroidia	Marinilabiliales	Marinilabiliaceae	Thermophagus	Thermophagus_xiamenensis
GCA_000949475.1	1544798	PRJNA260774	SAMN03031235	na	1544798	Draconibacterium sediminis	strain=JN14CK-3		Contig	2015-10-03	ASM94947v1	Third Institute of Oceanography,State Oceanic Administration	GCF_000949475.1	ftp://ftp.ncbi.nlm.nih.gov/genomes/all/GCA/000/949/475/GCA_000949475.1_ASM94947v1		Bacteria	Bacteroidetes	Bacteroidia	Marinilabiliales	Prolixibacteraceae	Draconibacterium	Draconibacterium_sediminis
GCA_900129025.1	1484053	PRJEB18183	SAMN05444274	representative genome	1484053	Mariniphaga anaerophila	strain=DSM 26910		Scaffold	2016-03-12	IMG-taxon 2695420943 annotated assembly	DOE - JOINT GENOME INSTITUTE	GCF_900129025.1	ftp://ftp.ncbi.nlm.nih.gov/genomes/all/GCA/900/129/025/GCA_900129025.1_IMG-taxon_2695420943_annotated_assembly		Bacteria	Bacteroidetes	Bacteroidia	Marinilabiliales	Prolixibacteraceae	Mariniphaga	Mariniphaga_anaerophila
GCA_003014495.1	1541063	PRJNA402515	SAMN07621122	na	1541063	Prolixibacter denitrificans	strain=DSM 27267		Scaffold	3/23/18	ASM301449v1	DOE Joint Genome Institute	GCF_003014495.1	ftp://ftp.ncbi.nlm.nih.gov/genomes/all/GCA/003/014/495/GCA_003014495.1_ASM301449v1		Bacteria	Bacteroidetes	Bacteroidia	Marinilabiliales	Prolixibacteraceae	Prolixibacter	Prolixibacter_denitrificans
GCA_001270965.1	1409788	PRJNA263321	SAMN03107533	representative genome	1409788	Sunxiuqinia dokdonensis	strain=DH1		Contig	8/19/15	ASM127096v1	KRIBB	GCF_001270965.1	ftp://ftp.ncbi.nlm.nih.gov/genomes/all/GCA/001/270/965/GCA_001270965.1_ASM127096v1		Bacteria	Bacteroidetes	Bacteroidia	Marinilabiliales	Prolixibacteraceae	Sunxiuqinia	Sunxiuqinia_dokdonensis
GCA_900141875.1	1168035	PRJEB18296	SAMN05444280	representative genome	1168035	Tangfeifania diversioriginum	strain=DSM 27063		Contig	2016-03-12	IMG-taxon 2700988694 annotated assembly	DOE - JOINT GENOME INSTITUTE	GCF_900141875.1	ftp://ftp.ncbi.nlm.nih.gov/genomes/all/GCA/900/141/875/GCA_900141875.1_IMG-taxon_2700988694_annotated_assembly		Bacteria	Bacteroidetes	Bacteroidia	Marinilabiliales	Prolixibacteraceae	Tangfeifania	Tangfeifania_diversioriginum
GCA_001443605.1	1307839	PRJNA299794	SAMN04215233	representative genome	1307839	Salinivirga cyanobacteriivorans	strain=L21-Spi-D4		Complete Genome	11/13/15	ASM144360v1	Leibniz Institute DSMZ-German Collection of Microorganisms and Cell Cultures	GCF_001443605.1	ftp://ftp.ncbi.nlm.nih.gov/genomes/all/GCA/001/443/605/GCA_001443605.1_ASM144360v1		Bacteria	Bacteroidetes	Bacteroidia	Marinilabiliales	Salinivirgaceae	Salinivirga	Salinivirga_cyanobacteriivorans
GCA_001659705.1	1850526	PRJNA322235	SAMN05006811	na	1850526	Arachidicoccus sp. BS20	strain=BS20		Complete Genome	2016-08-06	ASM165970v1	Hankyong National University	GCF_001659705.1	ftp://ftp.ncbi.nlm.nih.gov/genomes/all/GCA/001/659/705/GCA_001659705.1_ASM165970v1		Bacteria	Bacteroidetes	Chitinophagia	Chitinophagales	Chitinophagaceae	Arachidicoccus	Arachidicoccus_sp__BS20
GCA_000024005.1	485918	PRJNA27951	SAMN00001914	representative genome	79329	Chitinophaga pinensis DSM 2588	strain=DSM 2588		Complete Genome	8/19/09	ASM2400v1	US DOE Joint Genome Institute (JGI-PGF)	GCF_000024005.1	ftp://ftp.ncbi.nlm.nih.gov/genomes/all/GCA/000/024/005/GCA_000024005.1_ASM2400v1		Bacteria	Bacteroidetes	Chitinophagia	Chitinophagales	Chitinophagaceae	Chitinophaga	Chitinophaga_pinensis
GCA_900129015.1	1302690	PRJEB18175	SAMN05444008	na	1302690	Cnuella takakiae	strain=DSM 26897		Contig	2016-03-12	IMG-taxon 2695420933 annotated assembly	DOE - JOINT GENOME INSTITUTE	GCF_900129015.1	ftp://ftp.ncbi.nlm.nih.gov/genomes/all/GCA/900/129/015/GCA_900129015.1_IMG-taxon_2695420933_annotated_assembly		Bacteria	Bacteroidetes	Chitinophagia	Chitinophagales	Chitinophagaceae	Cnuella	Cnuella_takakiae
GCA_900116565.1	1393122	PRJEB17562	SAMN05660895	representative genome	1393122	Crenotalea thermophila	strain=DSM 14807		Scaffold	2016-02-11	IMG-taxon 2600255258 annotated assembly	DOE - JOINT GENOME INSTITUTE	GCF_900116565.1	ftp://ftp.ncbi.nlm.nih.gov/genomes/all/GCA/900/116/565/GCA_900116565.1_IMG-taxon_2600255258_annotated_assembly		Bacteria	Bacteroidetes	Chitinophagia	Chitinophagales	Chitinophagaceae	Crenotalea	Crenotalea_thermophila
GCA_002355595.1	477680	PRJDB4450	SAMD00045010	na	477680	Filimonas lacunae	strain=NBRC 104114		Complete Genome	5/23/16	F. lacunae YT21-2	Life Science Reseach Center, College of Bioresource Sciences, Nihon University	GCF_002355595.1	ftp://ftp.ncbi.nlm.nih.gov/genomes/all/GCA/002/355/595/GCA_002355595.1_F._lacunae_YT21-2		Bacteria	Bacteroidetes	Chitinophagia	Chitinophagales	Chitinophagaceae	Filimonas	Filimonas_lacunae
GCA_000974785.1	1220578	PRJDB397	SAMD00018683	representative genome	549295	Flavihumibacter petaseus NBRC 106054	strain=NBRC 106054		Contig	2015-07-04	ASM97478v1	National Institute of Technology and Evaluation	GCF_000974785.1	ftp://ftp.ncbi.nlm.nih.gov/genomes/all/GCA/000/974/785/GCA_000974785.1_ASM97478v1		Bacteria	Bacteroidetes	Chitinophagia	Chitinophagales	Chitinophagaceae	Flavihumibacter	Flavihumibacter_petaseus
GCA_900129295.1	1121884	PRJEB18174	SAMN02745131	representative genome	462367	Flavisolibacter ginsengisoli DSM 18119	strain=DSM 18119		Scaffold	2016-03-12	IMG-taxon 2582580745 annotated assembly	DOE - JOINT GENOME INSTITUTE	GCF_900129295.1	ftp://ftp.ncbi.nlm.nih.gov/genomes/all/GCA/900/129/295/GCA_900129295.1_IMG-taxon_2582580745_annotated_assembly		Bacteria	Bacteroidetes	Chitinophagia	Chitinophagales	Chitinophagaceae	Flavisolibacter	Flavisolibacter_ginsengisoli
GCA_900106985.1	1235997	PRJEB16590	SAMN05444410	representative genome	1235997	Hydrobacter penzbergensis	strain=DSM 25353		Contig	10/22/16	IMG-taxon 2693429880 annotated assembly	DOE - JOINT GENOME INSTITUTE	GCF_900106985.1	ftp://ftp.ncbi.nlm.nih.gov/genomes/all/GCA/900/106/985/GCA_900106985.1_IMG-taxon_2693429880_annotated_assembly		Bacteria	Bacteroidetes	Chitinophagia	Chitinophagales	Chitinophagaceae	Hydrobacter	Hydrobacter_penzbergensis
GCA_000243115.3	929713	PRJNA61269	SAMN02261390	representative genome	446683	Niabella soli DSM 19437	strain=JS13-8; DSM 19437		Complete Genome	2014-03-01	ASM24311v3	JGI	GCF_000243115.2	ftp://ftp.ncbi.nlm.nih.gov/genomes/all/GCA/000/243/115/GCA_000243115.3_ASM24311v3		Bacteria	Bacteroidetes	Chitinophagia	Chitinophagales	Chitinophagaceae	Niabella	Niabella_soli
GCA_900115755.1	1465490	PRJEB17438	SAMN05444277	representative genome	1465490	Parafilimonas terrae	strain=DSM 28286		Contig	2016-02-11	IMG-taxon 2693429887 annotated assembly	DOE - JOINT GENOME INSTITUTE	GCF_900115755.1	ftp://ftp.ncbi.nlm.nih.gov/genomes/all/GCA/900/115/755/GCA_900115755.1_IMG-taxon_2693429887_annotated_assembly		Bacteria	Bacteroidetes	Chitinophagia	Chitinophagales	Chitinophagaceae	Parafilimonas	Parafilimonas_terrae
GCA_900167075.1	413434	PRJEB19537	SAMN04488132	representative genome	413434	Sediminibacterium ginsengisoli	strain=DSM 22335		Scaffold	2017-04-03	IMG-taxon 2634166300 annotated assembly	DOE - JOINT GENOME INSTITUTE	GCF_900167075.1	ftp://ftp.ncbi.nlm.nih.gov/genomes/all/GCA/900/167/075/GCA_900167075.1_IMG-taxon_2634166300_annotated_assembly		Bacteria	Bacteroidetes	Chitinophagia	Chitinophagales	Chitinophagaceae	Sediminibacterium	Sediminibacterium_ginsengisoli
GCA_000374045.1	1123248	PRJNA169823	SAMN02440437	representative genome	398037	Segetibacter koreensis DSM 18137	strain=DSM 18137		Scaffold	4/23/13	ASM37404v1	DOE Joint Genome Institute	GCF_000374045.1	ftp://ftp.ncbi.nlm.nih.gov/genomes/all/GCA/000/374/045/GCA_000374045.1_ASM37404v1		Bacteria	Bacteroidetes	Chitinophagia	Chitinophagales	Chitinophagaceae	Segetibacter	Segetibacter_koreensis
GCA_003014535.1	1434707	PRJNA370101	SAMN06297156	na	1434707	Taibaiella chishuiensis	strain=CGMCC 1.12700		Scaffold	3/23/18	ASM301453v1	DOE Joint Genome Institute	GCF_003014535.1	ftp://ftp.ncbi.nlm.nih.gov/genomes/all/GCA/003/014/535/GCA_003014535.1_ASM301453v1		Bacteria	Bacteroidetes	Chitinophagia	Chitinophagales	Chitinophagaceae	Taibaiella	Taibaiella_chishuiensis
GCA_000425585.1	1123356	PRJNA188901	SAMN02440863	representative genome	249	Terrimonas ferruginea DSM 30193	strain=DSM 30193		Scaffold	2013-11-07	ASM42558v1	DOE Joint Genome Institute	GCF_000425585.1	ftp://ftp.ncbi.nlm.nih.gov/genomes/all/GCA/000/425/585/GCA_000425585.1_ASM42558v1		Bacteria	Bacteroidetes	Chitinophagia	Chitinophagales	Chitinophagaceae	Terrimonas	Terrimonas_ferruginea
GCA_002797735.1	454188	PRJNA363548	SAMN06265366	na	454188	Thermoflavifilum aggregans	strain=DSM 27268		Contig	11/28/17	ASM279773v1	DOE Joint Genome Institute	GCF_002797735.1	ftp://ftp.ncbi.nlm.nih.gov/genomes/all/GCA/002/797/735/GCA_002797735.1_ASM279773v1		Bacteria	Bacteroidetes	Chitinophagia	Chitinophagales	Chitinophagaceae	Thermoflavifilum	Thermoflavifilum_aggregans
GCA_002973575.1	669455	PRJNA402475	SAMN07621128	na	669455	Vibrionimonas magnilacihabitans	strain=DSM 22423		Contig	2018-06-03	ASM297357v1	DOE Joint Genome Institute	GCF_002973575.1	ftp://ftp.ncbi.nlm.nih.gov/genomes/all/GCA/002/973/575/GCA_002973575.1_ASM297357v1		Bacteria	Bacteroidetes	Chitinophagia	Chitinophagales	Chitinophagaceae	Vibrionimonas	Vibrionimonas_magnilacihabitans
GCA_000020565.1	452471	PRJNA19981	SAMN00000287	na	281120	Candidatus Amoebophilus asiaticus 5a2	strain=5a2		Complete Genome	2008-09-06	ASM2056v1	US DOE Joint Genome Institute (JGI-PGF)	GCF_000020565.1	ftp://ftp.ncbi.nlm.nih.gov/genomes/all/GCA/000/020/565/GCA_000020565.1_ASM2056v1		Bacteria	Bacteroidetes	Cytophagia	Cytophagales	Amoebophilaceae	Candidatus_Amoebophilus	Candidatus_Amoebophilus_asiaticus
GCA_000304455.1	1231626	PRJEA66421	SAMEA2272294	representative genome	249402	Cardinium endosymbiont cEper1 of Encarsia pergandiella	strain=cEper1		Complete Genome	9/13/12	CCh_cEper1	University of Vienna	GCF_000304455.1	ftp://ftp.ncbi.nlm.nih.gov/genomes/all/GCA/000/304/455/GCA_000304455.1_CCh_cEper1		Bacteria	Bacteroidetes	Cytophagia	Cytophagales	Amoebophilaceae	Candidatus_Cardinium	Cardinium_endosymbiont_of_Encarsia_pergandiella
GCA_003176915.1	247481	PRJNA471768	SAMN09237133	na	247481	Candidatus Cardinium hertigii	strain=cHgTN10		Complete Genome	5/30/18	ASM317691v1	University of Illinois	GCF_003176915.1	ftp://ftp.ncbi.nlm.nih.gov/genomes/all/GCA/003/176/915/GCA_003176915.1_ASM317691v1		Bacteria	Bacteroidetes	Cytophagia	Cytophagales	Amoebophilaceae	Candidatus_Cardinium	Candidatus_Cardinium_hertigii
GCA_000265505.1	880071	PRJNA51775	SAMN02261370	representative genome	999	Bernardetia litoralis DSM 6794	strain=DSM 6794		Complete Genome	2012-11-06	ASM26550v1	JGI	GCF_000265505.1	ftp://ftp.ncbi.nlm.nih.gov/genomes/all/GCA/000/265/505/GCA_000265505.1_ASM26550v1		Bacteria	Bacteroidetes	Cytophagia	Cytophagales	Bernardetiaceae	Bernardetia	Bernardetia_litoralis
GCA_000422585.1	1121903	PRJNA185583	SAMN02441176	representative genome	1002	Hugenholtzia roseola DSM 9546	strain=DSM 9546		Scaffold	2013-11-07	ASM42258v1	DOE Joint Genome Institute	GCF_000422585.1	ftp://ftp.ncbi.nlm.nih.gov/genomes/all/GCA/000/422/585/GCA_000422585.1_ASM42258v1		Bacteria	Bacteroidetes	Cytophagia	Cytophagales	Bernardetiaceae	Hugenholtzia	Hugenholtzia_roseola
GCA_900100765.1	1075417	PRJEB16036	SAMN05421823	representative genome	1075417	Catalinimonas alkaloidigena	strain=DSM 25186		Scaffold	10/21/16	IMG-taxon 2675903159 annotated assembly	DOE - JOINT GENOME INSTITUTE	GCF_900100765.1	ftp://ftp.ncbi.nlm.nih.gov/genomes/all/GCA/900/100/765/GCA_900100765.1_IMG-taxon_2675903159_annotated_assembly		Bacteria	Bacteroidetes	Cytophagia	Cytophagales	Catalimonadaceae	Catalinimonas	Catalinimonas_alkaloidigena
GCA_002150685.1	238540	PRJNA359511	SAMN06192698	representative genome	238540	Algoriphagus antarcticus	strain=DSM 15986		Contig	5/19/17	ASM215068v1	Shandong Uniwersity at Weihai	GCF_002150685.1	ftp://ftp.ncbi.nlm.nih.gov/genomes/all/GCA/002/150/685/GCA_002150685.1_ASM215068v1		Bacteria	Bacteroidetes	Cytophagia	Cytophagales	Cyclobacteriaceae	Algoriphagus	Algoriphagus_antarcticus
GCA_900176595.1	758820	PRJEB20241	SAMN00777080	representative genome	280473	Aquiflexum balticum DSM 16537	strain=DSM 16537		Chromosome	2017-09-04	IMG-taxon 2506520046 annotated assembly	DOE - JOINT GENOME INSTITUTE	GCF_900176595.1	ftp://ftp.ncbi.nlm.nih.gov/genomes/all/GCA/900/176/595/GCA_900176595.1_IMG-taxon_2506520046_annotated_assembly		Bacteria	Bacteroidetes	Cytophagia	Cytophagales	Cyclobacteriaceae	Aquiflexum	Aquiflexum_balticum
GCA_000265405.1	866536	PRJNA50619	SAMN02232009	representative genome	232259	Belliella baltica DSM 15883	strain=DSM 15883		Complete Genome	2012-08-06	ASM26540v1	DOE Joint Genome Institute	GCF_000265405.1	ftp://ftp.ncbi.nlm.nih.gov/genomes/all/GCA/000/265/405/GCA_000265405.1_ASM26540v1		Bacteria	Bacteroidetes	Cytophagia	Cytophagales	Cyclobacteriaceae	Belliella	Belliella_baltica
GCA_003014575.1	1485585	PRJNA402470	SAMN07621054	na	1485585	Cecembia rubra	strain=DSM 28057		Scaffold	3/23/18	ASM301457v1	DOE Joint Genome Institute	GCF_003014575.1	ftp://ftp.ncbi.nlm.nih.gov/genomes/all/GCA/003/014/575/GCA_003014575.1_ASM301457v1		Bacteria	Bacteroidetes	Cytophagia	Cytophagales	Cyclobacteriaceae	Cecembia	Cecembia_rubra
GCA_000222485.1	880070	PRJNA51773	SAMN02261369	representative genome	104	Cyclobacterium marinum DSM 745	strain=DSM 745		Complete Genome	2011-03-08	ASM22248v1	JGI	GCF_000222485.1	ftp://ftp.ncbi.nlm.nih.gov/genomes/all/GCA/000/222/485/GCA_000222485.1_ASM22248v1		Bacteria	Bacteroidetes	Cytophagia	Cytophagales	Cyclobacteriaceae	Cyclobacterium	Cyclobacterium_marinum
GCA_000373245.1	1121859	PRJNA169722	SAMN02441711	representative genome	346377	Echinicola pacifica DSM 19836	strain=DSM 19836		Scaffold	4/23/13	ASM37324v1	DOE Joint Genome Institute	GCF_000373245.1	ftp://ftp.ncbi.nlm.nih.gov/genomes/all/GCA/000/373/245/GCA_000373245.1_ASM37324v1		Bacteria	Bacteroidetes	Cytophagia	Cytophagales	Cyclobacteriaceae	Echinicola	Echinicola_pacifica
GCA_000295935.2	1189612	PRJNA165173	SAMN02469969	representative genome	579922	Indibacter alkaliphilus LW1	strain=LW1		Contig	2013-04-06	IndiAl02	Institute of Genomics and Integrative Biology	GCF_000295935.2	ftp://ftp.ncbi.nlm.nih.gov/genomes/all/GCA/000/295/935/GCA_000295935.2_IndiAl02		Bacteria	Bacteroidetes	Cytophagia	Cytophagales	Cyclobacteriaceae	Indibacter	Indibacter_alkaliphilus
GCA_000390185.1	1232681	PRJNA188314	SAMN02470014	representative genome	1232681	Lunatimonas lonarensis	strain=AK24		Contig	2013-10-05	Lulo1	Institute of Microbial Technology	GCF_000390185.1	ftp://ftp.ncbi.nlm.nih.gov/genomes/all/GCA/000/390/185/GCA_000390185.1_Lulo1		Bacteria	Bacteroidetes	Cytophagia	Cytophagales	Cyclobacteriaceae	Lunatimonas	Lunatimonas_lonarensis
GCA_000330725.2	1239962	PRJNA176475	SAMN02469987	representative genome	1245591	Mariniradius saccharolyticus AK6	strain=AK6		Contig	2013-02-04	ASM33072v2	Institute of Microbial Technology	GCF_000330725.2	ftp://ftp.ncbi.nlm.nih.gov/genomes/all/GCA/000/330/725/GCA_000330725.2_ASM33072v2		Bacteria	Bacteroidetes	Cytophagia	Cytophagales	Cyclobacteriaceae	Mariniradius	Mariniradius_saccharolyticus
GCA_003003005.1	1750599	PRJNA402522	SAMN07621665	na	1750599	Mongoliibacter ruber	strain=DSM 27929		Scaffold	3/15/18	ASM300300v1	DOE Joint Genome Institute	GCF_003003005.1	ftp://ftp.ncbi.nlm.nih.gov/genomes/all/GCA/003/003/005/GCA_003003005.1_ASM300300v1		Bacteria	Bacteroidetes	Cytophagia	Cytophagales	Cyclobacteriaceae	Mongoliibacter	Mongoliibacter_ruber
GCA_000265075.1	1189621	PRJNA165693	SAMN02469971	representative genome	590849	Nitritalea halalkaliphila LW7	strain=LW7		Contig	2012-04-06	ASM26507v1	Institute of Genomics and Integrative Biology	GCF_000265075.1	ftp://ftp.ncbi.nlm.nih.gov/genomes/all/GCA/000/265/075/GCA_000265075.1_ASM26507v1		Bacteria	Bacteroidetes	Cytophagia	Cytophagales	Cyclobacteriaceae	Nitritalea	Nitritalea_halalkaliphila
GCA_000714815.1	1048983	PRJNA245774	SAMN02739847	representative genome	1048983	Anditalea andensis	strain=LY1		Contig	6/27/14	Anditalea andensis genome	SCELSE	GCF_000714815.1	ftp://ftp.ncbi.nlm.nih.gov/genomes/all/GCA/000/714/815/GCA_000714815.1_Anditalea_andensis_genome		Bacteria	Bacteroidetes	Cytophagia	Cytophagales	Cytophagaceae	Anditalea	Anditalea_andensis
GCA_003258705.1	1784714	PRJNA471374	SAMN09208224	na	1784714	Arcticibacterium luteifluviistationis	strain=SM1504		Complete Genome	6/20/18	ASM325870v1	Shandong University	GCF_003258705.1	ftp://ftp.ncbi.nlm.nih.gov/genomes/all/GCA/003/258/705/GCA_003258705.1_ASM325870v1		Bacteria	Bacteroidetes	Cytophagia	Cytophagales	Cytophagaceae	Arcticibacterium	Arcticibacterium_luteifluviistationis
GCA_001870735.1	1750698	PRJNA351726	SAMN05953464	representative genome	1750698	Arsenicibacter rosenii	strain=SM-1		Scaffold	2016-07-11	ASM187073v1	Nanjing Agricultural University	GCF_001870735.1	ftp://ftp.ncbi.nlm.nih.gov/genomes/all/GCA/001/870/735/GCA_001870735.1_ASM187073v1		Bacteria	Bacteroidetes	Cytophagia	Cytophagales	Cytophagaceae	Arsenicibacter	Arsenicibacter_rosenii
GCA_000379725.1	1121373	PRJNA165383	SAMN02256446	representative genome	29530	Cytophaga aurantiaca DSM 3654	strain=DSM 3654		Scaffold	4/23/13	ASM37972v1	DOE Joint Genome Institute	GCF_000379725.1	ftp://ftp.ncbi.nlm.nih.gov/genomes/all/GCA/000/379/725/GCA_000379725.1_ASM37972v1		Bacteria	Bacteroidetes	Cytophagia	Cytophagales	Cytophagaceae	Cytophaga	Cytophaga_aurantiaca
GCA_000023125.1	471854	PRJNA20829	SAMN02598437	representative genome	94254	Dyadobacter fermentans DSM 18053	strain=DSM 18053		Complete Genome	7/31/09	ASM2312v1	US DOE Joint Genome Institute (JGI-PGF)	GCF_000023125.1	ftp://ftp.ncbi.nlm.nih.gov/genomes/all/GCA/000/023/125/GCA_000023125.1_ASM2312v1		Bacteria	Bacteroidetes	Cytophagia	Cytophagales	Cytophagaceae	Dyadobacter	Dyadobacter_fermentans
GCA_900188325.1	447679	PRJEB21436	SAMN05421640	representative genome	447679	Ekhidna lutea	strain=DSM 19307		Contig	7/16/17	IMG-taxon 2687453772 annotated assembly	DOE - JOINT GENOME INSTITUTE	GCF_900188325.1	ftp://ftp.ncbi.nlm.nih.gov/genomes/all/GCA/900/188/325/GCA_900188325.1_IMG-taxon_2687453772_annotated_assembly		Bacteria	Bacteroidetes	Cytophagia	Cytophagales	Cytophagaceae	Ekhidna	Ekhidna_lutea
GCA_000263195.1	929562	PRJNA60431	SAMN02232019	na	312279	Emticicia oligotrophica DSM 17448	strain=DSM 17448		Complete Genome	5/17/12	ASM26319v1	DOE Joint Genome Institute	GCF_000263195.1	ftp://ftp.ncbi.nlm.nih.gov/genomes/all/GCA/000/263/195/GCA_000263195.1_ASM26319v1		Bacteria	Bacteroidetes	Cytophagia	Cytophagales	Cytophagaceae	Emticicia	Emticicia_oligotrophica
GCA_002108455.1	1834519	PRJNA318434	SAMN04851281	na	1834519	Fibrella sp. ES10-3-2-2	strain=ES10-3-2-2		Complete Genome	4/24/17	ASM210845v1	Seoul Women's University	GCF_002108455.1	ftp://ftp.ncbi.nlm.nih.gov/genomes/all/GCA/002/108/455/GCA_002108455.1_ASM210845v1		Bacteria	Bacteroidetes	Cytophagia	Cytophagales	Cytophagaceae	Fibrella	Fibrella_sp__ES10-3-2-2
GCA_000296815.2	1185876	PRJEB30	SAMEA2272395	representative genome	663275	Fibrisoma limi BUZ 3	strain=BUZ 3		Contig	5/16/12	ASM29681v2	CeBiTec, Bielefeld University	GCF_000296815.2	ftp://ftp.ncbi.nlm.nih.gov/genomes/all/GCA/000/296/815/GCA_000296815.2_ASM29681v2		Bacteria	Bacteroidetes	Cytophagia	Cytophagales	Cytophagaceae	Fibrisoma	Fibrisoma_limi
GCA_000427405.1	929703	PRJNA63323	SAMN00262208	representative genome	103	Flectobacillus major DSM 103	strain=DSM 103		Scaffold	7/15/13	ASM42740v1	DOE Joint Genome Institute	GCF_000427405.1	ftp://ftp.ncbi.nlm.nih.gov/genomes/all/GCA/000/427/405/GCA_000427405.1_ASM42740v1		Bacteria	Bacteroidetes	Cytophagia	Cytophagales	Cytophagaceae	Flectobacillus	Flectobacillus_major
GCA_900112255.1	927664	PRJEB17173	SAMN05421780	representative genome	998	Flexibacter flexilis DSM 6793	strain=DSM 6793		Scaffold	2016-02-11	IMG-taxon 2675903165 annotated assembly	DOE - JOINT GENOME INSTITUTE	GCF_900112255.1	ftp://ftp.ncbi.nlm.nih.gov/genomes/all/GCA/900/112/255/GCA_900112255.1_IMG-taxon_2675903165_annotated_assembly		Bacteria	Bacteroidetes	Cytophagia	Cytophagales	Cytophagaceae	Flexibacter	Flexibacter_flexilis
GCA_001306455.1	1605367	PRJNA290980	SAMN03940006	na	1605367	Jiulongibacter sediminis	strain=JN14-9		Contig	2015-05-10	ASM130645v1	The Third Institute of Oceanography, Key Laboratory of Marine Biogenetic Resources	GCF_001306455.1	ftp://ftp.ncbi.nlm.nih.gov/genomes/all/GCA/001/306/455/GCA_001306455.1_ASM130645v1		Bacteria	Bacteroidetes	Cytophagia	Cytophagales	Cytophagaceae	Jiulongibacter	Jiulongibacter_sediminis
GCA_000166395.1	649349	PRJNA38283	SAMN00191237	representative genome	316068	Leadbetterella byssophila DSM 17132	strain=DSM 17132		Complete Genome	2010-12-11	ASM16639v1	US DOE Joint Genome Institute (JGI-PGF)	GCF_000166395.1	ftp://ftp.ncbi.nlm.nih.gov/genomes/all/GCA/000/166/395/GCA_000166395.1_ASM16639v1		Bacteria	Bacteroidetes	Cytophagia	Cytophagales	Cytophagaceae	Leadbetterella	Leadbetterella_byssophila
GCA_900167975.1	688867	PRJEB19715	SAMN05660236	representative genome	688867	Ohtaekwangia koreensis	strain=DSM 25262		Scaffold	2017-09-03	IMG-taxon 2595698225 annotated assembly	DOE - JOINT GENOME INSTITUTE	GCF_900167975.1	ftp://ftp.ncbi.nlm.nih.gov/genomes/all/GCA/900/167/975/GCA_900167975.1_IMG-taxon_2595698225_annotated_assembly		Bacteria	Bacteroidetes	Cytophagia	Cytophagales	Cytophagaceae	Ohtaekwangia	Ohtaekwangia_koreensis
GCA_003143535.1	2183547	PRJNA449135	SAMN09065711	na	2183547	Pseudarcicella sp. HME7025	strain=HME7025		Complete Genome	5/19/18	ASM314353v1	Hankuk University of Foreign Studies	GCF_003143535.1	ftp://ftp.ncbi.nlm.nih.gov/genomes/all/GCA/003/143/535/GCA_003143535.1_ASM314353v1		Bacteria	Bacteroidetes	Cytophagia	Cytophagales	Cytophagaceae	Pseudarcicella	Pseudarcicella_sp__HME7025
GCA_000381545.1	1123057	PRJNA183058	SAMN02441658	representative genome	336828	Rhodonellum psychrophilum GCM71 = DSM 17998	strain=DSM 17998		Scaffold	4/24/13	ASM38154v1	DOE Joint Genome Institute	GCF_000381545.1	ftp://ftp.ncbi.nlm.nih.gov/genomes/all/GCA/000/381/545/GCA_000381545.1_ASM38154v1		Bacteria	Bacteroidetes	Cytophagia	Cytophagales	Cytophagaceae	Rhodonellum	Rhodonellum_psychrophilum
GCA_000383955.1	1089547	PRJNA81941	SAMN02261300	representative genome	451374	Rudanella lutea DSM 19387	strain=DSM 19387		Scaffold	4/26/13	ASM38395v1	JGI	GCF_000383955.1	ftp://ftp.ncbi.nlm.nih.gov/genomes/all/GCA/000/383/955/GCA_000383955.1_ASM38395v1		Bacteria	Bacteroidetes	Cytophagia	Cytophagales	Cytophagaceae	Rudanella	Rudanella_lutea
GCA_003325355.1	2259595	PRJNA479381	SAMN09536026	na	2259595	Runella sp. HYN0085	strain=HYN0085		Complete Genome	7/17/18	ASM332535v1	Korea University	na	ftp://ftp.ncbi.nlm.nih.gov/genomes/all/GCA/003/325/355/GCA_003325355.1_ASM332535v1		Bacteria	Bacteroidetes	Cytophagia	Cytophagales	Cytophagaceae	Runella	Runella_sp__HYN0085
GCA_900103285.1	563176	PRJEB16168	SAMN04488090	representative genome	563176	Siphonobacter aquaeclarae	strain=DSM 21668		Scaffold	10/21/16	IMG-taxon 2622736636 annotated assembly	DOE - JOINT GENOME INSTITUTE	GCF_900103285.1	ftp://ftp.ncbi.nlm.nih.gov/genomes/all/GCA/900/103/285/GCA_900103285.1_IMG-taxon_2622736636_annotated_assembly		Bacteria	Bacteroidetes	Cytophagia	Cytophagales	Cytophagaceae	Siphonobacter	Siphonobacter_aquaeclarae
GCA_002056795.1	1211326	PRJNA378888	SAMN06554014	representative genome	1211326	Spirosoma aerolatum	strain=KACC 17939		Complete Genome	3/21/17	ASM205679v1	Seoul Women's University	GCF_002056795.1	ftp://ftp.ncbi.nlm.nih.gov/genomes/all/GCA/002/056/795/GCA_002056795.1_ASM205679v1		Bacteria	Bacteroidetes	Cytophagia	Cytophagales	Cytophagaceae	Spirosoma	Spirosoma_aerolatum
GCA_000426725.1	926565	PRJNA195817	SAMN02441513	representative genome	153721	Sporocytophaga myxococcoides DSM 11118	strain=DSM 11118		Scaffold	2013-11-07	ASM42672v1	DOE Joint Genome Institute	GCF_000426725.1	ftp://ftp.ncbi.nlm.nih.gov/genomes/all/GCA/000/426/725/GCA_000426725.1_ASM42672v1		Bacteria	Bacteroidetes	Cytophagia	Cytophagales	Cytophagaceae	Sporocytophaga	Sporocytophaga_myxococcoides
GCA_000348925.1	1279009	PRJNA185385	SAMN02469440	representative genome	649507	Cesiribacter andamanensis AMV16	strain=AMV16		Contig	3/25/13	CeAn1	Centre for Cellular and Molecular Biology	GCF_000348925.1	ftp://ftp.ncbi.nlm.nih.gov/genomes/all/GCA/000/348/925/GCA_000348925.1_CeAn1		Bacteria	Bacteroidetes	Cytophagia	Cytophagales	Flammeovirgaceae	Cesiribacter	Cesiribacter_andamanensis
GCA_900111145.1	1267423	PRJEB17017	SAMN05216290	representative genome	1267423	Fabibacter pacificus	strain=CGMCC 1.12402		Contig	10/31/16	IMG-taxon 2667527390 annotated assembly	DOE - JOINT GENOME INSTITUTE	GCF_900111145.1	ftp://ftp.ncbi.nlm.nih.gov/genomes/all/GCA/900/111/145/GCA_900111145.1_IMG-taxon_2667527390_annotated_assembly		Bacteria	Bacteroidetes	Cytophagia	Cytophagales	Flammeovirgaceae	Fabibacter	Fabibacter_pacificus
GCA_001682195.1	1191459	PRJNA167040	SAMN03799769	na	1191459	Flammeovirga sp. MY04	strain=MY04		Complete Genome	2016-08-07	ASM168219v1	shandong university	GCF_001682195.1	ftp://ftp.ncbi.nlm.nih.gov/genomes/all/GCA/001/682/195/GCA_001682195.1_ASM168219v1		Bacteria	Bacteroidetes	Cytophagia	Cytophagales	Flammeovirgaceae	Flammeovirga	Flammeovirga_sp__MY04
GCA_000379765.1	1121904	PRJNA165391	SAMN02256418	representative genome	70993	Flexithrix dorotheae DSM 6795	strain=DSM 6795		Scaffold	4/23/13	ASM37976v1	DOE Joint Genome Institute	GCF_000379765.1	ftp://ftp.ncbi.nlm.nih.gov/genomes/all/GCA/000/379/765/GCA_000379765.1_ASM37976v1		Bacteria	Bacteroidetes	Cytophagia	Cytophagales	Flammeovirgaceae	Flexithrix	Flexithrix_dorotheae
GCA_000331535.1	1237149	PRJNA176346	SAMN02469986	representative genome	881893	Fulvivirga imtechensis AK7	strain=AK7		Contig	2013-11-01	Fulvivirga imtechensis Genome Sequencing	Institute of Microbial Technology	GCF_000331535.1	ftp://ftp.ncbi.nlm.nih.gov/genomes/all/GCA/000/331/535/GCA_000331535.1_Fulvivirga_imtechensis_Genome_Sequencing		Bacteria	Bacteroidetes	Cytophagia	Cytophagales	Flammeovirgaceae	Fulvivirga	Fulvivirga_imtechensis
GCA_000183425.1	643867	PRJNA37901	SAMN00138949	representative genome	1006	Marivirga tractuosa DSM 4126	strain=DSM 4126		Complete Genome	11/30/10	ASM18342v1	US DOE Joint Genome Institute (JGI-PGF)	GCF_000183425.1	ftp://ftp.ncbi.nlm.nih.gov/genomes/all/GCA/000/183/425/GCA_000183425.1_ASM18342v1		Bacteria	Bacteroidetes	Cytophagia	Cytophagales	Flammeovirgaceae	Marivirga	Marivirga_tractuosa
GCA_000346615.1	1124780	PRJNA182711	SAMN01823367	representative genome	1265690	Nafulsella turpanensis ZLM-10	strain=ZLM-10		Contig	3/14/13	NafTru1.0	Northwest A&F University	GCF_000346615.1	ftp://ftp.ncbi.nlm.nih.gov/genomes/all/GCA/000/346/615/GCA_000346615.1_NafTru1.0		Bacteria	Bacteroidetes	Cytophagia	Cytophagales	Flammeovirgaceae	Nafulsella	Nafulsella_turpanensis
GCA_900142205.1	156994	PRJEB18330	SAMN04488028	representative genome	156994	Reichenbachiella agariperforans	strain=DSM 26134		Scaffold	2016-03-12	IMG-taxon 2616644810 annotated assembly	DOE - JOINT GENOME INSTITUTE	GCF_900142205.1	ftp://ftp.ncbi.nlm.nih.gov/genomes/all/GCA/900/142/205/GCA_900142205.1_IMG-taxon_2616644810_annotated_assembly		Bacteria	Bacteroidetes	Cytophagia	Cytophagales	Flammeovirgaceae	Reichenbachiella	Reichenbachiella_agariperforans
GCA_001592935.1	296218	PRJNA308522	SAMN04382068	representative genome	296218	Roseivirga echinicomitans	strain=KMM 6058		Contig	3/16/16	ASM159293v1	FACULTY OF BIOSCIENCES AND MEDICAL ENGINEERING, UNIVERSITI TEKNOLOGI MALAYSIA	GCF_001592935.1	ftp://ftp.ncbi.nlm.nih.gov/genomes/all/GCA/001/592/935/GCA_001592935.1_ASM159293v1		Bacteria	Bacteroidetes	Cytophagia	Cytophagales	Flammeovirgaceae	Roseivirga	Roseivirga_echinicomitans
GCA_000473365.1	926549	PRJNA76501	SAMN02441120	representative genome	299567	Adhaeribacter aquaticus DSM 16391	strain=DSM 16391		Scaffold	9/30/13	ASM47336v1	JGI	GCF_000473365.1	ftp://ftp.ncbi.nlm.nih.gov/genomes/all/GCA/000/473/365/GCA_000473365.1_ASM47336v1		Bacteria	Bacteroidetes	Cytophagia	Cytophagales	Hymenobacteraceae	Adhaeribacter	Adhaeribacter_aquaticus
GCA_000382225.1	1121953	PRJNA187098	SAMN02441650	representative genome	119644	Hymenobacter aerophilus DSM 13606	strain=DSM 13606		Scaffold	4/24/13	ASM38222v1	DOE Joint Genome Institute	GCF_000382225.1	ftp://ftp.ncbi.nlm.nih.gov/genomes/all/GCA/000/382/225/GCA_000382225.1_ASM38222v1		Bacteria	Bacteroidetes	Cytophagia	Cytophagales	Hymenobacteraceae	Hymenobacter	Hymenobacter_aerophilus
GCA_001611675.1	388950	PRJNA314846	SAMN04544428	representative genome	388950	Pontibacter akesuensis	strain=AKS 1T		Complete Genome	2016-06-04	ASM161167v1	Hubei provincial center for disease control and prevention	GCF_001611675.1	ftp://ftp.ncbi.nlm.nih.gov/genomes/all/GCA/001/611/675/GCA_001611675.1_ASM161167v1		Bacteria	Bacteroidetes	Cytophagia	Cytophagales	Hymenobacteraceae	Pontibacter	Pontibacter_akesuensis
GCA_001577755.1	1379909	PRJNA273388	SAMN03291351	na	1379909	Rufibacter sp. DG15C	strain=DG15C		Complete Genome	2/29/16	ASM157775v1	Seoul Women's University	GCF_001577755.1	ftp://ftp.ncbi.nlm.nih.gov/genomes/all/GCA/001/577/755/GCA_001577755.1_ASM157775v1		Bacteria	Bacteroidetes	Cytophagia	Cytophagales	Hymenobacteraceae	Rufibacter	Rufibacter_sp__DG15C
GCA_000430505.1	1121902	PRJNA185582	SAMN02440687	representative genome	997	Eisenibacter elegans DSM 3317	strain=DSM 3317		Scaffold	7/16/13	ASM43050v1	DOE Joint Genome Institute	GCF_000430505.1	ftp://ftp.ncbi.nlm.nih.gov/genomes/all/GCA/000/430/505/GCA_000430505.1_ASM43050v1		Bacteria	Bacteroidetes	Cytophagia	Cytophagales	Microscillaceae	Eisenibacter	Eisenibacter_elegans
GCA_000169175.1	313606	PRJNA13411	SAMN02436130	representative genome	1027	Microscilla marina ATCC 23134	strain=ATCC 23134		Contig	1/22/07	ASM16917v1	The Gordon and Betty Moore Foundation Marine Microbiology Initiative	GCF_000169175.1	ftp://ftp.ncbi.nlm.nih.gov/genomes/all/GCA/000/169/175/GCA_000169175.1_ASM16917v1		Bacteria	Bacteroidetes	Cytophagia	Cytophagales	Microscillaceae	Microscilla	Microscilla_marina
GCA_900129725.1	947013	PRJEB18224	SAMN04488109	representative genome	947013	Chryseolinea serpens	strain=DSM 24574		Scaffold	2016-03-12	IMG-taxon 2617270831 annotated assembly	DOE - JOINT GENOME INSTITUTE	GCF_900129725.1	ftp://ftp.ncbi.nlm.nih.gov/genomes/all/GCA/900/129/725/GCA_900129725.1_IMG-taxon_2617270831_annotated_assembly		Bacteria	Bacteroidetes	Cytophagia	Cytophagales	none	Chryseolinea	Chryseolinea_serpens
GCA_001483135.1	1751427	PRJNA293638	SAMN04246309	representative genome	1751427	Solirubrum puertoriconensis	strain=MC1A		Contig	12/29/15	ASM148313v1	UPR- Mayaguez	GCF_001483135.1	ftp://ftp.ncbi.nlm.nih.gov/genomes/all/GCA/001/483/135/GCA_001483135.1_ASM148313v1		Bacteria	Bacteroidetes	Cytophagia	Cytophagales	none	Solirubrum	Solirubrum_puertoriconensis
GCA_900113045.1	1003	PRJEB17270	SAMN04488541	representative genome	1003	Thermoflexibacter ruber	strain=GEY, DSM 9560		Scaffold	2016-02-11	IMG-taxon 2636415974 annotated assembly	DOE - JOINT GENOME INSTITUTE	GCF_900113045.1	ftp://ftp.ncbi.nlm.nih.gov/genomes/all/GCA/900/113/045/GCA_900113045.1_IMG-taxon_2636415974_annotated_assembly		Bacteria	Bacteroidetes	Cytophagia	Cytophagales	none	Thermoflexibacter	Thermoflexibacter_ruber
GCA_001308105.1	1085624	PRJNA297258	SAMN04120646	na	1085624	Persicobacter sp. JZB09	strain=JZB09		Complete Genome	2015-08-10	ASM130810v1	Shandong University	GCF_001308105.1	ftp://ftp.ncbi.nlm.nih.gov/genomes/all/GCA/001/308/105/GCA_001308105.1_ASM130810v1		Bacteria	Bacteroidetes	Cytophagia	Cytophagales	Persicobacteraceae	Persicobacter	Persicobacter_sp__JZB09
GCA_002843425.1	2016530	PRJNA392426	SAMN07299068	na	2016530	Raineya orbicola	strain=SPSPC-11		Contig	12/15/17	ASM284342v1	Biocant	GCF_002843425.1	ftp://ftp.ncbi.nlm.nih.gov/genomes/all/GCA/002/843/425/GCA_002843425.1_ASM284342v1		Bacteria	Bacteroidetes	Cytophagia	Cytophagales	Raineyaceae	Raineya	Raineya_orbicola
GCA_000426825.1	1313301	PRJNA195851	SAMN02440846	representative genome	55505	Thermonema rossianum DSM 10300	strain=DSM 10300		Scaffold	2014-06-06	ASM42682v1	DOE Joint Genome Institute	GCF_000426825.1	ftp://ftp.ncbi.nlm.nih.gov/genomes/all/GCA/000/426/825/GCA_000426825.1_ASM42682v1		Bacteria	Bacteroidetes	Cytophagia	Cytophagales	Thermonemataceae	Thermonema	Thermonema_rossianum
GCA_000093165.1	600809	PRJNA32975	SAMN02604139	na	367488	Blattabacterium sp. (Periplaneta americana) str. BPLAN	strain=BPLAN		Complete Genome	2010-01-04	ASM9316v1	University of Arizona-Tucson	GCF_000093165.1	ftp://ftp.ncbi.nlm.nih.gov/genomes/all/GCA/000/093/165/GCA_000093165.1_ASM9316v1		Bacteria	Bacteroidetes	Flavobacteriia	Flavobacteriales	Blattabacteriaceae	Blattabacterium	Blattabacterium_sp
GCA_000236405.1	1075399	PRJNA71047	SAMN02604251	representative genome	164514	Blattabacterium sp. (Cryptocercus punctulatus) str. Cpu	strain=Cpu		Complete Genome	11/29/11	ASM23640v1	University of Valencia	GCF_000236405.1	ftp://ftp.ncbi.nlm.nih.gov/genomes/all/GCA/000/236/405/GCA_000236405.1_ASM23640v1		Bacteria	Bacteroidetes	Flavobacteriia	Flavobacteriales	Blattabacteriaceae	Blattabacterium	Blattabacterium_punctulatus
GCA_003025005.1	392717	PRJNA437253	SAMN08646831	na	392717	Brumimicrobium mesophilum	strain=JCM 14063		Contig	3/29/18	ASM302500v1	Shandong University at Weihai	GCF_003025005.1	ftp://ftp.ncbi.nlm.nih.gov/genomes/all/GCA/003/025/005/GCA_003025005.1_ASM302500v1		Bacteria	Bacteroidetes	Flavobacteriia	Flavobacteriales	Crocinitomicaceae	Brumimicrobium	Brumimicrobium_mesophilum
GCA_001661595.2	1740263	PRJNA322722	SAMN05172943	na	1740263	Crocinitomix algicola	strain=0182		Contig	2016-11-10	ASM166159v2	Shandong University at Weihai	GCF_001661595.2	ftp://ftp.ncbi.nlm.nih.gov/genomes/all/GCA/001/661/595/GCA_001661595.2_ASM166159v2		Bacteria	Bacteroidetes	Flavobacteriia	Flavobacteriales	Crocinitomicaceae	Crocinitomix	Crocinitomix_algicola
GCA_000194605.1	755732	PRJNA47603	SAMN00713599	representative genome	191579	Fluviicola taffensis DSM 16823	strain=DSM 16823		Complete Genome	3/31/11	ASM19460v1	US DOE Joint Genome Institute (JGI-PGF)	GCF_000194605.1	ftp://ftp.ncbi.nlm.nih.gov/genomes/all/GCA/000/194/605/GCA_000194605.1_ASM19460v1		Bacteria	Bacteroidetes	Flavobacteriia	Flavobacteriales	Crocinitomicaceae	Fluviicola	Fluviicola_taffensis
GCA_002243285.1	1798018	PRJNA288027	SAMN07374784	na	1798018	Candidatus Fluviicola riflensis			Complete Genome	2017-08-08	ASM224328v1	Banfield Lab, University of California, Berkeley	na	ftp://ftp.ncbi.nlm.nih.gov/genomes/all/GCA/002/243/285/GCA_002243285.1_ASM224328v1		Bacteria	Bacteroidetes	Flavobacteriia	Flavobacteriales	Crocinitomicaceae	Fluviicola	Candidatus_Fluviicola_riflensis
GCA_900116425.1	477690	PRJEB17558	SAMN05216474	representative genome	477690	Lishizhenia tianjinensis	strain=CGMCC 1.7005		Scaffold	2016-02-11	IMG-taxon 2667527393 annotated assembly	DOE - JOINT GENOME INSTITUTE	GCF_900116425.1	ftp://ftp.ncbi.nlm.nih.gov/genomes/all/GCA/900/116/425/GCA_900116425.1_IMG-taxon_2667527393_annotated_assembly		Bacteria	Bacteroidetes	Flavobacteriia	Flavobacteriales	Crocinitomicaceae	Lishizhenia	Lishizhenia_tianjinensis
GCA_000236705.1	926562	PRJNA65297	SAMN02261417	representative genome	253245	Owenweeksia hongkongensis DSM 17368	strain=DSM 17368		Complete Genome	2011-05-12	ASM23670v1	JGI	GCF_000236705.1	ftp://ftp.ncbi.nlm.nih.gov/genomes/all/GCA/000/236/705/GCA_000236705.1_ASM23670v1		Bacteria	Bacteroidetes	Flavobacteriia	Flavobacteriales	Cryomorphaceae	Owenweeksia	Owenweeksia_hongkongensis
GCA_000265385.1	746697	PRJNA46631	SAMN02232006	representative genome	101385	Aequorivita sublithincola DSM 14238	strain=DSM 14238		Complete Genome	2012-08-06	ASM26538v1	DOE Joint Genome Institute	GCF_000265385.1	ftp://ftp.ncbi.nlm.nih.gov/genomes/all/GCA/000/265/385/GCA_000265385.1_ASM26538v1		Bacteria	Bacteroidetes	Flavobacteriia	Flavobacteriales	Flavobacteriaceae	Aequorivita	Aequorivita_sublithincola
GCA_001747085.1	1849968	PRJNA321646	SAMN05001254	representative genome	1849968	Algibacter aquaticus	strain=SK-16		Contig	9/28/16	ASM174708v1	The University of Tokyo	GCF_001747085.1	ftp://ftp.ncbi.nlm.nih.gov/genomes/all/GCA/001/747/085/GCA_001747085.1_ASM174708v1		Bacteria	Bacteroidetes	Flavobacteriia	Flavobacteriales	Flavobacteriaceae	Algibacter	Algibacter_aquaticus
GCA_900115015.1	684065	PRJEB17121	SAMN05421738	representative genome	684065	Algoriella xinjiangensis	strain=XJ109		Scaffold	2016-02-11	IMG-taxon 2675903033 annotated assembly	DOE - JOINT GENOME INSTITUTE	GCF_900115015.1	ftp://ftp.ncbi.nlm.nih.gov/genomes/all/GCA/900/115/015/GCA_900115015.1_IMG-taxon_2675903033_annotated_assembly		Bacteria	Bacteroidetes	Flavobacteriia	Flavobacteriales	Flavobacteriaceae	Algoriella	Algoriella_xinjiangensis
GCA_000746845.1	1223410	PRJNA258116	SAMN02988278	representative genome	1223410	Altibacter lentus	strain=JL2010		Scaffold	2014-02-09	ASM74684v1	Xiamen University	GCF_000746845.1	ftp://ftp.ncbi.nlm.nih.gov/genomes/all/GCA/000/746/845/GCA_000746845.1_ASM74684v1		Bacteria	Bacteroidetes	Flavobacteriia	Flavobacteriales	Flavobacteriaceae	Altibacter	Altibacter_lentus
GCA_002964975.1	1679466	PRJNA433686	SAMN08514521	na	1679466	Apibacter adventoris	strain=wkB301		Contig	2/28/18	ASM296497v1	University of Texas at Austin	GCF_002964975.1	ftp://ftp.ncbi.nlm.nih.gov/genomes/all/GCA/002/964/975/GCA_002964975.1_ASM296497v1		Bacteria	Bacteroidetes	Flavobacteriia	Flavobacteriales	Flavobacteriaceae	Apibacter	Apibacter_adventoris
GCA_000520955.1	1296415	PRJNA232735	SAMN02597432	representative genome	1296415	Aquimarina pacifica	strain=SW150		Contig	1/16/14	of Aquimarina pacifica	ocean university of China	GCF_000520955.1	ftp://ftp.ncbi.nlm.nih.gov/genomes/all/GCA/000/520/955/GCA_000520955.1_of_Aquimarina_pacifica		Bacteria	Bacteroidetes	Flavobacteriia	Flavobacteriales	Flavobacteriaceae	Aquimarina	Aquimarina_pacifica
GCA_002234495.1	616991	PRJNA380207	SAMN07322679	representative genome	616991	Arenibacter algicola	strain=SMS7		Complete Genome	7/27/17	ASM223449v1	University of Gothenburg	GCF_002234495.1	ftp://ftp.ncbi.nlm.nih.gov/genomes/all/GCA/002/234/495/GCA_002234495.1_ASM223449v1		Bacteria	Bacteroidetes	Flavobacteriia	Flavobacteriales	Flavobacteriaceae	Arenibacter	Arenibacter_algicola
GCA_000283015.1	1178825	PRJNA170902	SAMN02470927	representative genome	1178825	Arenitalea lutea	strain=P7-3-5		Contig	7/30/12	P735.v1.0	Shandong University	GCF_000283015.1	ftp://ftp.ncbi.nlm.nih.gov/genomes/all/GCA/000/283/015/GCA_000283015.1_P735.v1.0		Bacteria	Bacteroidetes	Flavobacteriia	Flavobacteriales	Flavobacteriaceae	Arenitalea	Arenitalea_lutea
GCA_002954325.1	754435	PRJNA355359	SAMN06075358	na	754435	Aureicoccus marinus	strain=SG-18		Scaffold	2/27/18	ASM295432v1	Atmosphere and Ocean Research Institute, The University of Tokyo	GCF_002954325.1	ftp://ftp.ncbi.nlm.nih.gov/genomes/all/GCA/002/954/325/GCA_002954325.1_ASM295432v1		Bacteria	Bacteroidetes	Flavobacteriia	Flavobacteriales	Flavobacteriaceae	Aureicoccus	Aureicoccus_marinus
GCA_002966125.1	2094025	PRJNA434542	SAMN08563960	na	2094025	Aureitalea sp. RR4-38	strain=RR4-38		Complete Genome	2018-01-03	ASM296612v1	Pukyong National University	GCF_002966125.1	ftp://ftp.ncbi.nlm.nih.gov/genomes/all/GCA/002/966/125/GCA_002966125.1_ASM296612v1		Bacteria	Bacteroidetes	Flavobacteriia	Flavobacteriales	Flavobacteriaceae	Aureitalea	Aureitalea_sp__RR4-38
GCA_000301075.1	883096	PRJNA52163	SAMN02463902	representative genome	1015	Bergeyella zoohelcum ATCC 43767	strain=ATCC 43767		Scaffold	2012-11-10	Berg_zooh_ATCC_43767_V1	Broad Institute	GCF_000301075.1	ftp://ftp.ncbi.nlm.nih.gov/genomes/all/GCA/000/301/075/GCA_000301075.1_Berg_zooh_ATCC_43767_V1		Bacteria	Bacteroidetes	Flavobacteriia	Flavobacteriales	Flavobacteriaceae	Bergeyella	Bergeyella_zoohelcum
GCA_002209445.1	209053	PRJNA386716	SAMN07125685	na	209053	Capnocytophaga sp. ChDC OS43	strain=ChDC OS43		Complete Genome	6/27/17	ASM220944v1	Chosun University	GCF_002209445.1	ftp://ftp.ncbi.nlm.nih.gov/genomes/all/GCA/002/209/445/GCA_002209445.1_ASM220944v1		Bacteria	Bacteroidetes	Flavobacteriia	Flavobacteriales	Flavobacteriaceae	Capnocytophaga	Capnocytophaga_sp__ChDC_OS43
GCA_000186265.1	688270	PRJNA41529	SAMN00190054	representative genome	59600	Cellulophaga algicola DSM 14237	strain=DSM 14237		Complete Genome	1/18/11	ASM18626v1	US DOE Joint Genome Institute (JGI-PGF)	GCF_000186265.1	ftp://ftp.ncbi.nlm.nih.gov/genomes/all/GCA/000/186/265/GCA_000186265.1_ASM18626v1		Bacteria	Bacteroidetes	Flavobacteriia	Flavobacteriales	Flavobacteriaceae	Cellulophaga	Cellulophaga_algicola
GCA_900142565.1	1434701	PRJEB18366	SAMN05443634	representative genome	1434701	Chishuiella changwenlii	strain=DSM 27989		Scaffold	2016-03-12	IMG-taxon 2700988695 annotated assembly	DOE - JOINT GENOME INSTITUTE	GCF_900142565.1	ftp://ftp.ncbi.nlm.nih.gov/genomes/all/GCA/900/142/565/GCA_900142565.1_IMG-taxon_2700988695_annotated_assembly		Bacteria	Bacteroidetes	Flavobacteriia	Flavobacteriales	Flavobacteriaceae	Chishuiella	Chishuiella_changwenlii
GCA_001420285.1	452084	PRJNA299561	SAMN04210136	representative genome	452084	Chryseobacterium aquaticum	strain=KCTC 12483		Contig	10/29/15	ASM142028v1	GCAT-SEEK	GCF_001420285.1	ftp://ftp.ncbi.nlm.nih.gov/genomes/all/GCA/001/420/285/GCA_001420285.1_ASM142028v1		Bacteria	Bacteroidetes	Flavobacteriia	Flavobacteriales	Flavobacteriaceae	Chryseobacterium	Chryseobacterium_aquaticum
GCA_900104195.1	237258	PRJEB16271	SAMN04489756	representative genome	237258	Cloacibacterium normanense	strain=DSM 15886		Scaffold	10/21/16	IMG-taxon 2634166320 annotated assembly	DOE - JOINT GENOME INSTITUTE	GCF_900104195.1	ftp://ftp.ncbi.nlm.nih.gov/genomes/all/GCA/900/104/195/GCA_900104195.1_IMG-taxon_2634166320_annotated_assembly		Bacteria	Bacteroidetes	Flavobacteriia	Flavobacteriales	Flavobacteriaceae	Cloacibacterium	Cloacibacterium_normanense
GCA_002807055.1	2007307	PRJNA389244	SAMN07193017	na	2007307	Confluentibacter citreus	strain=XJNY		Contig	2017-04-12	ASM280705v1	Shandong Uniwersity at Weihai	GCF_002807055.1	ftp://ftp.ncbi.nlm.nih.gov/genomes/all/GCA/002/807/055/GCA_002807055.1_ASM280705v1		Bacteria	Bacteroidetes	Flavobacteriia	Flavobacteriales	Flavobacteriaceae	Confluentibacter	Confluentibacter_citreus
GCA_000196315.1	216432	PRJNA13570	SAMN02603922	representative genome	313588	Croceibacter atlanticus HTCC2559	strain=HTCC2559		Complete Genome	2010-09-06	ASM19631v1	The Gordon and Betty Moore Foundation Marine Microbiology Initiative	GCF_000196315.1	ftp://ftp.ncbi.nlm.nih.gov/genomes/all/GCA/000/196/315/GCA_000196315.1_ASM19631v1		Bacteria	Bacteroidetes	Flavobacteriia	Flavobacteriales	Flavobacteriaceae	Croceibacter	Croceibacter_atlanticus
GCA_001306415.1	1300341	PRJNA191948	SAMN03702328	representative genome	346188	Croceitalea dokdonensis DOKDO 023	strain=DOKDO 023		Contig	2015-05-10	ASM130641v1	Yonsei University	GCF_001306415.1	ftp://ftp.ncbi.nlm.nih.gov/genomes/all/GCA/001/306/415/GCA_001306415.1_ASM130641v1		Bacteria	Bacteroidetes	Flavobacteriia	Flavobacteriales	Flavobacteriaceae	Croceitalea	Croceitalea_dokdonensis
GCA_002072105.2	1929488	PRJNA358143	SAMN06174226	na	1929488	Croceivirga radicis	strain=HSG9		Contig	3/23/17	ASM207210v2	The Third Institute of State Oceanic Administration	GCF_002072105.2	ftp://ftp.ncbi.nlm.nih.gov/genomes/all/GCA/002/072/105/GCA_002072105.2_ASM207210v2		Bacteria	Bacteroidetes	Flavobacteriia	Flavobacteriales	Flavobacteriaceae	Croceivirga	Croceivirga_radicis
GCA_900141665.1	1118202	PRJEB18278	SAMN05443429	representative genome	1118202	Cruoricaptor ignavus	strain=DSM 25479		Contig	2016-03-12	IMG-taxon 2700988704 annotated assembly	DOE - JOINT GENOME INSTITUTE	GCF_900141665.1	ftp://ftp.ncbi.nlm.nih.gov/genomes/all/GCA/900/141/665/GCA_900141665.1_IMG-taxon_2700988704_annotated_assembly		Bacteria	Bacteroidetes	Flavobacteriia	Flavobacteriales	Flavobacteriaceae	Cruoricaptor	Cruoricaptor_ignavus
GCA_000212355.1	983548	PRJNA62895	SAMN00713609	na	983548	Dokdonia sp. 4H-3-7-5	strain=4H-3-7-5		Complete Genome	2011-05-05	ASM21235v1	US DOE Joint Genome Institute	GCF_000212355.1	ftp://ftp.ncbi.nlm.nih.gov/genomes/all/GCA/000/212/355/GCA_000212355.1_ASM21235v1		Bacteria	Bacteroidetes	Flavobacteriia	Flavobacteriales	Flavobacteriaceae	Dokdonia	Dokdonia_sp__4H-3-7-5
GCA_001596175.2	1117645	PRJNA315668	SAMN04567744	na	1117645	Elizabethkingia anophelis	strain=CSID_3015183678		Complete Genome	4/20/16	ASM159617v2	Bacterial Special Pathogens Branch (CDC)	GCF_001596175.2	ftp://ftp.ncbi.nlm.nih.gov/genomes/all/GCA/001/596/175/GCA_001596175.2_ASM159617v2		Bacteria	Bacteroidetes	Flavobacteriia	Flavobacteriales	Flavobacteriaceae	Elizabethkingia	Elizabethkingia_anophelis
GCA_000382425.1	1218108	PRJNA187932	SAMN02440982	representative genome	247	Empedobacter brevis NBRC 14943 = ATCC 43319	strain=ATCC 43319		Scaffold	4/24/13	ASM38242v1	DOE Joint Genome Institute	GCF_000382425.1	ftp://ftp.ncbi.nlm.nih.gov/genomes/all/GCA/000/382/425/GCA_000382425.1_ASM38242v1		Bacteria	Bacteroidetes	Flavobacteriia	Flavobacteriales	Flavobacteriaceae	Empedobacter	Empedobacter_brevis
GCA_000382125.1	1121875	PRJNA185587	SAMN02440497	representative genome	446681	Eudoraea adriatica DSM 19308	strain=DSM 19308		Scaffold	4/24/13	ASM38212v1	DOE Joint Genome Institute	GCF_000382125.1	ftp://ftp.ncbi.nlm.nih.gov/genomes/all/GCA/000/382/125/GCA_000382125.1_ASM38212v1		Bacteria	Bacteroidetes	Flavobacteriia	Flavobacteriales	Flavobacteriaceae	Eudoraea	Eudoraea_adriatica
GCA_001413955.1	346185	PRJNA282771	SAMN03571530	representative genome	346185	Flagellimonas eckloniae	strain=DOKDO 007		Contig	10/26/15	ASM141395v1	Korea Institute of Ocean Science and Technology	GCF_001413955.1	ftp://ftp.ncbi.nlm.nih.gov/genomes/all/GCA/001/413/955/GCA_001413955.1_ASM141395v1		Bacteria	Bacteroidetes	Flavobacteriia	Flavobacteriales	Flavobacteriaceae	Flagellimonas	Flagellimonas_eckloniae
GCA_003269425.1	1383885	PRJNA449135	SAMN09428147	na	1383885	Spongiibacterium sp. HME9304	strain=HME9304		Complete Genome	6/28/18	ASM326942v1	Hankuk University of Foreign Studies	GCF_003269425.1	ftp://ftp.ncbi.nlm.nih.gov/genomes/all/GCA/003/269/425/GCA_003269425.1_ASM326942v1		Bacteria	Bacteroidetes	Flavobacteriia	Flavobacteriales	Flavobacteriaceae	Flagellimonas	Flagellimonas_sp__HME9304
GCA_900114265.1	369401	PRJEB17420	SAMN05428642	representative genome	369401	Flaviramulus basaltis	strain=DSM 18180		Contig	11/27/16	IMG-taxon 2675903155 annotated assembly	DOE - JOINT GENOME INSTITUTE	GCF_900114265.1	ftp://ftp.ncbi.nlm.nih.gov/genomes/all/GCA/900/114/265/GCA_900114265.1_IMG-taxon_2675903155_annotated_assembly		Bacteria	Bacteroidetes	Flavobacteriia	Flavobacteriales	Flavobacteriaceae	Flaviramulus	Flaviramulus_basaltis
GCA_002886045.1	1803846	PRJNA428941	SAMN08325534	na	1803846	Flavivirga eckloniae	strain=ECD14		Complete Genome	1/17/18	ASM288604v1	Sunchon National University	GCF_002886045.1	ftp://ftp.ncbi.nlm.nih.gov/genomes/all/GCA/002/886/045/GCA_002886045.1_ASM288604v1		Bacteria	Bacteroidetes	Flavobacteriia	Flavobacteriales	Flavobacteriaceae	Flavivirga	Flavivirga_eckloniae
GCA_003076475.1	1981981	PRJNA383908	SAMN06819499	na	1981981	Flavobacterium sp. AJ004	strain=AJ004		Complete Genome	2018-01-05	ASM307647v1	Ajou University	GCF_003076475.1	ftp://ftp.ncbi.nlm.nih.gov/genomes/all/GCA/003/076/475/GCA_003076475.1_ASM307647v1		Bacteria	Bacteroidetes	Flavobacteriia	Flavobacteriales	Flavobacteriaceae	Flavobacterium	Flavobacterium_sp__AJ004
GCA_001735715.1	1336795	PRJNA328569	SAMN05375122	na	1336795	Formosa sp. Hel3_A1_48	strain=Hel3_A1_48		Complete Genome	9/20/16	ASM173571v1	Ernst Moritz Arndt University of Greifswald, Institute of Pharmacy	GCF_001735715.1	ftp://ftp.ncbi.nlm.nih.gov/genomes/all/GCA/001/735/715/GCA_001735715.1_ASM173571v1		Bacteria	Bacteroidetes	Flavobacteriia	Flavobacteriales	Flavobacteriaceae	Formosa	Formosa_sp__Hel3_A1_48
GCA_000425645.1	1121909	PRJNA188904	SAMN02441528	representative genome	311208	Gaetbulibacter saemankumensis DSM 17032	strain=DSM 17032		Scaffold	2013-11-07	ASM42564v1	DOE Joint Genome Institute	GCF_000425645.1	ftp://ftp.ncbi.nlm.nih.gov/genomes/all/GCA/000/425/645/GCA_000425645.1_ASM42564v1		Bacteria	Bacteroidetes	Flavobacteriia	Flavobacteriales	Flavobacteriaceae	Gaetbulibacter	Gaetbulibacter_saemankumensis
GCA_000300875.1	555500	PRJNA170404	SAMN02471163	representative genome	555500	Galbibacter marinus	strain=ck-I2-15		Contig	2012-02-10	ASM30087v1	The Third Institute of State Oceanic Administration (SOA)	GCF_000300875.1	ftp://ftp.ncbi.nlm.nih.gov/genomes/all/GCA/000/300/875/GCA_000300875.1_ASM30087v1		Bacteria	Bacteroidetes	Flavobacteriia	Flavobacteriales	Flavobacteriaceae	Galbibacter	Galbibacter_marinus
GCA_000423005.1	1121912	PRJNA185617	SAMN02440834	representative genome	169050	Gelidibacter mesophilus DSM 14095	strain=DSM 14095		Scaffold	2013-11-07	ASM42300v1	DOE Joint Genome Institute	GCF_000423005.1	ftp://ftp.ncbi.nlm.nih.gov/genomes/all/GCA/000/423/005/GCA_000423005.1_ASM42300v1		Bacteria	Bacteroidetes	Flavobacteriia	Flavobacteriales	Flavobacteriaceae	Gelidibacter	Gelidibacter_mesophilus
GCA_000258765.1	1167637	PRJNA156695	SAMN02470140	representative genome	1167637	Gillisia marina	strain=CBA3202		Contig	4/13/12	CBA3202_1.0	Korea Basic Science Institute (KBSI)	GCF_000258765.1	ftp://ftp.ncbi.nlm.nih.gov/genomes/all/GCA/000/258/765/GCA_000258765.1_CBA3202_1.0		Bacteria	Bacteroidetes	Flavobacteriia	Flavobacteriales	Flavobacteriaceae	Gillisia	Gillisia_marina
GCA_003024155.1	2126553	PRJNA438727	SAMN08724768	na	2126553	Gramella sp. SH35	strain=SH35		Complete Genome	3/28/18	ASM302415v1	Dankook University	GCF_003024155.1	ftp://ftp.ncbi.nlm.nih.gov/genomes/all/GCA/003/024/155/GCA_003024155.1_ASM302415v1		Bacteria	Bacteroidetes	Flavobacteriia	Flavobacteriales	Flavobacteriaceae	Gramella	Gramella_sp__SH35
GCA_002895005.1	1445657	PRJNA429514	SAMN08348338	na	1445657	Hanstruepera neustonica	strain=JCM19743		Contig	1/22/18	ASM289500v1	Shandong University at Weihai	GCF_002895005.1	ftp://ftp.ncbi.nlm.nih.gov/genomes/all/GCA/002/895/005/GCA_002895005.1_ASM289500v1		Bacteria	Bacteroidetes	Flavobacteriia	Flavobacteriales	Flavobacteriaceae	Hanstruepera	Hanstruepera_neustonica
GCA_900111025.1	419940	PRJEB17003	SAMN05421824	representative genome	419940	Hyunsoonleella jejuensis	strain=DSM 21035		Contig	10/31/16	IMG-taxon 2684622907 annotated assembly	DOE - JOINT GENOME INSTITUTE	GCF_900111025.1	ftp://ftp.ncbi.nlm.nih.gov/genomes/all/GCA/900/111/025/GCA_900111025.1_IMG-taxon_2684622907_annotated_assembly		Bacteria	Bacteroidetes	Flavobacteriia	Flavobacteriales	Flavobacteriaceae	Hyunsoonleella	Hyunsoonleella_jejuensis
GCA_000260835.1	946077	PRJNA112533	SAMN02469995	representative genome	1165090	Imtechella halotolerans K1	strain=K1		Contig	2012-10-04	ASM26083v1	Institute of Microbial Technology(IMTECH)-CSIR,Sector 39A,Chandigarh,160036	GCF_000260835.1	ftp://ftp.ncbi.nlm.nih.gov/genomes/all/GCA/000/260/835/GCA_000260835.1_ASM26083v1		Bacteria	Bacteroidetes	Flavobacteriia	Flavobacteriales	Flavobacteriaceae	Imtechella	Imtechella_halotolerans
GCA_002973595.1	504487	PRJNA402455	SAMN07621184	na	504487	Jejuia pallidilutea	strain=DSM 21165		Contig	2018-06-03	ASM297359v1	DOE Joint Genome Institute	GCF_002973595.1	ftp://ftp.ncbi.nlm.nih.gov/genomes/all/GCA/002/973/595/GCA_002973595.1_ASM297359v1		Bacteria	Bacteroidetes	Flavobacteriia	Flavobacteriales	Flavobacteriaceae	Jejuia	Jejuia_pallidilutea
GCA_000260115.1	926559	PRJNA65069	SAMN02261416	representative genome	453852	Joostella marina DSM 19592	strain=DSM 19592		Scaffold	2012-04-05	ASM26011v1	JGI	GCF_000260115.1	ftp://ftp.ncbi.nlm.nih.gov/genomes/all/GCA/000/260/115/GCA_000260115.1_ASM26011v1		Bacteria	Bacteroidetes	Flavobacteriia	Flavobacteriales	Flavobacteriaceae	Joostella	Joostella_marina
GCA_000154725.1	391587	PRJNA19315	SAMN02436147	representative genome	221066	Kordia algicida OT-1	strain=OT-1		Scaffold	11/30/07	ASM15472v1	The Gordon and Betty Moore Foundation Microbial Genome Sequencing Project	GCF_000154725.1	ftp://ftp.ncbi.nlm.nih.gov/genomes/all/GCA/000/154/725/GCA_000154725.1_ASM15472v1		Bacteria	Bacteroidetes	Flavobacteriia	Flavobacteriales	Flavobacteriaceae	Kordia	Kordia_algicida
GCA_900103215.1	192904	PRJEB16171	SAMN04488514	representative genome	192904	Kriegella aquimaris	strain=DSM 19886		Scaffold	10/21/16	IMG-taxon 2622736525 annotated assembly	DOE - JOINT GENOME INSTITUTE	GCF_900103215.1	ftp://ftp.ncbi.nlm.nih.gov/genomes/all/GCA/900/103/215/GCA_900103215.1_IMG-taxon_2622736525_annotated_assembly		Bacteria	Bacteroidetes	Flavobacteriia	Flavobacteriales	Flavobacteriaceae	Kriegella	Kriegella_aquimaris
GCA_000211855.3	983544	PRJNA62899	SAMN00713635	na	983544	Lacinutrix sp. 5H-3-7-4	strain=5H-3-7-4		Complete Genome	2011-03-06	ASM21185v3	US DOE Joint Genome Institute (JGI-PGF)	GCF_000211855.2	ftp://ftp.ncbi.nlm.nih.gov/genomes/all/GCA/000/211/855/GCA_000211855.3_ASM21185v3		Bacteria	Bacteroidetes	Flavobacteriia	Flavobacteriales	Flavobacteriaceae	Lacinutrix	Lacinutrix_sp__5H-3-7-4
GCA_900129005.1	1122159	PRJEB18152	SAMN02745246	representative genome	988	Leeuwenhoekiella marinoflava DSM 3653	strain=DSM 3653		Scaffold	2016-03-12	IMG-taxon 2582581269 annotated assembly	DOE - JOINT GENOME INSTITUTE	GCF_900129005.1	ftp://ftp.ncbi.nlm.nih.gov/genomes/all/GCA/900/129/005/GCA_900129005.1_IMG-taxon_2582581269_annotated_assembly		Bacteria	Bacteroidetes	Flavobacteriia	Flavobacteriales	Flavobacteriaceae	Leeuwenhoekiella	Leeuwenhoekiella_marinoflava
GCA_001543325.1	1622118	PRJNA304382	SAMN04299808	representative genome	1622118	Lutibacter profundi	strain=LP1		Complete Genome	2016-01-02	ASM154332v1	University of Bergen	GCF_001543325.1	ftp://ftp.ncbi.nlm.nih.gov/genomes/all/GCA/001/543/325/GCA_001543325.1_ASM154332v1		Bacteria	Bacteroidetes	Flavobacteriia	Flavobacteriales	Flavobacteriaceae	Lutibacter	Lutibacter_profundi
GCA_000733475.1	1197477	PRJNA254375	SAMN02903170	representative genome	1197477	Mangrovimonas yunxiaonensis	strain=LY01		Contig	7/25/14	ASM73347v1	School of Life Sciences, Xiamen University	GCF_000733475.1	ftp://ftp.ncbi.nlm.nih.gov/genomes/all/GCA/000/733/475/GCA_000733475.1_ASM73347v1		Bacteria	Bacteroidetes	Flavobacteriia	Flavobacteriales	Flavobacteriaceae	Mangrovimonas	Mangrovimonas_yunxiaonensis
GCA_001865655.1	1644130	PRJNA281767	SAMN03496287	na	1644130	Maribacter sp. 1_2014MBL_MicDiv	strain=1_2014MBL_MicDiv		Complete Genome	2016-03-11	ASM186565v1	UC Davis	GCF_001865655.1	ftp://ftp.ncbi.nlm.nih.gov/genomes/all/GCA/001/865/655/GCA_001865655.1_ASM186565v1		Bacteria	Bacteroidetes	Flavobacteriia	Flavobacteriales	Flavobacteriaceae	Maribacter	Maribacter_sp__1_2014MBL_MicDiv
GCA_000220585.2	1004149	PRJNA65289	SAMN02470158	representative genome	393060	Mesoflavibacter zeaxanthinifaciens S86	strain=S86		Contig	7/13/11	ASM22058v2	Korea Ocean Research and Development Institute	GCF_000220585.1	ftp://ftp.ncbi.nlm.nih.gov/genomes/all/GCA/000/220/585/GCA_000220585.2_ASM22058v2		Bacteria	Bacteroidetes	Flavobacteriia	Flavobacteriales	Flavobacteriaceae	Mesoflavibacter	Mesoflavibacter_zeaxanthinifaciens
GCA_900141885.1	579105	PRJEB18298	SAMN04488096	representative genome	579105	Mesonia phycicola	strain=DSM 21425		Scaffold	2016-03-12	IMG-taxon 2622736520 annotated assembly	DOE - JOINT GENOME INSTITUTE	GCF_900141885.1	ftp://ftp.ncbi.nlm.nih.gov/genomes/all/GCA/900/141/885/GCA_900141885.1_IMG-taxon_2622736520_annotated_assembly		Bacteria	Bacteroidetes	Flavobacteriia	Flavobacteriales	Flavobacteriaceae	Mesonia	Mesonia_phycicola
GCA_900176425.1	1434700	PRJEB20335	SAMN06296427	representative genome	1434700	Moheibacter sediminis	strain=CGMCC 1.12708		Contig	2017-08-04	IMG-taxon 2718217654 annotated assembly	DOE - JOINT GENOME INSTITUTE	GCF_900176425.1	ftp://ftp.ncbi.nlm.nih.gov/genomes/all/GCA/900/176/425/GCA_900176425.1_IMG-taxon_2718217654_annotated_assembly		Bacteria	Bacteroidetes	Flavobacteriia	Flavobacteriales	Flavobacteriaceae	Moheibacter	Moheibacter_sediminis
GCA_900142405.1	1055723	PRJEB18350	SAMN05216293	representative genome	1055723	Muricauda antarctica	strain=CGMCC 1.12174		Scaffold	2016-03-12	IMG-taxon 2671180021 annotated assembly	DOE - JOINT GENOME INSTITUTE	GCF_900142405.1	ftp://ftp.ncbi.nlm.nih.gov/genomes/all/GCA/900/142/405/GCA_900142405.1_IMG-taxon_2671180021_annotated_assembly		Bacteria	Bacteroidetes	Flavobacteriia	Flavobacteriales	Flavobacteriaceae	Muricauda	Muricauda_antarctica
GCA_000807225.1	1583100	PRJNA270160	SAMN03263610	na	1583100	Myroides sp. A21	strain=A21		Complete Genome	12/23/14	ASM80722v1	Norddeutsches Zentrum f√ºr Mikrobielle Genomforschung	GCF_000807225.1	ftp://ftp.ncbi.nlm.nih.gov/genomes/all/GCA/000/807/225/GCA_000807225.1_ASM80722v1		Bacteria	Bacteroidetes	Flavobacteriia	Flavobacteriales	Flavobacteriaceae	Myroides	Myroides_sp__A21
[truncated: 2,626 more rows]
