# Supplementary material for: The importance of biofilm formation for cultivation of a Micrarchaeon and its interactions with its Thermoplasmatales host
Source: Nat Commun. 2022 Apr 1;13:1735. doi: 10.1038/s41467-022-29263-y (PMC8975820; doi:10.1038/s41467-022-29263-y)
Supplement: Supplementary file 13 — Supplementary Data S9 [file 41467_2022_29263_MOESM13_ESM.xlsx]

## Sheet: Suppl Data S9
Name	Sequence 5´ to 3´	Application
A_DKE_qPCR_for	CTTAGTACAGTGGGTGACGC	Forward qPCR primer for M. harzensis (Krause et al., 2017)
A_DKE_qPCR_rev	GGTTGGGACAGTGGAACAATC	Reverse qPCR primer for M. harzensis (Krause et al., 2017)
Thermo_qPCR_for	GGGTTTGCTACTTCGATGTCG	Forward qPCR primer for Thermoplasmatales (Krause et al., 2017)
Thermo_qPCR_rev	CGTTCCTCTCGTACTAAAGGC	Forward qPCR primer for Thermoplasmatales (Krause et al., 2017)
ARM979F	TATTACCAGAAGCGACGGC	Forward PCR primer for M. harzensis 23S rRNA gene (Baker et al., 2006)
ARM1365R	AGGGACGTATTCACCGCTCG	Reverse PCR primer for M. harzensis 23S rRNA gene (Baker et al., 2006)
B_DKE_for	CCTGTTGAAAGATAGGGGAG	Forward PCR primer for S. hospitalis 23S rRNA gene (this study)
B_DKE_rev	GGAATGGAGTGAATACCCAG	Reverse PCR primer for S. hospitalis 23S rRNA gene (this study)
Bacteria_27F_deg	AGAGTTTGATCMTGGCTCAG	General forward primer for 16S rRNA genes of Bacteria (Lane et al., 1991)
Bacteria_1525R_deg	AGAAAGGAGGTGWTCCARCC	General reverse primer for 16S rRNA genes of Bacteria (Lane et al., 1991)
ITS1	TCCGTAGGTGAACCTGCGG	General forward primer for 5,8S rRNA gene and relating ITS DNA-sequences of fungi (White et al., 1990)
ITS4	TCCTCCGCTTATTGATATGC	General reverse primer for 5,8S rRNA gene and relating ITS DNA-sequences of fungi (White et al., 1990)
References
Krause, S., Bremges, A., Münch, P. C., McHardy, A. C. & Gescher, J. Characterisation of a stable laboratory co-culture of acidophilic nanoorganisms. Sci. Rep. 7, 1–13 (2017).
Baker, B. J. et al. Lineages of acidophilic archaea revealed by community genomic analysis. Science 314, 1933–1935 (2006).
White, T. J., Bruns, T., Lee, S. & Taylor, J. Amplification and direct sequencing of fungal ribosomal RNA genes for phylogenetics. PCR Protoc. a Guid. to methods Appl. 18, 315–322 (1990).
Lane, D. J. 16S/23S rRNA sequencing. In E. Stackebrandt and M. Goodfellow (ed.), Nucleic acid techniques in bacterial systematics. John Wiley & Sons, 115-175 (1991).
