# Supplementary material for: The importance of biofilm formation for cultivation of a Micrarchaeon and its interactions with its Thermoplasmatales host
Source: Nat Commun. 2022 Apr 1;13:1735. doi: 10.1038/s41467-022-29263-y (PMC8975820; doi:10.1038/s41467-022-29263-y)
Supplement: Supplementary file 17 — Source Data [file 41467_2022_29263_MOESM17_ESM.xlsx]

## Sheet: Figure 1
time [days]	Fe(II) concentration [mM]	SD	lg cell number Mh	SD	lg cell number Sh	SD
0	0	0	0.0541111	0.108616	2.60167	0.511283
11	0.22409	0.162331	0.443778	0.485232	3.05078	0.292319
14	0.339763	0.249575	0.841222	1.1897	2.88911	0.79721
18	0.716934	0.225077	1.20489	0.977433	3.67733	0.382202
21	0.448075	0.315195	1.81089	1.32726	4.16722	0.388713
25	0.785263	0.556221	2.17922	1.64652	4.39489	0.278087
28	2.53042	0.978956	2.29678	1.76515	4.41011	0.584153
32	2.91367	1.01731	2.57922	1.99013	4.20567	1.52256
35	3.11774	1.02217	2.883	2.12731	4.56056	0.373669
39	5.04105	3.12428	4.26944	2.52289	5.60389	0.574396
42	5.75221	3.2132	4.63711	2.72815	5.59	1.22898
46	7.54588	4.28953	6.882	0.385299	6.55289	0.193197
49	9.9492	5.30647	6.73944	0.568926	6.32233	0.401974
54	13.742	6.61975	7.39722	0.335787	6.67167	0.162615
56	14.9441	6.52895	6.924	0.3938	5.90567	0.84143
60	20.8106	6.94303	5.14056	2.07909	4.44178	1.95894
63	20.9337	5.1704	6.46978	2.53426	5.684	1.89876
67	27.2155	3.10673	5.50022	3.79265	4.81511	3.17761
70	28.0167	1.02022	4.82844	3.42109	4.03889	1.80863
74	31.0572	0.598657	3.48356	2.59422	4.61322	0.899865
77	30.7683	0.779834	2.27322	2.15473	3.81033	0.694464
81	31.5442	0.81183	3.09356	2.34969	5.52589	0.676502
84	30.9748	0.92427	3.11111	2.45187	5.20322	0.5366

## Sheet: Figure 6
Organism:	Co-culture									pure culture
Timepoint of sampling:	5 weeks			6 weeks			7 weeks			3 weeks			4 weeks			5 weeks
Metabolite	MC_311018_1.cmp	MC_311018_2.cmp	MC_311018_3.cmp	MC_081118_1.cmp	MC_081118_2.cmp	MC_081118_3.cmp	MC_151118_1.cmp	MC_151118_2.cmp	MC_151118_3.cmp	MR_181018_1.cmp	MR_181018_2.cmp	MR_181018_3.cmp	MR_251018_1.cmp	MR_251018_2.cmp	MR_251018_3.cmp	MR_311018_1.cmp	MR_311018_2.cmp	MR_311018_3.cmp
No match: 1554.13_CR_KIT_sulfur_precipitation_MC_081118_50ul_1_437	0	0.000150506	0.000759912	0.000340099	2.17e-05	0	0	0	0	0.000319949	0	0	0	0	0	0	0	0
NA199003 (classified unknown)303	0.00032159	0	0.000526185	0	0	0	0.000548551	0	0.000749913	0	0	0	0	0.00014479	0	0	0	0
D204282_2049.11	0	0	0	9.82e-05	0	4.1e-05	0.000112225	8.29e-05	0	0	0	0	0	0	0	0	1.66e-05	0
No direct match: 1474.57_CR_KIT_sulfur_precipitation_MC_081118_50ul_2_191 (2-Decenoic-acid_1TMS_1511.8)	0	0	0.00117426	0	0.000283772	2.41e-05	0	0.000302826	0	0	0	0	0	0.000676204	0	0	0	0
No match: 1929.90_CR_KIT_sulfur_precipitation_MC_081118_50ul_2_85	0	0	0	0	0	0.000316079	0	0	0	0.000203506	0	0	0.000448559	0.000422	0	0	0	0.000325031
NA279	0	0	0	0.000190321	0	0	0.000310067	0.000265178	8.31e-05	0	0	0	0.000492372	0	0	0	0	0
No direct match: 1504.33_CR_KIT_sulfur_precipitation_MC_151118_50ul_1_309 (2-Decenoic-acid_1TMS_1511.8)	0	0	0	0	0	3.42e-05	0.000124981	3.73e-05	0	0	0	0	0	0	2.69e-05	0.000230512	0	0
Octadecan-1-ol,_n-_(1TMS)_2161.5	2.43e-05	0	0	0.000113845	0	0.000116443	0	1.8e-05	0	2.89e-05	0	0	0	0	0	0	0	0
D155405_1562.81	0	0	0	0	0.00109461	0.000728374	0.000194544	0.00049793	0	0	0	0	0	0	0	0	0	0.000309261
Psicose_(1MEOX)_(5TMS)_BP_1845.19	0	0	0	0	0	0	0.0065644	0.00497925	0	0	0	0	0	0	0.00403412	0	0.00474845	0.00446128
No match: 1594.13_CR_KIT_sulfur_precipitation_MC_081118_50ul_1_469	0	0	0	0	0	0	0.000460069	0	0.000170065	0	0	0	0	0	0	5.32e-05	0.000287313	8.83e-05
No direct match: 1494.99_CR_KIT_sulfur_precipitation_MC_081118_50ul_1_386 (2-Decenoic-acid_1TMS_1511.8)	0	0	0	0.000250683	0	0.000109537	0	0	0.000261326	0	0	0	0	0	0.000234275	0	0	0.000250702
No match: 2246.40_CR_KIT_sulfur_precipitation_MC_081118_50ul_1_777	0	0	0	0.000484331	0.000586163	0	0	0	0	0.000609222	0	0.000842979	0	0	0	0	0	0.000252626
NA508	0.000220692	7.75e-05	0.000259384	0	0	0	0	0	0	0.000116491	0	0	0	0.000347604	0	0	0	0
Thymine_(2TMS)_1408.4	0	0	0	0	0	0	6.26e-05	0	0	0	0	0	0.0002171	0.000180857	0	4.79e-05	0.00061827	0
NA537	0	4.66e-05	0.000231301	8.97e-06	3.86e-05	7.46e-05	0	0	0	0	0	0	0	0	0	0	0	0
No match: 1508.65_CR_KIT_sulfur_precipitation_MC_081118_50ul_2_50	0	0	0	0	0.000393059	0.000301508	9.99e-05	0.000166041	0	0	0	0	0.000276419	0	0	0	0	0
Cysteine_(3TMS)_1563	0.00128183	0.00475131	0.00414231	0	0	0	0	0	0	0.00516045	0.00439779	0	0	0	0	0	0	0
Glutaric_acid,_2-oxo-_(1MEOX)_(2TMS)_MP_1581.2	0	0	0	0	0	0	0	0	0	0	0	0.000569039	0.000256309	0.000266241	0	0	4.5e-05	0.000140472
NA448	8.4e-05	0	0	0	3.11e-05	0	0	0	0	2.48e-05	2.08e-05	0	0	0	1.37e-05	0	0	0
No match: 1404.03_CR_KIT_sulfur_precipitation_MC_081118_50ul_2_452	0	0	0.00129624	0	0.00183754	0.000280032	0	0	0	0	0	0	0	0	0	0.000652493	0	0.000729264
Ornithine_(4TMS)_1817.5	0.00107501	0.00254788	0	0	0	0	0	0	0	0.00192352	0.00296277	0.00116964	0	0	0	0	0	0
No match: 2232.05_CR_KIT_sulfur_precipitation_MC_081118_50ul_1_771	0.000588485	0.000509724	0.000463152	0	0	0	0	0	0	0	0	0.000499134	0	0	0	0	0.000424483	0
No match: 2555.15_CR_KIT_sulfur_precipitation_MR_311018_50ul_1_608	0	0	0	5.75e-06	5.26e-05	0	0	0	0	0	1.7e-05	0	0	0	8.33e-06	0	1.49e-05	0
No match: 1394.45_CR_KIT_sulfur_precipitation_MC_311018_50ul_2_612	0.00143784	0	0.0009099	0	0	0	0	0	0	0	0.0012062	0.000529878	0	0	0	0	0.00217367	0
similar to Glycerolaldopyranosid (6TMS)433	0	0	0	0	0	0	0	0	0.000154453	0	0	0	0	0.00028478	0.000298022	0	0.000222373	0.000182034
No match: 2352.79_CR_KIT_sulfur_precipitation_MC_151118_50ul_2_320	0	0	4.53e-06	0	0	0	0	3.39e-05	8.52e-05	0	0	7.77e-06	0	0	0	0	0	1.21e-05
No match: 1391.34_CR_KIT_sulfur_precipitation_MR_181018_50ul_1_829	0	0	0	0	0.000541044	0	0	0	7.81e-06	0.000555314	0	6.83e-05	0	2.42e-05	0	0	0	0
Nonadecanoic_acid_(1TMS)_2353	0	0	0.000176527	0	0	0	0	0	0	0	0	0	7.66e-05	0	1.76e-05	0	1.53e-06	1.01e-05
No match: 1623.39_CR_KIT_sulfur_precipitation_MC_151118_50ul_1_358	0	0.00107193	0.000961618	0	0	0	0	0	0	0.000993989	0.00111312	0	0.000508765	0	0	0	0	0
D260482_2610.31	0	0	0	0	0	0	0	0	0	2.66e-05	2.44e-05	1.4e-05	0.000229095	0.000113093	0	0	0	0
Unknown#1545.47-ypy-mse_038	0	0	0	0	0	0	5.61e-05	0	0	0	0	0	5.67e-05	0	0.000143806	0	6.94e-05	1.32e-05
No direct match: 1489.09_CR_KIT_sulfur_precipitation_MC_151118_50ul_1_179 (Unknown#1401.8-cgl-sst_020)	0.00627556	0.00185312	0.00357683	0	0	0.00433836	0	0	0	0	0	0	0	0	0	0.00558023	0	0
No direct match: 1424.86_CR_KIT_sulfur_precipitation_MC_311018_50ul_2_196 (Unknown#1416.7-ypy-mse_033)	0	0.000701541	0.00133707	0.00104371	0	0.00164187	0	0	0	0	0	0	0	0	0	0	0	0.00159964
No match: 1050.21_CR_KIT_sulfur_precipitation_MC_311018_50ul_1_405	1.28e-05	0	8.78e-05	0	0	0	0	1.3e-05	0	0	0	0	0	2.83e-05	1.81e-05	0	0	0
No match: 1174.10_CR_KIT_sulfur_precipitation_MR_181018_50ul_2_554	1.21e-05	0	0	0	0	0	0	0	0	0	6.61e-05	3.16e-05	0	0	0	8.42e-05	0.000111042	0
NA502	0	6.85e-05	0	0	0	0	0	0	0	0	0	0	0	0.000153118	3.27e-05	0	1.77e-05	6.9e-05
Alanine_[+CO2]_(2TMS)_1395.20	3.9e-05	0	0	3.87e-05	0	0	0	0	0	0	0	5.91e-05	0	0	0	0.000125729	0.000100535	0
Unknown#1366.59-ppu-cja_010	0.00254395	0.00177176	0.00453549	0	0	0	0	0	0	0.00121248	0.00273243	0	0	0	0	0	0	0
No match: 1206.83_CR_KIT_sulfur_precipitation_MC_151118_50ul_2_387	0	0	0	0	0	0	1.88e-05	0	4.81e-05	0	0	0	0	0	0.000121005	0	0.000254871	4.29e-05
No match: 2376.54_CR_KIT_sulfur_precipitation_MC_311018_50ul_1_462	0.00113825	0	9.89e-05	0	0	0	0	0	0	0	0	0.00110963	0	0.000959948	0	0	0.000783326	0
Pyridine,_4-hydroxy-_(1TMS)_1165.19	0	0	0	0.0046884	0	0	0	0	0.00349082	0	0	0	0	0.00167257	0	0.00740975	0.00355941	0
beta-Galactopyranosyl-1,3-arabinose,_D-_(1MEOX)_(7TMS)_2513.23	7.65e-05	9.42e-05	0	0	0	0	0	0	0	7.04e-05	3.31e-05	0	0	0	0	0	0	8.48e-07
No match: 2179.18_CR_KIT_sulfur_precipitation_MC_311018_50ul_1_247	0.000659898	0.000739764	0	0	0	0	0	0	0	0.000510958	0.000704431	0	0	0.000337886	0	0	0	0
No match: 2919.76_CR_KIT_sulfur_precipitation_MC_151118_50ul_1_596	0	0	0	0	0	0	0.00242197	0	0	0.00182724	0	0.00277333	0.00459951	0	0.00254171	0	0	0
Cadaverine_(4TMS)_1833.1	0.0034709	0.00251323	0	0	0	0	0	0	0	0.00247296	0.00327946	0.00237331	0	0	0	0	0	0
Butanoic_acid,_2-amino-_(2TMS)_1157.12	0	0.00494213	0	0	0.000110613	0	0.0022481	0	0	0.00456541	0	0.00156965	0	0	0	0	0	0
No direct match: 1101.89_CR_KIT_sulfur_precipitation_MC_151118_50ul_1_322 (similar to Cyclopentasiloxane, decamethyl34)	0	0	3.53e-05	0	0	0	8.32e-05	1.89e-05	0	0	0	2.97e-05	0	0	0	7.77e-05	0	0
No match: 1672.80_CR_KIT_sulfur_precipitation_MC_311018_50ul_1_861	0.000465093	0.00210115	0.00276519	0	0	0	0	0	0	0.00115211	0.00161194	0	0	0	0	0	0	0
Benzene-1,2,4-triol_(3TMS)_1601.47	0	0	0	0	0	0	0	0	0	0	0	0	0	0.000194538	4.08e-05	3.68e-05	5.27e-06	0.000160081
No match: 1042.24_CR_KIT_sulfur_precipitation_MR_251018_50ul_1_319	0	0	0	0	0	0	0.00387844	0	0.000601381	0	0	0	0.000995306	0	0.00151554	0	0	0.000221673
No match: 1157.84_CR_KIT_sulfur_precipitation_MR_311018_50ul_1_691	7.8e-05	0	0	0	0	0	0	0	0	0	0	8.14e-05	0	2.33e-05	0	0.000270946	0	0.00067594
NA_1141.81	0	0.00527669	0	0	0	0	0	0	0	0	0	0	0.00706232	0	0.000193134	0	0.000124572	0.00450574
No match: 1214.87_CR_KIT_sulfur_precipitation_MR_181018_50ul_2_474	0	0	0	5.8e-05	0	0	0	0	0	0	3.99e-05	7.02e-05	0	0	2.91e-05	0	0	0.000138174
No direct match: 1375.00_CR_KIT_sulfur_precipitation_MR_311018_50ul_1_738 (2-Decenoic-acid_1TMS_1511.8)	0	0	0	6.27e-05	0	0	0.000710897	0	0.000423728	0	0	0	0	0	0	0.000158788	0.00108566	0
No match: 1835.68_CR_KIT_sulfur_precipitation_MC_311018_50ul_1_878	0.0017124	0.0026459	0.00232928	0	0	0	0	0	0	0.00146131	0.000984516	0	0	0	0	0	0	0
Malonic_acid_(3TMS)_1425.69	0.000396646	0.000387317	0.000178269	0	0	0	0	0	0	0.000620224	0.000677311	0	0	0	0	0	0	0
No match: 1012.83_CR_KIT_sulfur_precipitation_MR_311018_50ul_2	0	0	0	0	0	3.26e-05	0	6.99e-05	0	0	5.77e-05	0	0	0	0	0	0.000135425	1.42e-05
No match: 2565.26_CR_KIT_sulfur_precipitation_MR_311018_50ul_2_879	0	0	0	0	0	0.000104494	0	0	0	0	0	0	0	0	7.77e-05	0.000132308	1.88e-05	5.98e-05
No match: 2257.45_CR_KIT_sulfur_precipitation_MC_081118_50ul_1_781	0	0	8.87e-05	8.7e-06	8.93e-05	0	5.69e-05	0	0	0	0	0	0.000183571	0	1.45e-05	0	0	0
No match: 1352.87_CR_KIT_sulfur_precipitation_MC_081118_50ul_2_209	0	5.4e-05	0	0.000101912	0.000241235	0.000306232	0	0	0	0	0	0	0	0	0.000172916	0	0	0.000208015
beta-D-Allose_(5TMS)_1831.57	0	0	0	0.000771047	0	0	0.000806543	0.000725436	0.00102347	0	0	0	0	0.000879638	0.00102061	0	0	0
Trehalose,_alpha,alpha'-,_D-_(8TMS)_2741.2	0	0	0	0	0	0	0	0	1.67e-05	4.46e-05	0	0	0	4.41e-05	0.000146697	0	1.04e-05	2.46e-06
No match: 1494.00_CR_KIT_sulfur_precipitation_MC_081118_50ul_1_387	0.000427794	0	0	2.64e-05	0.000281658	0	0	0	2.68e-05	0	0	1.43e-05	0	1.33e-05	0	0	0	0
Ribulose_(1MEOX)_(4TMS)_MP_1689.61	0	0	0	0	0	0	0.00173294	0.00250643	0.00247266	0	0	0.00475943	0	0.00279138	0	0	0.0022449	0
No match: 1448.04_CR_KIT_sulfur_precipitation_MC_081118_50ul_2_521	0	0.000487192	0.000722416	0	0.00104031	0.000654526	0	0	0	0.000810107	0	0	0.00111079	0	0	0	0	0
Acetonitrile,_4-hydroxyphenyl-_(1TMS)_1534.36	0	0	0	0.0205268	0	0	0.0059931	0.0115226	0.00639829	0	0	0	0	0	0	0.0183946	0.0143444	0
No match: 1499.95_CR_KIT_sulfur_precipitation_MR_251018_50ul_1_249	0	0	0	0	0	1.72e-05	0	1.53e-05	0	0	0.000103277	0	0	2.01e-05	0	4.58e-05	0	4.48e-06
No match: 2308.13_CR_KIT_sulfur_precipitation_MR_251018_50ul_2_575	0	0	0	0	7.26e-06	0	0	1.96e-05	7.9e-06	0	0	0	0	5.25e-05	3.05e-05	8.07e-06	0	0
No match: 1981.23_CR_KIT_sulfur_precipitation_MC_081118_50ul_1_692	0	0	0	0.00886282	0.00825873	0	0	0.00462142	0	0	0	0	0	0	0	0.00908885	0.00477557	0.00420115
No direct match: 1876.97_CR_KIT_sulfur_precipitation_MC_081118_50ul_2_91 (Siloxane5)	0.000222391	0	0	0	0	0	0	0	0	0	0	0.000153719	0.000126904	0.000196997	0	0	0.000122348	3.09e-05
No direct match: 1686.88_CR_KIT_sulfur_precipitation_MC_081118_50ul_1_531 (Unknown#1636.9-cgl-sst_040)	0.00041245	0.00081095	0	0.00049351	0	0	0.000592686	0	0	0.000836807	0	0	0	0.000595306	0	0	0	0
No match: 1130.01_CR_KIT_sulfur_precipitation_MC_151118_50ul_2_253	3.08e-05	0	4.8e-05	0	0	0	0	0	0.00055392	0	0	0	0.000103669	0	0	3.33e-05	0.000104549	0
Sphingosine_(3TMS)_2468.11	5.33e-05	0.000135862	0	0.000251612	0.000181378	0	0	0	0	0	0	3.59e-05	0	0.000189055	0	0	0	0
Glutaric_acid_(2TMS)_1413.7	0	0.000976239	0.000783302	0	0.00123183	0	0	0	0	0	0.000445925	0.00127807	0	0	0	0	0	0.00141264
similar to Asparagine -H2O (3TMS)159	0.000289895	0	0.000644264	0	0	0.000136453	0	0	0	0	0	0.000287208	0.000125893	7.76e-05	0	0	0	0
Turanose_8TMS_2714.5	0.0012972	0.0011531	0.000970588	0	0	0	0	0	0	0.000998667	0.00128267	0.000936019	0	0	0	0	0	0
NA177025_(classified_unknown)_1778.71	0	0	0	0	0	0	0.000715295	0.000675985	0	0	0	0	0.000425086	0.000702951	0	0	0.000669214	0.00052441
Proline_[+CO2]_(2TMS)_1587.3	0.0184983	0	0	0	0	0	0	0.0222895	0.0183639	0.00722782	0	0.0187372	0	0	0	0	0.0338225	0
Unknown#1540.5-ypy-mse_034	0	0	0	9.05e-05	0.000255125	7.78e-05	0	0.000159996	0.000146456	0	0	0	0	7.72e-05	0	0	0	0
No direct match: 1277.18_CR_KIT_sulfur_precipitation_MC_081118_50ul_2_263 (Sulfuric_acid_(2TMS)_1161.8)	0	0	0	0	0.607914	0.45613	0.428661	0	0.00115503	0	0	0	0.429738	0	0.000287376	0	0	0
Butanoic_acid,_4-amino-_(3TMS)_1530.28	0	3.64e-05	0	0	0	0	0.000564918	0.000321034	0.0004594	0	0	0	0	0	0	0	0.00125868	0.00124506
Methionine_(1TMS)_1413.7	0	0	0.0268353	0.00667204	0	0	0	0	0	0.0211025	0	0	0.0329407	0.0335507	0	0	0.00687619	0
NA540	0	0	0	0.00011774	0	0	7.27e-05	3.37e-05	0.00016077	0	0	0	9.52e-05	0	0	0	0.000459165	0
Methionine_(2TMS)_1520.2	0	0	0	0	0.0160027	0.00872094	0	0	0	0	0	0	0.0338223	0	0.0180126	0.00414668	0	0.0229659
Ethanolamine_(3TMS)_1269.07	0	0	0.00464292	0.0049228	0.00745823	0.00779835	0	0.00716245	0	0	0.00614045	0	0	0	0	0	0	0
No match: 2072.01_CR_KIT_sulfur_precipitation_MC_081118_50ul_2_440	0	0	0	0	9.76e-05	4.61e-05	0	0	0	0	0.000414574	0	0	0	1.66e-05	0	0.000113484	6.41e-05
No direct match: 1234.83_CR_KIT_sulfur_precipitation_MC_081118_50ul_1_167 (Unknown#1093.67-ypy-mse_003)	0	0	0	0.0272835	0.0393749	0	0	0	0	0	0	0	0	0.0279385	0.00369363	0	0.0258481	0.0191787
Propane-1,3-diol,_2-amino-2-methyl-_(2TMS)_1171.93	0.0214309	0	0	0.0298034	0	0	0.000419598	0	0.000168119	0	0	0.024503	0.000586024	0	0	0	0	0
No direct match: 1000.88_CR_KIT_sulfur_precipitation_MC_151118_50ul_1_586 (Unknown#1093.67-ypy-mse_003)	0	0	0	0	0.000261697	0	0.000411417	0.00241449	0.000274639	5.57e-05	0	0	0	0.00149892	0	0	0	0
Asparagine_[-H2O]_(2TMS)_1510.27	0.010512	0.019198	0.00713696	0	0	0	0	0	0	0.016724	0.0138971	0.00887761	0	0	0	0	0	0
No match: 1663.94_CR_KIT_sulfur_precipitation_MC_311018_50ul_1_349	0.000798262	0	0	0	0	0	0	0	0.00187573	0	0.00259932	0.000708083	0	0.000663972	0	0	0.000527557	0
No match: 1135.71_CR_KIT_sulfur_precipitation_MC_081118_50ul_1_103	0	0	3.19e-05	0.00013921	0	0.00423179	0	0	2.59e-05	0	0	0	0	0	1.52e-05	1.63e-05	0	0
Erythrose_(1MEOX)_(3TMS)_BP_1436.98	0.00211285	0	0.00267801	0.00128091	0	0	0.00097984	0	0.000599863	0	0	0	0	0	0	0	0.00215595	0
Glutamic_acid_(3TMS)_1628.5	0.172408	0.11861	0.0666136	0	0	0	0	0	0	0.127518	0.256153	0.108656	0	0	0	0	0	0
N-Carboxyglycine_(3TMS)_1462.76	0.00197471	0	0.00153852	0	0	0	0	0	0	0	0	0.00171299	0	0.000528767	0.000594111	0	0	0.000568827
Lysine_(3TMS)_(Derivate_not_found)_1702.95	0.0276249	0.0287932	0.00338644	0	0	0	0	0	0	0.0184911	0.00270755	0.0313406	0	0	0	0	0	0
2-Dodecenoic-acid_1TMS_1715.5	0.000463886	0.000364544	0	0	0	0	0	0	0	0.000472685	0	7.23e-05	0	0	9.05e-05	0	0	0.000150485
No direct match: 2049.24_CR_KIT_sulfur_precipitation_MC_311018_50ul_1_758 (Lysine,_5-hydroxy-_(4TMS)_2035.61)	0.00762914	0.00452543	0.0040778	0	0	0	0	0	0	0.00394551	0.00538313	0.00435945	0	0	0	0	0	0
No match: 1514.35_CR_KIT_sulfur_precipitation_MC_311018_50ul_1_1028	0.0015004	0.00316343	0.0022459	0	0	0	0	0	0	0.00319335	0.00347671	0.00174975	0	0	0	0	0	0
No direct match: 1516.56_CR_KIT_sulfur_precipitation_MC_311018_50ul_2_3 (similar to Cyclohexasiloxane, dodecamethyl62)	4.17e-05	8.28e-06	0.000131206	0	0	0	0	0	0	0	0	0	1.19e-05	6.37e-05	0	0	6.45e-05	0
NA178025_1797.31	0.00253057	0.00290796	0.00160837	0	0	0	0	0	0	0.00257847	0.00304377	0.00188001	0	0	0	0	0	0
Asparagine_[+CO2]_(4TMS)_1948.23	0.00118752	0.000763134	0.000757788	0	0	0	0	0	0	0.000804826	0.000277349	0.000879968	0	0	0	0	0	0
Unknown#1193.1-cgl-sst_004	0.00140783	0	0.000982206	0.000898635	0	0	0	0	0	0.00110038	0	0.00161366	0	0.00127956	0	0	0	0
Succinic_acid_(2TMS)_1325.4	0.000465532	0.0060994	0.00848465	0	0	0	0	0	0	0.00892112	0.000370725	0	0.000449307	0	0	0	0	0
Acetic_acid,_aminooxy-_(3TMS)_1387.12	0	0	0	4.85e-05	0	0	0	0	0.00063545	0	0	0.000284258	0	0.000221776	0	0.000113626	0.000529532	0
NA186026_1867.41	0.00190102	0.00162333	0.000722483	0	0	0	0	0	0	0.00131773	0.000961809	0.00126094	0	0	0	0	0	0
Tryptophan,_N-acetyl-_(2TMS)_2466.06	0.00778398	0.00622364	0.0038582	0	0	0	0	0	0	0.00378346	0.00330866	0.00565778	0	0	0	0	0	0
Indole-3-acetaldehyde_(1TMS)_1810.15	0.00573324	0.00603458	0.00309645	0	0	0	0	0	0	0.00405318	0.00321763	0.00686152	0	0	0	0	0	0
Tridecanoic_acid_1759.4	0.000129065	0	0	0	0	0	0.000174371	0.000285689	5.45e-05	0	0	0	0	5.94e-05	0	0.000372116	0	0
No match: 2845.29_CR_KIT_sulfur_precipitation_MC_311018_50ul_1_644	2.2e-05	1.43e-05	0	7.87e-06	0	0	0	0	0	0	0	2.34e-05	3.61e-05	0.00015876	0	0	0	5.94e-05
Lysine,_5-hydroxy-_(4TMS)_2035.61	0.00343555	0.00181133	0.00160151	0	0	0	0	0	0	0.00195411	0.00272184	0.00202824	0	0.000443102	0	0	0	0
No match: 1973.50_CR_KIT_sulfur_precipitation_MC_081118_50ul_2_504	0	0	0	0	7.24e-05	3.45e-05	1.27e-05	1.37e-05	3.02e-06	0	0	0	0	0	0	0	3.09e-05	1.3e-05
No match: 2289.86_CR_KIT_sulfur_precipitation_MC_081118_50ul_1_793	0.000607111	0	0	0.000107896	0	0	8.59e-05	0	0	0	0	0.000475821	0	0.000458741	0	0.000122792	0.000140923	0
No match: 2293.85_CR_KIT_sulfur_precipitation_MC_151118_50ul_1_516	0	0	5.3e-05	3.43e-05	0	0	2.45e-05	0	1.65e-05	0	1.41e-05	0	1.32e-05	0	0	0	4.02e-06	0
Gluconic_acid_(6TMS)_1984.52	0	0.00144164	0	0	0.000808864	0	0.000898831	0.00130087	0.00182783	0.000783751	0	0	0	0	0	0	0	0.000787032
Maleic_acid_(2TMS)_1310.7	0	0	0.00115918	0.000418007	0	0.00108976	0	0	0	0.00161504	0.00112753	0.000739378	0.00176698	0	0	0	0	0
1,2,4-Triazole,_3-amino-_(2TMS)_1370.14	0	0	0	8.37e-05	0	0	6.54e-05	7.03e-05	9.95e-05	0	0	0	0	0	4.69e-05	0.000220491	6.23e-05	0
No match: 1419.60_CR_KIT_sulfur_precipitation_MC_081118_50ul_1_334	0	0	0	0	0.000807846	0.00142407	0.00127618	0	0	0	0.000908113	0	0.00102189	0	0.000587562	0	0	0.00065514
Trehalose,_alpha,beta-_(8TMS)_2750.16	0	0	0	3.36e-05	0	6.6e-05	8.71e-05	4.21e-05	0.000112735	0	0	0	0	0	0	3.64e-05	7.81e-05	0
No match: 2184.15_CR_KIT_sulfur_precipitation_MC_151118_50ul_2_14	0	0	4.14e-05	6.38e-06	0	0	0	4.67e-05	1.86e-05	0	0	1.81e-05	0	0	9.19e-06	0	2.31e-06	0
No match: 1563.91_CR_KIT_sulfur_precipitation_MC_081118_50ul_1_444	0.00072459	0.00207601	0.000951734	0	0	0	0	0	0	0.0013719	0	0.0011014	0	0	0	0	0.000777101	0.000849368
Gluconic_acid-1,4-lactone_(4TMS)_1892.6	0.000541124	0.000716275	0	0.000510324	0	0	0.000853662	0.000957447	0.000702375	0	0	0.000359565	0	0	0	0	0	0
Octadecenoic_acid,_9-(E)-_(1TMS)_2220.6	0	0	0	0	0	0	5.72e-05	0	1.67e-05	0	0	0.000395776	7.08e-05	0.000281313	8.69e-05	0	0	7.02e-05
Alanine,_3-cyano-_(2TMS)_1381.36	0.00292827	0.0055986	0.00442661	0	0	0	0	0	0	0.00460379	0.00357885	0.00282947	0	0.00206451	0	0	0	0
NA93	0	0	0	0	0.000197962	0.000884225	0.000873083	0.00055741	0.00190481	0	0	0	0	0	0.000748422	0	0	0.000658955
No match: 1532.48_CR_KIT_sulfur_precipitation_MC_311018_50ul_1_981	0.00117316	0	0.00114173	0	0	0	0	0	0	0	0.00150608	0.00095436	0.000918197	0.0011987	0	0	0.000877372	0
Unknown#1176.36-ppu-cja_003	0	0	0	0	0.0145088	0.0072562	0	0.0130861	0	0	0	0	0.00587874	0	0.00609539	0	0.0124233	0.0105336
Salicylic_acid_(2TMS)_1502.12	0	0	0	0	0.000345143	0.000295948	0.000224832	0	0.000219471	0	0	0	0	0.000206655	6.86e-05	0	0	0.000184216
Glycine,_2-phenyl-_(2TMS)_1524.71	0	0.000948631	0	0	0	0	0	0	0	0.00134516	0.00126589	0.00185931	0.000788036	0.00132757	0	0	0	0.000786288
Proline_(1TMS)_1172.7	0.0427494	0	0.0161934	0	0	0	0	0	0	0	0.0159639	0.0437039	0.00337607	0.0116753	0	0.00338995	0	0
Lysine_(3TMS)_1849.9	0.107197	0.0822736	0.056036	0	0	0	0	0	0	0.0786815	0.09601	0.104113	0	0.00667597	0	0	0	0
Adenosine,_alpha-_(4TMS)_MP_2639.7	0.0505952	0.0215817	0.0219648	0	0	0	0	0	0	0.0229275	0.0305132	0.0394052	0	0.00139972	0	0	0	0
No match: 1264.41_CR_KIT_sulfur_precipitation_MC_151118_50ul_1_169	0.00109089	0	2.81e-06	0	0	0	1.93e-05	0.000149919	0	0	0	0	0.000524356	0.000218034	1.06e-05	0	0	0
No match: 2212.77_CR_KIT_sulfur_precipitation_MC_311018_50ul_1_739	0.000905757	0.000524636	0.00126773	0	0	0	0	0	0	0.00131832	0	0.000505795	2.67e-05	0.000221434	0	0	0	0
alpha-D-Glucopyranosyl-(1,6)-D-glucitol_(9TMS)_2891.97	0	0.000553185	0.000498411	0	0	0	0	0	0	0.000501943	0.000600026	0	7.69e-05	0.000433445	0.00023844	0	0	0
Tyrosine_(3TMS)_1939.8	0.167637	0.150878	0.0981277	0	0	0	0	0	0	0.136622	0.165253	0.170595	0	0.0227742	0	0	0	0
No match: 1254.82_CR_KIT_sulfur_precipitation_MR_251018_50ul_1_527	0	4.19e-05	0	0	3.93e-05	0	0	0	0	2.66e-05	1.42e-05	0	3.02e-05	0.000158899	0	0	0	4.61e-06
No match: 1406.68_CR_KIT_sulfur_precipitation_MR_251018_50ul_1_269	0	0	6.35e-05	7.61e-06	0	0	0	1.46e-05	0	0	0	0	8.17e-05	2.52e-06	9.47e-07	1.15e-05	0	0
No match: 1056.70_CR_KIT_sulfur_precipitation_MR_311018_50ul_1_632	7.12e-05	0	0	1.1e-05	0	0	0	3.62e-05	0	0	0	9.96e-06	0	1.55e-05	0	2.51e-05	5.46e-05	0
No direct match: 1410.32_CR_KIT_sulfur_precipitation_MR_311018_50ul_2_60 (2-Decenoic-acid_1TMS_1511.8)	0	0	0	0	0.0004957	1.62e-05	0	0	0	3.86e-05	0	0	0	5.06e-05	0.000104489	0	0.000223834	5.21e-05
Xylono-1,4-lactone_(3TMS)_BP_1690.37	0.000837674	0	0	0	0	0	0	0	0	0	0	0.000763096	0.000284698	0	0.000451255	0.000394403	0.000944166	0.000469837
Ribose_(1MEOX)_(4TMS)_MP_1685.7	0	0	0	0.0113846	0	0	0.01436	0.01364	0.0117422	0	0	0	0	0	0.0127828	0	0.0132696	0.0116786
No match: 2254.65_CR_KIT_sulfur_precipitation_MC_081118_50ul_1_780	0.000799316	0.0006529	0.000469956	0	0.000143493	0	0	0	0	0.000163157	0	0.000502732	0	0.000549372	7.44e-05	0	0	0
NA503	1.47e-05	0	0	0	0.000115585	4.76e-05	0	0	0	2.37e-05	0	4.52e-05	0	8.72e-05	0	0	5.59e-05	1.02e-05
No direct match: 1617.68_CR_KIT_sulfur_precipitation_MC_081118_50ul_1_488 (Siloxane3)	0.00064313	0	0.000663309	0	0	0	0	0	0.000174738	0	0.000827586	0.000566819	0.000328555	0.000546538	0	0	0.000410477	0
Aspartic_acid_(4TMS)_1735.3	0	0	0	0.000380137	0.000831786	0.000561146	0.000355021	0	0	0	0	0	0	0.00111878	0.00123924	0	0.000561364	0.000789545
Unknown#2215.7-ypy-mse_025	3.08e-05	0	0	0.000134211	0.000151227	0	0	9.54e-05	0	0	4.62e-05	0	0	3.13e-05	4.21e-06	0	0	6.22e-05
No match: 1797.07_CR_KIT_sulfur_precipitation_MC_311018_50ul_1_851	0.0022414	0.00167132	0	0.00402375	0	0.00242968	0	0	0.00371393	0	0	0	0.00191072	0.00310278	0	0.00458862	0	0
Hydroquinone_(2TMS)_1408.93	0.000293101	0.000636705	0.000684922	0	0	0	0	0	0	0.00048981	0.000645863	0	0.000387977	6.11e-05	0	0	8.92e-05	0
No match: 1255.80_CR_KIT_sulfur_precipitation_MC_081118_50ul_1_181	0	0	1.8e-05	8.92e-05	0	4.47e-05	0	0	0	0	3.54e-05	3.97e-05	0	7.45e-06	3.22e-05	0	1.6e-05	0
Sedoheptulose,_2,7-anhydro-,_beta-_(4TMS)_1927.21	0.000961771	0	0	0.00114954	0	0	0.00112294	0.00111493	0.000967467	0	0	0.00105351	0.000913142	0	0	0	0	0.0010612
Serine_(4TMS)_1570.9	0.00197109	0.00286016	0.00174358	0	0	0	0	0	0	0.00213478	0.000927081	0.00216646	0.00019891	0.000479903	0	0	0	0
No match: 1669.45_CR_KIT_sulfur_precipitation_MC_151118_50ul_1_126	0.00051018	0	0	0.000148359	0	0	0.000495413	0	0.000469951	0	0	0	0	0.000366427	0.00019868	0.000323137	0.000449081	0
Unknown#1414-pae-bth_027	0.000335503	0.000293798	0.000439956	0.000221813	0	0	0	0.000233945	0	0.000448311	0	0.00038085	0	0	0	0	0	0.000204593
Pyroglutamic_acid_(1TMS)_1499.6	0.00349484	0	0.00618107	0.042401	0	0	0.062201	0.0512676	0.0628515	0	0	0	0	0	0.0302304	0	0.0610263	0
No match: 2225.87_CR_KIT_sulfur_precipitation_MR_311018_50ul_1_60	0	0.000199931	0	0	0.000146611	3.22e-05	0	9.39e-05	3.17e-05	0.00016127	0	0	0	0	0	4.41e-05	4.08e-05	0
Turanose_(1MEOX)_(8TMS)_BP_2762.17	0.000719603	0	0.000165024	0	0	0	0	0	0	0.000205496	0.000420928	0.00068605	0	0.000668383	0.000132965	0	0	0.000316224
NA547	0	0	3.61e-05	1.98e-05	0	0	2.52e-05	3.66e-05	0	0.000104186	0	0	8.86e-05	0	0	0	5.61e-05	4.56e-05
NA211001361	0.00116446	0.000404972	0	0	0	0	0.00157823	0	0	0.000675069	0	0.00178791	0	0.00211172	0.00166336	0	0.00199433	0.00149793
No match: 1019.61_CR_KIT_sulfur_precipitation_MC_081118_50ul_1_27	0	0	0.000926861	0.00148853	0.000221327	0	0.000437534	0	0.000100141	0	0	0	0.000329929	0	0.00142665	0.00248744	0	6.4e-05
NA49	0	0	0	0.00634325	0	0	0.00753472	0	0.00365785	0.00421532	0	0.000993383	0.00572258	0.00276968	0.0010318	0	0.00317053	0
No direct match: 2132.22_CR_KIT_sulfur_precipitation_MC_081118_50ul_1_740 (Unknown#2154.73-ypy-mse_024)	6.52e-05	0.00027085	0.000121772	0	0	0	0	0	0	0.00023491	0	6.97e-05	0	0.000197498	0.000234378	0	0.0001785	0.000207015
NA498	0	0	1.21e-05	0	6.15e-05	1.61e-05	7.27e-05	0	2.61e-05	2.22e-05	2.02e-05	0	0	3.7e-05	0	0	0	2.7e-05
No match: 1610.34_CR_KIT_sulfur_precipitation_MC_081118_50ul_1_483	0	0	0	6.54e-05	0	0.000145989	0.000228262	0.000140966	0.000114851	0	0	0	0	5.75e-05	0.000114207	0	9.25e-05	4.79e-05
No match: 1269.87_CR_KIT_sulfur_precipitation_MR_251018_50ul_1_519	0	0.000396347	0	0	0	0.000313375	0	0.000728738	0	0.000461066	0	0	0.000309674	0.000664923	0	0.000611062	0.000846332	0.000815865
Threitol_(4TMS)_1494.3	0.00159021	0	0	0	0	0	0	0.0013117	0.00102154	0	0	0.00155344	0	0.00135706	0.00111825	0.00101843	0.00136265	0.00129022
Lactic_acid_(2TMS)_1062.9	0	0.0132964	0	0	0	0.000128204	0.0232311	0.018385	0	0.0171358	0	0.013435	0	0.0122548	0	0.000324403	0	0.0212161
Glyceric_acid_(3TMS)_1343.4	0.00120806	0.00300883	0.0023576	0	0.00102484	0.00113499	0	0	0	0.0031232	0.00253722	0	0.00128837	0	0.001248	0	0	0
No match: 1169.12_CR_KIT_sulfur_precipitation_MR_181018_50ul_2_467	0	0	0	1.4e-05	0.000163566	0	0	0	0.000131449	0	8.41e-05	0.000120453	9.45e-05	0	0	1.01e-05	2.28e-05	3.58e-05
NA_1200.31	0	0.00556115	0	0.000286875	0	0	0.00115053	0.00330917	0	0.00719716	0.00587909	0	0	0	0.00350147	0	0.00322607	0.0033536
NA513	0	0	3.29e-05	5.24e-05	6.74e-06	0	0	0	0	7.71e-05	8.38e-05	0	6.53e-05	0	5.97e-05	6.4e-05	0	5.52e-05
No direct match: 1486.30_CR_KIT_sulfur_precipitation_MC_081118_50ul_2_226 (similar to Cyclohexasiloxane, dodecamethyl62)	0.000154748	2.99e-05	0.000146556	0	0.00011734	0.000118042	0	0	0	0	0.00022042	0.000125723	7.39e-05	0.000161543	0	0	0.000145845	0
Trehalose,_beta,beta'-_(8TMS)_2764.38	0	0	0	0.00312824	0.000301079	0.000752679	0.00149648	0.000894311	0.00141192	0	0	0	9.01e-05	0	0.000635258	0.00300497	0.00410142	0
NA357	0.0113848	0	0.0100172	0	0	0	0	0	0	0.00852868	0.00979988	0.0109474	0.00882259	0.0101499	0.00726638	0	0.00801549	0.00689703
Cinnamic_acid,_4-hydroxy-,_trans-_(2TMS)_1954.09	0.00129848	0.000508459	0.00068979	0	0.000629291	0.000491346	0	0	0	0.000513799	0.000669844	0.0012729	0	0.00113576	0	0	0	0.000414633
Salicylic_acid-glucopyranoside_(5TMS)_2568.38	0	7.98e-05	7.8e-05	0.000336518	9.53e-05	0	0.000298553	4.35e-05	0.000492883	0	0	0	0	0.000106383	0	0.000157596	0.000698252	0
No match: 2228.73_CR_KIT_sulfur_precipitation_MR_251018_50ul_1_635	0	0	0.000456399	2.11e-05	8.93e-05	3.59e-05	0	0.000242731	0	0.000335263	0.000230042	0	8.07e-05	0	6.48e-05	0	0	4.12e-05
No match: 1750.35_CR_KIT_sulfur_precipitation_MC_081118_50ul_1_572	0.00730587	0.00980812	0.0083834	0	0	0	0.00292775	0	0	0.00158908	0.00703213	0.00705548	0.00471028	0.00496255	0	0	0.00273837	0.00320647
No match: 2262.54_CR_KIT_sulfur_precipitation_MC_081118_50ul_2_306	0.000103596	0	0.000141442	0	0.000185169	0.00019757	0	8.07e-05	0.000247019	0	0.000259896	0.000258503	0	0.000271563	0.000226837	0	0.000123252	0
similar_to_Fructose_Derivate_1804.31	0.000462948	0.00100164	0.00142666	0	0	0	0.000588586	0.000780883	0.00067205	0.000804991	0.0011068	0	0.000733967	0.000233683	0	0	0	0.000347673
similar to Pentasiloxane, dodecamethyl42	0	0	0	0.0431255	0	0.013451	0.0073389	0	0.00384013	0.00205449	0.0178126	0.0108952	0	0.00913107	0	0.0372816	0.000422972	9.39e-05
Adenosine_(3TMS)_(Derivate_not_found)_2594.7	0.000547041	0.000326674	0.000462647	0	0.000181989	0	0	0	0	0.000262078	0.000148241	0.000332109	0.00062979	0.00108387	0.0002251	0	0	0.000426963
Pyridine,_3-hydroxy-_(1TMS)_1148.21	0	0	0	0	0.00393141	0.00529228	0.0144483	0.00846712	0.0151097	0.00152179	0	0	0.00296032	0.00385147	0.00986508	0	0.0125667	0.00888686
Unknown#1401.8-cgl-sst_020	0	0	0	0	0	0	0.00124491	0.0011897	0.00131262	0.000826609	0.000683091	0.000581926	0.000967069	0.00083244	0.00130676	0	0.000972989	0.00103199
Tyrosine_(2TMS)_1882.5	0.0502243	0.0417384	0.0540367	0	0.00307325	0	0	0	0	0.0378581	0.017709	0.0497907	0.0656181	0.0922875	0.0318983	0	0	0.0500709
D116201_1172.81	0	9.67e-05	0.00130265	0	0.00145229	0.00161995	0.00145511	0	0	0	0	0	0.00135323	0.000800333	0.00126216	0.00126	0.000584023	0.00114393
Glutamic_acid_(2TMS)_1532.7	0.0255849	0.0153478	0.0286469	0	0.000805681	0	0	0	0	0.0161657	0.015959	0.0228182	0.00454651	0.0325963	0.00378377	0	0	0.0086719
NA532	0.00188419	0.00274271	0.0017132	0	0.000903834	0.000443226	0	0	0	0.00111239	0.00110888	0.000972058	0.000867357	0.0006262	0	0.000269108	0	5.08e-05
NA506	0.000890228	0.000187783	0.00034169	0	5.67e-05	3.18e-05	0	0	0	0.000390391	0.000267234	0.000988478	0.000337851	0.000887104	0.000280244	0	0	0.000363934
No direct match: 2369.14_CR_KIT_sulfur_precipitation_MC_081118_50ul_2_201 (NA532)	0.00175869	0.00251195	0.00149247	0	0.00125643	0.000784765	0	0	0	0.000978294	0.0012326	0.00096439	0.000896629	0.000638963	3.32e-05	0.000280529	0	0
Nonanoic_acid_(1TMS)_1371.8	0.000836981	0.000758211	0.000501446	0	0.00153441	0.00147347	0	0	0	0	0.00128871	0.00115519	0.00127997	0.000897792	0.00109321	0	0.000887957	0.000918139
NA_1871.51	0	0	0	0.00258996	0	0.00322652	0.00323098	0.00312361	0.00271186	0	0	0.00153905	0.00254786	0.0021034	0.003002	0.00374232	0.00179143	0.00285064
No match: 2258.26_CR_KIT_sulfur_precipitation_MC_081118_50ul_1_782	0.000550668	0.000447139	0	0.000166118	0	0.000218864	0	0.00015555	8.4e-05	0.000404706	0	0	0	0.000346026	0.000173047	5.11e-05	0.000183043	0.000169488
NA641	0.000228832	8.93e-05	0.000156771	0	0	0.000166133	0	0	0	0.000121245	0.000116653	0.000229914	0.000172574	0.000172309	0.000166764	0	9.05e-05	0.000107115
Phenylalanine_(1TMS)_1560	0.222366	0.127418	0.237871	0	0.140333	0.0531832	0	0	0	0.131533	0.123949	0.196612	0.315273	0.278581	0.184751	0	0	0.233044
Cyclohexanol_1TMS_1003.1	0.00253735	0.00158347	0.00156852	0	0.00267899	0.00437236	0.00576302	0	0.0103467	0.00140468	0	0	0.000297382	0.00423117	0	0.00870243	0.00346564	0.00548583
NA_2615.1	0	0	0.000431563	0.00218261	0.00145395	0.00217786	0.00206996	0.00154554	0.00209196	0	0	0	0.000753138	0.000459747	0.00109862	0.00111496	0.00304346	0.000595291
Muconic_acid,_trans,trans-_(2TMS)_1634.18	0	0.000571702	0	0.000860252	0.00123163	0.000901284	0.00112541	0.00104338	0.0014988	0	0	0	0.000614927	0.000609159	0.000589697	0.000495768	0.000737105	0.000488315
Alanine_(3TMS)_1362.9	0.0181506	0.0181257	0.0236296	0	0.0116883	0.0120565	0.00440877	0.00854542	0.00695143	0.0202401	0.00715724	0.0195859	0.014531	0	0	0	0.00780811	0
Nicotinic_acid_(1TMS)_1300.27	0.00289916	0	0.00635561	0.0024297	0.00441099	0	0.00138407	0.00139114	0	0.00560011	0.00265774	0.00215368	0	0.00146827	0	0.00197026	0.00103786	0.00106526
No match: 2410.62_CR_KIT_sulfur_precipitation_MC_081118_50ul_1_832	0.000176904	0.000344544	0.000105926	1.42e-05	0.000136922	0.000104522	0	0	0	0.000132071	0.000219312	0.000127608	0.000197604	0.000232356	0	2.9e-05	0	8.84e-05
No match: 2281.81_CR_KIT_sulfur_precipitation_MR_311018_50ul_1_162	0	0.00289594	0	0.00293006	0	0.00234919	0.00210311	0.00183332	0.00185454	0.00257507	0	0	0.000295172	0.00280462	6.85e-05	0.00184185	0.00239487	0.00131862
No direct match: 1671.96_CR_KIT_sulfur_precipitation_MR_311018_50ul_1_328 (Unknown#1621-cgl-sst_039)	0.000328288	0	0.000688206	9.68e-05	0.000223313	3.34e-05	0.000137207	3.95e-05	5.78e-05	0	0	0.000216616	0	0.000177975	0.000130328	8.38e-05	0.000186939	0
Tetradecane-1,14-dioic_acid_(2TMS)_2282.49	0.00288087	0.0041351	0.00268453	1.61e-05	0.00183078	0.00114474	0	0.000107196	0	0.00183477	0.00202004	0.00171528	0.00171411	0.00122189	0	0.00075527	0	0.000221796
No match: 1511.39_CR_KIT_sulfur_precipitation_MC_081118_50ul_1_396	0.000448918	0.000482009	0.000570084	0	0.000581406	0.00027228	0.000118211	0.00028556	0.000110896	0.000508551	0.000529472	0.000318138	0.000531583	0.000213433	0	0	0	0.000145502
Lyxonic_acid-1,4-lactone_(3TMS)_1746.84	0.00073267	0.00139256	0.0012306	0	0.000930685	0	0.000701824	0.000510079	0.000521512	0.00107068	0.000869774	0.000382663	0.000870295	0.000361024	0.000522733	0	0.000400406	0
Galactose_2_5TMS_1873.37	0.0147305	0.0439746	0.0394522	0	0.0177072	0.009529	0.00465377	0.00498094	0.00553496	0.0362763	0.0293687	0.00303606	0.0169888	0.00253017	0.00257338	0	0	0
Heneicosan-1-ol,_n-_(1TMS)_2468.6	0.00277831	0.00043169	0.00214896	0.000299361	0.000741897	0.000766243	0	0	0	0.000473369	0.00348521	0.00231385	0.000761275	0.00242081	0.0004956	0	0.00151775	0.000693393
Benzoic_acid,_(1TMS)_1249.7	0.00771269	0.0126714	0.0155071	0	0.0197347	0.0118203	0.00839235	0	0.00769442	0.0130401	0.0121495	0.00755163	0.0117374	0.00881727	0.00918198	0	0	0.00705794
Unknown#1093.67-ypy-mse_003	0.0286055	0.0351322	0.041532	0.00333402	0	0.0333818	0.0288033	0.0272559	0.0212786	0.0396778	0.0420219	0.0300998	0.0402366	0	0.0268208	0.0322758	0	0
similar to Glucopyranose (5TMS)292	0.0116697	0.033986	0.0289396	0	0.0127852	0.00693146	0.00365019	0.00384714	0.00415184	0.025856	0.020496	0.00246155	0.0120089	0.0022762	0.00240918	0	0	0.00187389
Ribitol_(5TMS)_1727.1	0.0141809	0	0.00735414	0.0158721	0	0.0126443	0.0144527	0.0139326	0.0136163	0.00703141	0	0.0171421	0.0107506	0.017823	0.0147557	0.014705	0.0184177	0.0143066
No match: 2344.31_CR_KIT_sulfur_precipitation_MC_081118_50ul_1_810	0.000250691	0.000143562	0.000260468	0.000165641	0.000140598	0	6.33e-05	8.49e-05	8.16e-05	0.0002128	0	8.34e-05	4.1e-05	0.000170217	0	0.000131509	8.75e-05	0.00013463
Sulfuric_acid_(2TMS)_1161.8	0	0.110664	0.349641	0.39661	0.625242	0.620186	0.433991	0.458255	0.421147	0.183684	0	0	0.345736	0.207444	0.366025	0.27242	0.262678	0.298687
Glycine_(2TMS)_1126.6	0.20222	0.168069	0.24813	0.0880498	0.280302	0.283047	0.217024	0.284668	0.261151	0.183706	0.0422323	0.189974	0.254915	0	0	0.185652	0.164904	0
No match: 3065.13_CR_KIT_sulfur_precipitation_MC_081118_50ul_1_893	0.000594124	0.000218003	0.000174576	0.000671865	0.000286862	0	4.62e-05	0.000281646	0	0.00031147	0.000467639	0	0.000162805	4.02e-05	3.53e-05	0.000482554	0.000385018	0.000142393
No match: 1976.80_CR_KIT_sulfur_precipitation_MR_311018_50ul_1_197	0	0.000197469	2.18e-05	0.000142538	0	1.56e-05	0.000157748	0.000107204	2.96e-05	0.000158075	0	0.0002307	0.00020108	0.00011573	5.77e-05	0.000121235	8.5e-05	8.28e-05
Serine_(2TMS)_1258.2	0.147071	0.128246	0.114601	0.171657	0.0393439	0.0852529	0	0.0319315	0	0.127432	0.213067	0.169924	0.0601848	0.151649	0.0991175	0.164882	0.129921	0.043775
Aspartic_acid_(3TMS)_1520.9	0.0860442	0.088147	0.0851208	0.00968995	0.0294486	0.0177742	0	0.00056246	0	0.0827642	0.0769943	0.0629424	0.0361146	0.073887	0.0173953	0.00779908	0.00536123	0.0218336
Phenylalanine_(2TMS)_1629.4	0.201675	0.330192	0.133099	0.00114981	0.00380607	0.00193417	0	0.000620423	0	0.27405	0.266558	0.211169	0.0091641	0.0162084	0.00346929	0.000816707	0.000886507	0.00545177
Threonine_(3TMS)_1392.6	0.241469	0.280362	0.327418	0.174657	0.256954	0.248076	0	0.125028	0	0.275054	0.266216	0.215377	0.325149	0.311814	0.276137	0.146518	0.189484	0.267081
Alanine_(2TMS)_1106.8	0.911841	1.15595	1.04553	0	0.870621	0.778243	0.510024	0.621389	0.403864	1.08474	0.974893	0.856786	0.884582	0	0.805336	0.172807	0.468761	0.743784
Galactitol_(6TMS)_1930.76	0.00902475	0.0176365	0.0143749	0	0.011018	0.00741141	0.00429268	0.00487382	0.00467136	0.0155058	0.0128421	0.0040842	0.0113335	0.00293973	0.00377383	0	0.00213261	0.00337964
Isovaleric_acid,_3-hydroxy-_(2TMS)_1203.08	0.0186112	0.0251025	0.0242098	0	0.0682063	0.0634547	0.0678049	0.0691043	0.0562046	0.012906	0.0145913	0.0185659	0.0239515	0.0219279	0.0390469	0	0.0120745	0.032276
Pyroglutamic_acid_(2TMS)_1518.1	1.53621	1.74137	1.81441	0.409352	0.928768	0.655468	0.107606	0.292256	0.179728	1.62296	0	1.35327	1.04816	1.09281	0.734772	0.339682	0.371249	0.756321
NA208	0.000738112	0.00121475	0.00134821	0.000332192	0.00142204	0.00101594	0.000850904	0.000855447	0.000923532	0.000975788	0.00011726	0.000427419	0.0011529	0.000519491	0.00070828	0	0.000582283	0.000729922
No direct match: 1469.01_CR_KIT_sulfur_precipitation_MC_081118_50ul_1_365 (Hydroquinone_(2TMS)_1408.93)	0.00389593	0.00489746	0.00576479	0.00113841	0.00386217	0.00284196	0.00145015	0.00174342	0.0012053	0.00547385	0.00459151	0.0030029	0.0042319	0.00143176	0.00195047	0	0.00170981	0.00195975
Hexadecanoic_acid_(1TMS)_2047.1	0.00539171	0.0040461	0.00436514	0.00394175	0.00457284	0	0.0020443	0.002291	0.00195606	0.00372214	0.00404	0.00445712	0.0037793	0.00375476	0.00249338	0.00388116	0.00355009	0.00248079
Phenylacetic_acid_(1TMS)_1302.35	0.00986067	0.0096176	0.0104581	0.0137579	0.0199339	0.0181064	0.0187742	0.0188083	0	0.00975866	0.00966069	0.0125678	0.0156392	0.0167383	0.0214352	0.0170973	0.0210334	0.0189615
No direct match: 1479.68_CR_KIT_sulfur_precipitation_MC_081118_50ul_1_373 (Malonic_acid_(3TMS)_1425.69)	0.000661123	0.000442562	0.00051883	0.000666385	0.000291374	0.000458765	0.000544474	0.000283157	0.000538581	0.000508543	0	0.000895189	0.000603727	0.000754308	0.00060907	0.000833876	0.000643867	0.000436831
Benzoic_acid,_4-hydroxy-_(2TMS)_1631.79	0.0102514	0.0101766	0.0114144	0.0100125	0.0274621	0.0216294	0.0121289	0.012237	0.011657	0.0110928	0.00945942	0.0157217	0.0197174	0.0200191	0	0.0178047	0.0136996	0.0230663
Inositol,_allo-_(6TMS)_1868.31	0.00244243	0.00216754	0	0.00575625	0.00435531	0.00492266	0.00609216	0.00565735	0.00497802	0.00124521	0.000879426	0.00360818	0.00395939	0.00380428	0.0061042	0.00728392	0.00457517	0.00567711
No match: 2945.67_CR_KIT_sulfur_precipitation_MR_251018_50ul_1_292	0.00566271	0.00493153	0.00616603	0.00854768	0.00709527	0.00478134	0.00394142	0.00371359	0.00322086	0.00482878	0	0.00533186	0.00654594	0.00471051	0.00372873	0.0081937	0.00434879	0.00344344
NA240	0.00874166	0.00782082	0.0102368	0.00391632	0.00742483	0.00673058	0.00407634	0.0042648	0.00378494	0.0110325	0.00712435	0.00719269	0.00802904	0.00512585	0.00502191	0.0025418	0.00443272	0.00486736
Mandelic_acid,_3,4-dihydroxy-_(4TMS)_1917.37	0.0239244	0.0107753	0.0253537	0.00549229	0.0183337	0.0197827	0.00538829	0.0105822	0.0127148	0.0100589	0.0374138	0.0199479	0.019475	0.0215119	0.00959569	0.00579931	0.0161091	0.0111411
Benzoic_acid,_2,3-dihydroxy-_(3TMS)_1745.1	0.0488472	0.0246362	0.0516452	0.0149468	0.0430844	0.0452287	0.0138219	0.0239756	0.0285583	0.0231919	0.0748306	0.0416852	0.0425362	0.0448516	0.0227191	0.0157709	0.0347361	0.0244284
No match: 2233.78_CR_KIT_sulfur_precipitation_MC_081118_50ul_1_772	0.0203903	0.0133117	0.0143336	0.0141312	0.019714	0.0137561	0.0114508	0.010854	0.00964562	0.0132348	0.0131697	0.0196522	0.0164678	0.0181319	0.0108283	0.0148742	0.0178742	0.00999418
Salicylaldehyde-beta-D-glucopyranoside_(1MEOX)_(4TMS)_BP_(Derivate_not_found)_2564.72	1.85675	1.84895	2.0342	1.18596	1.16216	1.25083	0.239857	0.421868	0.394716	1.79447	1.91121	0.997481	1.71573	1.57857	1.27369	0.789371	1.02319	1.21421
Octadecanoic_acid_(1TMS)_2250.63	0.00340725	0.00192673	0.0019717	0.00227477	0.00238344	0.00187949	0.000942506	0.00115029	0.000895495	0.00158801	0.00177022	0.00293937	0.00204184	0.00278127	0.00120063	0.00213099	0.00251311	0.00119052
No match: 2769.34_CR_KIT_sulfur_precipitation_MC_081118_50ul_1_873	0.00422923	0.00354937	0.00496152	0.00472513	0.00373136	0.00270282	0.0021318	0.00200188	0.00197085	0.00342232	0.00515484	0.00374079	0.00386153	0.00322795	0.00213646	0.00401244	0.00283457	0.00210971
Unknown#1004.0-pin-mhe_001	0.0602207	0.0410367	0.0548279	0.0916063	0.0510103	0.0542179	0.0486979	0.0538748	0.0529835	0.0409262	0.0501425	0.0572123	0.0537905	0.0691097	0.0589805	0.0818536	0.0743761	0.052939
Aspartic_acid_(2TMS)_1431.9	0.0465941	0.0388969	0.0429312	0.030071	0.0754186	0.0560327	0.00631349	0.0182259	0.00978577	0.0366041	0.054079	0.0381251	0.0535685	0.0572467	0.077627	0.0154806	0.0307045	0.0642375
NA_1505.1	0.000771648	0.000579434	0.000407923	0.00107231	0.000510439	0.000874754	0.00104362	0.000863546	0.00077681	0.000522148	0.000207122	0.000905921	0.000686446	0.00097857	0.000978846	0.00110317	0.00111135	0.000968394
Acetic_acid,_4-hydroxyphenyl-_(2TMS)_1648.07	0.0108208	0.00937934	0.0111688	0.021758	0.0278743	0.0262389	0.0282935	0.0270328	0.0278685	0.0070767	0.0081476	0.0110901	0.0156869	0.0205459	0.020837	0.0218172	0.0273731	0.018895
No direct match: 1841.18_CR_KIT_sulfur_precipitation_MC_081118_50ul_1_622 (Siloxane6)	0.0118146	0.0152574	0.022386	0.0118526	0.0260709	0.0261416	0.0122369	0.0169261	0.0197426	0.0166154	0.0300042	0.0127878	0.0173502	0.0132901	0.0189901	0.0135948	0.0114447	0.0210021
[IS]U13C-Ribitol	1	1	1	1	1	1	1	1	1	1	1	1	1	1	1	1	1	1
NA512	0.000351642	0.000232992	0.000778659	0.0212716	0.0126935	0.0163248	0.0193666	0.0139571	0.0204703	0.000254254	0.000116052	4.91e-05	0.00693866	0.00281088	0.00856124	0.0133277	0.0297672	0.00523964
Glucopyranose_[-H2O]_(4TMS)_1763.61	0.00199228	0.00308177	0.00270083	0.00194969	0.00219115	0.0018446	0.00156798	0.00134628	0.00113499	0.00259704	0.00231246	0.00178422	0.0018709	0.00143049	0.00140145	0.0017489	0.00139749	0.00129541
No direct match: 2036.77_CR_KIT_sulfur_precipitation_MC_081118_50ul_1_712 (Siloxane10)	0.0121116	0.005206	0.012419	0.00275834	0.00891207	0.009244	0.00258391	0.00494617	0.00580462	0.00483153	0.0179822	0.0100974	0.00957094	0.0109937	0.00467084	0.00284741	0.0080627	0.00518438
Arabitol_(5TMS)_1723.6	0.0184944	0.00803064	0.00942415	0.019791	0.0113881	0.0105333	0.0141014	0.0128242	0.0119073	0.00626417	0.00649922	0.0163187	0.00878604	0.0176543	0.0111966	0.0153535	0.0182972	0.00973594
Glycine_(3TMS)_1313.8	0.165559	0.185917	0.145146	0.0703147	0.126333	0.139284	0.111665	0.122906	0.107413	0.17927	0.371383	0.148748	0.112554	0.121813	0.152576	0.0561884	0.115462	0.144993
Mannose_(1MEOX)_(5TMS)_MP_1883.1	0.0153905	0.00755226	0.00807536	0.0157327	0.0110088	0.0122348	0.0135951	0.012726	0.0127843	0.0079963	0.00741508	0.0167222	0.0108765	0.0165195	0.0136765	0.0140542	0.0172501	0.0127575
Proline_(2TMS)_1302.3	0.251454	0.546505	0.40817	0.0467674	0.358299	0.267316	0.04168	0.0934184	0.0535337	0.48432	0.505068	0.283444	0.336498	0.24314	0.207424	0.0364367	0.093256	0.225451
NA173015_1741.51	0.00247456	0.00274944	0.00211818	0.00660726	0.00672285	0.00631476	0.00760303	0.00714409	0.005963	0.00298339	0.00159637	0.0029027	0.00692869	0.00374301	0.00756462	0.0127482	0.00382053	0.00682734
No match: 2923.40_CR_KIT_sulfur_precipitation_MC_081118_50ul_1_890	0.0113894	0.0121073	0.011708	0.0189925	0.0204647	0.0135547	0.00802792	0.00760622	0.00821428	0.0107462	0.0165818	0.0120008	0.0130074	0.00992165	0.00790508	0.0209384	0.00895344	0.00980541
Serine_(3TMS)_1368.7	0.134064	0.218598	0.259615	0.0984732	0.219387	0.197357	0.0138188	0.0913078	0.031653	0.232596	0.194017	0.205789	0.21444	0.235485	0.248206	0.0971968	0.146079	0.269874
Pyrrole-2-carboxylic_acid_(2TMS)_1356.6	0.00400962	0.00485787	0.00527116	0.00183571	0.00458759	0.00452966	0.00357726	0.00270439	0.00302252	0.00583186	0.00394648	0.00323801	0.00448599	0.00202947	0.00274706	0.00206322	0.00352341	0.00237299
Leucine_(2TMS)_1274.1	1.03281	1.4855	0.991274	0.221018	0.643891	0.614979	0.198954	0.343263	0.260311	1.39542	1.48109	1.09039	0.517486	0.471915	0.498283	0.300529	0.358086	0.429711
Uracil_(2TMS)_1346.9	0.0195059	0.0182735	0.020066	0.0151445	0.0219051	0.0195947	0.0134223	0.0159891	0.0129161	0.0185419	0.0146882	0.0175622	0.0189234	0.0176543	0.0162787	0.0111515	0.0171758	0.0129127
Isoleucine_(2TMS)_1296.3	0.362139	0.525728	0.397342	0.112903	0.432273	0.412983	0.111019	0.280085	0.183479	0.497892	0.516629	0.439252	0.317054	0.296931	0.413176	0.151358	0.270826	0.37394
NA149	0.00899937	0.0062159	0.00607807	0.0130407	0.00898698	0.0108133	0.0155959	0.0124884	0.013841	0.00640818	0.00436794	0.0115564	0.00808214	0.0142693	0.0148076	0.0157176	0.0171553	0.0136047
similar to Cyclopentasiloxane, decamethyl34	0.392477	0.254807	0.34045	0.49957	0.417285	0.422475	0.179726	0.236619	0.261384	0.25114	0.487094	0.347433	0.304192	0.364957	0.242323	0.510382	0.283013	0.246511
Leucine,_cyclo-_(2TMS)_1373.7	0.0140602	0.0146294	0.0168165	0.00715206	0.010165	0.00881021	0.0068101	0.00647049	0.00581077	0.01613	0.0166071	0.0119743	0.0109766	0.00978527	0.00740486	0.00707262	0.00914422	0.00769951
Threonine_(2TMS)_1297.4	0.111107	0.0829963	0.0731446	0.0837107	0.0355896	0.0320665	0.000228999	0.0315314	0.0245853	0.0822141	0.0929942	0.111895	0.0530675	0.0625299	0.0216791	0.0686509	0.0440726	0.0428865
Norleucine_(3TMS)_1548.5	0.00178697	0.00208648	0.00340787	0.00274621	0.00389137	0.00311105	0.00109439	0.00178915	0.00119896	0.00221889	0.000567867	0.0022674	0.00437595	0.00444645	0.00349508	0.00234099	0.00204028	0.00342184
!NA114002_(classified_unknown)_1144.1	0.0428402	0.0152699	0.0310026	0.0455633	0.0160142	0.0169976	0.016389	0.0128614	0.0169168	0.0196939	0.0254566	0.0516139	0.0232301	0.0315313	0.0140648	0.0278752	0.04582	0.0100038
Isoleucine_(1TMS)_1190	0.0187933	0.0130287	0.0191075	0.0276792	0.0165007	0.0123961	0.00987325	0.0125758	0.0103435	0.0151318	0.0128963	0.0242445	0.027255	0.0295512	0.0229311	0.0286191	0.0258235	0.0226872
Glycerol_(3TMS)_1282.1	0.135245	0.132922	0.130539	0.124039	0.136147	0.12272	0.115577	0.110848	0.111116	0.124037	0.117491	0.131858	0.126762	0.130299	0.119717	0.118963	0.123792	0.110475
Phosphoric_acid_(3TMS)_1278.2	0.0023433	0.00299666	0.00478118	0.0018716	0.0040904	0.00267396	0.00245948	0.00218049	0.0026856	0.00325119	0.00850285	0.00233689	0.00266289	0.00219109	0.00219842	0.00202231	0.00289143	0.00211573
Inositol,_myo-_(6TMS)_2086.3	0.027666	0.0242426	0.0240687	0.0277947	0.0253051	0.0244086	0.0254333	0.0241357	0.0237377	0.0238309	0.0231047	0.0304124	0.0239154	0.0315805	0.026403	0.0259436	0.0298353	0.0248535
similar to Cyclohexasiloxane, dodecamethyl62	0.218677	0.0877665	0.158527	0.116677	0.0926394	0.185102	0.0776107	0.0975557	0.102343	0.119223	0.321025	0.0676244	0.187683	0.203792	0.117891	0.119264	0.11044	0.0881138
Pyridine,_2-hydroxy-_(1TMS)_1032.4	0.0241173	0.0259493	0.0279613	0.151544	0.0448768	0.0438107	0.0721384	0.0520193	0.0837748	0.0258908	0.0328946	0.0291343	0.0344141	0.042922	0.0565327	0.22753	0.069041	0.0530472
No direct match: 2383.55_CR_KIT_sulfur_precipitation_MC_081118_50ul_1_824 (Siloxane14)	0.0261587	0.00748517	0.0252357	0.00322523	0.012432	0.0155003	0.00260092	0.00705298	0.00965227	0.00682857	0.0397915	0.0218522	0.0165796	0.024234	0.00694193	0.00284032	0.0171829	0.00863392
Galactose_1569.46	0.0850857	0.0298914	0.0353172	0.0758861	0.0462588	0.0477916	0.0544133	0.0518165	0.0520269	0.0317813	0.0335423	0.0922301	0.046419	0.0909578	0.0575214	0.0562204	0.0922628	0.052766
Unknown#1169.8-pae-bth_013	0.0275843	0.0279778	0.0315671	0.0148664	0.0385389	0.0354605	0.0248496	0.0261375	0.0221529	0.0327603	0.0408576	0.0304001	0.0367738	0.0355132	0.0274032	0.0372648	0.040799	0.0227847
Glucopyranoside,_1-O-methyl-,_alpha-_(4TMS)_1875.12	0.00618646	0.00568611	0.00556306	0.00441554	0.00555689	0.00493662	0.00462705	0.0043814	0.00430756	0.00525036	0.00518372	0.00609331	0.00504073	0.00579935	0.00443176	0.00411399	0.00500295	0.0040074
Talose_1869,88	0.0438482	0.0192017	0.0222447	0.0406295	0.0272524	0.026723	0.0307355	0.0286002	0.0290807	0.0206528	0.0221605	0.0489392	0.0261962	0.0474687	0.0315243	0.0312863	0.0474783	0.0295005
Unknown#1601.4-cgl-sst_037	0.00396226	0.00360518	0.00544154	0.0015301	0.00238806	0.00149911	0.00141463	0.00135527	0.00134245	0.00528274	0.00161193	0.00289792	0.0023632	0.00194296	0.00148597	0.000526429	0.0023331	0.00133297
No direct match: 1791.86_CR_KIT_sulfur_precipitation_MC_081118_50ul_1_600 (Siloxane5)	0.0148497	0.00671199	0.0147762	0.00398123	0.0114955	0.0120124	0.00357078	0.00668513	0.00775637	0.00634049	0.0217481	0.0125824	0.0122645	0.0136018	0.0060252	0.00405544	0.0102457	0.00663895
Sorbose_(1MEOX)_(5TMS)_MP_1865.09	0.0132078	0.00661527	0.00563816	0.014157	0.010954	0.0119869	0.014053	0.0133919	0.0135187	0.00686485	0.00627318	0.0157481	0.0100428	0.0156515	0.0141957	0.0136117	0.0167215	0.0134635
Unknown#1586.9-pae-bth_039	0.00540609	0.00578504	0.00385817	0.0107746	0.00826296	0.00977491	0.0126532	0.00987664	0.00932792	0.00530079	0.00403343	0.00603294	0.0082193	0.00738939	0.0107131	0.0141508	0.00674047	0.0107003
Valine_(2TMS)_1214.5	0.9074	1.13073	1.02118	0.417194	0.840048	0.773632	0.490446	0.632536	0.558157	1.14203	1.08024	1.06117	0.918509	0.875229	1.03591	0.533617	0.720799	0.996495
No direct match: 1449.09_CR_KIT_sulfur_precipitation_MC_081118_50ul_1_354 (Siloxane4)	0.00846603	0.00720816	0.00983774	0.00792597	0.0143896	0.0134553	0.00522733	0.00828833	0.00770384	0.00733864	0.0123871	0.00723208	0.0082184	0.00829616	0.00777312	0.00785591	0.00582024	0.00722258
Pyridine,_2,3-dihydroxy-_(2TMS)_1322.55	0.000671188	0.000607877	0.000764313	0.00527154	0.000995705	0.00127496	0.00685443	0.00291796	0.00953117	0.000602735	0.000717099	0.000900144	0.000884071	0.0018858	0.00363267	0.011223	0.00727934	0.00332243

## Sheet: Supplementary Figure S2
time [days]	Fe(II) concentration [mM]	SD	DNA [ng/ml Sh culture]	SD
0	0	0	10.5922	7.67861
14	0.542945	0.487422	17.0397	12.0621
21	2.13246	0.915028	32.2373	22.7952
29	7.25672	3.51273	270.333	108.208
35	15.8981	4.12968	703.693	53.2747
42	25.2167	2.57246	1200.15	249.918
49	26.6682	1.2173	1317.35	53.5833
56	30.5179	2.88212	1171.36	206.753

## Sheet: Supplementary Figure S4
time [days]	Fe(II) concentration pure culture [mM]	SD	Fe(II) concentration co-culture [mM]	SD
0	6.16136	0.314383	4.20364	0.436269
14	11.8917	0.382463	6.52265	0.455739
21	20.2627	0.88424	6.85874	0.361784
28	31.4148	2.99431	10.4549	1.0768
34	38.0838	4.49991	16.1846	0.616325
42	42.7595	2.44596	29.2085	2.34461
49			40.2261	2.1658
Fe(II) concentration of samples used for transcriptomic analysis
pure culture 1	27 mM
pure culture 2	15 mM
pure culture 3	32 mM
co-culture 1	29,5 mM
co-culture 2	24,6 mM
co-culture 3	25,4 mM
co-culture 4	27 mM
